# Supplementary material for: Immune landscape of human prostate cancer: immune evasion mechanisms and biomarkers for personalized immunotherapy
Source: BMC Cancer. 2020 Jun 18;20:572. doi: 10.1186/s12885-020-07058-y (PMC7302357; doi:10.1186/s12885-020-07058-y)
Supplement: Supplementary file 1 — Additional file 1. Prostate cancer immunotherapy clinical trials. This file contains combination and mono-immunotherapies in clinical trial. [file 12885_2020_7058_MOESM1_ESM.xlsx]

## Sheet: combination immunotherapy
Rank	NCT Number	Title	Acronym	Status	Study Results	Conditions	Interventions	Outcome Measures	Sponsor/Collaborators	Gender	Age	Phases	Enrollment	Funded Bys	Study Type	Study Designs	Other IDs	Start Date	Primary Completion Date	Completion Date	First Posted	Results First Posted	Last Update Posted	Locations	Study Documents	URL
1	NCT03315871	Combination Immunotherapy in Biochemically Recurrent Prostate Cancer		Recruiting	No Results Available	Prostate Cancer	Biological: PROSTVAC-V|Biological: PROSTVAC-F|Drug: MSB0011359C (M7824)|Biological: CV301	determine if combination immunotherapy can result in 30% decline in PSA|Fraction of subjects with grade 3 and grade 4 adverse events|Slope of the PSA change over time	National Cancer Institute (NCI)|National Institutes of Health Clinical Center (CC)	Male	18 Years and older Â (Adult, Older Adult)	Phase 2	34	NIH	Interventional	Allocation: Non-Randomized|Intervention Model: Parallel Assignment|Masking: None (Open Label)|Primary Purpose: Treatment	180005|18-C-0005	2018-03-20	2023-12-01	2023-12-01	2017-10-20		2020-01-18	National Institutes of Health Clinical Center, Bethesda, Maryland, United States		https://ClinicalTrials.gov/show/NCT03315871
11	NCT01530984	Ipilimumab and GMCSF Immunotherapy for Prostate Cancer		Withdrawn	No Results Available	Prostate Cancer	Drug: Ipilimumab|Drug: GM-CSF	To assess for clinical activity by PSA response, of both single agent ipilimumab and the combination of GM-CSF and ipilimumab in chemotherapy-naÃ¯ve patients with metastatic castrate resistant prostate cancer.|To evaluate the duration of PSA response and time to PSA progression. To quantify the frequency of immune toxicities. To evaluate T cell activation. To assess for clinical activity by objec…	Lawrence Fong|Bristol-Myers Squibb|Sanofi|University of California, San Francisco	Male	18 Years and older Â (Adult, Older Adult)	Phase 2	0	Other|Industry	Interventional	Allocation: Randomized|Intervention Model: Parallel Assignment|Masking: None (Open Label)|Primary Purpose: Treatment	CC# 12552	2015-06-01	2017-12-01	2018-12-01	2012-02-10		2015-10-05	University of California, San Francisco, California, United States		https://ClinicalTrials.gov/show/NCT01530984
17	NCT03481816	Treatment of Castration Resistant Prostate Cancer Using Multi-Targeted Recombinant Ad5 PSA/MUC1/Brachyury Based Immunotherapy Vaccines		Active, not recruiting	No Results Available	Prostatic Neoplasms|Prostatic Cancer	Biological: ETBX-071; adenoviral PSA vaccine|Biological: ETBX-061; adenoviral MUC1 vaccine|Biological: ETBX-051; adenoviral brachyury vaccine	overall safety and recommended phase 2 dose|objective response rate (ORR)|Disease control rate (DCR)|Duration of Response|Progression-free survival (PFS)|Overall Survival|PSA doubling time (PSADT)	National Cancer Institute (NCI)|National Institutes of Health Clinical Center (CC)	Male	18 Years to 99 Years Â (Adult, Older Adult)	Phase 1	5	NIH	Interventional	Allocation: Non-Randomized|Intervention Model: Sequential Assignment|Masking: None (Open Label)|Primary Purpose: Treatment	180073|18-C-0073	2018-07-24	2021-05-01	2021-06-01	2018-03-29		2020-01-29	National Institutes of Health Clinical Center, Bethesda, Maryland, United States		https://ClinicalTrials.gov/show/NCT03481816
40	NCT04020094	Perioperative Atezolizumab (anti-PD-L1) With MVA-BN-Brachyury and PROSTVAC For Intermediate-Risk And High-Risk Localized Prostate Cancer	AtezoVax	Recruiting	No Results Available	Prostate Adenocarcinoma	Combination Product: MVA-BN-Brachyury	To measure the relative change in the number of infiltrating CD8+ lymphocytes within the prostate tissue between the paired biopsy and radical prostatectomy specimens.|To assess the safety of combination immunotherapy in localized prostate cancer through evaluation of Adverse Events (AEs), Adverse Events of Special Interest (AESIs), and Serious Adverse Events (SAEs)|To assess the undetectable PSA…	University of Utah|Bavarian Nordic|Genentech, Inc.	Male	18 Years and older Â (Adult, Older Adult)	Phase 2	22	Other|Industry	Interventional	Intervention Model: Single Group Assignment|Masking: None (Open Label)|Primary Purpose: Treatment	HCI121075	2019-11-20	2023-03-01	2024-03-01	2019-07-15		2019-12-13	Huntsman Cancer Institute, Salt Lake City, Utah, United States		https://ClinicalTrials.gov/show/NCT04020094
43	NCT03689699	Nivolumab and BMS-986253 for Hormone-Sensitive Prostate Cancer (MAGIC-8)		Recruiting	No Results Available	Prostate Cancer|Adenocarcinoma of the Prostate	Drug: Nivolumab|Drug: Degarelix|Drug: BMS-986253	Rate of PSA recurrence|Number of adverse events|Percentage change in PSA|Relapse-free survival (RFS)	Charles G. Drake|Bristol-Myers Squibb|Columbia University	Male	18 Years to 99 Years Â (Adult, Older Adult)	Phase 1|Phase 2	60	Other|Industry	Interventional	Allocation: Randomized|Intervention Model: Parallel Assignment|Masking: None (Open Label)|Primary Purpose: Treatment	AAAR7949	2018-10-11	2020-01-01	2022-08-01	2018-09-28		2019-07-25	Weill Cornell Medical Center, New York, New York, United States|Columbia University Medical Center, New York, New York, United States|Sidney Kimmel Cancer Center- Thomas Jefferson University, Philadelphia, Pennsylvania, United States		https://ClinicalTrials.gov/show/NCT03689699
48	NCT00140387	Prime-Boost Dose Scheduling Trial for Human GM-CSF Gene Transduced Irradiated Prostate Allogeneic Cancer Cell Vaccines (Allogeneic Prostate GVAXÂ®)		Completed	No Results Available	Prostate Cancer	Biological: Immunotherapy allogeneic GM-CSF secreting cellular vaccine		Cell Genesys	Male	18 Years and older Â (Adult, Older Adult)	Phase 1|Phase 2	20	Industry	Interventional	Allocation: Non-Randomized|Intervention Model: Single Group Assignment|Masking: None (Open Label)|Primary Purpose: Treatment	G-9802	1999-05-01		2001-03-01	2005-09-01		2005-09-01			https://ClinicalTrials.gov/show/NCT00140387
49	NCT01804465	Sipuleucel-T With Immediate vs. Delayed Cytotoxic T-Lymphocyte-Associated Protein 4 (CTLA-4) Blockade for Prostate Cancer		Active, not recruiting	No Results Available	Prostate Cancer	Drug: SipT Treatment|Drug: Ipilimumab	Frequency of observing an immune response to prostatic acid phosphatase (PAP) and/or PA2024|Frequency of highest grade toxicity|Prostate Specific Antigen (PSA) response rate|Time to PSA progression|Radiographic Clinical Response Rate	University of California, San Francisco|M.D. Anderson Cancer Center|Bristol-Myers Squibb|Dendreon	Male	18 Years and older Â (Adult, Older Adult)	Phase 2	50	Other|Industry	Interventional	Allocation: Randomized|Intervention Model: Parallel Assignment|Masking: None (Open Label)|Primary Purpose: Treatment	12557|NCI-2014-00318	2014-01-15	2020-02-27	2020-04-02	2013-03-05		2019-10-28	University of California San Francisco, San Francisco, California, United States|The University of Texas MD Anderson Cancer Center, Houston, Texas, United States		https://ClinicalTrials.gov/show/NCT01804465
55	NCT00020254	Vaccine Therapy Plus Sargramostim and Interleukin-2 Compared With Nilutamide Alone in Treating Patients With Prostate Cancer		Completed	No Results Available	Prostate Cancer	Biological: aldesleukin|Biological: recombinant fowlpox-prostate specific antigen vaccine|Biological: recombinant vaccinia prostate-specific antigen vaccine|Biological: recombinant vaccinia-B7.1 vaccine|Biological: sargramostim|Drug: nilutamide		National Cancer Institute (NCI)	Male	18 Years and older Â (Adult, Older Adult)	Phase 2		NIH	Interventional	Allocation: Randomized|Primary Purpose: Treatment	CDR0000068106|NCI-00-C-0137|MB-NAVY-99-04|NCI-T99-0097	2000-06-01	2004-10-01		2003-01-27		2015-04-29	Warren Grant Magnuson Clinical Center - NCI Clinical Studies Support, Bethesda, Maryland, United States		https://ClinicalTrials.gov/show/NCT00020254
57	NCT03493945	Phase I/II Study of Immunotherapy Combination BN-Brachyury Vaccine, M7824, ALT-803 and Epacadostat (QuEST1)		Recruiting	No Results Available	Metastatic Prostate Cancer|Prostate Cancer|Prostate Neoplasm|Advanced Solid Tumors|Solid Tumor	Biological: M7824|Drug: ALT-803|Biological: MVA-BN-Brachyury|Biological: FPV-Brachyury|Drug: Epacadostat	To determine if there is clinical benefit to any of a set of 3 possibletreatments for patients with CRPC.	National Cancer Institute (NCI)|National Institutes of Health Clinical Center (CC)	All	18 Years and older Â (Adult, Older Adult)	Phase 1|Phase 2	113	NIH	Interventional	Allocation: Randomized|Intervention Model: Sequential Assignment|Masking: None (Open Label)|Primary Purpose: Treatment	180078|18-C-0078	2018-05-01	2021-12-31	2021-12-31	2018-04-11		2020-01-13	National Institutes of Health Clinical Center, Bethesda, Maryland, United States		https://ClinicalTrials.gov/show/NCT03493945
72	NCT03532217	Neoantigen DNA Vaccine in Combination With Nivolumab/Ipilimumab and PROSTVAC in Metastatic Hormone-Sensitive Prostate Cancer		Recruiting	No Results Available	Metastatic Hormone-Sensitive Prostate Cancer	Biological: PROSTVAC-V|Biological: PROSTVAC-F|Drug: Nivolumab|Drug: Ipilimumab|Biological: Neoantigen DNA vaccine|Device: TriGrid Delivery System|Procedure: Tumor biopsy|Procedure: Peripheral blood|Procedure: Fecal samples|Procedure: Leukapheresis	Safety and tolerability of regimen as defined by incidence of adverse events|Immune response as measured by tetramers|Immune response as measured by genomic studies|Immune response as measured by flow cytometry|Safety and tolerability of regimen as defined by incidence of dose-limiting toxicities (DLTs)|Failure-free survival (FFS)|Milestone survival|Number of participants who have PSA responses a…	Washington University School of Medicine|Bristol-Myers Squibb|Prostate Cancer Foundation|BJH Foundation	Male	18 Years and older Â (Adult, Older Adult)	Phase 1	20	Other|Industry	Interventional	Intervention Model: Single Group Assignment|Masking: None (Open Label)|Primary Purpose: Treatment	201808043|CA209-9MW	2018-09-14	2021-10-14	2023-09-14	2018-05-22		2019-09-03	National Cancer Institute (GU Malignancies Branch), Bethesda, Maryland, United States|Washington University School of Medicine, Saint Louis, Missouri, United States		https://ClinicalTrials.gov/show/NCT03532217
100	NCT03204812	Durvalumab and Tremelimumab in Treating Chemotherapy Naive Patients With Metastatic Castration-Resistant Prostate Cancer		Active, not recruiting	No Results Available	Castration Levels of Testosterone|Castration-Resistant Prostate Carcinoma|Prostate Adenocarcinoma|Prostate Carcinoma Metastatic in the Bone|Stage IV Prostate Cancer AJCC v8|Stage IVA Prostate Cancer AJCC v8|Stage IVB Prostate Cancer AJCC v8	Biological: Durvalumab|Biological: Tremelimumab	Incidence of adverse events per Common Terminology Criteria for Adverse Events (CTCAE) version (v) 4.03|Prostate-specific antigen (PSA) progression-free survival|Radiographic PFS|Time to maximal PSA decline|Immunological changes in peripheral blood and tissue	M.D. Anderson Cancer Center|National Cancer Institute (NCI)	All	18 Years and older Â (Adult, Older Adult)	Phase 2	27	Other|NIH	Interventional	Intervention Model: Single Group Assignment|Masking: None (Open Label)|Primary Purpose: Treatment	2016-0769|NCI-2018-01135|P30CA016672	2017-07-14	2020-06-30	2020-06-30	2017-07-02		2020-01-02	M D Anderson Cancer Center, Houston, Texas, United States		https://ClinicalTrials.gov/show/NCT03204812
104	NCT03805594	177Lu-PSMA-617 and Pembrolizumab in Treating Patients With Metastatic Castration-Resistant Prostate Cancer		Suspended	No Results Available	Castration Levels of Testosterone|Castration-Resistant Prostate Carcinoma|Metastatic Prostate Carcinoma|Prostate Adenocarcinoma|Stage IV Prostate Cancer|Stage IVA Prostate Cancer|Stage IVB Prostate Cancer	Drug: Lutetium Lu 177-PSMA-617|Biological: Pembrolizumab	Recommended phase 2 dose (Part A)|Objective response rate by Response Evaluation Criteria in Solid Tumors (RECIST) 1.1 criteria (Part B)|Frequency and severity of adverse events as defined by CTCAE version 4.0|Median duration of response by RECIST 1.1|Prostate-specific antigen (PSA) response rate|Radiographic progression-free survival (rPFS) rate|Median PSA progression-free survival|Overall survi…	University of California, San Francisco|Prostate Cancer Foundation|National Cancer Institute (NCI)	Male	18 Years and older Â (Adult, Older Adult)	Phase 1	30	Other|NIH	Interventional	Allocation: Non-Randomized|Intervention Model: Sequential Assignment|Masking: None (Open Label)|Primary Purpose: Treatment	185511|NCI-2018-02993|R01CA229354	2019-05-10	2020-12-31	2021-12-31	2019-01-15		2019-11-05	University of California, San Francisco, San Francisco, California, United States		https://ClinicalTrials.gov/show/NCT03805594
115	NCT03384316	Multi-Targeted Recombinant Ad5 (CEA/MUC1/Brachyury) Based Immunotherapy Vaccine Regimen in People With Advanced Cancer		Active, not recruiting	Has Results	Neoplasms|Prostate Cancer|Lung Cancer|Breast Cancer|Colon Cancer	Biological: ETBX-051; adenoviral brachyury vaccine|Biological: ETBX-061; adenoviral Mucin-1 (MUC1) vaccine|Biological: ETBX-011; adenoviral Carcinoembryonic antigen (CEA) vaccine	Number of Participants With Serious and Non-serious Adverse Events|Recommended Phase 2 Dose (RP2D)|Number of Participants Who Achieve an Objective Confirmed Complete or Partial Response Assessed by the Response Evaluation Criteria in Solid Tumors Version 1.1 (RECIST v1.1)|Number of Patients With Disease Control (Confirmed Response or Stable Disease (SD)) Lasting for at Least 6 Months|Progression-…	National Cancer Institute (NCI)|National Institutes of Health Clinical Center (CC)	All	18 Years to 100 Years Â (Adult, Older Adult)	Phase 1	11	NIH	Interventional	Allocation: Non-Randomized|Intervention Model: Sequential Assignment|Masking: None (Open Label)|Primary Purpose: Treatment	180032|18-C-0032	2018-01-31	2018-05-22	2020-09-01	2017-12-27	2019-12-23	2019-12-23	National Institutes of Health Clinical Center, Bethesda, Maryland, United States	"Informed Consent Form", https://ClinicalTrials.gov/ProvidedDocs/16/NCT03384316/ICF_000.pdf|"Study Protocol and Statistical Analysis Plan", https://ClinicalTrials.gov/ProvidedDocs/16/NCT03384316/Prot_SAP_001.pdf	https://ClinicalTrials.gov/show/NCT03384316
121	NCT02933255	PROSTVAC in Combination With Nivolumab in Men With Prostate Cancer		Recruiting	No Results Available	Prostate Cancer	Biological: PROSTVAC-V/F|Drug: Nivolumab	Safety - lead-in mCRPC cohort|Evaluate changes in T-cell infiltration in the tumor after neoadjuvant treatment|Determine the change in peripheral PSA-specific T cells in patients treated with PROSTVAC and nivolumab|Document any intraprostatic Treg cell infiltration with CD4+FOX-P3staining|Document any PSA changes secondary to vaccination, including rate of biochemical recurrence after prostatecto…	National Cancer Institute (NCI)|National Institutes of Health Clinical Center (CC)	Male	18 Years and older Â (Adult, Older Adult)	Phase 1|Phase 2	29	NIH	Interventional	Allocation: Non-Randomized|Intervention Model: Parallel Assignment|Masking: None (Open Label)|Primary Purpose: Treatment	170007|17-C-0007	2017-04-18	2021-08-01	2022-08-01	2016-10-14		2020-02-07	National Institutes of Health Clinical Center, Bethesda, Maryland, United States		https://ClinicalTrials.gov/show/NCT02933255
139	NCT03217747	Avelumab, Utomilumab, Anti-OX40 Antibody PF-04518600, and Radiation Therapy in Treating Patients With Advanced Malignancies		Recruiting	No Results Available	Advanced Malignant Solid Neoplasm|Castration-Resistant Prostate Carcinoma|Malignant Neoplasm|Malignant Solid Neoplasm|Metastatic Malignant Solid Neoplasm|Metastatic Prostate Carcinoma|Prostate Carcinoma Metastatic in the Bone|Refractory Malignant Solid Neoplasm|Stage IV Prostate Cancer AJCC v8|Stage IVA Prostate Cancer AJCC v8|Stage IVB Prostate Cancer AJCC v8	Biological: Anti-OX40 Antibody PF-04518600|Drug: Avelumab|Radiation: Radiation Therapy|Biological: Utomilumab	Incidence of adverse events|Evaluation of CD8 immune biomarkers assessed in tumor and blood biospecimens|Objective response rate|Progression-free survival|Duration of response|Overall survival|Response data in irradiated and non-irradiated lesions|Evaluation of various immune biomarkers from tumor and blood biospecimens	M.D. Anderson Cancer Center|National Cancer Institute (NCI)	All	18 Years and older Â (Adult, Older Adult)	Phase 1|Phase 2	184	Other|NIH	Interventional	Allocation: Non-Randomized|Intervention Model: Parallel Assignment|Masking: None (Open Label)|Primary Purpose: Treatment	2017-0014|NCI-2018-01118|P30CA016672	2017-08-02	2022-09-30	2023-09-30	2017-07-14		2019-05-31	M D Anderson Cancer Center, Houston, Texas, United States		https://ClinicalTrials.gov/show/NCT03217747
140	NCT04090528	pTVG-HP DNA Vaccine With or Without pTVG-AR DNA Vaccine and Pembrolizumab in Patients With Castration-Resistant, Metastatic Prostate Cancer		Recruiting	No Results Available	Castration-resistant Prostate Cancer|Metastatic Cancer|Prostate Cancer	Biological: pTVG-HP|Biological: pTVG-AR|Drug: Pembrolizumab|Drug: rhGM-CSF	Progression-Free Survival (PFS)|Overall Objective Response Rate|Prostate Specific Antigen (PSA) Response Rate|Median Radiographic Progression-Free Survival|Median Duration of PSA and Objective Response|Overall Survival (OS)|Antigen-Specific Th1 Immune Response|Safety and Tolerability: Toxicity Rates|Safety and Tolerability: Change in Serum Chemistry from Baseline	University of Wisconsin, Madison|Merck Sharp & Dohme Corp.|Madison Vaccines, Inc|Prostate Cancer Foundation	Male	18 Years and older Â (Adult, Older Adult)	Phase 2	60	Other|Industry	Interventional	Allocation: Randomized|Intervention Model: Parallel Assignment|Masking: None (Open Label)|Primary Purpose: Treatment	UW18037|2018-0938|SMPH/MEDICINE/HEM-ONC|A534260|NCI-2019-07273	2019-10-21	2021-12-31	2023-12-31	2019-09-16		2019-12-03	Washington University Siteman Cancer Center, Saint Louis, Missouri, United States|University of Wisconsin Carbone Cancer Center, Madison, Wisconsin, United States		https://ClinicalTrials.gov/show/NCT04090528
150	NCT00113984	Vaccine and Antibody Treatment of Prostate Cancer		Completed	No Results Available	Prostatic Neoplasms	Biological: PROSTVAC-V/TRICOM|Biological: PROSTVAC-F/TRICOM|Drug: MDX-010|Drug: Sargramostim	To determine the safety and tolerability of a combination of a fixed dose of vaccine and anti-CTLA4, which will be dose escalated.|To evaluate immunologic response (as measured by an increase in PSA specific T-cells measured by ELISPOT in HLA-A2+ patients), and clinical response (as measured by RECIST and PSA consensus criteria).	National Cancer Institute (NCI)|National Institutes of Health Clinical Center (CC)	Male	18 Years to 85 Years Â (Adult, Older Adult)	Phase 1	30	NIH	Interventional	Primary Purpose: Treatment	050167|05-C-0167	2005-06-08	2008-02-01	2011-12-01	2005-06-13		2019-12-16	National Institutes of Health Clinical Center, 9000 Rockville Pike, Bethesda, Maryland, United States		https://ClinicalTrials.gov/show/NCT00113984
160	NCT03333616	Nivolumab Combined With Ipilimumab for Patients With Advanced Rare Genitourinary Tumors		Recruiting	No Results Available	Genitourinary Cancer|Adrenocortical Carcinoma|Non-urothelial Bladder|Non-urothelial Upper Tract|Penile Cancer|Non-adenocarcinoma Prostate Cancer|Refractory Germ-cell	Drug: Ipilimumab|Drug: Nivolumab	Objective Response Rate|Objective Response Rate for all rare GU tumor types|Duration of Response|Immune related objective response rate|Progression-Free Survival for the total cohort and by tumor cohort|Overall Survival for all patients and by tumor cohort|Safety and tolerability according to Common Terminology Criteria for Adverse Events (CTCAE).	Dana-Farber Cancer Institute|Bristol-Myers Squibb	All	18 Years and older Â (Adult, Older Adult)	Phase 2	57	Other|Industry	Interventional	Intervention Model: Single Group Assignment|Masking: None (Open Label)|Primary Purpose: Treatment	17-423	2017-12-28	2021-05-31	2025-05-31	2017-11-07		2019-03-11	University of California, San Diego Moores Cancer Center, La Jolla, California, United States|Winship Cancer Institute, Emory University, Atlanta, Georgia, United States|Beth Israel Deaconess Medical Center, Boston, Massachusetts, United States|Dana-Farber Cancer Institute, Boston, Massachusetts, United States|Ohio State University Comprehensive Cancer Center, Columbus, Ohio, United States|MD And…		https://ClinicalTrials.gov/show/NCT03333616
161	NCT04140526	Safety, PK and Efficacy of ONC-392 in Monotherapy and in Combination of Anti-PD-1 in Advanced Solid Tumors and NSCLC	PRESERVE-001	Not yet recruiting	No Results Available	Non Small Cell Lung Cancer|Advanced Solid Tumor|Metastatic Melanoma|Metastatic Head and Neck Carcinoma|Metastatic Renal Cell Carcinoma|Metastatic Colorectal Cancer|Sarcomas|Metastatic Prostate Cancer	Drug: ONC-392|Drug: Pembrolizumab	Dose limiting toxicity (DLT) in monotherapy|Maximal tolerable dose (MTD) in monotherapy|Recommended Phase II Dose (RP2D)|Rate of treatment related adverse events (TRAE) according to CTCAE v5.0|The serum half life of the study drug, ONC-392, in monotherapy.|The serum half life of the study drug, ONC-392, in combination therapy with Pembrolizumab.|Objective Response Rate (ORR)|Progression Free Surv…	OncoImmune, Inc.	All	18 Years and older Â (Adult, Older Adult)	Phase 1	91	Industry	Interventional	Allocation: Non-Randomized|Intervention Model: Sequential Assignment|Masking: None (Open Label)|Primary Purpose: Treatment	ONC-392-001	2020-02-01	2022-02-01	2023-02-01	2019-10-28		2020-01-06	University of Maryland Greenebaum Cancer Center, Baltimore, Maryland, United States		https://ClinicalTrials.gov/show/NCT04140526

## Sheet: mono and multi immunotherapies
Rank	NCT Number	Title	Status	Study Results	Conditions	Interventions	Outcome Measures	Phases	Locations	URL
1	NCT03315871	Combination Immunotherapy in Biochemically Recurrent Prostate Cancer	Recruiting	No Results Available	Prostate Cancer	Biological: PROSTVAC-V|Biological: PROSTVAC-F|Drug: MSB0011359C (M7824)|Biological: CV301	determine if combination immunotherapy can result in 30% decline in PSA|Fraction of subjects with grade 3 and grade 4 adverse events|Slope of the PSA change over time	Phase 2	National Institutes of Health Clinical Center, Bethesda, Maryland, United States	https://ClinicalTrials.gov/show/NCT03315871
17	NCT03481816	Treatment of Castration Resistant Prostate Cancer Using Multi-Targeted Recombinant Ad5 PSA/MUC1/Brachyury Based Immunotherapy Vaccines	Active, not recruiting	No Results Available	Prostatic Neoplasms|Prostatic Cancer	Biological: ETBX-071; adenoviral PSA vaccine|Biological: ETBX-061; adenoviral MUC1 vaccine|Biological: ETBX-051; adenoviral brachyury vaccine	overall safety and recommended phase 2 dose|objective response rate (ORR)|Disease control rate (DCR)|Duration of Response|Progression-free survival (PFS)|Overall Survival|PSA doubling time (PSADT)	Phase 1	National Institutes of Health Clinical Center, Bethesda, Maryland, United States	https://ClinicalTrials.gov/show/NCT03481816
31	NCT00140348	Dose Escalation and Efficacy Trial of GVAXÂ® Prostate Cancer Vaccine	Completed	No Results Available	Prostate Cancer	Biological: Immunotherapy allogeneic GM-CSF secreting cellular vaccine		Phase 1|Phase 2	South Orange County Medical Research Center, Laguna Woods, California, United States|UCSF, San Francisco, California, United States|West Coast Clinical Research, Tarzana, California, United States|South Florida Medical Research, Aventura, Florida, United States|Emory University, Atlanta, Georgia, United States|Carle Cancer Center, Urbana, Illinois, United States|Northeast Indiana Research, Fort W…	https://ClinicalTrials.gov/show/NCT00140348
57	NCT03493945	Phase I/II Study of Immunotherapy Combination BN-Brachyury Vaccine, M7824, ALT-803 and Epacadostat (QuEST1)	Recruiting	No Results Available	Metastatic Prostate Cancer|Prostate Cancer|Prostate Neoplasm|Advanced Solid Tumors|Solid Tumor	Biological: M7824|Drug: ALT-803|Biological: MVA-BN-Brachyury|Biological: FPV-Brachyury|Drug: Epacadostat	To determine if there is clinical benefit to any of a set of 3 possibletreatments for patients with CRPC.	Phase 1|Phase 2	National Institutes of Health Clinical Center, Bethesda, Maryland, United States	https://ClinicalTrials.gov/show/NCT03493945
68	NCT00715078	To Evaluate Sipuleucel-T Manufactured With Different Concentrations of (PA2024) Antigen	Completed	Has Results	Prostate Cancer	Biological: sipuleucel-T	Cumulative CD54 Upregulation Ratio Between Each of the Cohorts.	Phase 2	UCSD Moores Cancer Center, La Jolla, California, United States|Sharp Clinical Oncology Research, San Diego, California, United States|Georgetown University Medical Center, Washington, D.C., District of Columbia, United States|Indiana University, Indianapolis, Indiana, United States|Mount Sinai School of Medicine, New York, New York, United States|Columbia University Medical Center, New York, New …	https://ClinicalTrials.gov/show/NCT00715078
74	NCT01171729	Autologous Dendritic Cell Therapy for Hormone-Refractory Metastatic Prostate Cancer	Completed	No Results Available	Prostatic Cancer	Biological: Autologous dendritic cell	PSA increment and absolute PSA response|Time to Progression|Overall Survival|Immune Response(DTH response, Interferon-gamma Elispot assay, proliferation assay, ELISA)|Clinical response	Phase 1|Phase 2	National Cancer Center, Gyeonggi-do, 323 Ilsan-ro Ilsandong-gu Goyang-si, Korea, Republic of|Samsung Medical Center, Seoul, Gangnam-Gu, Ilwon-Dong, Korea, Republic of	https://ClinicalTrials.gov/show/NCT01171729
84	NCT00061035	Evaluation of Transgenic Lymphocyte Immunization Vaccine in Subjects With Prostate Adenocarcinoma	Completed	No Results Available	Prostatic Neoplasms	Biological: Transgenic Lymphocyte Immunization Vaccine (TLI)		Phase 1	University of California, San Diego Cancer Center, San Diego, California, United States	https://ClinicalTrials.gov/show/NCT00061035
91	NCT03815942	VAccination in Early and ADvanced Prostate caNCEr	Recruiting	No Results Available	Intermediate Risk Prostate Cancer|Castration-resistant Prostate Cancer	Biological: ChAdOx1-MVA 5T4 vaccine|Drug: Nivolumab Infusion [Opdivo]	Safety - incidence of treatment-related adverse events.|Efficacy - measure composite response rate defined as one of the following: 1) change in circulating tumour DNA, 2) change in serum PSA|Evaluate immune responses to the vaccine antigen in the periphery|Evaluate immune cell subsets in the prostate secondary to treatment (for surgical cohort)|Evaluate progression-free survival following study …	Phase 1|Phase 2	Department of Oncology, The Christie NHS Foundation Trust, Manchester, United Kingdom|Cancer and Haematology Centre, Churchill Hospital, Oxford University Hospitals NHS Foundation Trust, Oxford, United Kingdom	https://ClinicalTrials.gov/show/NCT03815942
111	NCT00001382	A Phase I Study of Recombinant Vaccinia Virus That Expresses Prostate Specific Antigen in Adult Patients With Adenocarcinoma of the Prostate	Completed	No Results Available	Prostatic Neoplasms	Biological: PROSTVAC		Phase 1	National Cancer Institute (NCI), Bethesda, Maryland, United States	https://ClinicalTrials.gov/show/NCT00001382
112	NCT02654938	Safety and Tolerability Clinical Trial of Different Doses of the Immunotherapeutic Drug Mobilan (M-VM3) and Placebo in Patients With Prostate Cancer	Completed	No Results Available	Prostate Cancer	Drug: Mobilan (M-VM3)|Drug: Placebo	Frequency and intensity of adverse events (according to CTCAE v 4.03 classification)|Exposure of Mobilan DNA vector in patient's peripheral blood|Prostate-specific antigen (PSA) measure|Immune cell count in whole blood of patients assessed with flow cytometry|Histopathological assessment of prostate tissue using Gleason grading system (if prostatectomy is made in the study period, and material is…	Phase 1	Federal State Budgetary Institution "Russian Oncological Research Center named after N. N. Blokhin" of the Russian Academy of Sciences, Moscow, Russian Federation|Moscow Scientific Research Institute of Oncology named after P. A. Hertsen of the Ministry of Health of the Russian Federation, Moscow, Russian Federation|Moscow State Budgetary Healthcare Institution "City Clinical Hospital â„– 57" of …	https://ClinicalTrials.gov/show/NCT02654938
113	NCT00060528	Sequential Vaccinations in Prostate Cancer Patients	Completed	Has Results	Prostatic Neoplasms	Drug: Recombinant Fowlpox-GM-CSF|Drug: Recombinant Fowlpox-PSA (L155)-TRICOM (PROSTVAC-F/TRICOM)|Drug: Recombinant Vaccinia-PSA (L155)-TRICOM (PROSTVAC-V/TRICOM)|Drug: Recombinant Human GM-CSF	Number of Participants With an Immune Response|Percent of Participants With a Decrease (i.e. Greater Than or Equal to 30%) in PSA Levels|Number of Participants With an Objective Response|Overall Survival|The Number of Participants With Adverse Events	Phase 1|Phase 2	National Institutes of Health Clinical Center, 9000 Rockville Pike, Bethesda, Maryland, United States	https://ClinicalTrials.gov/show/NCT00060528
115	NCT03384316	Multi-Targeted Recombinant Ad5 (CEA/MUC1/Brachyury) Based Immunotherapy Vaccine Regimen in People With Advanced Cancer	Active, not recruiting	Has Results	Neoplasms|Prostate Cancer|Lung Cancer|Breast Cancer|Colon Cancer	Biological: ETBX-051; adenoviral brachyury vaccine|Biological: ETBX-061; adenoviral Mucin-1 (MUC1) vaccine|Biological: ETBX-011; adenoviral Carcinoembryonic antigen (CEA) vaccine	Number of Participants With Serious and Non-serious Adverse Events|Recommended Phase 2 Dose (RP2D)|Number of Participants Who Achieve an Objective Confirmed Complete or Partial Response Assessed by the Response Evaluation Criteria in Solid Tumors Version 1.1 (RECIST v1.1)|Number of Patients With Disease Control (Confirmed Response or Stable Disease (SD)) Lasting for at Least 6 Months|Progression-…	Phase 1	National Institutes of Health Clinical Center, Bethesda, Maryland, United States	https://ClinicalTrials.gov/show/NCT03384316
118	NCT03013712	A Clinical Research of CAR T Cells Targeting EpCAM Positive Cancer	Recruiting	No Results Available	Colon Cancer|Esophageal Carcinoma|Pancreatic Cancer|Prostate Cancer|Gastric Cancer|Hepatic Carcinoma	Biological: CAR-T cell immunotherapy	Toxicity profile of the EpCAM targeted CAR T cells with Common Toxicity Criteria for Adverse Effects (CTCAE) version 4.0|Survival time of anti-EpCAM CAR T cells in vivo|Anti-tumor efficacy of CAR-T therapy by Response Evaluation Criteria In Solid Tumors (RECIST) v1.1	Phase 1|Phase 2	IEC of Chengdu Medical College, Chendu, China	https://ClinicalTrials.gov/show/NCT03013712
120	NCT01867333	Enzalutamide With or Without Vaccine Therapy for Advanced Prostate Cancer	Active, not recruiting	No Results Available	Prostate Cancer	Biological: PROSTVAC-F/TRICOM|Biological: PROSTVAC-V/TRICOM|Biological: Enzalutamide (Xtandi)	Increase in time to progression|Increase in overall survival|Delay in PSA progression|Immune response	Phase 2	National Institutes of Health Clinical Center, 9000 Rockville Pike, Bethesda, Maryland, United States	https://ClinicalTrials.gov/show/NCT01867333
121	NCT02933255	PROSTVAC in Combination With Nivolumab in Men With Prostate Cancer	Recruiting	No Results Available	Prostate Cancer	Biological: PROSTVAC-V/F|Drug: Nivolumab	Safety - lead-in mCRPC cohort|Evaluate changes in T-cell infiltration in the tumor after neoadjuvant treatment|Determine the change in peripheral PSA-specific T cells in patients treated with PROSTVAC and nivolumab|Document any intraprostatic Treg cell infiltration with CD4+FOX-P3staining|Document any PSA changes secondary to vaccination, including rate of biochemical recurrence after prostatecto…	Phase 1|Phase 2	National Institutes of Health Clinical Center, Bethesda, Maryland, United States	https://ClinicalTrials.gov/show/NCT02933255
124	NCT01875250	Enzalutamide in Combination With PSA-TRICOM in Patients With Non-Metastatic Castration Sensitive Prostate Cancer	Active, not recruiting	No Results Available	Prostate Cancer	Biological: PROSTVAC-F/TRICOM|Biological: PROSTVAC-V/TRICOM|Drug: Enzalutamide (Xtandi)	Tumor growth rate|Immune response|Determine impact on PSA	Phase 2	National Institutes of Health Clinical Center, 9000 Rockville Pike, Bethesda, Maryland, United States	https://ClinicalTrials.gov/show/NCT01875250
135	NCT03629756	A Study to Evaluate the Safety and Tolerability of Immunotherapy Combinations in Participants With Advanced Malignancies	Recruiting	No Results Available	Non-small Cell Lung Cancer|Squamous Cell Carcinoma of the Head and Neck|Breast Cancer|Colorectal Cancer|Melanoma|Bladder Cancer|Ovarian Cancer|Endometrial Cancer|Merkel Cell Carcinoma|GastroEsophageal Cancer|Renal Cell Carcinoma|Castration-resistant Prostate Cancer	Drug: AB928|Drug: AB122	Percentage of participants with Adverse Events|Percentage of participants who experience a Dose Limiting Toxicity|AB928 Peak Plasma Concentration: Cmax|AB122 Peak Plasma Concentration: Cmax|AB928 Time of Peak Concentration: Tmax|AB122 Time of Peak Concentration: Tmax|Percentage of participants with anti-drug antibodies to AB122|Progression Free Survival (PFS) as determined by Investigator accordi…	Phase 1	Scottsdale, AZ, Scottsdale, Arizona, United States|Los Angeles, CA, Los Angeles, California, United States|Los Angeles, Los Angeles, California, United States|Denver, CO, Denver, Colorado, United States|Ann Arbor, Ann Arbor, Michigan, United States|Royal Oak, Royal Oak, Michigan, United States|Huntersville, NC, Huntersville, North Carolina, United States|Fort Worth, Fort Worth, Texas, United Stat…	https://ClinicalTrials.gov/show/NCT03629756
139	NCT03217747	Avelumab, Utomilumab, Anti-OX40 Antibody PF-04518600, and Radiation Therapy in Treating Patients With Advanced Malignancies	Recruiting	No Results Available	Advanced Malignant Solid Neoplasm|Castration-Resistant Prostate Carcinoma|Malignant Neoplasm|Malignant Solid Neoplasm|Metastatic Malignant Solid Neoplasm|Metastatic Prostate Carcinoma|Prostate Carcinoma Metastatic in the Bone|Refractory Malignant Solid Neoplasm|Stage IV Prostate Cancer AJCC v8|Stage IVA Prostate Cancer AJCC v8|Stage IVB Prostate Cancer AJCC v8	Biological: Anti-OX40 Antibody PF-04518600|Drug: Avelumab|Radiation: Radiation Therapy|Biological: Utomilumab	Incidence of adverse events|Evaluation of CD8 immune biomarkers assessed in tumor and blood biospecimens|Objective response rate|Progression-free survival|Duration of response|Overall survival|Response data in irradiated and non-irradiated lesions|Evaluation of various immune biomarkers from tumor and blood biospecimens	Phase 1|Phase 2	M D Anderson Cancer Center, Houston, Texas, United States	https://ClinicalTrials.gov/show/NCT03217747
140	NCT04090528	pTVG-HP DNA Vaccine With or Without pTVG-AR DNA Vaccine and Pembrolizumab in Patients With Castration-Resistant, Metastatic Prostate Cancer	Recruiting	No Results Available	Castration-resistant Prostate Cancer|Metastatic Cancer|Prostate Cancer	Biological: pTVG-HP|Biological: pTVG-AR|Drug: Pembrolizumab|Drug: rhGM-CSF	Progression-Free Survival (PFS)|Overall Objective Response Rate|Prostate Specific Antigen (PSA) Response Rate|Median Radiographic Progression-Free Survival|Median Duration of PSA and Objective Response|Overall Survival (OS)|Antigen-Specific Th1 Immune Response|Safety and Tolerability: Toxicity Rates|Safety and Tolerability: Change in Serum Chemistry from Baseline	Phase 2	Washington University Siteman Cancer Center, Saint Louis, Missouri, United States|University of Wisconsin Carbone Cancer Center, Madison, Wisconsin, United States	https://ClinicalTrials.gov/show/NCT04090528
142	NCT01322490	A Randomized, Double-blind, Phase 3 Efficacy Trial of PROSTVAC-V/F +/- GM-CSF in Men With Asymptomatic or Minimally Symptomatic Metastatic Castrate-Resistant Prostate Cancer	Completed	Has Results	Prostate Cancer Metastatic	Biological: PROSTVAC-V|Biological: PROSTVAC-F|Drug: GM-CSF|Other: GM-CSF Placebo|Biological: Placebo	Overall Survival|Number of Subjects Alive Without Event at 6 Months	Phase 3	Alaska Clinical Research Center, Llc, Anchorage, Alaska, United States|Scottsdale Healthcare, Scottsdale, Arizona, United States|Alta Bates Summit Medical Center, Berkeley, California, United States|Cedars-Sinai Medical Center, Los Angeles, California, United States|Prostate Oncology Specialists, Inc., Marina Del Rey, California, United States|Desert Hematology-Oncology, Rancho Mirage, California…	https://ClinicalTrials.gov/show/NCT01322490
147	NCT02179515	Safety and Tolerability of a Modified Vaccinia Ankara (MVA)-Based Vaccine Modified to Express Brachyury and T-cell Costimulatory Molecules (MVA-Brachyury-TRICOM)	Completed	No Results Available	Lung Cancer|Breast Cancer|Prostate Cancer|Tumors (Others)|Ovarian Cancer	Biological: MVA-brachyury- TRICOM	Safety and tolerability of escalating doses of MVA-brachyury-TRICOM vaccine.|CD8 and CD4 immunologic response as measured by an increase in brachyury-specific T cells.|Evidence of clinical benefit, such as progression-free survival, RECIST criteria, reduction in serum markers, and/or reduction in circulating tumor cells.|Frequency of immune cell subsets in peripheral blood and changes in serum le…	Phase 1	National Institutes of Health Clinical Center, 9000 Rockville Pike, Bethesda, Maryland, United States	https://ClinicalTrials.gov/show/NCT02179515
148	NCT00779402	PROvenge Treatment and Early Cancer Treatment	Completed	Has Results	Prostate Cancer	Other: Control|Biological: Sipuleucel-T	Time to Biochemical Failure Cumulative Incidence Percentile|Number of Subjects That Met Biochemical Failure Status	Phase 3	Alta Bates Comprehensive Cancer Center, Berkeley, California, United States|South Orange County Medical Research, Laguna Hills, California, United States|University of Colorado Health Sciences Center, Aurora, Colorado, United States|Oncology Specialists, SC, Park Ridge, Illinois, United States|Mount Sinai School of Medicine, New York, New York, United States|University of Rochester Medical Center…	https://ClinicalTrials.gov/show/NCT00779402
150	NCT00113984	Vaccine and Antibody Treatment of Prostate Cancer	Completed	No Results Available	Prostatic Neoplasms	Biological: PROSTVAC-V/TRICOM|Biological: PROSTVAC-F/TRICOM|Drug: MDX-010|Drug: Sargramostim	To determine the safety and tolerability of a combination of a fixed dose of vaccine and anti-CTLA4, which will be dose escalated.|To evaluate immunologic response (as measured by an increase in PSA specific T-cells measured by ELISPOT in HLA-A2+ patients), and clinical response (as measured by RECIST and PSA consensus criteria).	Phase 1	National Institutes of Health Clinical Center, 9000 Rockville Pike, Bethesda, Maryland, United States	https://ClinicalTrials.gov/show/NCT00113984
151	NCT01095848	A Phase I Safety Study of a Cancer Vaccine to Treat HLA-A2 Positive Advanced Stage Ovarian, Breast and Prostate Cancer	Completed	No Results Available	Ovarian Neoplasms|Breast Neoplasms|Prostatic Neoplasms	Biological: DPX-0907 consists of 7 tumor-specific HLA-A2-restricted peptides, a universal T Helper peptide, a polynucleotide adjuvant, a liposome and Montanide ISA51 VG	To determine the safety profile of two different doses of subcutaneously administered DPX-0907. Safety assessments will be based on reported adverse events and the results of vital sign measurements, physical examinations, and clinical laboratory tests.|To determine the levels of CMI (cell mediated immunity) to the 7 cancer epitopes induced by vaccination with DPX-0907|To establish a recommended …	Phase 1	Rush University Medical Center, Chicago, Illinois, United States|Roswell Park Cancer Institute, Buffalo, New York, United States|Duke University Medical Center, Durham, North Carolina, United States|UPMC Cancer Center, Pittsburgh, Pennsylvania, United States|Mary Crowley Cancer Research Center, Dallas, Texas, United States	https://ClinicalTrials.gov/show/NCT01095848
152	NCT02234921	Pilot Study of DRibble Vaccine for Prostate Cancer Patients	Completed	No Results Available	Adenocarcinoma of the Prostate	Drug: Cyclophosphamide|Biological: DRibble Vaccine|Biological: HPV Vaccinations|Drug: Imiquimod	Safety Assessment|Immune Response|Prostate Cancer Response to DRibble vaccine	Phase 1	Providence Health & Services, Portland, Oregon, United States	https://ClinicalTrials.gov/show/NCT02234921
156	NCT01065441	Experimental Therapeutic Cancer Vaccine Created In-situ in Patients With Stage II-Stage IV Cancer	Completed	No Results Available	Solid Tumors Stage II, Stage III and Stage IV|Breast Cancer|Colorectal Cancer|Prostate Cancer|Melanoma|Ovarian Cancer|Sarcoma|Non-small Cell Lung Cancer	Biological: AlloStim|Procedure: Cryoablation	The primary endpoint is the evaluation of any drug-related toxicity associated with AlloStimTM administration as well as the reversibility of such toxicity.|The secondary end-point is the evaluation of the anti-tumor effect of AlloStimTM administration.|The tertiary end-point is the evaluation of the immunological response to AlloStim-TM administration.	Phase 1|Phase 2	Hadassah-Hebrew University Medical Center, Jerusalem, Israel	https://ClinicalTrials.gov/show/NCT01065441
157	NCT02009449	A Phase 1 Study of Pegilodecakin (LY3500518) in Participants With Advanced Solid Tumors	Active, not recruiting	No Results Available	Melanoma|Prostate Cancer|Ovarian Cancer|Renal Cell Carcinoma|Colorectal Carcinoma|Pancreatic Carcinoma|Non-small Cell Lung Carcinoma|Solid Tumors|Breast Cancer	Drug: Pegilodecakin|Drug: Paclitaxel or Docetaxel and Carboplatin or Cisplatin|Drug: FOLFOX (Oxaliplatin/Leucovorin/5-Fluorouracil)|Drug: gemcitabine/nab-paclitaxel|Drug: Capecitabine|Drug: Pazopanib|Drug: Pembrolizumab|Drug: Paclitaxel|Drug: nivolumab|Drug: Gemcitabine/carboplatin	Safety and tolerability as measured by incidence of adverse events|Pharmacokinetic (PK) parameters|Change in tumor burden measured by volumetric Computer Tomography (CT) or Magnetic Resonance Imaging (MRI) according to immune-related response criteria (irRC)|Progression in bone by bone scintigraphy according to Prostate Cancer Working Group 2 (PCWG2) for participants with metastatic castration re…	Phase 1	UCLA Medical Hematology & Oncology, Los Angeles, California, United States|UCSF, San Francisco, California, United States|Sarah Cannon Research Institute at HealthONE, Denver, Colorado, United States|Florida Cancer Specialists & Research Institute, Sarasota, Florida, United States|Dana Farber Cancer Institute, Boston, Massachusetts, United States|Memorial Sloan Kettering Cancer Center, New York, …	https://ClinicalTrials.gov/show/NCT02009449
158	NCT01801852	Autologous Natural Killer T Cells Infusion for the Treatment of Cancer	Unknown status	No Results Available	Breast Cancer|Glioma|Hepatocellular Cancer|Squamous Cell Lung Cancer|Pancreatic Cancer|Colon Cancer|Prostate Cancer	Biological: NKT cells	Occurrence of study related adverse events|Anti-tumor responses to NKT cells infusions	Not Applicable	Biotherapeutic Department of Chinese PLA General Hospital, Beijing, Beijing, China	https://ClinicalTrials.gov/show/NCT01801852
160	NCT03333616	Nivolumab Combined With Ipilimumab for Patients With Advanced Rare Genitourinary Tumors	Recruiting	No Results Available	Genitourinary Cancer|Adrenocortical Carcinoma|Non-urothelial Bladder|Non-urothelial Upper Tract|Penile Cancer|Non-adenocarcinoma Prostate Cancer|Refractory Germ-cell	Drug: Ipilimumab|Drug: Nivolumab	Objective Response Rate|Objective Response Rate for all rare GU tumor types|Duration of Response|Immune related objective response rate|Progression-Free Survival for the total cohort and by tumor cohort|Overall Survival for all patients and by tumor cohort|Safety and tolerability according to Common Terminology Criteria for Adverse Events (CTCAE).	Phase 2	University of California, San Diego Moores Cancer Center, La Jolla, California, United States|Winship Cancer Institute, Emory University, Atlanta, Georgia, United States|Beth Israel Deaconess Medical Center, Boston, Massachusetts, United States|Dana-Farber Cancer Institute, Boston, Massachusetts, United States|Ohio State University Comprehensive Cancer Center, Columbus, Ohio, United States|MD And…	https://ClinicalTrials.gov/show/NCT03333616
161	NCT04140526	Safety, PK and Efficacy of ONC-392 in Monotherapy and in Combination of Anti-PD-1 in Advanced Solid Tumors and NSCLC	Not yet recruiting	No Results Available	Non Small Cell Lung Cancer|Advanced Solid Tumor|Metastatic Melanoma|Metastatic Head and Neck Carcinoma|Metastatic Renal Cell Carcinoma|Metastatic Colorectal Cancer|Sarcomas|Metastatic Prostate Cancer	Drug: ONC-392|Drug: Pembrolizumab	Dose limiting toxicity (DLT) in monotherapy|Maximal tolerable dose (MTD) in monotherapy|Recommended Phase II Dose (RP2D)|Rate of treatment related adverse events (TRAE) according to CTCAE v5.0|The serum half life of the study drug, ONC-392, in monotherapy.|The serum half life of the study drug, ONC-392, in combination therapy with Pembrolizumab.|Objective Response Rate (ORR)|Progression Free Surv…	Phase 1	University of Maryland Greenebaum Cancer Center, Baltimore, Maryland, United States	https://ClinicalTrials.gov/show/NCT04140526
163	NCT02140996	Safety Study of Human MUC-1 (Mucin-1) Adenoviral Vector Vaccine for Immunotherapy of Epithelial Cancers	Unknown status	No Results Available	Epithelial Cancers of the Lung, Breast, Ovary, Prostate and Colon	Drug: Ad-sig-hMUC-1/ecdCD40L vector vaccine	Assessment of a safe, tolerable, and immunologically active dose level of the Ad-sig-hMUC-1/ecdCD40L vector vaccine	Phase 1	National Cancer Centre Singapore, Singapore, Singapore|National Cancer Centre, Singapore, Singapore	https://ClinicalTrials.gov/show/NCT02140996
164	NCT00924092	An Open Label Phase I Study to Eval the Safety and Tolerability of a Vaccine (GI-6207) Consisting of Whole, Heat-killed Recombinant Saccharomyces Cerevisiae (Yeast) Genetically Modified to Express CEA Protein in Adults With Metastatic CEA-expressing ...	Completed	No Results Available	Prostate Cancer|Breast Cancer|Lung Cancer|Colorectal Cancer|Head and Neck Cancer	Biological: GI-6207 [Recombinant Saccharomyces Cerevisia|Drug: (Yeast CEA Vaccine)(GI-6207[Recombinant Sarrcharomyces Cerevusua-CEA (610D)])	To determine the safety and tolerability of escalating doses of a heated-killed yeast-based vaccine that targets tumors that express CEA.|To evaluate CD4 and CD8 immunologic response. To evaluate humoral immune response to yeast antigen. To evaluate evidence of clinical benefit such as PFS, OR, &amp; decreases in circulating tumor cells &amp; tumor markers.	Phase 1	National Institutes of Health Clinical Center, 9000 Rockville Pike, Bethesda, Maryland, United States	https://ClinicalTrials.gov/show/NCT00924092
165	NCT00441337	A Study of MDX-1106 in Patients With Selected Refractory or Relapsed Malignancies	Completed	Has Results	Carcinoma, Non-Small-Cell Lung|Colorectal Cancer|Malignant Melanoma|Renal Cancer|Prostate Cancer	Biological: MDX-1106	Number of Participants With Severe Adverse Events (AEs), Serious Adverse Events (SAEs), Drug-Related AEs, Deaths, Discontinuation of Study Drug Due to AE, Dose-Limiting Toxicity (DLT) AE and Immune-related AEs (irAEs) in Safety Population|Geometric Mean Maximum Serum Concentration (Cmax) Observed Post-Single Dose|Median Time at Which the Maximum Serum Concentration Occurred (Tmax) Post-Single Dos…	Phase 1	Johns Hopkins Unv., School of Medicine, Baltimore, Maryland, United States|Henry Ford Health System, Detroit, Michigan, United States|Washington University School of Medicine - Barnes Jewish Hospital, St. Louis, Missouri, United States|Carolina BioOncology Institute, PLLC, Huntersville, North Carolina, United States	https://ClinicalTrials.gov/show/NCT00441337
166	NCT04107142	Haplo / Allogeneic NKG2DL-targeting Chimeric Antigen Receptor-grafted Î³Î´ T Cells for Relapsed or Refractory Solid Tumour	Not yet recruiting	No Results Available	Colorectal Cancer|Triple Negative Breast Cancer|Sarcoma|Nasopharyngeal Carcinoma|Prostate Cancer|Gastric Cancer	Biological: Adoptive Cell Transfer of NKG2DL-targetting Chimeric Antigen Receptor-grafted Gamma Delta T cell	Number of Patients with Dose Limiting Toxicity|Occurence of adverse events during therapy|Observation of clinical efficacy|Observation for progression-free survival|Observation for duration of response	Phase 1	Landmark Medical Centre, Johor Bahru, Johor, Malaysia	https://ClinicalTrials.gov/show/NCT04107142
168	NCT03970382	A Study of Gene Edited Autologous Neoantigen Targeted TCR T Cells With or Without Anti-PD-1 in Patients With Solid Tumors	Recruiting	No Results Available	Solid Tumor	Biological: NeoTCR-P1 adoptive cell therapy|Biological: nivolumab	Incidence of adverse events as defined as DLTs|Number of participants with adverse events as a measure of safety and tolerability of NeoTCR-P1 or NeoTCR-P1 in combination with nivolumab|Maximum Tolerated Dose (MTD) of NeoTCR-P1|Feasibility of manufacturing NeoTCR-P1|Maximum concentration of NeoTCR-P1 (Cmax) in the peripheral blood|Area-under-the-concentration-vs-time-curve (AUC) in the peripheral…	Phase 1	City of Hope, Duarte, California, United States|University of California, Los Angeles, Los Angeles, California, United States|University of California, Irvine Medical Center, Orange, California, United States|University of California, Davis, Sacramento, California, United States|University of California, San Diego, San Diego, California, United States|University of California, San Francisco, San …	https://ClinicalTrials.gov/show/NCT03970382

## Sheet: immunotherapy trials
Rank	NCT Number	Title	Acronym	Status	Study Results	Conditions	Interventions	Outcome Measures	Sponsor/Collaborators	Gender	Age	Phases	Enrollment	Funded Bys	Study Type	Study Designs	Other IDs	Start Date	Primary Completion Date	Completion Date	First Posted	Results First Posted	Last Update Posted	Locations	Study Documents	URL
1	NCT03315871	Combination Immunotherapy in Biochemically Recurrent Prostate Cancer		Recruiting	No Results Available	Prostate Cancer	Biological: PROSTVAC-V|Biological: PROSTVAC-F|Drug: MSB0011359C (M7824)|Biological: CV301	determine if combination immunotherapy can result in 30% decline in PSA|Fraction of subjects with grade 3 and grade 4 adverse events|Slope of the PSA change over time	National Cancer Institute (NCI)|National Institutes of Health Clinical Center (CC)	Male	18 Years and older Â (Adult, Older Adult)	Phase 2	34	NIH	Interventional	Allocation: Non-Randomized|Intervention Model: Parallel Assignment|Masking: None (Open Label)|Primary Purpose: Treatment	180005|18-C-0005	2018-03-20	2023-12-01	2023-12-01	2017-10-20		2020-01-18	National Institutes of Health Clinical Center, Bethesda, Maryland, United States		https://ClinicalTrials.gov/show/NCT03315871
2	NCT03879122	A Trial of Immunotherapy Strategies in Metastatic Hormone-sensitive Prostate Cancer		Recruiting	No Results Available	Metastatic Hormone-sensitive Prostate Cancer	Drug: Ipilimumab 5 MG/ML|Drug: Nivolumab 10 MG/ML|Drug: Docetaxel|Drug: ADT (androgen deprivation therapy)	Overall Survival|PSA response|PSA progression-free survival (PSA-PFS)|Radiological progression-free survival (rPFS)|Clinical progression-free survival (cPFS)|Time to castration resistant prostate cancer (TCRPC)|Immune radiological progression-free survival (irPFS)|Immune clinical progression-free survival (icPFS)|Time to immune castration resistant prostate cancer (TiCRPC)|Symptomatic skeletal-re…	Spanish Oncology Genito-Urinary Group|Syntax for Science, S.L|Bristol-Myers Squibb	Male	18 Years and older Â (Adult, Older Adult)	Phase 2|Phase 3	135	Other|Industry	Interventional	Allocation: Randomized|Intervention Model: Parallel Assignment|Masking: None (Open Label)|Primary Purpose: Treatment	CA209-9HX	2019-02-11	2021-07-31	2023-12-31	2019-03-18		2019-03-18	Hospital Universitario Central de Asturias, Oviedo, Asturias, Spain|Hestia Duran I Reynals, Hospitalet de Llobregat, Barcelona, Spain|Hospital Sant Joan de Deu (Althaia Manresa), Manresa, Barcelona, Spain|Hospital de Sabadell, Sabadell, Barcelona, Spain|Hospital General, Materno E Infantil Reina, CÃ³rdoba, Cordoba, Spain|Hospital Son Llatzer, Palma De Mallorca, Islas Baleares, Spain|Hospital Univ…		https://ClinicalTrials.gov/show/NCT03879122
3	NCT00283829	Immunotherapy After Chemotherapy for Patients With Hormone Refractory Metastatic Prostate Cancer		Completed	No Results Available	Prostate Cancer	Drug: docetaxel|Drug: IL2	To determine the feasibility of sequencing low dose SQ IL-2 with chemotherapy in patients with hormone refractory prostate cancer (HRPC) in an outpatient setting.|To determine the impact of docetaxel on the natural immune defense system in patients before IL-2 administration.	University of Washington|Sanofi	Male	18 Years and older Â (Adult, Older Adult)	Phase 1|Phase 2	30	Other|Industry	Interventional	Allocation: Non-Randomized|Intervention Model: Single Group Assignment|Masking: None (Open Label)|Primary Purpose: Treatment	02-3017-A-04|IIT-16117|USI-IL2-01-012	2002-09-01		2006-07-01	2006-01-30		2007-11-29	Seattle Cancer Care Alliance, Seattle, Washington, United States		https://ClinicalTrials.gov/show/NCT00283829
4	NCT01133704	Immunotherapy With APC8015 (Sipuleucel-T, Provenge) for Asymptomatic, Metastatic, Hormone-Refractory Prostate Cancer		Completed	Has Results	Hormone-Refractory Prostate Cancer	Biological: sipuleucel-T|Biological: APC-Placebo	Overall Time to Disease Progression|Overall Survival	Dendreon	Male	18 Years and older Â (Adult, Older Adult)	Phase 3	98	Industry	Interventional	Allocation: Randomized|Intervention Model: Parallel Assignment|Masking: Quadruple (Participant, Care Provider, Investigator, Outcomes Assessor)|Primary Purpose: Treatment	D9902A	2000-05-01	2003-03-01	2005-05-01	2010-05-31	2010-09-02	2010-09-08			https://ClinicalTrials.gov/show/NCT01133704
5	NCT01688492	Combining Ipilimumab With Abiraterone Acetate Plus Prednisone in Chemotherapy and Immunotherapy-naÃ¯ve Patients With Progressive Metastatic Castration-resistant Prostate Cancer		Active, not recruiting	No Results Available	Prostate Cancer	Drug: Ipilimumab	safety (Phase I)|progression-free survival (PFS) Phase II|Changes in PSA kinetics|Measurable disease when present|Evaluate changes in radionuclide bone scan	Memorial Sloan Kettering Cancer Center|Bristol-Myers Squibb|Northwestern University|Oregon Health and Science University	Male	18 Years and older Â (Adult, Older Adult)	Phase 1|Phase 2	57	Other|Industry	Interventional	Intervention Model: Single Group Assignment|Masking: None (Open Label)|Primary Purpose: Treatment	12-120	2012-09-01	2020-09-01	2020-09-01	2012-09-20		2019-09-10	Northwestern University, Evanston, Illinois, United States|Memorial Sloan Kettering Cancer Center, New York, New York, United States|Oregon Health & Science University, Portland, Oregon, United States		https://ClinicalTrials.gov/show/NCT01688492
6	NCT01436968	Phase 3 Study of ProstAtakÂ® Immunotherapy With Standard Radiation Therapy for Localized Prostate Cancer	PrTK03	Recruiting	No Results Available	Prostate Cancer	Biological: ProstAtakÂ®(AdV-tk) + valacyclovir|Biological: Placebo + valacyclovir	Disease free survival defined as the time from randomization until the date of the first failure event will be compared for the ProstAtakÂ® arm versus the placebo control arm. The analyses will be based on the intent to treat population.|Prostate cancer specific survival and overall survival will be compared for the ProstAtakÂ® arm versus the placebo control arm.|PSA nadir will be compared for th…	Advantagene, Inc.	Male	18 Years and older Â (Adult, Older Adult)	Phase 3	711	Industry	Interventional	Allocation: Randomized|Intervention Model: Parallel Assignment|Masking: Quadruple (Participant, Care Provider, Investigator, Outcomes Assessor)|Primary Purpose: Treatment	PrTK03	2011-09-01	2022-12-01		2011-09-20		2020-02-05	Arizona Oncology Services Foundation, Multiple Locations, Arizona, United States|Southern Arizona VA Health Care System, Tucson, Arizona, United States|VA Northern California Health Care System, Mather, California, United States|Precision Radiation Oncology, Tustin, California, United States|Valley View Hospital, Glenwood Springs, Colorado, United States|Colorado Clinical Research, Golden, Colora…		https://ClinicalTrials.gov/show/NCT01436968
7	NCT00089856	GVAXÂ® Vaccine for Prostate Cancer vs Docetaxel & Prednisone in Patients With Metastatic Hormone-Refractory Prostate Cancer		Terminated	No Results Available	Prostate Cancer	Biological: Immunotherapy with allogeneic prostate vaccine|Drug: Chemotherapy (Taxotere and prednisone)	Survival|Bone pain and bone related events	Cell Genesys	Male	18 Years and older Â (Adult, Older Adult)	Phase 3	626	Industry	Interventional	Allocation: Randomized|Intervention Model: Parallel Assignment|Masking: None (Open Label)|Primary Purpose: Treatment	G-0029|(VITAL-1)	2004-07-01	2008-10-01	2008-10-01	2004-08-18		2008-11-05	Central Alabama Oncology, LLC, Alabaster, Alabama, United States|Alaska Clinical Research Center, Anchorage, Alaska, United States|Palo Verde Hematology/Oncology, Glendale, Arizona, United States|Mayo Clinic Scottsdale, Scottsdale, Arizona, United States|ACRC/Arizona Clinical Res. Ctr. Inc., Tuscon, Arizona, United States|Arkansas Cancer Research Center, Little Rock, Arkansas, United States|Compa…		https://ClinicalTrials.gov/show/NCT00089856
8	NCT00133224	Docetaxel in Combination With GVAX Â® Immunotherapy Versus Docetaxel and Prednisone in Prostate Cancer Patients		Terminated	No Results Available	Prostate Cancer	Biological: Immunotherapy allogeneic GM-CSF secreting cellular vaccine|Drug: Chemotherapy (docetaxel and prednisone)	Survival|Time to disease progression. Time to pain progression.	Cell Genesys	Male	18 Years and older Â (Adult, Older Adult)	Phase 3	408	Industry	Interventional	Allocation: Randomized|Intervention Model: Parallel Assignment|Masking: None (Open Label)|Primary Purpose: Treatment	G-0034|VITAL-2	2005-07-01	2008-08-01	2009-06-01	2005-08-23		2008-09-23	Alaska Clinical Research Center, Anchorage, Alaska, United States|St. Edward Mercy Medical Center, Fort Smith, Arkansas, United States|Loma Linda University, Loma Linda, California, United States|Onocology Care Medical Associates, Los Angeles, California, United States|Desert Hematology Oncology Medical Group, Rancho Mirage, California, United States|San Bernardino Urology Associates, San Bernard…		https://ClinicalTrials.gov/show/NCT00133224
9	NCT03179410	PD-L1 Inhibition as ChecKpoint Immunotherapy for NeuroEndocrine Phenotype Prostate Cancer	PICK-NEPC	Recruiting	No Results Available	Prostate Cancer	Drug: Avelumab	Efficacy of PD-L1 inhibition with avelumab as determined by iRECIST|Efficacy of PD-L1 inhibition with avelumab as determined by RECIST1.1|Radiographic progression free survival (rPFS)|Overall survival|Toxicity and safety of PD-L1 inhibition with avelumab in men with metastatic neuroendocrine-like prostate cancer	Andrew J. Armstrong, MD|Duke University	Male	18 Years and older Â (Adult, Older Adult)	Phase 2	18	Other	Interventional	Intervention Model: Single Group Assignment|Masking: None (Open Label)|Primary Purpose: Treatment	Pro00080869	2018-02-01	2020-06-30	2022-12-31	2017-06-07		2019-03-29	Duke University Medical Center, Durham, North Carolina, United States		https://ClinicalTrials.gov/show/NCT03179410
10	NCT02616185	A Phase 1 Study To Evaluate Escalating Doses Of A Vaccine-Based Immunotherapy Regimen For Prostate Cancer (PrCa VBIR)		Recruiting	No Results Available	Prostatic Neoplasms	Biological: PF-06755992|Biological: PF-06755990|Device: TDS-IM Electroporation Device|Biological: Tremelimumab|Drug: Sunitinib|Biological: PF-06801591	Incidence and grade of treatment-emergent adverse events including DLTs|Immune response to the selected prostate cancer tumor-antigens|Antibody response specific to the PSMA antigen|Maximum observed plasma concentration of tremelimumab (Cmax)|Time to maximum concentration of tremelimumab (Tmax)|Area under the curve from time zero extrapolated to infinity of tremelimumab|Trough concentrations afte…	Pfizer	Male	18 Years and older Â (Adult, Older Adult)	Phase 1	133	Industry	Interventional	Masking: None (Open Label)|Primary Purpose: Treatment	B7791001|PRCA VBIR FIP STUDY	2015-12-30	2023-02-11	2023-02-11	2015-11-26		2020-01-18	Banner-University Medical Center Tucson, Tucson, Arizona, United States|The University of Arizona Cancer Center-North Campus, Tucson, Arizona, United States|Colorado Clinical Research, Golden, Colorado, United States|Smilow Cancer Hospital at Yale-New Haven, New Haven, Connecticut, United States|National Institutes of Health, Bethesda, Maryland, United States|National Institutes of Health Clinica…		https://ClinicalTrials.gov/show/NCT02616185
11	NCT01530984	Ipilimumab and GMCSF Immunotherapy for Prostate Cancer		Withdrawn	No Results Available	Prostate Cancer	Drug: Ipilimumab|Drug: GM-CSF	To assess for clinical activity by PSA response, of both single agent ipilimumab and the combination of GM-CSF and ipilimumab in chemotherapy-naÃ¯ve patients with metastatic castrate resistant prostate cancer.|To evaluate the duration of PSA response and time to PSA progression. To quantify the frequency of immune toxicities. To evaluate T cell activation. To assess for clinical activity by objec…	Lawrence Fong|Bristol-Myers Squibb|Sanofi|University of California, San Francisco	Male	18 Years and older Â (Adult, Older Adult)	Phase 2	0	Other|Industry	Interventional	Allocation: Randomized|Intervention Model: Parallel Assignment|Masking: None (Open Label)|Primary Purpose: Treatment	CC# 12552	2015-06-01	2017-12-01	2018-12-01	2012-02-10		2015-10-05	University of California, San Francisco, California, United States		https://ClinicalTrials.gov/show/NCT01530984
12	NCT01174368	Efficacy Trial of the Implantation of Mouse Renal Adenocarcinoma Macrobeads in Subjects With Castration-Resistant Prostate Cancer Resistant to Taxanes (Docetaxel, Cabazitaxel) and Evidence of Disease Progression on Androgen-axis Inhibition and/or Immunotherapy in the Form of Sipuleucel-T		Completed	Has Results	Prostate Cancer	Biological: Cancer Macrobead placement in abdominal cavity	Overall Survival|Number of Metastases|Progression-free Survival	The Rogosin Institute	Male	18 Years and older Â (Adult, Older Adult)	Phase 2	1	Other	Interventional	Intervention Model: Single Group Assignment|Masking: None (Open Label)|Primary Purpose: Treatment	1003010955	2010-06-01	2016-12-01	2017-04-01	2010-08-03	2018-10-17	2019-01-16	The Rogosin Institute, New York, New York, United States		https://ClinicalTrials.gov/show/NCT01174368
13	NCT00577356	Docetaxel and Immunotherapy Prior to Prostatectomy for High-Risk Prostate Cancer		Terminated	Has Results	Prostate Cancer	Drug: Docetaxel|Biological: CG1940/CG8711	Number of Participants With Pathological Complete Response.	Benaroya Research Institute|Cell Genesys|Sanofi	Male	18 Years and older Â (Adult, Older Adult)	Phase 2	6	Other|Industry	Interventional	Intervention Model: Single Group Assignment|Masking: None (Open Label)|Primary Purpose: Treatment	IRB07028|I-0057|IST# 16194	2008-02-01	2008-09-01	2008-09-01	2007-12-20	2011-01-20	2011-01-20	Virginia Mason Medical Center, Seattle, Washington, United States		https://ClinicalTrials.gov/show/NCT00577356
14	NCT02692976	Natural Dendritic Cells for Immunotherapy of Chemo-naive Metastatic Castration-resistant Prostate Cancer Patients		Completed	No Results Available	Prostatic Neoplasms|Immunotherapy|Dendritic Cells|Vaccines	Biological: mDC vaccination|Biological: pDC vaccination|Biological: mDC and pDC vaccination	The immunogenicity of tumor-peptide loaded natural blood dendritic cells (myeloid DC, plasmacytoid DC and the combination of mDC/pDC) in metastatic castration-resistant prostate cancer (mCRPC) patients|Treatment-related adverse events assessment by Common Terminology Criteria for Adverse Events (CTCAE) version 4.0|Quality of life measurement by EORTC-QLQ-C30|Quality of life measurement by EORTC-Q…	Radboud University	Male	18 Years and older Â (Adult, Older Adult)	Phase 2	21	Other	Interventional	Allocation: Randomized|Intervention Model: Parallel Assignment|Masking: None (Open Label)|Primary Purpose: Treatment	EudraCT 2012-002531-29	2015-09-01	2017-09-01	2019-03-06	2016-02-26		2019-11-14	Radboud University Nijmegen Medical Centre, Nijmegen, Gelderland, Netherlands		https://ClinicalTrials.gov/show/NCT02692976
15	NCT00715104	Sipuleucel-T as Neoadjuvant Treatment in Prostate Cancer	NeoACT	Completed	Has Results	Prostate Cancer	Biological: Sipuleucel-T with Booster|Biological: Sipuleucel-T without Booster	Change in the Number of Infiltrating CD3+ T Cells Within the Prostate Tissue Between the Biopsy and the Post-RP Tissue Specimens in Each Subject|Change in the Number of Infiltrating CD4+ T Cells Within the Prostate Tissue Between the Biopsy and the Post-RP Tissue Specimens in Each Subject|Change in the Number of Infiltrating CD8+ T Cells Within the Prostate Tissue Between the Biopsy and the Post-…	Dendreon|University of California, San Francisco	Male	18 Years and older Â (Adult, Older Adult)	Phase 2	42	Industry|Other	Interventional	Allocation: Randomized|Intervention Model: Parallel Assignment|Masking: None (Open Label)|Primary Purpose: Treatment	P07-1	2008-07-01	2012-12-01	2013-12-01	2008-07-15	2015-04-01	2015-05-04	USC / Norris Comprehensive Cancer Center, Los Angeles, California, United States|UCSF Comprehensive Cancer Center, San Francisco, California, United States|Kaiser Permanente Portland, Portland, Oregon, United States|Oregon Health & Science University, Portland, Oregon, United States|University of Utah School of Medicine, Salt Lake City, Utah, United States|Virginia Mason Medical Center, Seattle, …		https://ClinicalTrials.gov/show/NCT00715104
16	NCT03835533	Platform Study for Prostate Researching Translational Endpoints Correlated to Response to Inform Use of Novel Combinations	PORTER	Recruiting	No Results Available	Metastatic Castration-resistant Prostate Cancer	Drug: NKTR-214 (Cohort A)|Drug: Nivolumab (Cohort A, B and C)|Radiation: Stereotactic body radiation therapy (SBRT) (Cohort B)|Drug: CDX-301 (Cohort B and C)|Drug: Poly-ICLC (Cohort B)|Drug: INO-5151 (Cohort C)|Device: Cellectra 2000	Incidence and severity of adverse events|Objective response rate (ORR)|Disease control rate|Radiographic progression-free survival (rPFS)|Overall survival (OS)|Overall survival (OS) at 12 months	Parker Institute for Cancer Immunotherapy|Bristol-Myers Squibb|Celldex Therapeutics|Cancer Research Institute, New York City|Inovio Pharmaceuticals|Oncovir, Inc.	Male	18 Years and older Â (Adult, Older Adult)	Phase 1	45	Other|Industry	Interventional	Allocation: Non-Randomized|Intervention Model: Parallel Assignment|Masking: None (Open Label)|Primary Purpose: Treatment	PICI0033	2019-06-21	2022-03-01	2023-03-01	2019-02-08		2020-01-31	Angeles Clinic, Los Angeles, California, United States|University of California San Francisco, San Francisco, California, United States|Mount Sinai, New York, New York, United States|Memorial Sloan Kettering Cancer Center, New York, New York, United States|Oregon Health & Science University, Portland, Oregon, United States|The University of Texas MD Anderson Cancer Center, Houston, Texas, United …		https://ClinicalTrials.gov/show/NCT03835533
17	NCT03481816	Treatment of Castration Resistant Prostate Cancer Using Multi-Targeted Recombinant Ad5 PSA/MUC1/Brachyury Based Immunotherapy Vaccines		Active, not recruiting	No Results Available	Prostatic Neoplasms|Prostatic Cancer	Biological: ETBX-071; adenoviral PSA vaccine|Biological: ETBX-061; adenoviral MUC1 vaccine|Biological: ETBX-051; adenoviral brachyury vaccine	overall safety and recommended phase 2 dose|objective response rate (ORR)|Disease control rate (DCR)|Duration of Response|Progression-free survival (PFS)|Overall Survival|PSA doubling time (PSADT)	National Cancer Institute (NCI)|National Institutes of Health Clinical Center (CC)	Male	18 Years to 99 Years Â (Adult, Older Adult)	Phase 1	5	NIH	Interventional	Allocation: Non-Randomized|Intervention Model: Sequential Assignment|Masking: None (Open Label)|Primary Purpose: Treatment	180073|18-C-0073	2018-07-24	2021-05-01	2021-06-01	2018-03-29		2020-01-29	National Institutes of Health Clinical Center, Bethesda, Maryland, United States		https://ClinicalTrials.gov/show/NCT03481816
18	NCT00065442	ProvengeÂ® (Sipuleucel-T) Active Cellular Immunotherapy Treatment of Metastatic Prostate Cancer After Failing Hormone Therapy		Completed	Has Results	Prostate Cancer	Biological: Sipuleucel-T|Biological: APC-Placebo	Overall Survival|Time to Objective Disease Progression	Dendreon	Male	18 Years and older Â (Adult, Older Adult)	Phase 3	512	Industry	Interventional	Allocation: Randomized|Intervention Model: Parallel Assignment|Masking: Triple (Participant, Care Provider, Investigator)|Primary Purpose: Treatment	D9902B	2003-07-01	2009-01-01	2009-01-01	2003-07-24	2010-09-06	2010-09-06	South Orange County Urological, Laguna Hills, California, United States|LLUMC for Molecular Biology and Gene Therapy, Loma Linda, California, United States|USC Keck School of Medicine, Los Angeles, California, United States|UCLA, Los Angeles, California, United States|Comprehensive Cancer Center, Palm Springs, California, United States|Sutter Cancer Center, Sacramento, California, United States|K…		https://ClinicalTrials.gov/show/NCT00065442
19	NCT02768363	Randomized Controlled Trial of ProstAtakÂ® Immunotherapy During Active Surveillance for Prostate Cancer (ULYSSES)		Active, not recruiting	No Results Available	Prostate Cancer	Biological: aglatimagene besadenovec|Biological: placebo|Drug: valacyclovir	Proactive surveillance score|Biochemical response (change in PSA)|Patient reported Health Related Quality of Life|Time to radical treatment|The safety profile will be characterized by collection of adverse event information and laboratory values during the treatment phase.	Advantagene, Inc.	Male	18 Years and older Â (Adult, Older Adult)	Phase 2	187	Industry	Interventional	Allocation: Randomized|Intervention Model: Parallel Assignment|Masking: Quadruple (Participant, Care Provider, Investigator, Outcomes Assessor)|Primary Purpose: Treatment	PrTK04	2016-05-01	2020-09-01		2016-05-11		2019-10-11	Foothills Urology, Golden, Colorado, United States|Jesse Brown VA Medical Center, Chicago, Illinois, United States|The University of Chicago, Chicago, Illinois, United States|Southeast Louisiana Veterans Health Care System, New Orleans, Louisiana, United States|Walter Reed National Military Medical Center, Bethesda, Maryland, United States|Kansas City VA Medical Center, Kansas City, Missouri, Uni…		https://ClinicalTrials.gov/show/NCT02768363
20	NCT02625857	Safety & Immunogenicity of JNJ-64041809, a Live Attenuated Double-deleted Listeria Immunotherapy, in Participants With Metastatic Castration-resistant Prostate Cancer		Completed	No Results Available	Prostatic Neoplasms, Castration-Resistant	Biological: JNJ-64041809 (Cohort 1A and 1B)|Biological: JNJ-64041809 (Cohort 2A and 2B)	Part 1: Incidence of Dose-limiting-toxicity (DLT)|Part 2: Antigen-specific T-cell Response|Part 1 and Part 2: Incidence of Adverse Events (AEs)|Part 1 and Part 2: Objective Response Rate (ORR)|Part 1 and Part 2: Duration of Response (DOR)|Part 1 and Part 2: Progression-free Survival (PFS)|Part 1 and Part 2: Time to Prostate Specific Antigen (PSA) progression (TTPP)|Part 1 and Part 2: Blood Cultur…	Janssen Research & Development, LLC	Male	18 Years and older Â (Adult, Older Adult)	Phase 1	26	Industry	Interventional	Allocation: Non-Randomized|Intervention Model: Single Group Assignment|Masking: None (Open Label)|Primary Purpose: Treatment	CR107668|64041809PCR1001	2015-12-10	2018-07-03	2018-07-03	2015-12-09		2019-08-09	San Francisco, California, United States|Baltimore, Maryland, United States|Saint Louis, Missouri, United States|Nashville, Tennessee, United States|Houston, Texas, United States|Madison, Wisconsin, United States		https://ClinicalTrials.gov/show/NCT02625857
21	NCT02423928	Phase I Clinical Trial of Cryoimmunotherapy Against Prostate Cancer	CryoIT	Completed	No Results Available	Prostate Cancer	Biological: Dendritic cell based cryoimmunotherapy|Drug: Cyclophosphamide|Drug: ipilimumab	Composite measure of the safety and toxicity profile, including definition of the Maximum Tolerated Dose.|Pembrolizumab tested to boost dendritic cell-based immunity of patients 16 to 18 (3 last recruited patients to the trial).	Alden Cancer Therapy II|Haukeland University Hospital|Norwegian Radium Hospital	Male	18 Years and older Â (Adult, Older Adult)	Phase 1	18	Industry|Other	Interventional	Intervention Model: Single Group Assignment|Masking: None (Open Label)|Primary Purpose: Treatment	ACT2001|2014-001898-14	2015-05-01	2019-08-16	2019-08-16	2015-04-22		2019-10-25	Haukeland University Hospital Research Department, Bergen, Hordaland, Norway		https://ClinicalTrials.gov/show/NCT02423928
22	NCT02906605	A Study of the Clinical Activity and Safety of JNJ-64041809, a Live Attenuated Listeria Monocytogenes Immunotherapy, in Combination With Apalutamide Versus Apalutamide in Subjects With Metastatic Castration-resistant Prostate Cancer		Withdrawn	No Results Available	Prostatic Neoplasms, Castration-Resistant	Drug: JNJ-809|Drug: Apalutamide	Time to Prostate-specific Antigen (PSA) Progression|PSA Doubling Time (PSADT)|Radiographic Progression-free Survival|Time to Unequivocal Clinical Progression|Overall Survival|Number of Participants With Adverse Events (AEs) as a Measure of Safety and Tolerability|Blood Culture and Shedding Profile of JNJ-809 From Cultured Samples of Feces, Urine, and Saliva	Janssen Research & Development, LLC	Male	18 Years and older Â (Adult, Older Adult)	Phase 2	0	Industry	Interventional	Allocation: Randomized|Intervention Model: Parallel Assignment|Masking: None (Open Label)|Primary Purpose: Treatment	CR108224|64041809PCR2002|2016-001917-26	2016-10-01	2018-09-01	2018-09-01	2016-09-20		2016-11-22	New York, New York, United States		https://ClinicalTrials.gov/show/NCT02906605
23	NCT03543189	Combination of Nivolumab Immunotherapy With Radiation Therapy and Androgen Deprivation Therapy		Recruiting	No Results Available	Prostate Cancer|Prostate Disease	Drug: Nivolumab|Radiation: Brachytherapy|Radiation: External Beam Radiation Therapy|Drug: Androgen Deprivation Therapy	Phase 1: Safety Run In - Rate of Dose Limiting Toxicity (CTCAE V5.0)|Phase II: Relapse Free Survival Rate|Time to PSA Nadir	H. Lee Moffitt Cancer Center and Research Institute|Bristol-Myers Squibb	Male	18 Years and older Â (Adult, Older Adult)	Phase 1|Phase 2	34	Other|Industry	Interventional	Intervention Model: Single Group Assignment|Masking: None (Open Label)|Primary Purpose: Treatment	MCC-19435|CA209-9MJ	2018-09-26	2020-09-01	2021-09-01	2018-06-01		2019-12-09	H. Lee Moffitt Cancer Center and Research Institute, Tampa, Florida, United States		https://ClinicalTrials.gov/show/NCT03543189
24	NCT02107430	Phase II Study of DCVAC/PCa After Primary Radiotherapy for Patients With High Risk Localized Prostate Cancer		Completed	No Results Available	Prostate Cancer	Biological: Dendritic Cells DCVAC/PCa|Radiation: Standard radiotherapy	Number of Prostate Specific Antigen (PSA) failures in 5 years|Proportion of Patients without use of salvage therapy within 5 years|Frequency of Adverse Events|Proportion of Patients without Objective disease progression within 5 years	Sotio a.s.	Male	18 Years and older Â (Adult, Older Adult)	Phase 2	62	Industry	Interventional	Allocation: Randomized|Intervention Model: Parallel Assignment|Masking: None (Open Label)|Primary Purpose: Treatment	SP004|2011-004967-65	2012-03-01	2013-09-01	2018-10-01	2014-04-08		2018-11-14	Nemocnice Jihlava,UrologickÃ© oddÄ›lenÃ­,, Jihlava, Czechia|FakultnÃ­ nemocnice Olomouc, Olomouc, Czechia|FN Ostrava, OnkologickÃ¡ klinika, Ostrava, Czechia|FNKV Klinika radiologie a onkologie, Praha 10, Czechia|FN Motol, Praha 5, Czechia|Nemocnice Na Bulovce, Praha 8, Czechia		https://ClinicalTrials.gov/show/NCT02107430
25	NCT02137746	Study to Allow for Second Treatment Cycle of DCVAC in Patients With Localized Prostate Cancer		Completed	No Results Available	Prostate Cancer	Biological: Dendritic Cells DCVAC/PCa	Safety evaluation of the second cycle of DCVAC|Time to Prostate Specific Antigen (PSA) Doubling Time	Sotio a.s.	Male	18 Years and older Â (Adult, Older Adult)	Phase 2	24	Industry	Interventional	Intervention Model: Single Group Assignment|Masking: None (Open Label)|Primary Purpose: Treatment	SP010|2013-003809-26	2013-12-01	2015-04-01	2017-03-20	2014-05-14		2017-05-24	Hradec Kralove, Czechia|Jablonec nad Nisou, Czechia|Novy Jicin, Czechia|Olomouc, Czechia|Prague 4, Czechia|Prague 5, Czechia|Uherske Hradiste, Czechia|Usti nad Labem, Czechia		https://ClinicalTrials.gov/show/NCT02137746
26	NCT02107404	Phase II Study of DCVAC/PCa Added After Radical Primary Prostatectomy for Patients With Localized Prostate Cancer		Completed	No Results Available	Prostate Cancer	Biological: Dendritic Cells DCVAC/PCa	Change in Prostate Specific Antigen (PSA) Doubling Time from randomization to week 40|Change in PSA Doubling Time during Follow-up from week 40 to 2 years after randomization|Frequency of Adverse Events|Proportion of Patients with Objective disease progression within 2 years|Number of Patients requiring further therapy at 2 years|Comparison of PSA Doubling Time in Treatment Phase with Immunothera…	Sotio a.s.	Male	18 Years and older Â (Adult, Older Adult)	Phase 2	150	Industry	Interventional	Allocation: Randomized|Intervention Model: Parallel Assignment|Masking: None (Open Label)|Primary Purpose: Treatment	SP003	2012-04-01	2015-06-01	2017-05-22	2014-04-08		2017-05-24	Brno, Czechia|Hradec Kralove, Czechia|Jablonec nad Nisou, Czechia|Jihlava, Czechia|Mnisek pod Brdy, Czechia|Novy Jicin, Czechia|Olomouc, Czechia|Plzen, Czechia|Praha 10, Czechia|Praha 4, Czechia|Praha 5, Czechia|Uherske Hradiste, Czechia|Usti nad Labem, Czechia		https://ClinicalTrials.gov/show/NCT02107404
27	NCT00849290	Immunotherapy For Men With Objective Disease Progression On Protocol D9902 Part B (NCT00065442)		Completed	Has Results	Metastatic Androgen Independent Prostate Cancer	Biological: APC8015F	Safety of APC8015F by Review of Reported Adverse Events|To Evaluate the Efficacy of APC8015F in Delaying Prostate Specific Antigen Doubling Time and on Overall Clinical Response	Dendreon	Male	18 Years and older Â (Adult, Older Adult)	Phase 2	113	Industry	Interventional	Allocation: Non-Randomized|Intervention Model: Single Group Assignment|Masking: None (Open Label)|Primary Purpose: Treatment	PB01	2004-04-01	2009-01-01	2009-04-01	2009-02-23	2010-10-11	2013-03-14	UCLA, Los Angeles, California, United States|USC Keck School of Medicine, Los Angeles, California, United States|Sutter Cancer Center, Sacramento, California, United States|Kaiser Permanente Medical Group, San Diego, California, United States|Sharp HealthCare, San Diego, California, United States|UCSF Cancer Center, San Francisco, California, United States|Helen F. Graham Cancer Center, Newark, D…		https://ClinicalTrials.gov/show/NCT00849290
28	NCT00043212	Study of a Drug [DCVax (tm)-Prostate] to Treat Prostate Cancer When Hormone Therapy is no Longer Effective.		Withdrawn	No Results Available	Prostate Cancer	Drug: Dendritic cell immunotherapy		Northwest Biotherapeutics	Male	18 Years and older Â (Adult, Older Adult)	Phase 3	0	Industry	Interventional	Allocation: Randomized|Intervention Model: Parallel Assignment|Masking: Double|Primary Purpose: Treatment	DC3-HRPC, October 2001				2002-08-08		2013-05-01	Highlands Oncology Group, Springdale, Arkansas, United States|University of California, Los Angeles, Los Angeles, California, United States|University of California, San Diego Medical Center, San Diego, California, United States|Walter Reed Army Medical Center, Washington, District of Columbia, United States|Cancer Centers of Florida, P.A., Orlando, Florida, United States|St. Francis Medical Cent…		https://ClinicalTrials.gov/show/NCT00043212
29	NCT02107391	Phase II Study of DCVAC/PCa Added to Hormone Therapy for Men With Metastatic Prostate Cancer		Completed	No Results Available	Prostate Cancer	Biological: Dendritic Cells DCVAC/PCa|Drug: Leuprolide acetate|Drug: Goserelin Acetate	Proportion of patients with PSA Progression|Proportion of patients with Progression of Disease|Frequency of Adverse Events|Frequency of Skeletal Related Events|Changes in Quality of Life (QOL) assessed by EORTC QLQ-C30|Changes in Pain assessed by EORTC QLQ-C30	Sotio a.s.	Male	18 Years and older Â (Adult, Older Adult)	Phase 2	63	Industry	Interventional	Allocation: Randomized|Intervention Model: Parallel Assignment|Masking: None (Open Label)|Primary Purpose: Treatment	SP002|2011-004986-34	2012-03-01	2015-12-01	2016-06-01	2014-04-08		2017-05-24	Jablonec nad Nisou, Czechia|Jihlava, Czechia|Liberec, Czechia|Mnisek pod Brdy, Czechia|Olomouc, Czechia|Plzen, Czechia|Praha 10, Czechia|Praha 4, Czechia|Praha 5, Czechia|Praha 8, Czechia|Usti nad Labem, Czechia|Zlin, Czechia		https://ClinicalTrials.gov/show/NCT02107391
30	NCT00006430	A Safety and Feasibility Study of Active Immunotherapy in Patients With Metastatic Prostate Carcinoma Using Autologous Dendritic Cells Pulsed With Antigen Encoded in Amplified Autologous Tumor RNA		Unknown status	No Results Available	Prostate Cancer	Biological: Autologous dendritic cells transfected with amplified tumor RNA		National Center for Research Resources (NCRR)|Duke University	Male	18 Years and older Â (Adult, Older Adult)	Phase 1		NIH|Other	Interventional	Primary Purpose: Treatment	NCRR-M01RR00030-0177|M01RR000030				2000-11-06		2005-06-24	Duke University Medical Center, Durham, North Carolina, United States		https://ClinicalTrials.gov/show/NCT00006430
31	NCT00140348	Dose Escalation and Efficacy Trial of GVAXÂ® Prostate Cancer Vaccine		Completed	No Results Available	Prostate Cancer	Biological: Immunotherapy allogeneic GM-CSF secreting cellular vaccine		Cell Genesys	Male	18 Years and older Â (Adult, Older Adult)	Phase 1|Phase 2	80	Industry	Interventional	Allocation: Non-Randomized|Intervention Model: Parallel Assignment|Masking: None (Open Label)|Primary Purpose: Treatment	G-0010	2001-12-01		2005-04-01	2005-09-01		2007-12-24	South Orange County Medical Research Center, Laguna Woods, California, United States|UCSF, San Francisco, California, United States|West Coast Clinical Research, Tarzana, California, United States|South Florida Medical Research, Aventura, Florida, United States|Emory University, Atlanta, Georgia, United States|Carle Cancer Center, Urbana, Illinois, United States|Northeast Indiana Research, Fort W…		https://ClinicalTrials.gov/show/NCT00140348
32	NCT00140400	Prime-Boost Dose Scheduling Trial for Human GM-CSF Gene Transduced Irradiated Prostate Allogeneic Cancer Vaccine (Allogeneic Prostate GVAXÂ®) in Patients With Hormone-Refractory Prostate Cancer		Completed	No Results Available	Prostate Cancer	Biological: Immunotherapy allogeneic GM-CSF secreting cellular vaccine		Cell Genesys	Male	18 Years and older Â (Adult, Older Adult)	Phase 1|Phase 2	50	Industry	Interventional	Allocation: Non-Randomized|Intervention Model: Single Group Assignment|Masking: None (Open Label)|Primary Purpose: Treatment	G-9803	1999-05-01		2001-01-01	2005-09-01		2005-09-01			https://ClinicalTrials.gov/show/NCT00140400
33	NCT03570619	Immunotherapy in Patients With Metastatic Cancers and CDK12 Mutations	IMPACT	Recruiting	No Results Available	Metastatic Castration Resistant Prostate Cancer|Metastatic Cancer	Drug: Nivolumab|Drug: Ipilimumab	The proportion of patients with CDK12 loss of function metastatic CRPC (Cohort A) that respond to treatment.|The proportion of patients that respond to treatment in Cohort B.|Radiographic progression free survival time (rPFS)|Progression free survival time (PFS)|Duration of Therapy (DOT)|Time to Progression (TTP)|Overall survival Time|PSA progression free survival time|Time to PSA progression	University of Michigan Rogel Cancer Center|Memorial Sloan Kettering Cancer Center|University of California, San Francisco	All	18 Years and older Â (Adult, Older Adult)	Phase 2	40	Other	Interventional	Allocation: Non-Randomized|Intervention Model: Parallel Assignment|Masking: None (Open Label)|Primary Purpose: Treatment	UMCC 2018.050|HUM00145104	2018-12-14	2021-09-01	2021-09-01	2018-06-27		2019-09-12	H. Lee. Moffitt Cancer Center & Research Institute, Inc., Tampa, Florida, United States|Johns Hopkins University/Sidney Kimmel Cancer Center, Baltimore, Maryland, United States|University of Michigan Comprehensive Cancer Center, Ann Arbor, Michigan, United States|Karmanos Cancer Institute, Detroit, Michigan, United States|Siteman Cancer Center at Washington University, Saint Louis, Missouri, Unit…		https://ClinicalTrials.gov/show/NCT03570619
34	NCT02105675	Phase II Study of DCVAC/PCa Added to Standard Chemotherapy for Men With Metastatic Castration Resistant Prostate Cancer		Completed	No Results Available	Prostate Cancer|Prostate Cancer Metastatic	Biological: Dendritic Cells DCVAC/PCa|Drug: Docetaxel	Survival rate|Radiographic Progression Free Survival|Duration to Prostate Specific Antigen (PSA) Progression|Changes in Quality of Life (QOL) assessed by European Organization for Research and Treatment of Cancer (EORTC) QLQ-C30|Changes in Pain assessed by EORTC QLQ-C30|Incidence of Adverse Events	Sotio a.s.	Male	18 Years and older Â (Adult, Older Adult)	Phase 2	60	Industry	Interventional	Allocation: Randomized|Intervention Model: Parallel Assignment|Masking: None (Open Label)|Primary Purpose: Treatment	SP001|2011-004735-32	2012-02-01	2014-03-01	2017-02-20	2014-04-07		2017-05-24	Brno, Czechia|Hradec Kralove, Czechia|Jihlava, Czechia|Liberec, Czechia|Nova Ves pod Plesi, Czechia|Olomouc, Czechia|Ostrava, Czechia|Praha 10, Czechia|Praha 4, Czechia|Praha 5, Czechia|Praha 8, Czechia|Usti nad Labem, Czechia|Zlin, Czechia		https://ClinicalTrials.gov/show/NCT02105675
35	NCT00140374	Vaccination Priming and Vaccine Boosting Trial of Allogeneic Human GM-CSF Gene Transduced Irradiated Prostate Cancer Cell Vaccines (GVAXÂ® Vaccine for Prostate Cancer)		Completed	No Results Available	Prostate Cancer	Biological: Immunotherapy allogeneic GM-CSF secreting cellular vaccine		Cell Genesys	Male	18 Years and older Â (Adult, Older Adult)	Phase 1|Phase 2	36	Industry	Interventional	Allocation: Non-Randomized|Intervention Model: Single Group Assignment|Masking: None (Open Label)|Primary Purpose: Treatment	G-9705A	1998-12-01		2001-02-01	2005-09-01		2005-09-01			https://ClinicalTrials.gov/show/NCT00140374
36	NCT03237026	Decipher the Biology of Lethal Prostate Cancerâ€”Urine Metabolomics Profiles for Predictive/Prognostic Markers in Prostate Cancer		Recruiting	No Results Available	Using Urine Metabolomics Profiling to Search for Predictive and Prognostic Markers for Treatment Outcomes in Prostate Cancer Patients	Other: No intervention required	Biochemical recurrence (for radical prostatectomy and definitive radiotherapy) or progression (for ADT or chemotherapy)	National Taiwan University Hospital	Male	30 Years to 100 Years Â (Adult, Older Adult)		360	Other	Observational	Observational Model: Cohort|Time Perspective: Prospective	201705032RINA	2017-10-11	2021-07-31	2022-07-31	2017-08-02		2019-02-28	National Taiwan University, Taipei, Taiwan		https://ClinicalTrials.gov/show/NCT03237026
37	NCT00861614	Study of Immunotherapy to Treat Advanced Prostate Cancer		Completed	Has Results	Prostate Cancer	Drug: Ipilimumab|Drug: Placebo	Overall Survival (OS)|Overall Survival Rate|Progression Free Survival (PFS)|Pain Response|Duration of Pain Response|Number of Participants With Severe Adverse Events (AEs), Serious Adverse Events (SAEs), Treatment-Related AEs, Deaths, Discontinuation of Study Drug Due to AEs, Immune-Related Adverse Events (irAE) and Immune-Mediated Adverse Reaction (imAR)|Time to Onset of Grade 3 or 4 Immune-Rela…	Bristol-Myers Squibb	Male	18 Years and older Â (Adult, Older Adult)	Phase 3	988	Industry	Interventional	Allocation: Randomized|Intervention Model: Parallel Assignment|Masking: Quadruple (Participant, Care Provider, Investigator, Outcomes Assessor)|Primary Purpose: Treatment	CA184-043|2008-003314-97	2009-05-01	2012-11-01	2015-08-01	2009-03-13	2016-03-16	2016-09-30	Southern Cancer Center, Mobile, Alabama, United States|Alaska Clinical Research Center, Llc, Anchorage, Alaska, United States|Arizona Clinical Research Center, Inc., Tucson, Arizona, United States|Highlands Oncology Group, P.A., Fayetteville, Arkansas, United States|Marsha G. Fink, Md, Inc., Fountain Valley, California, United States|Loma Linda University Cancer Center, Loma Linda, California, Un…		https://ClinicalTrials.gov/show/NCT00861614
38	NCT01807065	Sipuleucel-T With or Without Radiation Therapy in Treating Patients With Hormone-Resistant Metastatic Prostate Cancer		Completed	No Results Available	Adenocarcinoma of the Prostate|Bone Metastases|Hormone-resistant Prostate Cancer|Recurrent Prostate Cancer|Soft Tissue Metastases|Stage IV Prostate Cancer	Biological: sipuleucel-T|Radiation: external beam radiation therapy|Other: laboratory biomarker analysis	Percent able, or willing to receive all three infusions of sipuleucel-T immunotherapy, when combining sipuleucel-T with radiation therapy to a single site of metastasis delivered one week prior to beginning of sipuleucel-T therapy|Incidence of toxicities, graded according to the National Cancer Institute Common Terminology Criteria for Adverse Events (NCI CTCAE) v4.0|Measurements of immune respon…	City of Hope Medical Center|National Cancer Institute (NCI)	Male	18 Years and older Â (Adult, Older Adult)	Phase 2	51	Other|NIH	Interventional	Allocation: Randomized|Intervention Model: Parallel Assignment|Masking: None (Open Label)|Primary Purpose: Treatment	12367|NCI-2013-00542	2013-06-07	2018-12-31	2019-12-31	2013-03-08		2020-01-03	City of Hope Medical Center, Duarte, California, United States|South Pasadena Cancer Center, Pasadena, California, United States|Huntsman Cancer Institute, Univ. of Utah, Salt Lake City, Utah, United States		https://ClinicalTrials.gov/show/NCT01807065
39	NCT04071236	Radiation Medication (Radium-223 Dichloride) Versus Radium-223 Dichloride Plus Radiation Enhancing Medication (M3814) Versus Radium-223 Dichloride Plus M3814 Plus Avelumab (a Type of Immunotherapy) for Advanced Prostate Cancer Not Responsive to Hormonal Therapy		Not yet recruiting	No Results Available	Castration-Resistant Prostate Carcinoma|Metastatic Prostate Carcinoma|Stage IV Prostate Cancer AJCC v8|Stage IVA Prostate Cancer AJCC v8|Stage IVB Prostate Cancer AJCC v8	Drug: Avelumab|Drug: Nedisertib|Other: Quality-of-Life Assessment|Other: Questionnaire Administration|Radiation: Radium Ra 223 Dichloride	Dose-limiting toxicity (Phase 1)|Radiographic progression free survival (rPFS) (Phase 2)|PFS|Overall survival (OS)|Symptomatic skeletal event (SSE)|Incidence of toxicity and adverse events	National Cancer Institute (NCI)	Male	18 Years and older Â (Adult, Older Adult)	Phase 1|Phase 2	90	NIH	Interventional	Allocation: Randomized|Intervention Model: Parallel Assignment|Masking: None (Open Label)|Primary Purpose: Treatment	NCI-2019-05620|10301|UM1CA186704	2019-12-27	2021-03-01	2021-03-01	2019-08-28		2019-10-07			https://ClinicalTrials.gov/show/NCT04071236
40	NCT04020094	Perioperative Atezolizumab With MVA-BN-Brachyury and PROSTVAC For Intermediate-Risk And High-Risk Localized Prostate Cancer	AtezoVax	Recruiting	No Results Available	Prostate Adenocarcinoma	Combination Product: MVA-BN-Brachyury	To measure the relative change in the number of infiltrating CD8+ lymphocytes within the prostate tissue between the paired biopsy and radical prostatectomy specimens.|To assess the safety of combination immunotherapy in localized prostate cancer through evaluation of Adverse Events (AEs), Adverse Events of Special Interest (AESIs), and Serious Adverse Events (SAEs)|To assess the undetectable PSA…	University of Utah|Bavarian Nordic|Genentech, Inc.	Male	18 Years and older Â (Adult, Older Adult)	Phase 2	22	Other|Industry	Interventional	Intervention Model: Single Group Assignment|Masking: None (Open Label)|Primary Purpose: Treatment	HCI121075	2019-11-20	2023-03-01	2024-03-01	2019-07-15		2019-12-13	Huntsman Cancer Institute, Salt Lake City, Utah, United States		https://ClinicalTrials.gov/show/NCT04020094
41	NCT01057810	Phase 3 Study of Immunotherapy to Treat Advanced Prostate Cancer		Completed	Has Results	Prostate Cancer	Drug: Ipilimumab|Drug: Placebo	Overall Survival (OS) Time|Progression-Free Survival (PFS) Time|Time to Subsequent Non-hormonal Cytotoxic Therapy|Time to Pain Progression|Number of Participants Who Died or Had Adverse Events (AEs), Serious Adverse Events (SAEs), Immune-related AEs (irAEs), or Immune-mediated Adverse Reactions (imARs)|Number of Treated Participants With Grade 3 or 4 Clinical Laboratory Abnormalities	Bristol-Myers Squibb	Male	18 Years and older Â (Adult, Older Adult)	Phase 3	837	Industry	Interventional	Allocation: Randomized|Intervention Model: Parallel Assignment|Masking: Quadruple (Participant, Care Provider, Investigator, Outcomes Assessor)|Primary Purpose: Treatment	CA184-095|2009-016217-23	2010-07-01	2015-04-01	2015-07-01	2010-01-27	2016-08-18	2016-08-18	Alaska Clinical Research Center, Llc, Anchorage, Alaska, United States|Pinnacle Oncology Hematology, Scottsdale, Arizona, United States|Arizona Cancer Center, Tucson, Arizona, United States|Desert Hematology Oncology, Rancho Mirage, California, United States|Southern California Permanente Medical Group, San Diego, California, United States|Pacific Hematology Oncology Associates, San Francisco, Ca…		https://ClinicalTrials.gov/show/NCT01057810
42	NCT03338790	An Investigational Immunotherapy Study of Nivolumab in Combination With Rucaparib, Docetaxel, or Enzalutamide in Metastatic Castration-resistant Prostate Cancer	CheckMate 9KD	Recruiting	No Results Available	Prostate Cancer	Biological: nivolumab|Drug: docetaxel|Drug: enzalutamide|Drug: rucaparib|Drug: prednisone	Objective Response Rate (ORR)|Prostate-specific antigen response rate (RR-PSA)|Radiographic progression-free survival (rPFS)|Time to response (TTR)|Duration of response (DOR)|Time to prostate-specific antigen progression (TTP-PSA)|Overall Survival (OS)|Incidence of adverse events (AEs)|Incidence of serious adverse events (SAEs)|Incidence of AEs leading to discontinuation|Incidence of immune-media…	Bristol-Myers Squibb|Clovis Oncology, Inc.|Astellas Pharma Inc	Male	18 Years and older Â (Adult, Older Adult)	Phase 2	330	Industry	Interventional	Allocation: Non-Randomized|Intervention Model: Parallel Assignment|Masking: None (Open Label)|Primary Purpose: Treatment	CA209-9KD	2017-12-15	2020-11-19	2021-11-18	2017-11-09		2020-02-06	Southern Cancer Center Pc, Daphne, Alabama, United States|Desert Hematology Oncology Medical Group, Rancho Mirage, California, United States|Local Institution, San Francisco, California, United States|Yale University School Of Medicine, New Haven, Connecticut, United States|Baptist Health Medical Group Oncology, Miami, Florida, United States|Northwest Georgia Oncology Centers, P.C., Marietta, Geo…		https://ClinicalTrials.gov/show/NCT03338790
43	NCT03689699	Nivolumab and BMS-986253 for Hormone-Sensitive Prostate Cancer (MAGIC-8)		Recruiting	No Results Available	Prostate Cancer|Adenocarcinoma of the Prostate	Drug: Nivolumab|Drug: Degarelix|Drug: BMS-986253	Rate of PSA recurrence|Number of adverse events|Percentage change in PSA|Relapse-free survival (RFS)	Charles G. Drake|Bristol-Myers Squibb|Columbia University	Male	18 Years to 99 Years Â (Adult, Older Adult)	Phase 1|Phase 2	60	Other|Industry	Interventional	Allocation: Randomized|Intervention Model: Parallel Assignment|Masking: None (Open Label)|Primary Purpose: Treatment	AAAR7949	2018-10-11	2020-01-01	2022-08-01	2018-09-28		2019-07-25	Weill Cornell Medical Center, New York, New York, United States|Columbia University Medical Center, New York, New York, United States|Sidney Kimmel Cancer Center- Thomas Jefferson University, Philadelphia, Pennsylvania, United States		https://ClinicalTrials.gov/show/NCT03689699
44	NCT03658447	PRINCE (PSMA-lutetium Radionuclide Therapy and ImmuNotherapy in Prostate CancEr)	PRINCE	Recruiting	No Results Available	Metastatic Castration Resistant Prostate Cancer	Drug: Pembrolizumab|Drug: 177Lu-PSMA	Adverse events measured using Common Terminology Criteria for Adverse Events (CTCAE) version 5.0|Prostate Specific Antigen (PSA) response|Radiographic progression free survival|PSA-progression free survival|Overall survival|Overall Response Rate by modified RECIST1.1|Duration of objective tumour response as assessed by modified RECIST 1.1 for soft tissue and PCWG3 for bone lesions|Time to treatme…	Peter MacCallum Cancer Centre, Australia	Male	18 Years and older Â (Adult, Older Adult)	Phase 1|Phase 2	37	Other	Interventional	Intervention Model: Single Group Assignment|Masking: None (Open Label)|Primary Purpose: Treatment	PeterMac project no. 18/114	2019-07-12	2021-10-01	2021-10-01	2018-09-05		2019-07-19	Peter MacCallum Cancer Centre, Melbourne, Victoria, Australia		https://ClinicalTrials.gov/show/NCT03658447
45	NCT00616291	Vaccine Therapy in Treating Patients With Metastatic, Progressive Prostate Cancer		Completed	No Results Available	Prostate Cancer	Biological: NY-ESO-1/LAGE-1 HLA class I/II peptide vaccine	Tolerability|Toxicity|Immunological response	Baylor College of Medicine|National Cancer Institute (NCI)	Male	18 Years and older Â (Adult, Older Adult)	Phase 1	14	Other|NIH	Interventional	Intervention Model: Parallel Assignment|Masking: None (Open Label)|Primary Purpose: Treatment	CDR0000579579|P50CA058204|BCM-H-17274|BCM-SPORE-11-01-30-14	2006-04-01	2011-07-01	2011-07-01	2008-02-15		2012-11-06	Dan L. Duncan Cancer Center at Baylor College of Medicine, Houston, Texas, United States		https://ClinicalTrials.gov/show/NCT00616291
46	NCT00694551	PSMA and TARP Peptide Vaccine With Poly IC-LC Adjuvant in HLA-A2 (+) Patients With Elevated PSA After Initial Definitive Treatment		Completed	Has Results	Prostate Cancer	Biological: Peptide Vaccine|Drug: Poly IC-LC	Occurrence of Related Adverse Events - Grade 3 or Higher|Number of Participants With Prostatic Specific Antigen (PSA) Doubling|Number of Participants Who Did Not Have PSA Doubling	H. Lee Moffitt Cancer Center and Research Institute|National Institutes of Health (NIH)	Male	18 Years and older Â (Adult, Older Adult)	Not Applicable	29	Other|NIH	Interventional	Allocation: Randomized|Intervention Model: Parallel Assignment|Masking: None (Open Label)|Primary Purpose: Treatment	MCC-15262|106346|20-14555-05-01	2008-12-02	2013-02-28	2018-12-06	2008-06-10	2014-02-19	2019-10-04	H. Lee Moffitt Cancer Center & Research Institute, Tampa, Florida, United States|Ponce School of Medicine, Ponce, Puerto Rico		https://ClinicalTrials.gov/show/NCT00694551
47	NCT00004050	Leuvectin Followed By Surgery in Treating Patients With Stage II or Stage III Prostate Cancer		Terminated	No Results Available	Prostate Cancer	Biological: Leuvectin	Disease recurrence|Safety of Leuvectin	Vical|Jonsson Comprehensive Cancer Center|National Cancer Institute (NCI)	Male	18 Years and older Â (Adult, Older Adult)	Phase 2	13	Industry|Other|NIH	Interventional	Intervention Model: Single Group Assignment|Masking: None (Open Label)|Primary Purpose: Treatment	VCL-1102-202|UCLA-9901077-03B|CDR0000067244|NCI-G99-1568	1999-06-01	2003-04-01	2003-04-01	2003-10-29		2014-07-29	Jonsson Comprehensive Cancer Center, UCLA, Los Angeles, California, United States|Cleveland Clinic Taussig Cancer Center, Cleveland, Ohio, United States		https://ClinicalTrials.gov/show/NCT00004050
48	NCT00140387	Prime-Boost Dose Scheduling Trial for Human GM-CSF Gene Transduced Irradiated Prostate Allogeneic Cancer Cell Vaccines (Allogeneic Prostate GVAXÂ®)		Completed	No Results Available	Prostate Cancer	Biological: Immunotherapy allogeneic GM-CSF secreting cellular vaccine		Cell Genesys	Male	18 Years and older Â (Adult, Older Adult)	Phase 1|Phase 2	20	Industry	Interventional	Allocation: Non-Randomized|Intervention Model: Single Group Assignment|Masking: None (Open Label)|Primary Purpose: Treatment	G-9802	1999-05-01		2001-03-01	2005-09-01		2005-09-01			https://ClinicalTrials.gov/show/NCT00140387
49	NCT01804465	Sipuleucel-T With Immediate vs. Delayed Cytotoxic T-Lymphocyte-Associated Protein 4 (CTLA-4) Blockade for Prostate Cancer		Active, not recruiting	No Results Available	Prostate Cancer	Drug: SipT Treatment|Drug: Ipilimumab	Frequency of observing an immune response to prostatic acid phosphatase (PAP) and/or PA2024|Frequency of highest grade toxicity|Prostate Specific Antigen (PSA) response rate|Time to PSA progression|Radiographic Clinical Response Rate	University of California, San Francisco|M.D. Anderson Cancer Center|Bristol-Myers Squibb|Dendreon	Male	18 Years and older Â (Adult, Older Adult)	Phase 2	50	Other|Industry	Interventional	Allocation: Randomized|Intervention Model: Parallel Assignment|Masking: None (Open Label)|Primary Purpose: Treatment	12557|NCI-2014-00318	2014-01-15	2020-02-27	2020-04-02	2013-03-05		2019-10-28	University of California San Francisco, San Francisco, California, United States|The University of Texas MD Anderson Cancer Center, Houston, Texas, United States		https://ClinicalTrials.gov/show/NCT01804465
50	NCT00005947	Vaccine Therapy in Treating Patients With Metastatic Prostate Cancer That Has Not Responded to Hormone Therapy		Completed	Has Results	Prostate Cancer	Biological: sipuleucel-T|Biological: Placebo	Time to Objective Disease Progression|Overall Survival	Dendreon	Male	18 Years and older Â (Adult, Older Adult)	Phase 3	127	Industry	Interventional	Allocation: Randomized|Masking: Quadruple (Participant, Care Provider, Investigator, Outcomes Assessor)|Primary Purpose: Treatment	D9901 CDR0000067868|DEN-D9901|NCI-G00-1789	1999-11-01	2004-09-01	2004-09-01	2004-03-05	2010-11-01	2010-11-01	Cancer Center and Beckman Research Institute, City of Hope, Duarte, California, United States|Loma Linda University Medical Center, Loma Linda, California, United States|Cancer and Blood Institute of the Desert, Rancho Mirage, California, United States|Eisenhower Medical Center, Rancho Mirage, California, United States|Sidney Kimmel Cancer Center, San Diego, California, United States|UCSF Cancer …		https://ClinicalTrials.gov/show/NCT00005947
51	NCT00771017	Androgen Ablation Therapy With or Without Vaccine Therapy in Treating Patients With Prostate Cancer		Withdrawn	No Results Available	Prostate Cancer	Biological: GVAX prostate cancer vaccine|Drug: bicalutamide|Drug: goserelin|Drug: leuprolide acetate	Median PSA recurrence-free survival in patients in patients responding to the study treatments|Safety|Effects of 6-month androgen ablation on thymic production of naÃ¯ve T cells|Median time to metastatic disease development	Eastern Cooperative Oncology Group|National Cancer Institute (NCI)	Male	18 Years and older Â (Adult, Older Adult)	Phase 2	0	Other|NIH	Interventional	Allocation: Randomized|Masking: None (Open Label)|Primary Purpose: Treatment	CDR0000616570|ECOG-E3806	2008-07-01	2010-04-01		2008-10-10		2013-08-20			https://ClinicalTrials.gov/show/NCT00771017
52	NCT00005072	Leuvectin in Treating Patients With Locally Recurrent Prostate Cancer		Terminated	No Results Available	Prostate Cancer	Biological: Leuvectin	Safety of Leuvectin	Vical|Jonsson Comprehensive Cancer Center|National Cancer Institute (NCI)	Male	18 Years and older Â (Adult, Older Adult)	Phase 1|Phase 2	25	Industry|Other|NIH	Interventional	Intervention Model: Single Group Assignment|Masking: None (Open Label)|Primary Purpose: Treatment	VCL-1102-203|UCLA-9906108|CDR0000067677|NCI-G00-1721	2000-11-01	2003-04-01	2003-04-01	2003-11-04		2014-07-29	Jonsson Comprehensive Cancer Center, UCLA, Los Angeles, California, United States|Cleveland Clinic Taussig Cancer Center, Cleveland, Ohio, United States		https://ClinicalTrials.gov/show/NCT00005072
53	NCT00004211	Vaccine Therapy in Treating Patients With Metastatic Prostate Cancer		Completed	No Results Available	Prostate Cancer	Biological: PSA RNA-pulsed dendritic cell vaccine		Duke University|National Cancer Institute (NCI)	Male	18 Years and older Â (Adult, Older Adult)	Phase 1|Phase 2	17	Other|NIH	Interventional	Primary Purpose: Treatment	0408|DUMC-000408-00-3R1|DUMC-0446-99-3|DUMC-DORIS-99031|NCI-G99-1655|CDR0000067460	1999-07-01		2002-01-01	2004-05-20		2013-03-21	Duke Comprehensive Cancer Center, Durham, North Carolina, United States		https://ClinicalTrials.gov/show/NCT00004211
54	NCT00753220	Safety Study of Autologous Dendritic Cells Injected Into the Prostate After Cryoablation for Advanced Prostate Cancer	CRITICAL	Terminated	Has Results	Prostate Cancer	Biological: VDC2008|Drug: Cyclophosphamide	Maximum Tolerated Dose (MTD)	Bostwick Laboratories|Prostate Institute of America|Community Memorial HealthCenter|HemaCare Corporation	Male	18 Years and older Â (Adult, Older Adult)	Phase 1|Phase 2	7	Industry|Other	Interventional	Intervention Model: Single Group Assignment|Masking: None (Open Label)|Primary Purpose: Treatment	CRITICAL001	2009-08-01	2011-05-01	2011-12-01	2008-09-16	2014-11-04	2014-11-04	Community Memorial Hospital, Ventura, California, United States		https://ClinicalTrials.gov/show/NCT00753220
55	NCT00020254	Vaccine Therapy Plus Sargramostim and Interleukin-2 Compared With Nilutamide Alone in Treating Patients With Prostate Cancer		Completed	No Results Available	Prostate Cancer	Biological: aldesleukin|Biological: recombinant fowlpox-prostate specific antigen vaccine|Biological: recombinant vaccinia prostate-specific antigen vaccine|Biological: recombinant vaccinia-B7.1 vaccine|Biological: sargramostim|Drug: nilutamide		National Cancer Institute (NCI)	Male	18 Years and older Â (Adult, Older Adult)	Phase 2		NIH	Interventional	Allocation: Randomized|Primary Purpose: Treatment	CDR0000068106|NCI-00-C-0137|MB-NAVY-99-04|NCI-T99-0097	2000-06-01	2004-10-01		2003-01-27		2015-04-29	Warren Grant Magnuson Clinical Center - NCI Clinical Studies Support, Bethesda, Maryland, United States		https://ClinicalTrials.gov/show/NCT00020254
56	NCT00010127	Vaccine Therapy in Treating Patients With Metastatic Prostate Cancer		Terminated	No Results Available	Prostate Cancer	Biological: therapeutic autologous dendritic cells		Duke University|National Cancer Institute (NCI)	Male	18 Years and older Â (Adult, Older Adult)	Phase 1	3	Other|NIH	Interventional	Primary Purpose: Treatment	0759|DUMC-000759-00-4R1|DUMC-DORIS-99043|NCI-G00-1910|CDR0000068447	2000-11-01		2003-03-01	2003-07-30		2013-03-21	Duke Comprehensive Cancer Center, Durham, North Carolina, United States		https://ClinicalTrials.gov/show/NCT00010127
57	NCT03493945	Phase I/II Study of Immunotherapy Combination BN-Brachyury Vaccine, M7824, ALT-803 and Epacadostat (QuEST1)		Recruiting	No Results Available	Metastatic Prostate Cancer|Prostate Cancer|Prostate Neoplasm|Advanced Solid Tumors|Solid Tumor	Biological: M7824|Drug: ALT-803|Biological: MVA-BN-Brachyury|Biological: FPV-Brachyury|Drug: Epacadostat	To determine if there is clinical benefit to any of a set of 3 possibletreatments for patients with CRPC.	National Cancer Institute (NCI)|National Institutes of Health Clinical Center (CC)	All	18 Years and older Â (Adult, Older Adult)	Phase 1|Phase 2	113	NIH	Interventional	Allocation: Randomized|Intervention Model: Sequential Assignment|Masking: None (Open Label)|Primary Purpose: Treatment	180078|18-C-0078	2018-05-01	2021-12-31	2021-12-31	2018-04-11		2020-01-13	National Institutes of Health Clinical Center, Bethesda, Maryland, United States		https://ClinicalTrials.gov/show/NCT03493945
58	NCT04077021	First-in-human Study of CCW702 in Patients With Metastatic Castration Resistant Prostate Cancer		Recruiting	No Results Available	Castration-Resistant Prostatic Cancer	Drug: CCW702	Part 1, Dose escalation: to assess the safety and tolerability of increasing doses of CCW702: number of first cycle dose limiting toxicities|Part 2, Dose expansion: to assess clinical efficacy at the recommended phase 2 dose.	Calibr, a division of Scripps Research	Male	18 Years and older Â (Adult, Older Adult)	Phase 1	70	Other	Interventional	Allocation: Randomized|Intervention Model: Parallel Assignment|Masking: None (Open Label)|Primary Purpose: Treatment	CBR-CCW702-3001	2020-01-01	2023-05-01	2023-12-01	2019-09-04		2020-01-27	Karmanos Cancer Institute, Detroit, Michigan, United States		https://ClinicalTrials.gov/show/NCT04077021
59	NCT01140373	Adoptive Transfer of Autologous T Cells Targeted to Prostate Specific Membrane Antigen (PSMA) for the Treatment of Castrate Metastatic Prostate Cancer (CMPC)		Active, not recruiting	No Results Available	Prostate Cancer	Biological: engineered autologous T cells|Drug: cyclophosphamide	The safety and tolerability of immunotherapy|Changes in bone metastases|Changes in biomarkers of bone metastasis and metabolism|Changes in circulating tumor cells|Humoral and cell-mediated immunity to PSMA and other known prostate cancer antigens|To assess patterns of change in PSA.|To track the persistence, accumulation, and migration of genetically retargeted anti-PSMA autologous T cells	Memorial Sloan Kettering Cancer Center|United States Department of Defense	Male	18 Years and older Â (Adult, Older Adult)	Phase 1	13	Other|U.S. Fed	Interventional	Intervention Model: Single Group Assignment|Masking: None (Open Label)|Primary Purpose: Treatment	09-036	2010-06-01	2020-06-01	2020-06-01	2010-06-09		2019-07-05	Memorial Sloan Kettering Cancer Center, New York, New York, United States		https://ClinicalTrials.gov/show/NCT01140373
60	NCT02649439	Prostvac in Patients With Biochemically Recurrent Prostate Cancer		Active, not recruiting	No Results Available	Prostate Cancer	Biological: PROSTVAC -V|Biological: PROSTVAC-F	Determine if Prostvac can slow the growth rate of prostate cancer relative to a group of patients on surveillance.|Observe the effects of the vaccine on PSA growth rate when Prostvac is initiated after 6 months of surveillance|Evaluate immune response|Associate immunologic outcomes with PSA responses/changes in growth rates	National Cancer Institute (NCI)|National Institutes of Health Clinical Center (CC)	Male	18 Years to 100 Years Â (Adult, Older Adult)	Phase 2	98	NIH	Interventional	Allocation: Randomized|Intervention Model: Parallel Assignment|Masking: None (Open Label)|Primary Purpose: Treatment	160035|16-C-0035	2015-12-22	2021-01-01	2021-10-01	2016-01-07		2020-01-23	Dana Farber Cancer Institute, Boston, Massachusetts, United States|Beth Israel Deaconess Medical Center, Boston, Massachusetts, United States|Memorial Sloan Kettering Cancer Center, New York, New York, United States		https://ClinicalTrials.gov/show/NCT02649439
61	NCT01153113	Human Telomerase Reverse Transcriptase Messenger RNA (hTERT mRNA) Transfected Dendritic Cell Vaccines		Withdrawn	No Results Available	Metastatic Prostate Cancer	Biological: hTERT mRNA DC	The primary objective of this trial is to evaluate the safety of a boosting regimen using immunizations with two distinct doses of hTERT mRNA DC.|PSA-specific T cells from pre- and post-therapy PBMC samples|Calculate progression-free survival if subject responds to therapy.|overall survival	University of Florida	Male	18 Years and older Â (Adult, Older Adult)	Phase 1|Phase 2	0	Other	Interventional	Allocation: Randomized|Intervention Model: Single Group Assignment|Masking: None (Open Label)|Primary Purpose: Treatment	LAMP hTERT DC Vaccine	2008-01-01	2009-12-01	2010-12-01	2010-06-29		2011-12-02			https://ClinicalTrials.gov/show/NCT01153113
62	NCT01696877	A Neoadjuvant Study of Androgen Ablation Combined With Cyclophosphamide and GVAX Vaccine for Localized Prostate Cancer		Completed	Has Results	Prostate Cancer Adenocarcinoma in Situ	Drug: degarelix acetate|Drug: Cyclophosphamide|Drug: GVAX	Intraprostatic CD8+ T Cell Infiltration|Intraprostatic CD4+ T Cell and Treg Infiltration|Quantification of Tissue Androgen Concentrations|Quantification of Markers of Apoptosis|Pathological Complete Responses|Serum Antibodies to Prostate-associated Antigens|Prostate-specific Antigen Response Rate|Percentage of Participants Without Prostate Specific Antigen Recurrence at 24 Months After Surgery	Sidney Kimmel Comprehensive Cancer Center at Johns Hopkins|David H. Koch Charitable Foundation|BioSante Pharmaceuticals	Male	21 Years and older Â (Adult, Older Adult)	Phase 1|Phase 2	29	Other|Industry	Interventional	Allocation: Randomized|Intervention Model: Parallel Assignment|Masking: None (Open Label)|Primary Purpose: Treatment	J1265|NA_00073453	2013-01-18	2017-08-01	2018-12-18	2012-10-01	2018-11-01	2019-03-28	The Sidney Kimmel Comprehensive Cancer Center at Johns Hopkins, Baltimore, Maryland, United States	"Study Protocol and Statistical Analysis Plan", https://ClinicalTrials.gov/ProvidedDocs/77/NCT01696877/Prot_SAP_000.pdf	https://ClinicalTrials.gov/show/NCT01696877
63	NCT02735252	PROMOTE: Identifying Predictive Markers of Response for Prostate Cancer		Recruiting	No Results Available	Prostate Cancer	Other: Systemic therapy	Progression-Free Survival|PSA Response Rate|Objective Response Rate|Overall Survival|Somatic Mutations	University of California, San Francisco|Prostate Cancer Foundation|Strata Oncology	Male	18 Years and older Â (Adult, Older Adult)	Not Applicable	600	Other|Industry	Interventional	Allocation: Non-Randomized|Intervention Model: Parallel Assignment|Masking: None (Open Label)|Primary Purpose: Basic Science	155518|NCI-2018-02052	2016-04-07	2023-12-01	2024-12-01	2016-04-12		2019-08-29	University of California, San Francisco, San Francisco, California, United States		https://ClinicalTrials.gov/show/NCT02735252
64	NCT04009967	Biomarkers for Neoadjuvant Pembrolizumab in Non-Metastatic Prostate Cancer Positive by 18FDG-PET Scanning	PICT-01	Recruiting	No Results Available	Prostate Cancer	Drug: Pembrolizumab	The antitumor activity of pembrolizumab assessed as the tumor response rate based on the change in tumor volume as measured by 18FDG-PET|Mean difference change in proliferative index in prostate cancer patients between patients treated with pembrolizumab and the control cohort|Immune cell infiltration and immune checkpoint expression|One year PSA (Prostate Specific Antigen) failure rate|Incidence…	CHU de Quebec-Universite Laval|Merck Sharp & Dohme Corp.	Male	18 Years and older Â (Adult, Older Adult)	Phase 2	30	Other|Industry	Interventional	Intervention Model: Single Group Assignment|Masking: None (Open Label)|Primary Purpose: Treatment	3475-910/OTSP-57	2020-01-10	2021-11-01	2022-11-30	2019-07-08		2020-01-18	Centre Hospitalier de l'UniversitÃ© de MontrÃ©al, MontrÃ©al, Quebec, Canada|CHU de QuÃ©bec-UniversitÃ© Laval, QuÃ©bec, Canada		https://ClinicalTrials.gov/show/NCT04009967
65	NCT01422850	Safety Study of Repeated Dosing of a Cytotoxic Lymphocytes (CTL) Based Prostate Cancer Therapy	ALECSAT	Completed	Has Results	Hormone-refractory Prostate Cancer	Biological: ALECSAT	Adverse Events|Blood Pressure, Pulse and Temperature|The Secondary Endpoint for This Study is to Establish if Any Indications of a Positive Therapeutic Effect on the Prostate Cancer May be Observed.	CytoVac A/S	Male	18 Years and older Â (Adult, Older Adult)	Phase 1	21	Industry	Interventional	Intervention Model: Single Group Assignment|Masking: None (Open Label)|Primary Purpose: Treatment	CV002	2011-08-01	2012-09-01	2012-10-01	2011-08-24	2014-04-23	2014-04-23	Department of Urology, Frederikssund, Denmark		https://ClinicalTrials.gov/show/NCT01422850
66	NCT03579654	Study of Proscavax Vaccine in Patients With Localized Prostate Cancer vs Active Surveillance		Not yet recruiting	No Results Available	Prostate Cancer	Biological: Proscavax	Prostate cancer progression measured by PSA test|Prostate cancer progression measured by digital rectal examination (DRE)|Prostate cancer progression measured by prostate Biopsy|PSA doubling time|Assessment of Adverse Events	OncBioMune Pharmaceuticals	Male	18 Years and older Â (Adult, Older Adult)	Phase 2	120	Other	Interventional	Allocation: Randomized|Intervention Model: Parallel Assignment|Masking: None (Open Label)|Primary Purpose: Treatment	O17-11110	2019-02-28	2021-02-28	2022-06-30	2018-07-06		2019-03-06	Beth Israel Deaconess Medical Center, Boston, Massachusetts, United States|Dana Farber Cancer Institute, Boston, Massachusetts, United States		https://ClinicalTrials.gov/show/NCT03579654
67	NCT00891345	Safety Study of a Cytotoxic Lymphocytes (CTL) Based Prostate Cancer Therapy	ALECSAT	Completed	No Results Available	Hormone-refractory Prostate Cancer	Biological: ALECSAT	The primary endpoint is to show safety and tolerability for the administration of ALECSAT to enable further clinical development of the ALECSAT therapy.|The secondary endpoint for this study is to establish if any indications of a positive therapeutic effect on the prostate cancer may be observed.	CytoVac A/S	Male	18 Years and older Â (Adult, Older Adult)	Phase 1	13	Industry	Interventional	Intervention Model: Single Group Assignment|Masking: None (Open Label)|Primary Purpose: Treatment	CV001	2009-04-01	2010-07-01	2010-07-01	2009-05-01		2012-04-27	Urological Clinic, Frederikssunds Hospital, Frederikssund, Denmark		https://ClinicalTrials.gov/show/NCT00891345
68	NCT00715078	To Evaluate Sipuleucel-T Manufactured With Different Concentrations of (PA2024) Antigen		Completed	Has Results	Prostate Cancer	Biological: sipuleucel-T	Cumulative CD54 Upregulation Ratio Between Each of the Cohorts.	Dendreon	Male	18 Years and older Â (Adult, Older Adult)	Phase 2	122	Industry	Interventional	Allocation: Randomized|Intervention Model: Parallel Assignment|Masking: Single (Investigator)|Primary Purpose: Treatment	P07-2	2008-10-01	2012-04-01	2015-05-01	2008-07-15	2014-05-12	2017-05-23	UCSD Moores Cancer Center, La Jolla, California, United States|Sharp Clinical Oncology Research, San Diego, California, United States|Georgetown University Medical Center, Washington, D.C., District of Columbia, United States|Indiana University, Indianapolis, Indiana, United States|Mount Sinai School of Medicine, New York, New York, United States|Columbia University Medical Center, New York, New …		https://ClinicalTrials.gov/show/NCT00715078
69	NCT02338700	Safety and Efficacy Study of Mix Vaccine in Prostate Carcinoma Patient		Completed	No Results Available	Prostatic Neoplasms	Biological: MV|Other: standard treatment	efficacy as measured by modified Response Evaluation Criteria In Solid Tumors (RECIST) criteria version 1.1|safety as measured by Common Terminology Criteria for Adverse Events (CTCAE) Version 3.0 criteria|immunology index	Fuda Cancer Hospital, Guangzhou	All	18 Years to 80 Years Â (Adult, Older Adult)	Phase 1|Phase 2	20	Other	Interventional	Allocation: Randomized|Intervention Model: Parallel Assignment|Masking: None (Open Label)|Primary Purpose: Treatment	prostate cancer MV	2015-01-01	2015-08-01	2015-08-01	2015-01-14		2015-09-10	Biological treatment center in Fuda cancer hospital, Guangzhou, Guangdong, China		https://ClinicalTrials.gov/show/NCT02338700
70	NCT03795207	Prostate Cancer With OligometaSTatic Relapse: Combining Stereotactic Ablative Radiotherapy and Durvalumab (MEDI4736)	POSTCARD	Recruiting	No Results Available	Node; Prostate|Bone Metastases|Prostate Cancer Patients	Combination Product: SBRT + Durvalumab|Radiation: SBRT	Two-years Progression-free survival|Health-related quality of life|Androgen deprivation therapy free survival|Prostate cancer specific survival|Overall survival|Acute toxicity: Common toxicity criteria version 4.03|Late toxicity: Common toxicity criteria version 4.03|Time to resistance castration	Institut Cancerologie de l'Ouest|AstraZeneca	Male	18 Years and older Â (Adult, Older Adult)	Phase 2	96	Other|Industry	Interventional	Allocation: Randomized|Intervention Model: Parallel Assignment|Masking: None (Open Label)|Primary Purpose: Treatment	ICO-N-2017-08	2019-03-21	2023-09-21	2024-09-21	2019-01-07		2019-05-14	Institut Bergonie, Bordeaux, France|CHRU de Brest, Brest, France|Centre Georges FranÃ§ois Leclerc, Dijon, France|Centre Oscar Lambret, Lille, France|Chbs Lorient, Lorient, France|Centre LÃ©on BÃ©rard, Lyon, France|Institut de CancÃ©rologie de Montpellier, Montpellier, France|Hospices Civils de Lyon, Pierre-BÃ©nite, France|ICO, Saint-Herblain, France|Institut de CancÃ©rologie de Loire, Saint-Pries…		https://ClinicalTrials.gov/show/NCT03795207
71	NCT03040791	Nivolumab in Prostate Cancer With DNA Repair Defects (ImmunoProst Trial)	ImmunoProst	Recruiting	No Results Available	Prostate Cancer	Drug: Nivolumab	PSA response rate|Time to PSA progression|PSA Response Rate at 6 and 12 months|Radiological progression-free survival (rPFS)|Time to Radiographic Progression|Progression free survival (PFS)|Overall survival	Hospital Moinhos de Vento|Bristol-Myers Squibb	Male	18 Years and older Â (Adult, Older Adult)	Phase 2	29	Other|Industry	Interventional	Intervention Model: Single Group Assignment|Masking: None (Open Label)|Primary Purpose: Treatment	64121317.4.1001.5330	2018-06-01	2019-07-01	2019-07-01	2017-02-02		2018-07-31	Hospital Moinhos de Vento, Porto Alegre, Rio Grande Do Sul, Brazil|Instituto do CÃ¢ncer do Estado de SÃ£o Paulo, Sao Paulo, SÃ£o Paulo, Brazil		https://ClinicalTrials.gov/show/NCT03040791
72	NCT03532217	Neoantigen DNA Vaccine in Combination With Nivolumab/Ipilimumab and PROSTVAC in Metastatic Hormone-Sensitive Prostate Cancer		Recruiting	No Results Available	Metastatic Hormone-Sensitive Prostate Cancer	Biological: PROSTVAC-V|Biological: PROSTVAC-F|Drug: Nivolumab|Drug: Ipilimumab|Biological: Neoantigen DNA vaccine|Device: TriGrid Delivery System|Procedure: Tumor biopsy|Procedure: Peripheral blood|Procedure: Fecal samples|Procedure: Leukapheresis	Safety and tolerability of regimen as defined by incidence of adverse events|Immune response as measured by tetramers|Immune response as measured by genomic studies|Immune response as measured by flow cytometry|Safety and tolerability of regimen as defined by incidence of dose-limiting toxicities (DLTs)|Failure-free survival (FFS)|Milestone survival|Number of participants who have PSA responses a…	Washington University School of Medicine|Bristol-Myers Squibb|Prostate Cancer Foundation|BJH Foundation	Male	18 Years and older Â (Adult, Older Adult)	Phase 1	20	Other|Industry	Interventional	Intervention Model: Single Group Assignment|Masking: None (Open Label)|Primary Purpose: Treatment	201808043|CA209-9MW	2018-09-14	2021-10-14	2023-09-14	2018-05-22		2019-09-03	National Cancer Institute (GU Malignancies Branch), Bethesda, Maryland, United States|Washington University School of Medicine, Saint Louis, Missouri, United States		https://ClinicalTrials.gov/show/NCT03532217
73	NCT00447473	Trial of GM-CSF Given in Combination With Ketoconazole and Mitoxantrone in Patients With Progressive Prostate Cancer		Terminated	No Results Available	Prostatic Neoplasms	Drug: GM-CSF|Drug: Ketoconazole|Drug: Mitoxantrone	To evaluate the effect of the combination of ketoconazole and mitoxantrone plus GM-CSF on time to clinical progression in patients with prostate cancer that has progressed on prior therapy.|To evaluate the objective response frequency of the combination of ketoconazole and mitoxantrone plus GM-CSF.|To investigate the safety of ketoconazole and mitoxantrone given in combination with GM-CSF.	The Methodist Hospital System|Bayer	Male	18 Years and older Â (Adult, Older Adult)	Phase 2	31	Other|Industry	Interventional	Intervention Model: Single Group Assignment|Masking: None (Open Label)|Primary Purpose: Treatment	HMRI IRB#0106-0010|PC-Keto-Mito.2006	2006-07-01	2008-08-01	2008-09-01	2007-03-14		2016-03-17	Baylor College of Medicine - Methodist Hospital, Houston, Texas, United States		https://ClinicalTrials.gov/show/NCT00447473
74	NCT01171729	Autologous Dendritic Cell Therapy for Hormone-Refractory Metastatic Prostate Cancer		Completed	No Results Available	Prostatic Cancer	Biological: Autologous dendritic cell	PSA increment and absolute PSA response|Time to Progression|Overall Survival|Immune Response(DTH response, Interferon-gamma Elispot assay, proliferation assay, ELISA)|Clinical response	Samsung Medical Center|National Cancer Center, Korea	Male	18 Years and older Â (Adult, Older Adult)	Phase 1|Phase 2	12	Other	Interventional	Allocation: Non-Randomized|Intervention Model: Single Group Assignment|Masking: None (Open Label)|Primary Purpose: Treatment	2006-10-030	2006-07-01	2010-05-01	2010-05-01	2010-07-28		2010-08-11	National Cancer Center, Gyeonggi-do, 323 Ilsan-ro Ilsandong-gu Goyang-si, Korea, Republic of|Samsung Medical Center, Seoul, Gangnam-Gu, Ilwon-Dong, Korea, Republic of		https://ClinicalTrials.gov/show/NCT01171729
75	NCT01420965	Sipuleucel-T, CT-011, and Cyclophosphamide for Advanced Prostate Cancer		Terminated	Has Results	Prostatic Neoplasms	Drug: CT-011 (Anti-PD1 Antibody)|Other: Sipuleucel-T (Provenge)|Drug: Cyclophosphamide	Determine Feasibility of Provenge Plus Low-dose Cyclophosphamide as Well as the Immune Efficacy of Provenge Alone Versus Provenge Plus Low-dose Cyclophosphamide and Anti PD1 Monoclonal Antibodies (CT011) on the Change in Specific Immune Response.|Determine Whether the Combination of Low Dose-Cyclophosphamide and Anti PD1 Monoclonal Antibodies (CT-011) With Provenge(tm) Lead to Improvement in Incr…	Augusta University	Male	18 Years and older Â (Adult, Older Adult)	Phase 2	7	Other	Interventional	Allocation: Randomized|Intervention Model: Parallel Assignment|Masking: None (Open Label)|Primary Purpose: Treatment	11C0231	2012-09-01	2016-12-01	2016-12-01	2011-08-22	2019-07-10	2019-07-10	Georgia Regents University, Augusta, Georgia, United States		https://ClinicalTrials.gov/show/NCT01420965
76	NCT00345293	Dendritic Cell Vaccine Study (DC/PC3) for Prostate Cancer		Completed	Has Results	Prostate Cancer	Biological: autologous dendritic cell vaccine (DC/PC3)	Toxicity|Immunogenicity|Clinical Response	Rockefeller University|Memorial Sloan Kettering Cancer Center	Male	18 Years and older Â (Adult, Older Adult)	Phase 1|Phase 2	13	Other	Interventional	Intervention Model: Single Group Assignment|Masking: None (Open Label)|Primary Purpose: Treatment	RDA-0537	2006-06-01	2013-12-01	2015-03-01	2006-06-28	2016-04-18	2016-04-18	Rockefeller University Hospital, New York, New York, United States		https://ClinicalTrials.gov/show/NCT00345293
77	NCT02232230	A Multicenter Trial Enrolling Men With Advanced Prostate Cancer Who Are to Receive Combination Radiation and Sipuleucel-T		Completed	No Results Available	Castrate Refractory Metastatic Prostate Cancer (mCRPC)	Drug: Provenge	Change in immune stimulation	21st Century Oncology|Dendreon	Male	18 Years and older Â (Adult, Older Adult)		20	Other|Industry	Observational	Observational Model: Cohort|Time Perspective: Retrospective	21C-2013-02	2014-06-01	2018-06-05	2018-06-05	2014-09-05		2019-01-09	21st Century Oncology, Scottsdale, Arizona, United States		https://ClinicalTrials.gov/show/NCT02232230
78	NCT01881867	CYT107 After Vaccine Treatment (ProvengeÂ®) in Patients With Metastatic Castration-Resistant Prostate Cancer		Completed	Has Results	Castration Levels of Testosterone|Castration-Resistant Prostate Carcinoma|Metastatic Prostate Carcinoma|Stage IV Prostate Cancer	Biological: Glycosylated Recombinant Human Interleukin-7|Other: Laboratory Biomarker Analysis	Quantification of T-cell Responses to Prostatic Acid Phosphatase Granulocyte-macrophage Colony-stimulating Factor (PAP-GM-CSF), Assessed by Quantification of Interferon Gamma Levels Measured Using Enzyme-linked Immunospot (ELISPOT)|Change in Bystander Antigen Specific Immune Responses, Measured by Interferon Gamma Production in Response to Various Antigens as Quantified by Enzyme-linked Immunospo…	Fred Hutchinson Cancer Research Center|Cancer Immunotherapy Trials Network|National Cancer Institute (NCI)	Male	18 Years and older Â (Adult, Older Adult)	Phase 2	54	Other|NIH	Interventional	Allocation: Randomized|Intervention Model: Parallel Assignment|Masking: None (Open Label)|Primary Purpose: Treatment	CITN12-03|NCI-2013-00998|CITN12-03 IL7|P30CA015704|P50CA097186|U01CA154967	2013-09-10	2017-05-15	2018-01-02	2013-06-20	2018-12-11	2019-07-09	UC San Diego Moores Cancer Center, La Jolla, California, United States|USC / Norris Comprehensive Cancer Center, Los Angeles, California, United States|UCSF Medical Center-Mount Zion, San Francisco, California, United States|UCSF Medical Center-Mission Bay, San Francisco, California, United States|Emory University/Winship Cancer Institute, Atlanta, Georgia, United States|University of Chicago Com…	"Study Protocol", https://ClinicalTrials.gov/ProvidedDocs/67/NCT01881867/Prot_000.pdf|"Statistical Analysis Plan", https://ClinicalTrials.gov/ProvidedDocs/67/NCT01881867/SAP_001.pdf	https://ClinicalTrials.gov/show/NCT01881867
79	NCT02036918	Dendreon Lymph Node Biopsy in Metastatic Castrate-Resistant Prostate Cancer		Completed	No Results Available	Prostate Cancer	Drug: Sipuleucel-T|Procedure: Lymph Node Biopsy	anti-PA2024 immune response in lymph node-derived leukocytes|anti-PAP immune response in lymph node-derived leukocytes|anti-PA2024 immune response in PBMCs|anti-PAP immune response in PBMCs|Serum anti-PA2024 antibody level|serum anti-PAP antibody level	Duke University	Male	18 Years and older Â (Adult, Older Adult)	Phase 1	20	Other	Interventional	Allocation: Randomized|Intervention Model: Parallel Assignment|Masking: None (Open Label)|Primary Purpose: Other	Pro00047231	2014-03-01	2019-02-06	2019-02-06	2014-01-15		2019-04-05	Duke University Medical Center, Durham, North Carolina, United States		https://ClinicalTrials.gov/show/NCT02036918
80	NCT04247217	Immune Profiling After HDR in Local Relapsed Prostate Cancer	PRIMUS	Recruiting	No Results Available	Prostate Cancer|PD-L1	Radiation: HDR salvage brachytherapy	Expression of PD-(L)-1 receptor|Expression patterns of CXCL12|Expression patterns of IL-23|Expression patterns of MDSC|Changes in T cell infiltration profiles|Changes in HLA class I-A expression on tumor cells|Changes in HLA class I-B expression on tumor cells|Changes in HLA class I-C expression on tumor cells	Maastricht Radiation Oncology	Male	18 Years and older Â (Adult, Older Adult)		10	Other	Observational	Observational Model: Case-Only|Time Perspective: Prospective	PRIMUS	2020-01-31	2021-01-01	2022-01-01	2020-01-29		2020-01-29	MAASTRO clinic, Maastricht, Netherlands		https://ClinicalTrials.gov/show/NCT04247217
81	NCT03792841	Safety, Tolerability, Pharmacokinetics, and Efficacy of AMG 160 in Subjects With mCRPC		Recruiting	No Results Available	Metastatic Castration-resistant Prostate Cancer|Prostate Cancer	Drug: AMG 160|Drug: Pembrolizumab	Number of participants with dose-limiting toxicity|Number of participants with treatment-emergent adverse events|Number of participants with treatment-related adverse events|Number of participants with clinically significant changes in vital signs|Number of participants with clinically significant changes in electrocardiogram (ECG)|Number of participants with clinically significant changes in cli…	Amgen	Male	18 Years and older Â (Adult, Older Adult)	Phase 1	120	Industry	Interventional	Allocation: Non-Randomized|Intervention Model: Sequential Assignment|Masking: None (Open Label)|Primary Purpose: Treatment	20180101	2019-02-05	2021-11-06	2021-11-06	2019-01-03		2020-01-22	Research Site, Duarte, California, United States|Research Site, Los Angeles, California, United States|Research Site, New York, New York, United States|Research Site, Camperdown, New South Wales, Australia|Research Site, Randwick, New South Wales, Australia|Research Site, Parkville, Victoria, Australia|Research Site, Salzburg, Austria|Research Site, Bruxelles, Belgium|Research Site, Rotterdam, Ne…		https://ClinicalTrials.gov/show/NCT03792841
82	NCT03344835	Hong Kong Prostate Cancer Study Group Database		Recruiting	No Results Available	Prostate Cancer	Other: No intervention	Specific survival|Overall survival|Biological progress|PSA response|Complications rate	Chinese University of Hong Kong	Male	18 Years and older Â (Adult, Older Adult)		15000	Other	Observational	Observational Model: Cohort|Time Perspective: Other	HK-CaP	2016-01-01	2035-12-31	2040-12-31	2017-11-17		2019-02-01	Prince of Wales Hospital, Shatin, Hong Kong		https://ClinicalTrials.gov/show/NCT03344835
83	NCT01818986	Sipuleucel-T and Stereotactic Ablative Body Radiation (SABR) for Metastatic Castrate-resistant Prostate Cancer (mCRPC)		Active, not recruiting	No Results Available	Metastatic Castrate-resistant Prostate Cancer|mCRPC	Drug: Sipuleucel-T|Radiation: Stereotactic Ablative Body Radiation	Time to progression|Immune response	University of Texas Southwestern Medical Center	All	18 Years to 99 Years Â (Adult, Older Adult)	Phase 2	20	Other	Interventional	Intervention Model: Single Group Assignment|Masking: None (Open Label)|Primary Purpose: Treatment	STU 102012-026	2013-07-10	2019-12-01	2020-12-01	2013-03-27		2019-08-22	University of Texas Southwestern Medical Center, Dallas, Texas, United States		https://ClinicalTrials.gov/show/NCT01818986
84	NCT00061035	Evaluation of Transgenic Lymphocyte Immunization Vaccine in Subjects With Prostate Adenocarcinoma		Completed	No Results Available	Prostatic Neoplasms	Biological: Transgenic Lymphocyte Immunization Vaccine (TLI)		Cosmo Bioscience	Male	18 Years and older Â (Adult, Older Adult)	Phase 1	18	Industry	Interventional	Allocation: Non-Randomized|Intervention Model: Single Group Assignment|Masking: None (Open Label)|Primary Purpose: Treatment	TLI-CA-TRT-001	2003-04-01			2003-05-22		2008-08-28	University of California, San Diego Cancer Center, San Diego, California, United States		https://ClinicalTrials.gov/show/NCT00061035
85	NCT02793765	Docetaxel Followed by Provenge in Metastatic Prostate Cancer		Withdrawn	No Results Available	Prostate Cancer	Drug: Docetaxel|Biological: Sipuleucel-T	Cytokine activity|T-cell Proliferation|Serum Levels|Tissue Infiltration|Secondary antigen Spread|Radiographic progression-free survival|PSA Response Rate|Time to PSA progression|Measure CTCs and characterize response|Objective tumor response rate|Number of Adverse Events	The University of Texas Health Science Center, Houston	Male	18 Years and older Â (Adult, Older Adult)	Phase 2	0	Other	Interventional	Intervention Model: Single Group Assignment|Masking: None (Open Label)|Primary Purpose: Treatment	GU-15-104|HSC-MS-15-0883	2016-12-01	2018-07-01	2021-07-01	2016-06-08		2017-10-30	UTHealth Memorial Hermann Cancer Center, Houston, Texas, United States		https://ClinicalTrials.gov/show/NCT02793765
86	NCT02793219	Provenge Followed by Docetaxel in Castration-Resistant Prostate Cancer		Withdrawn	No Results Available	Prostate Cancer	Biological: Sipuleucel-T|Drug: Docetaxel	Cytokine Activity|T-cell Proliferation|Levels of Serum|Tissue Infiltration|Secondary Antigen Spread|Radiographic progression-free survival|PSA response rate|Time to PSA progression|Measure CTCs and characterize response|Objective tumor response rate|Adverse Events	The University of Texas Health Science Center, Houston	Male	18 Years and older Â (Adult, Older Adult)	Phase 2	0	Other	Interventional	Intervention Model: Single Group Assignment|Masking: None (Open Label)|Primary Purpose: Treatment	GU-15-103|HSC-MS-15-0882	2016-12-01	2018-07-01	2021-07-01	2016-06-08		2017-10-30	UTHealth Memorial Hermann Cancer Center, Houston, Texas, United States		https://ClinicalTrials.gov/show/NCT02793219
87	NCT02055846	Analysis of the Mechanisms of Actions of Heat Shock Protein (Hsp27) Responsible of the Androgen-independent Evolution in Prostate Cancer		Terminated	No Results Available	Androgen-independent Prostate Cancer	Procedure: Realisation of blood sample, urinary sample and tumor biopsy	Level of Hsp27 protein|Targets for OGX-427	Institut Paoli-Calmettes	Male	18 Years and older Â (Adult, Older Adult)	Not Applicable	59	Other	Interventional	Intervention Model: Single Group Assignment|Masking: None (Open Label)|Primary Purpose: Basic Science	PPPR / IPC 2012-002	2012-03-01	2015-06-01	2015-06-01	2014-02-05		2015-06-25	GwÃ©naÃ«lle GRAVIS, MD, Marseille, France		https://ClinicalTrials.gov/show/NCT02055846
88	NCT03098160	Immunotherapy Study of Evofosfamide in Combination With Ipilimumab		Unknown status	No Results Available	Pancreatic Cancer|Melanoma|Squamous Cell Carcinoma of the Head and Neck|Prostate Cancer	Drug: Evofosfamide|Drug: Ipilimumab	Recommended phase 2 dose (RP2D) determined after maximally tolerated dose is set and four dose expansion cohorts have evaluable data|Maximum tolerated dose (MTD) of this therapy based on number of dose limiting toxicities that occur during the dose escalation phase|Number of participants with treatment related adverse events|Change from tumor diameter baseline	Threshold Pharmaceuticals|M.D. Anderson Cancer Center	All	18 Years and older Â (Adult, Older Adult)	Phase 1	69	Industry|Other	Interventional	Intervention Model: Sequential Assignment|Masking: None (Open Label)|Primary Purpose: Treatment	TH-CR-417	2017-05-10	2019-01-01	2019-04-01	2017-03-31		2017-10-30	MD Anderson Cancer Center, Houston, Texas, United States		https://ClinicalTrials.gov/show/NCT03098160
89	NCT03383107	Effect of Radiotherapy Variables on Circulating Effectors of Immune Response and Local Microbiome		Recruiting	No Results Available	Breast Cancer|Prostate Cancer		prospectively collecting blood specimens to assess peripheral immune mediatiors in 4 distinct clinical settings|distribution and frequency of peripheral immune mediators before, during and after radiotherapy will be assessed from blood samples that are collected at various time points|microbiome changes associated with different radiation treatments through collection of stool microbiome samples …	Weill Medical College of Cornell University	All	18 Years to 90 Years Â (Adult, Older Adult)		60	Other	Observational	Observational Model: Other|Time Perspective: Prospective	1708018471	2018-01-22	2021-01-31	2025-01-31	2017-12-26		2019-08-21	Weill Cornell Medical College, New York, New York, United States		https://ClinicalTrials.gov/show/NCT03383107
90	NCT00323882	Study of MDX-010 in Patients With Metastatic Hormone-Refractory Prostate Cancer		Completed	Has Results	Prostate Cancer|Neoplasm Metastasis	Drug: MDX-010	Number of Participants With Serious AEs (SAEs), Adverse Events (AEs) Leading to Discontinuation, and Immune-related AEs - Treated Participants|Number of Participants With Best PSA Response at Day 85 by Category - PSA Evaluable Participants|Number of Participants With Best Overall PSA Response by Category - PSA Evaluable Participants|Number of Participants With Best Overall Tumor Response by Categ…	Bristol-Myers Squibb	Male	18 Years and older Â (Adult, Older Adult)	Phase 1|Phase 2	75	Industry	Interventional	Allocation: Non-Randomized|Intervention Model: Single Group Assignment|Masking: None (Open Label)|Primary Purpose: Treatment	CA184-017 ST|CA184-017	2006-01-01	2009-09-01	2013-07-01	2006-05-10	2014-08-28	2014-08-28	The Angeles Clinic and Research Institute, Los Angeles, California, United States|The Angeles Clinic and Research Institute, Los Angeles, California, United States|UCSF Helen Diller Family Comprehensive Cancer Center, San Francisco, California, United States|Yale University School of Medicine, New Haven, Connecticut, United States|Josephine Ford Cancer Center-Downriver, Brownstown, Michigan, Unit…		https://ClinicalTrials.gov/show/NCT00323882
91	NCT03815942	VAccination in Early and ADvanced Prostate caNCEr	ADVANCE	Recruiting	No Results Available	Intermediate Risk Prostate Cancer|Castration-resistant Prostate Cancer	Biological: ChAdOx1-MVA 5T4 vaccine|Drug: Nivolumab Infusion [Opdivo]	Safety - incidence of treatment-related adverse events.|Efficacy - measure composite response rate defined as one of the following: 1) change in circulating tumour DNA, 2) change in serum PSA|Evaluate immune responses to the vaccine antigen in the periphery|Evaluate immune cell subsets in the prostate secondary to treatment (for surgical cohort)|Evaluate progression-free survival following study …	University of Oxford|Vaccitech Limited	Male	18 Years and older Â (Adult, Older Adult)	Phase 1|Phase 2	36	Other|Industry	Interventional	Allocation: Non-Randomized|Intervention Model: Parallel Assignment|Masking: None (Open Label)|Primary Purpose: Treatment	ADVANCE	2018-12-10	2020-12-10	2021-05-10	2019-01-24		2020-02-10	Department of Oncology, The Christie NHS Foundation Trust, Manchester, United Kingdom|Cancer and Haematology Centre, Churchill Hospital, Oxford University Hospitals NHS Foundation Trust, Oxford, United Kingdom		https://ClinicalTrials.gov/show/NCT03815942
92	NCT00583752	Phase II Study of Adenovirus/PSA Vaccine in Men With Recurrent Prostate Cancer After Local Therapy APP21	APP21	Active, not recruiting	No Results Available	Recurrent Prostate Cancer	Biological: Adenovirus/PSA Vaccine	PSA doubling-time response|Serum PSA levels|Immune Response	David M Lubaroff|United States Department of Defense|University of Iowa	Male	18 Years to 90 Years Â (Adult, Older Adult)	Phase 2	70	Other|U.S. Fed	Interventional	Allocation: Randomized|Intervention Model: Parallel Assignment|Masking: None (Open Label)|Primary Purpose: Treatment	201705743|PC061667/1|200605706	2007-12-01	2020-07-31	2021-07-31	2007-12-31		2019-10-25	Holden Comprehensive Cancer Center, Iowa City, Iowa, United States		https://ClinicalTrials.gov/show/NCT00583752
93	NCT02020070	Combining Ipilimumab, Degarelix, and Radical Prostatectomy in Men With Newly Diagnosed Metastatic Castration Sensitive Prostate Cancer or Ipilimumab and Degarelix in Men With Biochemically Recurrent Castration Sensitive Prostate Cancer After Radical Prostatectomy		Active, not recruiting	No Results Available	Metastatic Castration Sensitive Prostate Cancer	Drug: Degarelix|Drug: Ipilimumab|Procedure: Radical Prostatectomy	undetectable PSA|progression-free survival (PFS)|overall survival (OS)|Toxicity	Memorial Sloan Kettering Cancer Center|Ferring Pharmaceuticals	Male	18 Years and older Â (Adult, Older Adult)	Phase 2	16	Other|Industry	Interventional	Allocation: Non-Randomized|Intervention Model: Parallel Assignment|Masking: None (Open Label)|Primary Purpose: Treatment	13-134	2013-12-18	2020-12-01	2020-12-01	2013-12-24		2019-06-06	Memorial Sloan Kettering Cancer Center, New York, New York, United States		https://ClinicalTrials.gov/show/NCT02020070
94	NCT00583024	Phase II Study of Adenovirus/PSA Vaccine in Men With Hormone - Refractory Prostate Cancer	APP22	Active, not recruiting	No Results Available	Hormone Refractory Prostate Cancer	Biological: ADENOVIRUS/PSA VACCINE	PSA doubling-time response|Serum PSA levels|Immune response	David M Lubaroff|United States Department of Defense|University of Iowa	Male	18 Years to 90 Years Â (Adult, Older Adult)	Phase 2	66	Other|U.S. Fed	Interventional	Intervention Model: Single Group Assignment|Masking: None (Open Label)|Primary Purpose: Treatment	201705744|PC061667/2|200605710	2007-12-01	2020-07-31	2021-07-31	2007-12-31		2019-10-25	Holden Comprehensive Cancer Center, Iowa City, Iowa, United States		https://ClinicalTrials.gov/show/NCT00583024
95	NCT02971358	Safety and Early Efficacy of Radical Prostatectomy for Newly Diagnosed Very High Risk Locally Advanced and Oligometastatic Prostate Cancer		Recruiting	No Results Available	Locally Advanced and Metastatic Prostate Cancer	Procedure: Radical prostatectomy	The rate of perioperative complications within 90 days after surgery (Clavien-Dindo-classification)|Time to start androgen deprivation therapy	Medical University of Vienna	Male	18 Years to 75 Years Â (Adult, Older Adult)	Phase 1|Phase 2	50	Other	Interventional	Intervention Model: Single Group Assignment|Masking: None (Open Label)|Primary Purpose: Treatment	1461/2016	2016-08-01	2019-08-01	2022-08-01	2016-11-22		2018-08-16	Medical University of Vienna, Vienna, Austria		https://ClinicalTrials.gov/show/NCT02971358
96	NCT02463799	Study of Sipuleucel-T W/ or W/O Radium-223 in Men With Asymptomatic or Minimally Symptomatic Bone-MCRPC		Active, not recruiting	No Results Available	Prostate Cancer	Drug: Radium-223|Biological: Sipuleucel-T	Immune responses to treatment with sipuleucel-T (with or without Radium-223) measured by peripheral PA2024 T-cell proliferation|To evaluate peripheral antigen-specific T-cell proliferation over time|To evaluate peripheral antigen-specific T-cell activation to sipuleucel-T over time|To evaluate antigen specific antibody response to sipuleucel-T over time|To evaluate sipuleucel-T induced antigen sp…	Sidney Kimmel Comprehensive Cancer Center at Johns Hopkins|Dendreon|Bayer	Male	18 Years and older Â (Adult, Older Adult)	Phase 2	36	Other|Industry	Interventional	Allocation: Randomized|Intervention Model: Parallel Assignment|Masking: None (Open Label)|Primary Purpose: Treatment	J1522|IRB00056435	2016-02-22	2020-11-01	2020-12-01	2015-06-04		2020-01-31	Cedars-Sinai Medical Center, Los Angeles, California, United States|Sibley Memorial Hospital, Washington, District of Columbia, United States|Tulane Cancer Center, New Orleans, Louisiana, United States|Johns Hopkins Hospital, Baltimore, Maryland, United States|Duke University, Durham, North Carolina, United States		https://ClinicalTrials.gov/show/NCT02463799
97	NCT04159896	ESK981 and Nivolumab for the Treatment of Metastatic Castration Resistant Prostate Cancer		Not yet recruiting	No Results Available	Castration Levels of Testosterone|Castration-Resistant Prostate Carcinoma|Metastatic Prostate Carcinoma|Prostate Carcinoma Metastatic in the Bone|Stage IVB Prostate Cancer AJCC v8	Drug: Pan-VEGFR/TIE2 Tyrosine Kinase Inhibitor CEP-11981|Biological: Nivolumab	Prostate specific antigen (PSA) >= 50% response rate (PSA50)|Incidence of adverse events|Time to PSA response (TTPR)|Duration of PSA response (PRD)|PSA progression free survival (PPFS)	Barbara Ann Karmanos Cancer Institute|National Cancer Institute (NCI)	Male	18 Years and older Â (Adult, Older Adult)	Phase 2	49	Other|NIH	Interventional	Intervention Model: Single Group Assignment|Masking: None (Open Label)|Primary Purpose: Treatment	2019-031|P30CA022453	2019-10-31	2022-03-01	2022-03-01	2019-11-12		2019-11-12	University of Michigan Comprehensive Cancer Center, Ann Arbor, Michigan, United States|Wayne State University/Karmanos Cancer Institute, Detroit, Michigan, United States		https://ClinicalTrials.gov/show/NCT04159896
98	NCT03177460	Daratumumab or FMS Inhibitor JNJ-40346527 Before Surgery in Treating Patients With High-Risk, Resectable Localized or Locally Advanced Prostate Cancer		Recruiting	No Results Available	Prostate Adenocarcinoma|Stage III Prostate Cancer AJCC v8|Stage IIIA Prostate Cancer AJCC v8|Stage IIIB Prostate Cancer AJCC v8|Stage IIIC Prostate Cancer AJCC v8|Testosterone Greater Than 150 ng/dL	Biological: Daratumumab|Drug: FMS Inhibitor JNJ-40346527|Procedure: Radical Prostatectomy	Incidence of adverse events|Pathological complete response (CR)|Immune changes in blood|Immune changes in tumor tissue	M.D. Anderson Cancer Center|National Cancer Institute (NCI)	Male	18 Years and older Â (Adult, Older Adult)	Phase 1	30	Other|NIH	Interventional	Allocation: Non-Randomized|Intervention Model: Parallel Assignment|Masking: None (Open Label)|Primary Purpose: Treatment	2017-0103|NCI-2018-01179|P30CA016672	2017-06-07	2020-06-29	2020-06-29	2017-06-06		2019-05-20	M D Anderson Cancer Center, Houston, Texas, United States		https://ClinicalTrials.gov/show/NCT03177460
99	NCT04090775	A Phase 2 Trial for Men With Metastatic Prostatic Adenocarcinoma		Recruiting	No Results Available	Metastatic Prostatic Adenocarcinoma	Drug: Opdivo Injectable Product|Drug: Yervoy Injectable Product|Drug: Cytoxan|Procedure: Cryosurgical freezing (cryosurgery)	Primary endpoint: PSA decline|Efficacy of cryosurgical freezing and intratumoral combination immunotherapy iRECIST criteria	Rampart Health, L.L.C.	Male	18 Years and older Â (Adult, Older Adult)	Phase 2	32	Industry	Interventional	Intervention Model: Single Group Assignment|Masking: None (Open Label)|Primary Purpose: Treatment	ABSCOPAL 1001	2019-06-28	2022-07-01	2022-07-01	2019-09-16		2019-10-11	Antelope Valley Urology & Incontinence, Lancaster, California, United States|Ascension Providence Rochester Hospital, Rochester, Michigan, United States		https://ClinicalTrials.gov/show/NCT04090775
100	NCT03204812	Durvalumab and Tremelimumab in Treating Chemotherapy Naive Patients With Metastatic Castration-Resistant Prostate Cancer		Active, not recruiting	No Results Available	Castration Levels of Testosterone|Castration-Resistant Prostate Carcinoma|Prostate Adenocarcinoma|Prostate Carcinoma Metastatic in the Bone|Stage IV Prostate Cancer AJCC v8|Stage IVA Prostate Cancer AJCC v8|Stage IVB Prostate Cancer AJCC v8	Biological: Durvalumab|Biological: Tremelimumab	Incidence of adverse events per Common Terminology Criteria for Adverse Events (CTCAE) version (v) 4.03|Prostate-specific antigen (PSA) progression-free survival|Radiographic PFS|Time to maximal PSA decline|Immunological changes in peripheral blood and tissue	M.D. Anderson Cancer Center|National Cancer Institute (NCI)	All	18 Years and older Â (Adult, Older Adult)	Phase 2	27	Other|NIH	Interventional	Intervention Model: Single Group Assignment|Masking: None (Open Label)|Primary Purpose: Treatment	2016-0769|NCI-2018-01135|P30CA016672	2017-07-14	2020-06-30	2020-06-30	2017-07-02		2020-01-02	M D Anderson Cancer Center, Houston, Texas, United States		https://ClinicalTrials.gov/show/NCT03204812
101	NCT00471718	ABT-751 in Treating Patients With Metastatic Prostate Cancer That Did Not Respond to Hormone Therapy		Terminated	Has Results	Prostate Cancer	Drug: ABT-751	Maximum Tolerated Dose (MTD)|Number of Patients Who Demonstrated Treatment Effectiveness Based on Prostate Specific Antigen (PSA) Response in Non-measurable Disease|Number of Patients With Objective Response (CR & PR) by RECIST|Median Time to Tumor Progression|Overall Survival|Safety Profile Based on Number of Patients With Worst Grade Toxicities	Vanderbilt-Ingram Cancer Center|National Cancer Institute (NCI)	Male	18 Years and older Â (Adult, Older Adult)	Phase 1|Phase 2	27	Other|NIH	Interventional	Allocation: Non-Randomized|Intervention Model: Single Group Assignment|Masking: None (Open Label)|Primary Purpose: Treatment	VICC URO 0426|VU-VICC-URO-0426	2004-01-01	2009-08-01	2009-08-01	2007-05-10	2012-06-27	2012-07-11	Vanderbilt-Ingram Cancer Center, Nashville, Tennessee, United States		https://ClinicalTrials.gov/show/NCT00471718
102	NCT04126070	Nivolumab + Docetaxel + ADT in mHSPC Patients With DDRD or Inflamed Tumors		Not yet recruiting	No Results Available	Hormone Sensitive Prostate Cancer|Prostate Adenocarcinoma|Metastasis Prostate Adenocarcinoma	Drug: Androgen Deprivation Therapy|Drug: Nivolumab|Drug: Docetaxel	Number of patients with PSA â‰¤ 0.2 ng/mL at 12-months|Rate of PSA â‰¤ 0.2 ng/mL at 7 months|Objective response rate|Overall survival rate|Time to castration resistant disease|Time to clinical progression|Time to serologic progression|Number of participants with severe adverse events as assessed by CTCAE v5.0	Xiao X. Wei|Bristol-Myers Squibb|Dana-Farber Cancer Institute	Male	18 Years and older Â (Adult, Older Adult)	Phase 2	60	Other|Industry	Interventional	Allocation: Non-Randomized|Intervention Model: Parallel Assignment|Masking: None (Open Label)|Primary Purpose: Treatment	19-384	2020-01-31	2023-06-30	2025-06-30	2019-10-14		2019-12-23	Dana Farber Cancer Institute, Boston, Massachusetts, United States|Beth Israel Deaconess Medical Center, Boston, Massachusetts, United States		https://ClinicalTrials.gov/show/NCT04126070
103	NCT04104893	A Study of CHeckpoint Inhibitors in Men With prOgressive Metastatic Castrate Resistant Prostate Cancer Characterized by a Mismatch Repair Deficiency or Biallelic CDK12 Inactivation	CHOMP	Recruiting	No Results Available	Metastatic Castration Resistant Prostate Cancer	Drug: Pembrolizumab	PSA Decline|Objective Response Rate|Time to Progression of Disease|Overall Survival|Maximum PSA Response|Incidence of Treatment-Emergent Adverse Events [Safety and Tolerability]	VA Office of Research and Development|Merck Sharp & Dohme Corp.	Male	18 Years and older Â (Adult, Older Adult)	Phase 2	30	U.S. Fed|Industry	Interventional	Intervention Model: Single Group Assignment|Masking: None (Open Label)|Primary Purpose: Treatment	CSDR-003-18F	2019-11-08	2023-03-31	2023-03-31	2019-09-26		2019-11-22	VA Greater Los Angeles Healthcare System, West Los Angeles, CA, West Los Angeles, California, United States|Jesse Brown VA Medical Center, Chicago, IL, Chicago, Illinois, United States|VA Ann Arbor Healthcare System, Ann Arbor, MI, Ann Arbor, Michigan, United States|James J. Peters VA Medical Center, Bronx, NY, Bronx, New York, United States|Manhattan Campus of the VA NY Harbor Healthcare System,…		https://ClinicalTrials.gov/show/NCT04104893
104	NCT03805594	177Lu-PSMA-617 and Pembrolizumab in Treating Patients With Metastatic Castration-Resistant Prostate Cancer		Suspended	No Results Available	Castration Levels of Testosterone|Castration-Resistant Prostate Carcinoma|Metastatic Prostate Carcinoma|Prostate Adenocarcinoma|Stage IV Prostate Cancer|Stage IVA Prostate Cancer|Stage IVB Prostate Cancer	Drug: Lutetium Lu 177-PSMA-617|Biological: Pembrolizumab	Recommended phase 2 dose (Part A)|Objective response rate by Response Evaluation Criteria in Solid Tumors (RECIST) 1.1 criteria (Part B)|Frequency and severity of adverse events as defined by CTCAE version 4.0|Median duration of response by RECIST 1.1|Prostate-specific antigen (PSA) response rate|Radiographic progression-free survival (rPFS) rate|Median PSA progression-free survival|Overall survi…	University of California, San Francisco|Prostate Cancer Foundation|National Cancer Institute (NCI)	Male	18 Years and older Â (Adult, Older Adult)	Phase 1	30	Other|NIH	Interventional	Allocation: Non-Randomized|Intervention Model: Sequential Assignment|Masking: None (Open Label)|Primary Purpose: Treatment	185511|NCI-2018-02993|R01CA229354	2019-05-10	2020-12-31	2021-12-31	2019-01-15		2019-11-05	University of California, San Francisco, San Francisco, California, United States		https://ClinicalTrials.gov/show/NCT03805594
105	NCT00525408	A Study of Mycobacterium w Plus Docetaxel for Hormone Refractory Metastatic Prostate Cancer	HRPC	Terminated	No Results Available	Hormone Refractory Prostate Cancer	Biological: Mycobacterium w.|Drug: Docetaxel	Median Survival time|Time to Tumor Progression|hematological toxicity, PSA levels, Quality of Life	Cadila Pharnmaceuticals	Male	18 Years and older Â (Adult, Older Adult)	Phase 2	134	Industry	Interventional	Allocation: Randomized|Intervention Model: Parallel Assignment|Masking: None (Open Label)|Primary Purpose: Treatment	CR-60/1260	2007-11-01	2013-01-01	2013-01-01	2007-09-05		2012-03-12	V.M. Medical College & Safdarjang Hospital, New Delhi, Delhi, India|Rajiv Gandhi Cancer Institute & Research Center, Rohini, Delhi, India|Kidwai Memorial Institute of Oncology, Bangalore, Karnataka, India|Kasturba Hospital,, Manipal, Karnataka, India|Regional Cancer Centre, Trivandrum, Kerala, India|Choithram Hospital & Research Centre, Indore, Madhya Pradesh, India|Seth G.S. Medical College & KE…		https://ClinicalTrials.gov/show/NCT00525408
106	NCT03518606	Metronomic Oral Vinorelbine Plus Anti-PD-L1/Anti-CTLA4 ImmunothErapy in Patients With Advanced Solid Tumours	MOVIE	Recruiting	No Results Available	Advanced Solid Tumours|Breast Cancer|Head and Neck Cancer|Cervix Cancer|Prostate Cancer	Drug: Durvalumab + Tremelimumab + metronomic Vinorelbine	Maximum Tolerated Dose (MTD) and the phase II recommended dose (RP2D)|CBR-24week	UNICANCER|National Cancer Institute, France|AstraZeneca|Pierre Fabre Laboratories	All	18 Years and older Â (Adult, Older Adult)	Phase 1|Phase 2	150	Other|Industry	Interventional	Allocation: Non-Randomized|Intervention Model: Parallel Assignment|Masking: None (Open Label)|Primary Purpose: Treatment	UC-0101/1709	2018-06-20	2020-12-29	2023-08-30	2018-05-08		2019-10-17	Institut de CancÃ©rologie de l'Ouest - Site Paul Papin, Angers, France|Centre FranÃ§ois Baclesse, Caen, France|Centre Georges-FranÃ§ois Leclerc, Dijon, France|Institut Paoli-Calmettes, Marseille, France|Centre Antoine Lacassagne, Nice, France|Institut Curie, Paris, France|Centre EugÃ¨ne Marquis, Rennes, France|Institut de CancÃ©rologie de l'Ouest - Site RenÃ© Gauducheau, Saint-Herblain, France|Gu…		https://ClinicalTrials.gov/show/NCT03518606
107	NCT02703623	Abiraterone Acetate, Prednisone, and Apalutamide With or Without Ipilimumab or Cabazitaxel and Carboplatin in Treating Patients With Metastatic Castration-Resistant Prostate Cancer		Active, not recruiting	No Results Available	Castration Levels of Testosterone|Castration-Resistant Prostate Carcinoma|Metastatic Prostate Carcinoma|PSA Progression|Stage IV Prostate Adenocarcinoma AJCC v7	Drug: Abiraterone Acetate|Drug: Apalutamide|Drug: Cabazitaxel|Drug: Carboplatin|Biological: Ipilimumab|Other: Laboratory Biomarker Analysis|Drug: Prednisone	Overall survival (OS)|Incidence of adverse events as measured by the method of Thall et al|Androgen receptor (AR) response marker signature|Allocation serum marker decline|Time to treatment failure (TTF)	M.D. Anderson Cancer Center|National Cancer Institute (NCI)	Male	18 Years and older Â (Adult, Older Adult)	Phase 2	198	Other|NIH	Interventional	Allocation: Randomized|Intervention Model: Parallel Assignment|Masking: None (Open Label)|Primary Purpose: Treatment	2014-0386|NCI-2016-00670|P30CA016672	2016-05-18	2020-05-01	2020-05-01	2016-03-09		2019-09-20	M D Anderson Cancer Center, Houston, Texas, United States|MD Anderson in Katy, Houston, Texas, United States|MD Anderson in Sugar Land, Sugar Land, Texas, United States		https://ClinicalTrials.gov/show/NCT02703623
108	NCT03764540	Docetaxel Versus Cabazitaxel Post Abiraterone or Enzalutamide	CABPOSTAAT	Recruiting	No Results Available	Metastatic Prostate Cancer	Drug: Cabazitaxel plus prednisone|Drug: Docetaxel plus prednisone	PSA response rate at 6 and 12 months|Radiological progression-free survival (rPFS)|Overall Survival|Time to PSA progression (TTPP)|Tumor response|Duration of tumor response|Pain response: BPI-SF pain intensity item scores|Time to Pain progression	Centre hospitalier de l'UniversitÃ© de MontrÃ©al (CHUM)|Genzyme, a Sanofi Company	Male	18 Years and older Â (Adult, Older Adult)	Phase 2	214	Other|Industry	Interventional	Allocation: Randomized|Intervention Model: Parallel Assignment|Masking: None (Open Label)|Primary Purpose: Treatment	MP-02-2018-7545	2019-04-01	2020-12-01	2022-12-01	2018-12-05		2019-07-15	Centre Hospitalier de l'UniversitÃ© de MontrÃ©al, MontrÃ©al, Quebec, Canada		https://ClinicalTrials.gov/show/NCT03764540
109	NCT03262103	Neoadjuvant HiltonolÂ® (PolyICLC) for Prostate Cancer		Recruiting	No Results Available	Prostate Cancer	Biological: Intratumoral (IT) Poly ICLC 0.5 mg|Biological: Intratumoral (IT) Poly ICLC 1.0 mg|Biological: Intramuscular (IM) Poly ICLC|Procedure: Radical Prostatectomy	Dose-Limiting Toxicity level|Number of adverse events|Time to PSA progression	Ashutosh Kumar Tewari|Oncovir, Inc.|Icahn School of Medicine at Mount Sinai	Male	18 Years and older Â (Adult, Older Adult)	Phase 1	24	Other|Industry	Interventional	Allocation: Non-Randomized|Intervention Model: Sequential Assignment|Masking: None (Open Label)|Primary Purpose: Treatment	GCO 15-2081	2017-05-01	2020-05-01	2020-05-01	2017-08-25		2018-11-02	Icahn School of Medicine at Mount Sinai, New York, New York, United States		https://ClinicalTrials.gov/show/NCT03262103
110	NCT00909558	Safety and Effectiveness Study of Autologous Natural Killer and Natural Killer T Cells on Cancer		Suspended	No Results Available	Breast Cancer|Glioma|Hepatocellular Cancer|Squamous Cell Lung Cancer|Pancreatic Cancer|Colon Cancer|Prostate Cancer	Biological: Autologous Natural Killer / Natural Killer T Cell Immunotherapy	Is there any measurable effect upon the underlying cancer as assessed by an increase or decrease in the tumor as measured from baseline using established criteria?|Are the dosages administered during the study safe, as measured by the number of unexpected and serious adverse events associated with the study drug, as defined by FDA regulations and as measured by established criteria?	Envita Medical Center, Inc.	All	18 Years to 80 Years Â (Adult, Older Adult)	Phase 1	24	Industry	Interventional	Intervention Model: Single Group Assignment|Masking: None (Open Label)|Primary Purpose: Treatment	E001-08	2009-05-01	2010-06-01		2009-05-28		2010-02-24	Envita Medical Centers, Scottsdale, Arizona, United States		https://ClinicalTrials.gov/show/NCT00909558
111	NCT00001382	A Phase I Study of Recombinant Vaccinia Virus That Expresses Prostate Specific Antigen in Adult Patients With Adenocarcinoma of the Prostate		Completed	No Results Available	Prostatic Neoplasms	Biological: PROSTVAC		National Cancer Institute (NCI)|National Institutes of Health Clinical Center (CC)	All	Child, Adult, Older Adult	Phase 1	75	NIH	Interventional	Primary Purpose: Treatment	940118|94-C-0118	1994-03-01		2000-03-01	2002-12-10		2008-03-04	National Cancer Institute (NCI), Bethesda, Maryland, United States		https://ClinicalTrials.gov/show/NCT00001382
112	NCT02654938	Safety and Tolerability Clinical Trial of Different Doses of the Immunotherapeutic Drug Mobilan (M-VM3) and Placebo in Patients With Prostate Cancer		Completed	No Results Available	Prostate Cancer	Drug: Mobilan (M-VM3)|Drug: Placebo	Frequency and intensity of adverse events (according to CTCAE v 4.03 classification)|Exposure of Mobilan DNA vector in patient's peripheral blood|Prostate-specific antigen (PSA) measure|Immune cell count in whole blood of patients assessed with flow cytometry|Histopathological assessment of prostate tissue using Gleason grading system (if prostatectomy is made in the study period, and material is…	Panacela Labs LLC	Male	45 Years to 75 Years Â (Adult, Older Adult)	Phase 1	32	Industry	Interventional	Allocation: Randomized|Intervention Model: Parallel Assignment|Masking: Single (Participant)|Primary Purpose: Treatment	PNC-M-VM3-01	2015-07-01	2017-09-01	2017-09-01	2016-01-13		2017-09-20	Federal State Budgetary Institution "Russian Oncological Research Center named after N. N. Blokhin" of the Russian Academy of Sciences, Moscow, Russian Federation|Moscow Scientific Research Institute of Oncology named after P. A. Hertsen of the Ministry of Health of the Russian Federation, Moscow, Russian Federation|Moscow State Budgetary Healthcare Institution "City Clinical Hospital â„– 57" of …		https://ClinicalTrials.gov/show/NCT02654938
113	NCT00060528	Sequential Vaccinations in Prostate Cancer Patients		Completed	Has Results	Prostatic Neoplasms	Drug: Recombinant Fowlpox-GM-CSF|Drug: Recombinant Fowlpox-PSA (L155)-TRICOM (PROSTVAC-F/TRICOM)|Drug: Recombinant Vaccinia-PSA (L155)-TRICOM (PROSTVAC-V/TRICOM)|Drug: Recombinant Human GM-CSF	Number of Participants With an Immune Response|Percent of Participants With a Decrease (i.e. Greater Than or Equal to 30%) in PSA Levels|Number of Participants With an Objective Response|Overall Survival|The Number of Participants With Adverse Events	National Cancer Institute (NCI)|National Institutes of Health Clinical Center (CC)	Male	18 Years and older Â (Adult, Older Adult)	Phase 1|Phase 2	32	NIH	Interventional	Allocation: Randomized|Intervention Model: Parallel Assignment|Masking: None (Open Label)|Primary Purpose: Treatment	030176|03-C-0176	2003-05-22	2006-03-07	2009-06-08	2003-05-07	2012-02-23	2017-10-26	National Institutes of Health Clinical Center, 9000 Rockville Pike, Bethesda, Maryland, United States		https://ClinicalTrials.gov/show/NCT00060528
114	NCT04109729	Study of Nivolumab in Combination w Radium-223 in Men w Metastatic Castration Resistant Prostate Cancer	Rad2Nivo	Not yet recruiting	No Results Available	Metastatic Castration-resistant Prostate Cancer	Drug: Nivolumab	Phase Ib:To assess the safety of nivolumab in combination w Radium-223 in patients w metastatic castrate resistant prostate cancer.|Phase II: To assess the ctDNA reduction after 6 weeks of nivolumab treatment.|To assess the efficacy of nivolumab in combination with Radium-223 in the study population.	University of Utah	Male	18 Years and older Â (Adult, Older Adult)	Phase 1|Phase 2	36	Other	Interventional	Intervention Model: Single Group Assignment|Masking: None (Open Label)|Primary Purpose: Treatment	HCI126006	2020-02-01	2022-06-15	2024-06-15	2019-09-30		2020-01-18			https://ClinicalTrials.gov/show/NCT04109729
115	NCT03384316	Multi-Targeted Recombinant Ad5 (CEA/MUC1/Brachyury) Based Immunotherapy Vaccine Regimen in People With Advanced Cancer		Active, not recruiting	Has Results	Neoplasms|Prostate Cancer|Lung Cancer|Breast Cancer|Colon Cancer	Biological: ETBX-051; adenoviral brachyury vaccine|Biological: ETBX-061; adenoviral Mucin-1 (MUC1) vaccine|Biological: ETBX-011; adenoviral Carcinoembryonic antigen (CEA) vaccine	Number of Participants With Serious and Non-serious Adverse Events|Recommended Phase 2 Dose (RP2D)|Number of Participants Who Achieve an Objective Confirmed Complete or Partial Response Assessed by the Response Evaluation Criteria in Solid Tumors Version 1.1 (RECIST v1.1)|Number of Patients With Disease Control (Confirmed Response or Stable Disease (SD)) Lasting for at Least 6 Months|Progression-…	National Cancer Institute (NCI)|National Institutes of Health Clinical Center (CC)	All	18 Years to 100 Years Â (Adult, Older Adult)	Phase 1	11	NIH	Interventional	Allocation: Non-Randomized|Intervention Model: Sequential Assignment|Masking: None (Open Label)|Primary Purpose: Treatment	180032|18-C-0032	2018-01-31	2018-05-22	2020-09-01	2017-12-27	2019-12-23	2019-12-23	National Institutes of Health Clinical Center, Bethesda, Maryland, United States	"Informed Consent Form", https://ClinicalTrials.gov/ProvidedDocs/16/NCT03384316/ICF_000.pdf|"Study Protocol and Statistical Analysis Plan", https://ClinicalTrials.gov/ProvidedDocs/16/NCT03384316/Prot_SAP_001.pdf	https://ClinicalTrials.gov/show/NCT03384316
116	NCT00451022	Follow-Up Study of Subjects Previously Enrolled in Poxviral Vector Gene Transfer Studies		Recruiting	No Results Available	Prostate Cancer|Liver Cancer|Breast Cancer|Colon Cancer|Lung Cancer		To provide a mechanism for adequate follow-up of subjects previously participating in gene transfer or other immunotherapy studies at the National Cancer Institute as required by the U.S. Food and Drug Administration.|To facilitate the continuous usage of stored research specimens collected from subjects under completed and ongoing protocols.	National Cancer Institute (NCI)|National Institutes of Health Clinical Center (CC)	All	18 Years and older Â (Adult, Older Adult)		750	NIH	Observational	Observational Model: Case-Only|Time Perspective: Prospective	040274|04-C-0274	2004-09-13			2007-03-22		2020-01-18	National Institutes of Health Clinical Center, 9000 Rockville Pike, Bethesda, Maryland, United States		https://ClinicalTrials.gov/show/NCT00451022
117	NCT03821246	Neoadjuvant Atezolizumab With or Without Enzalutamide in Localized Prostate Cancer Given Before Radical Prostatectomy		Recruiting	No Results Available	Prostate Adenocarcinoma	Drug: Atezolizumab|Drug: Enzalutamide	Changes in tumor-infiltrating effector cluster of differentiation 3 (CD3)+ T cells by multiplexed immunohistochemistry (IHC)|Incidence of adverse events per National Institutes of Health (NIH) Common Terminology Criteria for Adverse Events (CTCAE) version 5.0|Pathologic complete response (pCR) rate|MRD rate|Prostate specific antigen (PSA) response	Lawrence Fong|Genentech, Inc.|University of California, San Francisco	Male	18 Years and older Â (Adult, Older Adult)	Phase 2	51	Other|Industry	Interventional	Allocation: Non-Randomized|Intervention Model: Sequential Assignment|Masking: None (Open Label)|Primary Purpose: Treatment	18702|NCI-2018-02805	2019-01-25	2021-09-01	2022-01-01	2019-01-29		2019-11-20	University of California, San Francisco, San Francisco, California, United States|Siteman Cancer Center at Washington University, Saint Louis, Missouri, United States		https://ClinicalTrials.gov/show/NCT03821246
118	NCT03013712	A Clinical Research of CAR T Cells Targeting EpCAM Positive Cancer	CARTEPC	Recruiting	No Results Available	Colon Cancer|Esophageal Carcinoma|Pancreatic Cancer|Prostate Cancer|Gastric Cancer|Hepatic Carcinoma	Biological: CAR-T cell immunotherapy	Toxicity profile of the EpCAM targeted CAR T cells with Common Toxicity Criteria for Adverse Effects (CTCAE) version 4.0|Survival time of anti-EpCAM CAR T cells in vivo|Anti-tumor efficacy of CAR-T therapy by Response Evaluation Criteria In Solid Tumors (RECIST) v1.1	First Affiliated Hospital of Chengdu Medical College	All	18 Years to 80 Years Â (Adult, Older Adult)	Phase 1|Phase 2	60	Other	Interventional	Intervention Model: Single Group Assignment|Masking: None (Open Label)|Primary Purpose: Treatment	CARTEPC-001	2017-01-01	2018-12-01	2020-12-01	2017-01-06		2017-01-06	IEC of Chengdu Medical College, Chendu, China		https://ClinicalTrials.gov/show/NCT03013712
119	NCT03866382	Testing the Effectiveness of Two Immunotherapy Drugs (Nivolumab and Ipilimumab) With One Anti-cancer Targeted Drug (Cabozantinib) for Rare Genitourinary Tumors		Recruiting	No Results Available	Bladder Adenocarcinoma|Bladder Mixed Adenocarcinoma|Bladder Small Cell Carcinoma|Bladder Squamous Cell Carcinoma|Chromophobe Renal Cell Carcinoma|Infiltrating Bladder Lymphoepithelioma-Like Carcinoma|Infiltrating Bladder Urothelial Carcinoma|Infiltrating Bladder Urothelial Carcinoma With Giant Cells|Infiltrating Bladder Urothelial Carcinoma, Nested Variant|Infiltrating Bladder Urothelial Carcinom…	Drug: Cabozantinib|Drug: Cabozantinib S-malate|Biological: Ipilimumab|Biological: Nivolumab	Objective response rate (ORR)|Duration of response|Progression-free survival (PFS)|Overall survival|Clinical benefit rate (CBR)|Incidence of adverse events (AE)	National Cancer Institute (NCI)	All	18 Years and older Â (Adult, Older Adult)	Phase 2	186	NIH	Interventional	Intervention Model: Single Group Assignment|Masking: None (Open Label)|Primary Purpose: Treatment	NCI-2019-01266|A031702|U10CA180821	2019-04-12	2023-02-28	2023-02-28	2019-03-07		2020-02-11	University of Alabama at Birmingham Cancer Center, Birmingham, Alabama, United States|Anchorage Associates in Radiation Medicine, Anchorage, Alaska, United States|Anchorage Radiation Therapy Center, Anchorage, Alaska, United States|Alaska Breast Care and Surgery LLC, Anchorage, Alaska, United States|Alaska Oncology and Hematology LLC, Anchorage, Alaska, United States|Alaska Women's Cancer Care, A…
120	NCT01867333	Enzalutamide With or Without Vaccine Therapy for Advanced Prostate Cancer		Active, not recruiting	No Results Available	Prostate Cancer	Biological: PROSTVAC-F/TRICOM|Biological: PROSTVAC-V/TRICOM|Biological: Enzalutamide (Xtandi)	Increase in time to progression|Increase in overall survival|Delay in PSA progression|Immune response	National Cancer Institute (NCI)|National Institutes of Health Clinical Center (CC)	Male	18 Years to 100 Years Â (Adult, Older Adult)	Phase 2	57	NIH	Interventional	Allocation: Randomized|Intervention Model: Parallel Assignment|Masking: None (Open Label)|Primary Purpose: Treatment	130146|13-C-0146	2013-08-12	2021-01-01	2021-01-01	2013-06-04		2020-02-06	National Institutes of Health Clinical Center, 9000 Rockville Pike, Bethesda, Maryland, United States		https://ClinicalTrials.gov/show/NCT01867333
121	NCT02933255	PROSTVAC in Combination With Nivolumab in Men With Prostate Cancer		Recruiting	No Results Available	Prostate Cancer	Biological: PROSTVAC-V/F|Drug: Nivolumab	Safety - lead-in mCRPC cohort|Evaluate changes in T-cell infiltration in the tumor after neoadjuvant treatment|Determine the change in peripheral PSA-specific T cells in patients treated with PROSTVAC and nivolumab|Document any intraprostatic Treg cell infiltration with CD4+FOX-P3staining|Document any PSA changes secondary to vaccination, including rate of biochemical recurrence after prostatecto…	National Cancer Institute (NCI)|National Institutes of Health Clinical Center (CC)	Male	18 Years and older Â (Adult, Older Adult)	Phase 1|Phase 2	29	NIH	Interventional	Allocation: Non-Randomized|Intervention Model: Parallel Assignment|Masking: None (Open Label)|Primary Purpose: Treatment	170007|17-C-0007	2017-04-18	2021-08-01	2022-08-01	2016-10-14		2020-02-07	National Institutes of Health Clinical Center, Bethesda, Maryland, United States		https://ClinicalTrials.gov/show/NCT02933255
122	NCT02042053	PET/MR Assessment of Sipuleucel T Treatment for Metastatic Castration Resistant Prostate Cancer		Terminated	No Results Available	Prostate Cancer	Device: PET/CT|Device: PET/MRI	Percentage of patients with imaging parameter change(s) among the patients with immunological response|Percentage of patients with imaging parameter change(s) among the patients who respond per Response Evaluation Criteria In Solid Tumors (RECIST)	NYU Langone Health|Dendreon	Male	18 Years and older Â (Adult, Older Adult)	Not Applicable	10	Other|Industry	Interventional	Intervention Model: Single Group Assignment|Masking: None (Open Label)|Primary Purpose: Other	NYU S12-03902	2014-01-01	2015-05-01	2015-10-01	2014-01-22		2017-07-18	New York University Cancer Center, New York, New York, United States		https://ClinicalTrials.gov/show/NCT02042053
123	NCT00005916	PSA-Based Vaccine and Radiotherapy to Treat Localized Prostate Cancer		Completed	No Results Available	Prostate Cancer|Prostate Neoplasm	Drug: rV-PSA|Drug: rF-PSA|Drug: rV-B7.1		National Cancer Institute (NCI)|National Institutes of Health Clinical Center (CC)	Male	18 Years and older Â (Adult, Older Adult)	Phase 2	48	NIH	Interventional	Primary Purpose: Treatment	000154|00-C-0154	2000-06-13		2005-12-22	2000-06-19		2017-07-02	National Cancer Institute (NCI), 9000 Rockville Pike, Bethesda, Maryland, United States		https://ClinicalTrials.gov/show/NCT00005916
124	NCT01875250	Enzalutamide in Combination With PSA-TRICOM in Patients With Non-Metastatic Castration Sensitive Prostate Cancer		Active, not recruiting	No Results Available	Prostate Cancer	Biological: PROSTVAC-F/TRICOM|Biological: PROSTVAC-V/TRICOM|Drug: Enzalutamide (Xtandi)	Tumor growth rate|Immune response|Determine impact on PSA	National Cancer Institute (NCI)|National Institutes of Health Clinical Center (CC)	Male	18 Years to 100 Years Â (Adult, Older Adult)	Phase 2	38	NIH	Interventional	Allocation: Randomized|Intervention Model: Parallel Assignment|Masking: None (Open Label)|Primary Purpose: Treatment	130153|13-C-0153	2013-07-22	2019-09-01	2020-06-30	2013-06-11		2020-01-13	National Institutes of Health Clinical Center, 9000 Rockville Pike, Bethesda, Maryland, United States		https://ClinicalTrials.gov/show/NCT01875250
125	NCT02844699	A Multicenter Randomized Double-blind Placebo-controlled Pilot Study of Safety, Pharmacodynamics and Efficacy of Different Treatments of Immunotherapeutic Drug Mobilan (M-VM3) in Patients With Diagnosed Prostate Cancer		Unknown status	No Results Available	Prostate Cancer	Drug: Mobilan (M-VM3)|Drug: Placebo	Frequency and intensity of adverse events (according to CTCAE v 4.03 classification)|Counting of CD4+ and CD8+ cells in prostate biopsy and surgery samples|Change in total Prostate-specific antigen (PSA) level|Value of the Irani score of post-operative prostate tissue (if material is available for analysis)|Value of the Gleason score of post-operative prostate tissue (if material is available for…	Panacela Labs LLC	Male	45 Years to 75 Years Â (Adult, Older Adult)	Phase 1|Phase 2	24	Industry	Interventional	Allocation: Randomized|Intervention Model: Parallel Assignment|Masking: Triple (Participant, Investigator, Outcomes Assessor)|Primary Purpose: Treatment	PNC-M-VM3-02	2016-07-01	2018-01-01	2018-01-01	2016-07-26		2017-09-20	Moscow State Budgetary Healthcare Institution "City Clinical Hospital â„– 57" of Moscow Healthcare Department, Moscow, Russian Federation|Moscow State University of Medicine and Dentistry, Moscow, Russian Federation|Federal State Budgetary Institution "Saint Petersburg Clinical Scientific and Practical Center for Special types of medical care (Oncological)", Saint Petersburg, Russian Federation|F…		https://ClinicalTrials.gov/show/NCT02844699
126	NCT02649855	Docetaxel and PROSTVAC for Metastatic Castration-Sensitive Prostate Cancer		Active, not recruiting	No Results Available	Prostate Cancer|Prostate Neoplasms|Neoplasms, Prostatic	Biological: PROSTVAC-V|Biological: PROSTVAC-F|Drug: Docetaxel	Determine if PROSTVAC combined with docetaxel is able to induce greater antigen spreading (i.e. a broader immune response) with greater associated response score compared to docetaxel alone after 19 weeks.|Scores from the subset consisting of previously untreated patients on the superior randomized arm will be tested against the patients on the new PROSTVAC then docetaxel cohort (Arm C).|Patients…	National Cancer Institute (NCI)|National Institutes of Health Clinical Center (CC)	Male	18 Years to 100 Years Â (Adult, Older Adult)	Phase 2	74	NIH	Interventional	Allocation: Randomized|Intervention Model: Parallel Assignment|Masking: None (Open Label)|Primary Purpose: Treatment	160048|16-C-0048	2016-01-19	2021-01-01	2021-01-01	2016-01-08		2020-01-23	National Institutes of Health Clinical Center, 9000 Rockville Pike, Bethesda, Maryland, United States		https://ClinicalTrials.gov/show/NCT02649855
127	NCT03686683	Open- Label Trial of Sipuleucel-T Administered to Active Surveillance Patients for Newly Diagnosed Prostate Cancer	ProVent	Active, not recruiting	No Results Available	Adenocarcinoma of the Prostate	Biological: sipuleucel-T	To assess the efficacy of sipuleucel-T in reducing histopathologic reclassification to a higher Gleason grade in prostate cancer subjects on active surveillance (AS)	Dendreon|PRA Health Sciences	Male	18 Years and older Â (Adult, Older Adult)	Phase 3	450	Industry	Interventional	Allocation: Randomized|Intervention Model: Parallel Assignment|Masking: None (Open Label)|Primary Purpose: Basic Science	P17-1|ProVent	2018-10-18	2023-05-01	2023-05-01	2018-09-27		2019-10-10	Banner MD Anderson Cancer Center, Gilbert, Arizona, United States|Arizona Institute of Urology, Tucson, Arizona, United States|Urological Associates of Southern Arizona - East Office, Tucson, Arizona, United States|Arkansas Urological Associates, PA, Little Rock, Arkansas, United States|University of California San Diego Moores Cancer Center, La Jolla, California, United States|City of Hope, Los …		https://ClinicalTrials.gov/show/NCT03686683
128	NCT00108264	Tumor RNA Transfected Dendritic Cell Vaccines		Completed	No Results Available	Prostate Cancer	Biological: Tumor RNA transfected dendritic cells		US Department of Veterans Affairs|VA Office of Research and Development	Male	10 Years and older Â (Child, Adult, Older Adult)	Phase 1		U.S. Fed	Interventional	Allocation: Non-Randomized|Intervention Model: Single Group Assignment|Masking: None (Open Label)	CLIN-021-02S			2005-09-01	2005-04-15		2009-01-21	Durham VA Medical Center, Durham, North Carolina, United States		https://ClinicalTrials.gov/show/NCT00108264
129	NCT00450463	Vaccine Therapy With PROSTVAC/TRICOM and Flutamide Versus Flutamide Alone to Treat Prostate Cancer		Completed	Has Results	Prostate Cancer	Drug: Sargramostim (GM-CSF, Leukine)|Drug: Flutamide (Eulexin)|Biological: PROSTVAC-F/ TRICOM|Biological: PROSTVAC-V/TRICOM	Time to Treatment Failure|Count of Participants With Serious and Non-serious Adverse Events Assessed by the Common Terminology Criteria in Adverse Events (CTCAE v4.0)|Number of Participants With Prostatic Specific Antigen (PSA) Response|Percentage of Participants With Antigen Specific Immune Responses Against Prostatic Specific Antigen (PSA)	National Cancer Institute (NCI)|National Institutes of Health Clinical Center (CC)	Male	18 Years to 110 Years Â (Adult, Older Adult)	Phase 2	64	NIH	Interventional	Allocation: Randomized|Intervention Model: Parallel Assignment|Masking: None (Open Label)|Primary Purpose: Treatment	070107|07-C-0107	2007-02-23	2017-04-27	2017-06-08	2007-03-22	2018-11-26	2018-11-29	National Institutes of Health Clinical Center, 9000 Rockville Pike, Bethesda, Maryland, United States|Cancer Institute of New Jersey, New Brunswick, New Jersey, United States|Fox Chase Cancer Center, Philadelphia, Pennsylvania, United States	"Study Protocol, Statistical Analysis Plan, and Informed Consent Form", https://ClinicalTrials.gov/ProvidedDocs/63/NCT00450463/Prot_SAP_ICF_000.pdf	https://ClinicalTrials.gov/show/NCT00450463
130	NCT00450619	153Sm-EDTMP With or Without a PSA/TRICOM Vaccine To Treat Men With Androgen-Insensitive Prostate Cancer		Completed	Has Results	Prostate Cancer	Radiation: Samarium Sm 153 lexidronam pentasodium|Biological: Sargramostim|Biological: Recombinant vaccinia-TRICOM vaccine|Biological: Recombinant fowlpox-TRICOM vaccine	Number of Patients With Stable Disease at 4 Months.|Progression Free Survival (PFS)|Toxicity|Number of Participants With Prostate-Specific Antigen (PSA) â‰¥ 30%|Number of Participants With Prostate-Specific Antigen (PSA) â‰¥50%|Overall Survival|Arm A: Prostate-Specific Antigen (PSA) T-cell Responses Post-vs. Pre-treatment|Arm B: Prostate-Specific Antigen (PSA) T-cell Responses Post-vs. Pre-treatm…	National Cancer Institute (NCI)|National Institutes of Health Clinical Center (CC)	Male	18 Years and older Â (Adult, Older Adult)	Phase 2	44	NIH	Interventional	Allocation: Randomized|Intervention Model: Parallel Assignment|Masking: None (Open Label)|Primary Purpose: Treatment	070106|07-C-0106	2007-02-01	2012-11-01	2012-11-01	2007-03-22	2013-07-01	2017-01-04	University of Chicago, Chicago, Illinois, United States|National Institutes of Health Clinical Center, 9000 Rockville Pike, Bethesda, Maryland, United States|Cancer Institute of New Jersey, New Brunswick, New Jersey, United States		https://ClinicalTrials.gov/show/NCT00450619
131	NCT02111577	Phase III Study of DCVAC Added to Standard Chemotherapy for Men With Metastatic Castration Resistant Prostate Cancer	VIABLE	Active, not recruiting	No Results Available	Metastatic Castrate Resistant Prostate Cancer	Biological: Dendritic Cells DCVAC|Biological: Placebo|Drug: Docetaxel|Drug: Taxotere	Overall survival (all cause mortality)|Radiographic Progression Free Survival|Duration to Prostate Specific Antigen (PSA) Progression|Duration to Skeletal Related Events	Sotio a.s.	Male	18 Years and older Â (Adult, Older Adult)	Phase 3	1170	Industry	Interventional	Allocation: Randomized|Intervention Model: Parallel Assignment|Masking: Triple (Participant, Care Provider, Investigator)|Primary Purpose: Treatment	SP005|2012-002814-38	2014-04-01	2019-12-16	2020-06-01	2014-04-11		2019-02-04	University of South Alabama Mitchell Cancer Institute, Mobile, Alabama, United States|Ironwood Cancer & Research Centers, Chandler, Arizona, United States|Mayo Clinic, Scottsdale, Arizona, United States|Compassionate Care Research Group, Inc., Corona, California, United States|California Cancer Associates for Research and Excellence, Encinitas, California, United States|Compassionate Care Researc…		https://ClinicalTrials.gov/show/NCT02111577
132	NCT01777802	Immune Responses in Prostate, Lung, Melanoma and Breast Cancer Patients Following Stereotactic Body Radiotherapy (SBRT), Intensity Modulated Radiotherapy (IMRT) or Brachytherapy	SBRT	Recruiting	No Results Available	Prostate Cancer|Breast Cancer|Lung Cancer|Melanoma	Radiation: SBRT|Radiation: IMRT|Radiation: Brachytherapy	Change in immune biomarkers from baseline and after radiation treatments for breast, prostate, and lung cancers.	Mayo Clinic	All	18 Years and older Â (Adult, Older Adult)		130	Other	Observational	Observational Model: Cohort|Time Perspective: Prospective	12-008383	2013-01-01	2020-12-01	2021-01-01	2013-01-29		2020-02-11	Mayo Clinic in Rochester, Rochester, Minnesota, United States		https://ClinicalTrials.gov/show/NCT01777802
133	NCT00096551	A Phase I Feasibility Study of an Intraprostatic PSA-Based Vaccine in Men With Prostate Cancer With Local Failure Following Radiotherapy or Cryotherapy or Clinical Progression on Androgen Deprivation Therapy in the Absence of Local Definitive Therapy		Completed	No Results Available	Prostatic Neoplasms	Drug: Recombinant Vaccinia-PSA(L155)/TRICOM (PROSTVAC-V/TRICOM)|Drug: Recombinant Fowlpox-PSA(L155)/TRICOM (PROSTVAC-F/TRICOM)|Drug: Recombinant Fowlpox-GM-CSF		National Cancer Institute (NCI)|National Institutes of Health Clinical Center (CC)	Male	18 Years and older Â (Adult, Older Adult)	Phase 1	21	NIH	Interventional	Primary Purpose: Treatment	050017|05-C-0017	2004-11-01	2009-12-11	2011-07-25	2004-11-10		2017-07-02	National Institutes of Health Clinical Center, 9000 Rockville Pike, Bethesda, Maryland, United States		https://ClinicalTrials.gov/show/NCT00096551
134	NCT02740985	A Phase 1 Clinical Study of AZD4635 in Patients With Advanced Solid Malignancies		Recruiting	No Results Available	Advanced Solid Malignancies|Non-Small Cell Lung Cancer (NSCLC)|Metastatic Castrate-Resistant Prostate Carcinoma (mCRPC)|Colorectal Carcinoma (CRC)	Drug: AZD4635|Drug: Durvalumab|Drug: Abiraterone Acetate|Drug: Enzalutamide|Drug: Oleclumab|Drug: Docetaxel	The incidence of Dose-Limiting Toxicities (DLTs) in patients receiving AZD4635 monotherapy orally.|The incidence of Dose-Limiting Toxicities (DLTs) in patients receiving AZD4635 in combination with durvalumab.|The incidence of Dose-Limiting Toxicities (DLTs) in patients receiving AZD4635 in combination with either abiraterone acetate or enzalutamide.|The incidence of adverse events|Peak plasma co…	AstraZeneca	All	18 Years to 130 Years Â (Adult, Older Adult)	Phase 1	295	Industry	Interventional	Allocation: Non-Randomized|Intervention Model: Parallel Assignment|Masking: None (Open Label)|Primary Purpose: Treatment	D8730C00001|REFMAL 435	2016-06-17	2020-10-20	2020-10-20	2016-04-18		2020-01-18	Research Site, Fayetteville, Arkansas, United States|Research Site, Fresno, California, United States|Research Site, Denver, Colorado, United States|Research Site, New Haven, Connecticut, United States|Research Site, Daytona Beach, Florida, United States|Research Site, Lecanto, Florida, United States|Research Site, North Port, Florida, United States|Research Site, Sarasota, Florida, United States…		https://ClinicalTrials.gov/show/NCT02740985
135	NCT03629756	A Study to Evaluate the Safety and Tolerability of Immunotherapy Combinations in Participants With Advanced Malignancies		Recruiting	No Results Available	Non-small Cell Lung Cancer|Squamous Cell Carcinoma of the Head and Neck|Breast Cancer|Colorectal Cancer|Melanoma|Bladder Cancer|Ovarian Cancer|Endometrial Cancer|Merkel Cell Carcinoma|GastroEsophageal Cancer|Renal Cell Carcinoma|Castration-resistant Prostate Cancer	Drug: AB928|Drug: AB122	Percentage of participants with Adverse Events|Percentage of participants who experience a Dose Limiting Toxicity|AB928 Peak Plasma Concentration: Cmax|AB122 Peak Plasma Concentration: Cmax|AB928 Time of Peak Concentration: Tmax|AB122 Time of Peak Concentration: Tmax|Percentage of participants with anti-drug antibodies to AB122|Progression Free Survival (PFS) as determined by Investigator accordi…	Arcus Biosciences, Inc.	All	18 Years and older Â (Adult, Older Adult)	Phase 1	44	Industry	Interventional	Allocation: Non-Randomized|Intervention Model: Sequential Assignment|Masking: None (Open Label)|Primary Purpose: Treatment	AB928CSP0005	2018-07-24	2021-01-31	2021-09-30	2018-08-14		2020-02-05	Scottsdale, AZ, Scottsdale, Arizona, United States|Los Angeles, CA, Los Angeles, California, United States|Los Angeles, Los Angeles, California, United States|Denver, CO, Denver, Colorado, United States|Ann Arbor, Ann Arbor, Michigan, United States|Royal Oak, Royal Oak, Michigan, United States|Huntersville, NC, Huntersville, North Carolina, United States|Fort Worth, Fort Worth, Texas, United Stat…		https://ClinicalTrials.gov/show/NCT03629756
136	NCT04221542	Study of AMG 509 in Subjects With Metastatic Castration-Resistant Prostate Cancer		Recruiting	No Results Available	Prostate Cancer	Drug: AMG 509|Drug: Dexamethasone	Incidence of treatment-emergent adverse events|Incidence of treatment-related adverse events|Dose limiting toxicities (DLTs)|Number of participants with changes in vital signs|Number of participants with changes in the electrocardiogram (ECG) records.|Number of participants with changes in the clinical laboratory tests results.|Maximum serum concentration (Cmax) for AMG 509|Minimum serum concentr…	Amgen	Male	18 Years and older Â (Adult, Older Adult)	Phase 1	70	Industry	Interventional	Allocation: Non-Randomized|Intervention Model: Sequential Assignment|Masking: None (Open Label)|Primary Purpose: Treatment	20180146	2020-02-17	2023-02-03	2023-02-03	2020-01-09		2020-02-07	Research Site, Philadelphia, Pennsylvania, United States		https://ClinicalTrials.gov/show/NCT04221542
137	NCT01338012	Sipuleucel-T in Metastatic Castrate Resistant Prostate Cancer	mCRPC	Terminated	Has Results	Prostate Cancer	Biological: sipuleucel-T	Number of Study Participants Enrolled and Treated Prior to Study Termination	Dendreon	Male	18 Years and older Â (Adult, Older Adult)	Phase 2	8	Industry	Interventional	Intervention Model: Single Group Assignment|Masking: None (Open Label)|Primary Purpose: Treatment	P10-1	2011-12-01	2015-04-01	2015-04-01	2011-04-19	2017-06-05	2017-06-05	Orange County Urology Associates, Laguna Hills, California, United States|Oregon Health & Science University, Portland, Oregon, United States|Virginia Mason Hospital, Seattle, Washington, United States|Virginia Mason Medical Center, Seattle, Washington, United States		https://ClinicalTrials.gov/show/NCT01338012
138	NCT00901342	Open Label Study of Sipuleucel-T in Metastatic Prostate Cancer		Completed	Has Results	Prostate Cancer	Biological: sipuleucel-T	Number of Participants Who Received At Least 1 Infusion of Sipuleucel-T in Men With Metastatic Castrate-resistant Prostate Cancer (CRPC)	Dendreon	Male	18 Years and older Â (Adult, Older Adult)	Phase 2	104	Industry	Interventional	Intervention Model: Single Group Assignment|Masking: None (Open Label)|Primary Purpose: Treatment	P09-1	2009-10-01	2014-12-01	2015-06-01	2009-05-13	2017-04-12	2017-05-23	Georgetown University Medical Center, Washington, D.C., District of Columbia, United States|The University of Chicago Medical Center, Chicago, Illinois, United States|Oncology Specialists, S.C., Park Ridge, Illinois, United States|Indiana University Department of Urology, Indianapolis, Indiana, United States|Maine Center for Cancer Medicine, Scarborough, Maine, United States|Hematology Oncology C…		https://ClinicalTrials.gov/show/NCT00901342
139	NCT03217747	Avelumab, Utomilumab, Anti-OX40 Antibody PF-04518600, and Radiation Therapy in Treating Patients With Advanced Malignancies		Recruiting	No Results Available	Advanced Malignant Solid Neoplasm|Castration-Resistant Prostate Carcinoma|Malignant Neoplasm|Malignant Solid Neoplasm|Metastatic Malignant Solid Neoplasm|Metastatic Prostate Carcinoma|Prostate Carcinoma Metastatic in the Bone|Refractory Malignant Solid Neoplasm|Stage IV Prostate Cancer AJCC v8|Stage IVA Prostate Cancer AJCC v8|Stage IVB Prostate Cancer AJCC v8	Biological: Anti-OX40 Antibody PF-04518600|Drug: Avelumab|Radiation: Radiation Therapy|Biological: Utomilumab	Incidence of adverse events|Evaluation of CD8 immune biomarkers assessed in tumor and blood biospecimens|Objective response rate|Progression-free survival|Duration of response|Overall survival|Response data in irradiated and non-irradiated lesions|Evaluation of various immune biomarkers from tumor and blood biospecimens	M.D. Anderson Cancer Center|National Cancer Institute (NCI)	All	18 Years and older Â (Adult, Older Adult)	Phase 1|Phase 2	184	Other|NIH	Interventional	Allocation: Non-Randomized|Intervention Model: Parallel Assignment|Masking: None (Open Label)|Primary Purpose: Treatment	2017-0014|NCI-2018-01118|P30CA016672	2017-08-02	2022-09-30	2023-09-30	2017-07-14		2019-05-31	M D Anderson Cancer Center, Houston, Texas, United States		https://ClinicalTrials.gov/show/NCT03217747
140	NCT04090528	pTVG-HP DNA Vaccine With or Without pTVG-AR DNA Vaccine and Pembrolizumab in Patients With Castration-Resistant, Metastatic Prostate Cancer		Recruiting	No Results Available	Castration-resistant Prostate Cancer|Metastatic Cancer|Prostate Cancer	Biological: pTVG-HP|Biological: pTVG-AR|Drug: Pembrolizumab|Drug: rhGM-CSF	Progression-Free Survival (PFS)|Overall Objective Response Rate|Prostate Specific Antigen (PSA) Response Rate|Median Radiographic Progression-Free Survival|Median Duration of PSA and Objective Response|Overall Survival (OS)|Antigen-Specific Th1 Immune Response|Safety and Tolerability: Toxicity Rates|Safety and Tolerability: Change in Serum Chemistry from Baseline	University of Wisconsin, Madison|Merck Sharp & Dohme Corp.|Madison Vaccines, Inc|Prostate Cancer Foundation	Male	18 Years and older Â (Adult, Older Adult)	Phase 2	60	Other|Industry	Interventional	Allocation: Randomized|Intervention Model: Parallel Assignment|Masking: None (Open Label)|Primary Purpose: Treatment	UW18037|2018-0938|SMPH/MEDICINE/HEM-ONC|A534260|NCI-2019-07273	2019-10-21	2021-12-31	2023-12-31	2019-09-16		2019-12-03	Washington University Siteman Cancer Center, Saint Louis, Missouri, United States|University of Wisconsin Carbone Cancer Center, Madison, Wisconsin, United States		https://ClinicalTrials.gov/show/NCT04090528
141	NCT03385655	Prostate Cancer Biomarker Enrichment and Treatment Selection		Recruiting	No Results Available	Prostate Cancer	Drug: Adavosertib|Drug: Savolitinib|Drug: Darolutamide|Drug: CFI-400945|Drug: Ipatasertib|Drug: Durvalumab and Tremelimumab	Clinical benefit rate defined as proportion of patients who had PSA decline â‰¥ 50%, complete or partial objective response, or Stable disease for â‰¥ 12 weeks.|Measure effect of each study drug on PSA decline|Measure objective response as determined by RECIST 1.1 criteria|Number and severity of adverse events|Measure effect of each study drug on time to PSA progression	Canadian Cancer Trials Group|Canadian Cancer Clinical Trials Network|BC Cancer Foundation	Male	18 Years and older Â (Adult, Older Adult)	Phase 2	500	Other	Interventional	Allocation: Non-Randomized|Intervention Model: Parallel Assignment|Masking: None (Open Label)|Primary Purpose: Treatment	I234	2017-12-12	2020-12-31	2021-12-31	2017-12-28		2020-01-18	Cross Cancer Institute, Edmonton, Alberta, Canada|BCCA - Vancouver Cancer Centre, Vancouver, British Columbia, Canada|QEII Health Sciences Centre, Halifax, Nova Scotia, Canada|Juravinski Cancer Centre at Hamilton Health Sciences, Hamilton, Ontario, Canada|London Regional Cancer Program, London, Ontario, Canada|Ottawa Hospital Research Institute, Ottawa, Ontario, Canada|University Health Network, …		https://ClinicalTrials.gov/show/NCT03385655
142	NCT01322490	A Randomized, Double-blind, Phase 3 Efficacy Trial of PROSTVAC-V/F +/- GM-CSF in Men With Asymptomatic or Minimally Symptomatic Metastatic Castrate-Resistant Prostate Cancer	Prospect	Completed	Has Results	Prostate Cancer Metastatic	Biological: PROSTVAC-V|Biological: PROSTVAC-F|Drug: GM-CSF|Other: GM-CSF Placebo|Biological: Placebo	Overall Survival|Number of Subjects Alive Without Event at 6 Months	Bavarian Nordic	Male	18 Years and older Â (Adult, Older Adult)	Phase 3	1297	Industry	Interventional	Allocation: Randomized|Intervention Model: Parallel Assignment|Masking: Quadruple (Participant, Care Provider, Investigator, Outcomes Assessor)|Primary Purpose: Treatment	BNIT-PRV-301	2011-11-28	2017-09-25	2017-12-15	2011-03-24	2019-08-08	2019-09-04	Alaska Clinical Research Center, Llc, Anchorage, Alaska, United States|Scottsdale Healthcare, Scottsdale, Arizona, United States|Alta Bates Summit Medical Center, Berkeley, California, United States|Cedars-Sinai Medical Center, Los Angeles, California, United States|Prostate Oncology Specialists, Inc., Marina Del Rey, California, United States|Desert Hematology-Oncology, Rancho Mirage, California…	"Statistical Analysis Plan", https://ClinicalTrials.gov/ProvidedDocs/90/NCT01322490/SAP_000.pdf|"Study Protocol", https://ClinicalTrials.gov/ProvidedDocs/90/NCT01322490/Prot_001.pdf	https://ClinicalTrials.gov/show/NCT01322490
143	NCT03695835	A Data Collection Study for Patients With Adenocarcinoma Treated With the MyVaccx Immunotherapy Regimen.	NIPRA	Active, not recruiting	No Results Available	Adenocarcinoma	Drug: Immunotherapeutic Agents|Device: Ablation	MyVaccx immunotherapy treatment impact on late stage cancer disease	Gary Onik MD	All	19 Years and older Â (Adult, Older Adult)		18	Other	Observational	Observational Model: Case-Only|Time Perspective: Other	NIRPA	2018-04-11	2018-07-27	2025-12-31	2018-10-04		2018-10-05	The Center for High Risk and Recurrent Prostate Cancer, Fort Lauderdale, Florida, United States	"Study Protocol", https://ClinicalTrials.gov/ProvidedDocs/35/NCT03695835/Prot_000.pdf	https://ClinicalTrials.gov/show/NCT03695835
144	NCT01487863	Concurrent vs. Sequential Sipuleucel-T & Abiraterone Treatment in Men With Metastatic Castrate Resistant Prostate Cancer		Completed	Has Results	Prostate Cancer Metastatic|Hormone Refractory Prostate Cancer|Castration-resistant Prostate Cancer	Biological: sipuleucel-T|Drug: abiraterone acetate	Cumulative CD54 Upregulation Ratio Between the Cohorts.	Dendreon	Male	18 Years and older Â (Adult, Older Adult)	Phase 2	69	Industry	Interventional	Allocation: Randomized|Intervention Model: Parallel Assignment|Masking: None (Open Label)|Primary Purpose: Basic Science	P11-3	2011-12-01	2016-05-01	2016-06-01	2011-12-08	2017-06-12	2019-03-19	UCSD Medical Center - La Jolla, La Jolla, California, United States|Moores UCSD Cancer Center, La Jolla, California, United States|Cancer Center Oncology Medical Group, La Mesa, California, United States|UCSD Medical Center - Hillcrest, San Diego, California, United States|Medical Oncology Associates - SD, San Diego, California, United States|Sharp Rees-Stealy, San Diego, California, United State…		https://ClinicalTrials.gov/show/NCT01487863
145	NCT03134027	Reconstitution of a Human Immune System in a Patient Derived Xenograft (PDX) Model of Genitourinary (GU) Cancers	Immune PDX	Recruiting	No Results Available	Genito Urinary Cancer|Bladder Cancer|Kidney Cancer|Prostate Cancer	Procedure: Bone marrow biopsy	Reconstitution of a matched human immune system in patient derived xenografts (PDXs)	Duke University	All	18 Years and older Â (Adult, Older Adult)		5	Other	Observational	Observational Model: Cohort|Time Perspective: Prospective	Pro00082398	2017-10-19	2021-11-01	2021-11-01	2017-04-28		2019-11-15	Duke University Medical Center, Durham, North Carolina, United States		https://ClinicalTrials.gov/show/NCT03134027
146	NCT01685489	A Phase 1b Dose Escalation Trial of PSKÂ®/Placebo With Docetaxel to Treat Metastatic Castration-resistant Prostate Cancer		Withdrawn	No Results Available	Prostatic Neoplasms	Drug: Docetaxel, PSKÂ®|Drug: Docetaxel, Placebo	Determine tolerability dose of PSK alone and in combination with docetaxel|Determine maximum tolerated dose and recommended phase 2 dose of PSK in combination with docetaxel|Pharmacokinetics of docetaxel when combined with oral PSK|Pharmacokinetics of oral PSK dosing and in combination with docetaxel|Immunological laboratory analysis|Clinical tumor markers|Prostatic acid phosphatase	Bastyr University|University of Washington|Fred Hutchinson Cancer Research Center	Male	18 Years and older Â (Adult, Older Adult)	Phase 1	0	Other	Interventional	Allocation: Randomized|Intervention Model: Parallel Assignment|Masking: Double (Participant, Investigator)|Primary Purpose: Treatment	1U19AT006028-01A1	2013-05-01			2012-09-14		2015-10-27	Seattle Cancer Care Alliance, Seattle, Washington, United States		https://ClinicalTrials.gov/show/NCT01685489
147	NCT02179515	Safety and Tolerability of a Modified Vaccinia Ankara (MVA)-Based Vaccine Modified to Express Brachyury and T-cell Costimulatory Molecules (MVA-Brachyury-TRICOM)		Completed	No Results Available	Lung Cancer|Breast Cancer|Prostate Cancer|Tumors (Others)|Ovarian Cancer	Biological: MVA-brachyury- TRICOM	Safety and tolerability of escalating doses of MVA-brachyury-TRICOM vaccine.|CD8 and CD4 immunologic response as measured by an increase in brachyury-specific T cells.|Evidence of clinical benefit, such as progression-free survival, RECIST criteria, reduction in serum markers, and/or reduction in circulating tumor cells.|Frequency of immune cell subsets in peripheral blood and changes in serum le…	National Cancer Institute (NCI)|National Institutes of Health Clinical Center (CC)	All	18 Years to 100 Years Â (Adult, Older Adult)	Phase 1	38	NIH	Interventional	Intervention Model: Single Group Assignment|Masking: None (Open Label)|Primary Purpose: Treatment	140142|14-C-0142	2014-06-28	2017-04-06	2018-02-28	2014-07-02		2019-12-16	National Institutes of Health Clinical Center, 9000 Rockville Pike, Bethesda, Maryland, United States		https://ClinicalTrials.gov/show/NCT02179515
148	NCT00779402	PROvenge Treatment and Early Cancer Treatment	PROTECT	Completed	Has Results	Prostate Cancer	Other: Control|Biological: Sipuleucel-T	Time to Biochemical Failure Cumulative Incidence Percentile|Number of Subjects That Met Biochemical Failure Status	Dendreon	Male	18 Years to 80 Years Â (Adult, Older Adult)	Phase 3	176	Industry	Interventional	Allocation: Randomized|Intervention Model: Parallel Assignment|Masking: Quadruple (Participant, Care Provider, Investigator, Outcomes Assessor)|Primary Purpose: Treatment	P-11	2001-10-01	2006-08-01	2015-05-01	2008-10-24	2018-01-29	2018-01-29	Alta Bates Comprehensive Cancer Center, Berkeley, California, United States|South Orange County Medical Research, Laguna Hills, California, United States|University of Colorado Health Sciences Center, Aurora, Colorado, United States|Oncology Specialists, SC, Park Ridge, Illinois, United States|Mount Sinai School of Medicine, New York, New York, United States|University of Rochester Medical Center…		https://ClinicalTrials.gov/show/NCT00779402
149	NCT01431391	Sequencing of Sipuleucel-T and ADT in Men With Non-metastatic Prostate Cancer		Completed	Has Results	Prostatic Neoplasm|Prostate Cancer|Prostatic Adenocarcinoma	Biological: sipuleucel-T|Drug: leuprolide acetate	Immune Response at Month 24 as Evaluated by IFN-Î³ ELISPOT Specific for PA2024|Percentage of Participants With Immune Response As Evaluated by IFN-Î³ ELISPOT Specific for PA2024	Dendreon	Male	18 Years and older Â (Adult, Older Adult)	Phase 2	68	Industry	Interventional	Allocation: Randomized|Intervention Model: Parallel Assignment|Masking: None (Open Label)|Primary Purpose: Treatment	P10-2	2011-09-01	2014-12-01	2014-12-01	2011-09-09	2017-05-30	2017-05-30	Urology Center of Alabama, Homewood, Alabama, United States|University of California San Diego / Moores Cancer Center, La Jolla, California, United States|Keck Hospital of USC, Los Angeles, California, United States|LAC + USC Medical Center, Los Angeles, California, United States|USC / Norris Comprehensive Cancer Center, Los Angeles, California, United States|The Urology Center of Colorado, Denve…		https://ClinicalTrials.gov/show/NCT01431391
150	NCT00113984	Vaccine and Antibody Treatment of Prostate Cancer		Completed	No Results Available	Prostatic Neoplasms	Biological: PROSTVAC-V/TRICOM|Biological: PROSTVAC-F/TRICOM|Drug: MDX-010|Drug: Sargramostim	To determine the safety and tolerability of a combination of a fixed dose of vaccine and anti-CTLA4, which will be dose escalated.|To evaluate immunologic response (as measured by an increase in PSA specific T-cells measured by ELISPOT in HLA-A2+ patients), and clinical response (as measured by RECIST and PSA consensus criteria).	National Cancer Institute (NCI)|National Institutes of Health Clinical Center (CC)	Male	18 Years to 85 Years Â (Adult, Older Adult)	Phase 1	30	NIH	Interventional	Primary Purpose: Treatment	050167|05-C-0167	2005-06-08	2008-02-01	2011-12-01	2005-06-13		2019-12-16	National Institutes of Health Clinical Center, 9000 Rockville Pike, Bethesda, Maryland, United States		https://ClinicalTrials.gov/show/NCT00113984
151	NCT01095848	A Phase I Safety Study of a Cancer Vaccine to Treat HLA-A2 Positive Advanced Stage Ovarian, Breast and Prostate Cancer		Completed	No Results Available	Ovarian Neoplasms|Breast Neoplasms|Prostatic Neoplasms	Biological: DPX-0907 consists of 7 tumor-specific HLA-A2-restricted peptides, a universal T Helper peptide, a polynucleotide adjuvant, a liposome and Montanide ISA51 VG	To determine the safety profile of two different doses of subcutaneously administered DPX-0907. Safety assessments will be based on reported adverse events and the results of vital sign measurements, physical examinations, and clinical laboratory tests.|To determine the levels of CMI (cell mediated immunity) to the 7 cancer epitopes induced by vaccination with DPX-0907|To establish a recommended …	ImmunoVaccine Technologies, Inc. (IMV Inc.)	All	18 Years and older Â (Adult, Older Adult)	Phase 1	23	Industry	Interventional	Allocation: Non-Randomized|Intervention Model: Parallel Assignment|Masking: None (Open Label)|Primary Purpose: Treatment	ONC-DPX-0907-01	2010-03-01	2011-04-01	2011-11-01	2010-03-30		2015-12-15	Rush University Medical Center, Chicago, Illinois, United States|Roswell Park Cancer Institute, Buffalo, New York, United States|Duke University Medical Center, Durham, North Carolina, United States|UPMC Cancer Center, Pittsburgh, Pennsylvania, United States|Mary Crowley Cancer Research Center, Dallas, Texas, United States		https://ClinicalTrials.gov/show/NCT01095848
152	NCT02234921	Pilot Study of DRibble Vaccine for Prostate Cancer Patients	DRibble	Completed	No Results Available	Adenocarcinoma of the Prostate	Drug: Cyclophosphamide|Biological: DRibble Vaccine|Biological: HPV Vaccinations|Drug: Imiquimod	Safety Assessment|Immune Response|Prostate Cancer Response to DRibble vaccine	UbiVac|Providence Health & Services|Providence Cancer Center|Providence Cancer Center, Earle A. Chiles Research Institute	Male	Child, Adult, Older Adult	Phase 1	3	Industry|Other	Interventional	Intervention Model: Single Group Assignment|Masking: None (Open Label)|Primary Purpose: Treatment	14-116B	2014-10-24	2018-08-15	2018-08-15	2014-09-09		2018-10-11	Providence Health & Services, Portland, Oregon, United States		https://ClinicalTrials.gov/show/NCT02234921
153	NCT00942331	Gemcitabine Hydrochloride and Cisplatin With or Without Bevacizumab in Treating Patients With Advanced Urinary Tract Cancer		Active, not recruiting	No Results Available	Advanced Urothelial Carcinoma|Metastatic Bladder Urothelial Carcinoma|Metastatic Prostate Carcinoma|Metastatic Renal Pelvis Urothelial Carcinoma|Metastatic Ureter Urothelial Carcinoma|Metastatic Urethral Urothelial Carcinoma|Metastatic Urothelial Carcinoma|Stage IV Bladder Urothelial Carcinoma AJCC v7|Stage IV Prostate Cancer AJCC v7|Stage IV Renal Pelvis Cancer AJCC v7|Stage IV Ureter Cancer AJC…	Biological: Bevacizumab|Drug: Cisplatin|Drug: Gemcitabine Hydrochloride|Other: Laboratory Biomarker Analysis|Other: Placebo	Overall survival (OS)|Progression-free survival (PFS)|Objective response rate|Grade 3 or greater treatment-related toxicity	National Cancer Institute (NCI)	All	18 Years and older Â (Adult, Older Adult)	Phase 3	506	NIH	Interventional	Allocation: Randomized|Intervention Model: Parallel Assignment|Masking: Double (Participant, Investigator)|Primary Purpose: Treatment	NCI-2011-01952|CDR0000649174|CALGB-90601|U10CA180821|U10CA031946	2009-07-15	2018-11-02		2009-07-20		2019-10-07	University of Alabama at Birmingham Cancer Center, Birmingham, Alabama, United States|Providence Hospital, Mobile, Alabama, United States|Fairbanks Memorial Hospital, Fairbanks, Alaska, United States|University of Arizona Cancer Center-Orange Grove Campus, Tucson, Arizona, United States|Banner University Medical Center - Tucson, Tucson, Arizona, United States|University of Arizona Cancer Center-N…
154	NCT01477749	Sipuleucel-T Manufacturing Demonstration Study		Completed	Has Results	Cancer of Prostate|Cancer of the Prostate|Neoplasms, Prostate|Neoplasms, Prostatic|Prostate Cancer|Prostate Neoplasms|Prostatic Cancer	Biological: sipuleucel-T	Cumulative CD54+ Cell Count|Cumulative CD54 Upregulation|Cumulative Total Nucleated Cell (TNC) Count|Product Viability (Percentage)	Dendreon	Male	18 Years and older Â (Adult, Older Adult)	Phase 2	47	Industry	Interventional	Intervention Model: Single Group Assignment|Masking: None (Open Label)	P11-1|2011-001192-39	2012-06-01	2014-06-01	2014-06-01	2011-11-23	2015-12-09	2015-12-09	Ludwig Boltzmann-Institute for Applied Cancer Research, Wien, Austria|Department of Cancer Medicine and Genitourinary Oncology Group Institut Gustave Roussy (IGR) DÃ©partement de mÃ©dicine, Vaillant, Villejuif Cedex, France|Radboud University Nijmegen; UMC St Radboud Hospital; Faculteit der Medische Wetenschappen, Urologie, Nijmegen, Gelderland, Netherlands|Barts Cancer Institute - a Cancer Resea…		https://ClinicalTrials.gov/show/NCT01477749
155	NCT01530269	C11-Sodium Acetate PET/CT Imaging for Metastatic Disease in Intermediate-to-high Risk Prostate Adenocarcinoma		Completed	No Results Available	Prostate Cancer|Prostate Adenocarcinoma	Drug: C11-Sodium Acetate	Tissue Biopsy of metastatic site(s)|PSA (prostate specific antigen)	Phoenix Molecular Imaging	Male	18 Years to 90 Years Â (Adult, Older Adult)	Phase 2	300	Other	Interventional	Intervention Model: Single Group Assignment|Masking: None (Open Label)|Primary Purpose: Diagnostic	AMIC-AC-002	2012-04-01	2019-01-01	2019-01-01	2012-02-09		2019-03-07	Phoenix Molecular Imaging, Phoenix, Arizona, United States		https://ClinicalTrials.gov/show/NCT01530269
156	NCT01065441	Experimental Therapeutic Cancer Vaccine Created In-situ in Patients With Stage II-Stage IV Cancer		Completed	No Results Available	Solid Tumors Stage II, Stage III and Stage IV|Breast Cancer|Colorectal Cancer|Prostate Cancer|Melanoma|Ovarian Cancer|Sarcoma|Non-small Cell Lung Cancer	Biological: AlloStim|Procedure: Cryoablation	The primary endpoint is the evaluation of any drug-related toxicity associated with AlloStimTM administration as well as the reversibility of such toxicity.|The secondary end-point is the evaluation of the anti-tumor effect of AlloStimTM administration.|The tertiary end-point is the evaluation of the immunological response to AlloStim-TM administration.	Michael Har-Noy|Hadassah Medical Organization|Immunovative Therapies, Ltd.	All	18 Years and older Â (Adult, Older Adult)	Phase 1|Phase 2	9	Industry|Other	Interventional	Intervention Model: Single Group Assignment|Masking: None (Open Label)|Primary Purpose: Treatment	ITL-002-HMC	2010-12-01	2012-12-01	2013-07-01	2010-02-09		2020-01-22	Hadassah-Hebrew University Medical Center, Jerusalem, Israel		https://ClinicalTrials.gov/show/NCT01065441
157	NCT02009449	A Phase 1 Study of Pegilodecakin (LY3500518) in Participants With Advanced Solid Tumors	IVY	Active, not recruiting	No Results Available	Melanoma|Prostate Cancer|Ovarian Cancer|Renal Cell Carcinoma|Colorectal Carcinoma|Pancreatic Carcinoma|Non-small Cell Lung Carcinoma|Solid Tumors|Breast Cancer	Drug: Pegilodecakin|Drug: Paclitaxel or Docetaxel and Carboplatin or Cisplatin|Drug: FOLFOX (Oxaliplatin/Leucovorin/5-Fluorouracil)|Drug: gemcitabine/nab-paclitaxel|Drug: Capecitabine|Drug: Pazopanib|Drug: Pembrolizumab|Drug: Paclitaxel|Drug: nivolumab|Drug: Gemcitabine/carboplatin	Safety and tolerability as measured by incidence of adverse events|Pharmacokinetic (PK) parameters|Change in tumor burden measured by volumetric Computer Tomography (CT) or Magnetic Resonance Imaging (MRI) according to immune-related response criteria (irRC)|Progression in bone by bone scintigraphy according to Prostate Cancer Working Group 2 (PCWG2) for participants with metastatic castration re…	Eli Lilly and Company|ARMO BioSciences	All	18 Years and older Â (Adult, Older Adult)	Phase 1	350	Industry	Interventional	Allocation: Non-Randomized|Intervention Model: Single Group Assignment|Masking: None (Open Label)|Primary Purpose: Treatment	17159|J1L-AM-JZGA|AM0010-001	2013-11-01	2019-02-19	2020-02-19	2013-12-12		2019-04-05	UCLA Medical Hematology & Oncology, Los Angeles, California, United States|UCSF, San Francisco, California, United States|Sarah Cannon Research Institute at HealthONE, Denver, Colorado, United States|Florida Cancer Specialists & Research Institute, Sarasota, Florida, United States|Dana Farber Cancer Institute, Boston, Massachusetts, United States|Memorial Sloan Kettering Cancer Center, New York, …		https://ClinicalTrials.gov/show/NCT02009449
158	NCT01801852	Autologous Natural Killer T Cells Infusion for the Treatment of Cancer		Unknown status	No Results Available	Breast Cancer|Glioma|Hepatocellular Cancer|Squamous Cell Lung Cancer|Pancreatic Cancer|Colon Cancer|Prostate Cancer	Biological: NKT cells	Occurrence of study related adverse events|Anti-tumor responses to NKT cells infusions	Chinese PLA General Hospital|Tsinghua University	All	18 Years to 90 Years Â (Adult, Older Adult)	Not Applicable	300	Other	Interventional	Intervention Model: Single Group Assignment|Masking: None (Open Label)|Primary Purpose: Treatment	CHN-PLAGH-BT-003	2013-01-01	2016-05-01	2017-06-01	2013-03-01		2016-01-28	Biotherapeutic Department of Chinese PLA General Hospital, Beijing, Beijing, China		https://ClinicalTrials.gov/show/NCT01801852
159	NCT01522820	Vaccine Therapy With or Without Sirolimus in Treating Patients With NY-ESO-1 Expressing Solid Tumors		Completed	No Results Available	Anaplastic Astrocytoma|Anaplastic Oligoastrocytoma|Anaplastic Oligodendroglioma|Estrogen Receptor Negative|Estrogen Receptor Positive|Glioblastoma|Hormone-Resistant Prostate Cancer|Metastatic Prostate Carcinoma|Metastatic Renal Cell Cancer|Recurrent Adult Brain Neoplasm|Recurrent Bladder Carcinoma|Recurrent Breast Carcinoma|Recurrent Colorectal Carcinoma|Recurrent Esophageal Carcinoma|Recurrent G…	Biological: DEC-205/NY-ESO-1 Fusion Protein CDX-1401|Other: Laboratory Biomarker Analysis|Other: Pharmacological Study|Drug: Sirolimus	Incidence of adverse events in patients receiving the DEC-205/NY-ESO-1 fusion protein CDX-1401 with and without sirolimus, as evaluated according to the NCI CTCAE scale version 4.0|NY-ESO-1 specific cellular immunity|NY-ESO-1 specific humoral immunity	Roswell Park Cancer Institute|National Cancer Institute (NCI)	All	18 Years and older Â (Adult, Older Adult)	Phase 1	18	Other|NIH	Interventional	Allocation: Non-Randomized|Intervention Model: Parallel Assignment|Masking: None (Open Label)|Primary Purpose: Treatment	I 191511|NCI-2011-03568|071614|P30CA016056|R01CA158318	2012-03-01	2016-07-01	2016-07-01	2012-02-01		2016-10-04	Roswell Park Cancer Institute, Buffalo, New York, United States		https://ClinicalTrials.gov/show/NCT01522820
160	NCT03333616	Nivolumab Combined With Ipilimumab for Patients With Advanced Rare Genitourinary Tumors		Recruiting	No Results Available	Genitourinary Cancer|Adrenocortical Carcinoma|Non-urothelial Bladder|Non-urothelial Upper Tract|Penile Cancer|Non-adenocarcinoma Prostate Cancer|Refractory Germ-cell	Drug: Ipilimumab|Drug: Nivolumab	Objective Response Rate|Objective Response Rate for all rare GU tumor types|Duration of Response|Immune related objective response rate|Progression-Free Survival for the total cohort and by tumor cohort|Overall Survival for all patients and by tumor cohort|Safety and tolerability according to Common Terminology Criteria for Adverse Events (CTCAE).	Dana-Farber Cancer Institute|Bristol-Myers Squibb	All	18 Years and older Â (Adult, Older Adult)	Phase 2	57	Other|Industry	Interventional	Intervention Model: Single Group Assignment|Masking: None (Open Label)|Primary Purpose: Treatment	17-423	2017-12-28	2021-05-31	2025-05-31	2017-11-07		2019-03-11	University of California, San Diego Moores Cancer Center, La Jolla, California, United States|Winship Cancer Institute, Emory University, Atlanta, Georgia, United States|Beth Israel Deaconess Medical Center, Boston, Massachusetts, United States|Dana-Farber Cancer Institute, Boston, Massachusetts, United States|Ohio State University Comprehensive Cancer Center, Columbus, Ohio, United States|MD And…		https://ClinicalTrials.gov/show/NCT03333616
161	NCT04140526	Safety, PK and Efficacy of ONC-392 in Monotherapy and in Combination of Anti-PD-1 in Advanced Solid Tumors and NSCLC	PRESERVE-001	Not yet recruiting	No Results Available	Non Small Cell Lung Cancer|Advanced Solid Tumor|Metastatic Melanoma|Metastatic Head and Neck Carcinoma|Metastatic Renal Cell Carcinoma|Metastatic Colorectal Cancer|Sarcomas|Metastatic Prostate Cancer	Drug: ONC-392|Drug: Pembrolizumab	Dose limiting toxicity (DLT) in monotherapy|Maximal tolerable dose (MTD) in monotherapy|Recommended Phase II Dose (RP2D)|Rate of treatment related adverse events (TRAE) according to CTCAE v5.0|The serum half life of the study drug, ONC-392, in monotherapy.|The serum half life of the study drug, ONC-392, in combination therapy with Pembrolizumab.|Objective Response Rate (ORR)|Progression Free Surv…	OncoImmune, Inc.	All	18 Years and older Â (Adult, Older Adult)	Phase 1	91	Industry	Interventional	Allocation: Non-Randomized|Intervention Model: Sequential Assignment|Masking: None (Open Label)|Primary Purpose: Treatment	ONC-392-001	2020-02-01	2022-02-01	2023-02-01	2019-10-28		2020-01-06	University of Maryland Greenebaum Cancer Center, Baltimore, Maryland, United States		https://ClinicalTrials.gov/show/NCT04140526
162	NCT02921373	Tracking Peripheral Blood Mononuclear Cells With Fluorine MRI	TRACK	Not yet recruiting	No Results Available	Adverse Reaction to Diagnostic Agents and Kits Nos	Biological: 19F Cell Sense-labeled PBMC|Device: MRI	Number of participants with treatment-related adverse effects as assessed by CTCAE v4.0|Number of patients with detectable 19F MRI signal at the site of injection|Number of patients with detectable 19F MRI signal at local lymph nodes	Gregory A. Dekaban|University of Western Ontario, Canada|Ontario Institute for Cancer Research|Western University, Canada	All	40 Years to 85 Years Â (Adult, Older Adult)	Phase 1	12	Other	Interventional	Allocation: Non-Randomized|Intervention Model: Factorial Assignment|Masking: None (Open Label)|Primary Purpose: Basic Science	CS-PBMC-2015-001	2019-07-01	2022-06-01	2022-12-01	2016-10-03		2018-05-24	Robarts Research Institute, London, Ontario, Canada		https://ClinicalTrials.gov/show/NCT02921373
163	NCT02140996	Safety Study of Human MUC-1 (Mucin-1) Adenoviral Vector Vaccine for Immunotherapy of Epithelial Cancers	MUC-1	Unknown status	No Results Available	Epithelial Cancers of the Lung, Breast, Ovary, Prostate and Colon	Drug: Ad-sig-hMUC-1/ecdCD40L vector vaccine	Assessment of a safe, tolerable, and immunologically active dose level of the Ad-sig-hMUC-1/ecdCD40L vector vaccine	Singapore Clinical Research Institute|MicroVAX, LLC|ClinDatrix, Inc.	All	21 Years and older Â (Adult, Older Adult)	Phase 1	24	Other|Industry	Interventional	Intervention Model: Single Group Assignment|Masking: None (Open Label)|Primary Purpose: Treatment	MUC-1	2014-09-01	2017-03-01	2017-06-01	2014-05-16		2016-10-14	National Cancer Centre Singapore, Singapore, Singapore|National Cancer Centre, Singapore, Singapore		https://ClinicalTrials.gov/show/NCT02140996
164	NCT00924092	An Open Label Phase I Study to Eval the Safety and Tolerability of a Vaccine (GI-6207) Consisting of Whole, Heat-killed Recombinant Saccharomyces Cerevisiae (Yeast) Genetically Modified to Express CEA Protein in Adults With Metastatic CEA-expressing ...		Completed	No Results Available	Prostate Cancer|Breast Cancer|Lung Cancer|Colorectal Cancer|Head and Neck Cancer	Biological: GI-6207 [Recombinant Saccharomyces Cerevisia|Drug: (Yeast CEA Vaccine)(GI-6207[Recombinant Sarrcharomyces Cerevusua-CEA (610D)])	To determine the safety and tolerability of escalating doses of a heated-killed yeast-based vaccine that targets tumors that express CEA.|To evaluate CD4 and CD8 immunologic response. To evaluate humoral immune response to yeast antigen. To evaluate evidence of clinical benefit such as PFS, OR, &amp; decreases in circulating tumor cells &amp; tumor markers.	National Cancer Institute (NCI)|National Institutes of Health Clinical Center (CC)	All	18 Years to 120 Years Â (Adult, Older Adult)	Phase 1	25	NIH	Interventional	Allocation: Non-Randomized|Intervention Model: Single Group Assignment|Masking: None (Open Label)|Primary Purpose: Treatment	090101|09-C-0101	2009-03-13		2012-08-02	2009-06-18		2019-12-12	National Institutes of Health Clinical Center, 9000 Rockville Pike, Bethesda, Maryland, United States		https://ClinicalTrials.gov/show/NCT00924092
165	NCT00441337	A Study of MDX-1106 in Patients With Selected Refractory or Relapsed Malignancies	MDX1106-01	Completed	Has Results	Carcinoma, Non-Small-Cell Lung|Colorectal Cancer|Malignant Melanoma|Renal Cancer|Prostate Cancer	Biological: MDX-1106	Number of Participants With Severe Adverse Events (AEs), Serious Adverse Events (SAEs), Drug-Related AEs, Deaths, Discontinuation of Study Drug Due to AE, Dose-Limiting Toxicity (DLT) AE and Immune-related AEs (irAEs) in Safety Population|Geometric Mean Maximum Serum Concentration (Cmax) Observed Post-Single Dose|Median Time at Which the Maximum Serum Concentration Occurred (Tmax) Post-Single Dos…	Bristol-Myers Squibb	All	18 Years and older Â (Adult, Older Adult)	Phase 1	39	Industry	Interventional	Allocation: Non-Randomized|Intervention Model: Single Group Assignment|Masking: None (Open Label)|Primary Purpose: Treatment	CA209-001 ST|MDX1106-01	2006-08-01	2009-11-01	2009-11-01	2007-02-28	2015-02-20	2015-02-20	Johns Hopkins Unv., School of Medicine, Baltimore, Maryland, United States|Henry Ford Health System, Detroit, Michigan, United States|Washington University School of Medicine - Barnes Jewish Hospital, St. Louis, Missouri, United States|Carolina BioOncology Institute, PLLC, Huntersville, North Carolina, United States		https://ClinicalTrials.gov/show/NCT00441337
166	NCT04107142	Haplo / Allogeneic NKG2DL-targeting Chimeric Antigen Receptor-grafted Î³Î´ T Cells for Relapsed or Refractory Solid Tumour		Not yet recruiting	No Results Available	Colorectal Cancer|Triple Negative Breast Cancer|Sarcoma|Nasopharyngeal Carcinoma|Prostate Cancer|Gastric Cancer	Biological: Adoptive Cell Transfer of NKG2DL-targetting Chimeric Antigen Receptor-grafted Gamma Delta T cell	Number of Patients with Dose Limiting Toxicity|Occurence of adverse events during therapy|Observation of clinical efficacy|Observation for progression-free survival|Observation for duration of response	CytoMed Therapeutics Pte Ltd	All	18 Years and older Â (Adult, Older Adult)	Phase 1	10	Industry	Interventional	Intervention Model: Sequential Assignment|Masking: None (Open Label)|Primary Purpose: Other	CTM-N2D	2019-12-01	2020-09-01	2021-03-01	2019-09-27		2019-09-27	Landmark Medical Centre, Johor Bahru, Johor, Malaysia		https://ClinicalTrials.gov/show/NCT04107142
167	NCT00861107	In-Situ Therapeutic Cancer Vaccine for Metastatic Cancer Combining AlloStim With Tumor Cryoablation		Completed	No Results Available	Metastatic Cancer	Biological: AlloStim-7|Procedure: percutaneous tumor cryoablation|Biological: AlloStim8 or AlloStim-9	evaluation of any drug-related toxicity associated with AlloStim administration as well as the reversibility of such toxicity.|evaluation of the anti-tumor effect of AlloStim administration|evaluation of the immunological response to AlloStim administration	Immunovative Therapies, Ltd.	All	18 Years and older Â (Adult, Older Adult)	Phase 1|Phase 2	50	Industry	Interventional	Intervention Model: Single Group Assignment|Masking: None (Open Label)|Primary Purpose: Treatment	ITL-002-CRYO	2009-08-01	2011-03-01	2011-05-01	2009-03-13		2011-06-08	Immunovative Clinical Research, Inc, Carlsbad, California, United States		https://ClinicalTrials.gov/show/NCT00861107
168	NCT03970382	A Study of Gene Edited Autologous Neoantigen Targeted TCR T Cells With or Without Anti-PD-1 in Patients With Solid Tumors		Recruiting	No Results Available	Solid Tumor	Biological: NeoTCR-P1 adoptive cell therapy|Biological: nivolumab	Incidence of adverse events as defined as DLTs|Number of participants with adverse events as a measure of safety and tolerability of NeoTCR-P1 or NeoTCR-P1 in combination with nivolumab|Maximum Tolerated Dose (MTD) of NeoTCR-P1|Feasibility of manufacturing NeoTCR-P1|Maximum concentration of NeoTCR-P1 (Cmax) in the peripheral blood|Area-under-the-concentration-vs-time-curve (AUC) in the peripheral…	PACT Pharma, Inc.	All	18 Years and older Â (Adult, Older Adult)	Phase 1	148	Industry	Interventional	Allocation: Non-Randomized|Intervention Model: Sequential Assignment|Masking: None (Open Label)|Primary Purpose: Treatment	PACT-0101	2019-07-03	2021-12-01	2023-12-01	2019-05-31		2020-01-27	City of Hope, Duarte, California, United States|University of California, Los Angeles, Los Angeles, California, United States|University of California, Irvine Medical Center, Orange, California, United States|University of California, Davis, Sacramento, California, United States|University of California, San Diego, San Diego, California, United States|University of California, San Francisco, San …		https://ClinicalTrials.gov/show/NCT03970382
