# Supplementary material for: Immune landscape of human prostate cancer: immune evasion mechanisms and biomarkers for personalized immunotherapy
Source: BMC Cancer. 2020 Jun 18;20:572. doi: 10.1186/s12885-020-07058-y (PMC7302357; doi:10.1186/s12885-020-07058-y)
Supplement: Supplementary file 2 — Additional file 2. List of immune genes. The file contains a list of 2000 immune gene collected from MSigDB and from other publications. [file 12885_2020_7058_MOESM2_ESM.xlsx]

## Sheet: gene_list
The list of immune genes
IFNG
IRF1
STAT1
IL12B
TBX21
IL12A
GZMB
GNLY
PRF1
GZMH
GZMA
CXCL10
CXCL9
CX3CL1
CCL5
CCL2
ICAM1
VCAM1
MADCAM1
CD8A
CD8B
CD28
CD86
CD80
CTLA4
PDCD1
FOXP3
KLRK1
MICA
MICB
ULBP1
ULBP2
TGFB1
IL10
TGFB2
JUN
CD40LG
CD40
C9
MASP1
CD3D
CSF2
PECAM1
CD4
IL22RA2
HRAS
CCR3
TNF
SELL
IKBKG
IL12RB1
TNFRSF13C
ZAP70
CCL26
GP1BA
CASP10
MAP2K6
IL1B
IL12RB2
SMAD4
RHOA
TLR6
TICAM1
CXCL13
ADAR
SH2B3
AKT3
CHUK
IL6
TANK
IRF9
CSK
NOD1
CREBBP
IRAK1
HLA-DPA1
IL13
NCR1
STAT6
PRKCH
MX1
CCND2
MAP3K5
C2
CD3E
LTA
IL3
MAPK8
STAT3
IL3RA
KNG1
SELP
CD2
HLA-DRB5
TNFSF13
KIR2DL1
CASP8
NCAM1
CD3G
EBI3
IL5
HMGB1
LY96
CXCR6
KIF20A
IL6R
GBP4
CD274
SPRY2
TAB1
EP300
IRF7
AGER
HLA-DPB1
IL13RA2
CD226
TFF3
PRKCQ
CD38
CXCL11
AMICA1
HLA-DOA
ITGB2
C1S
IL1A
IL17A
STAT4
RAF1
CCL11
CSF1
C6
ITGA4
MAP3K1
HGF
IFNA5
EPO
AKT1
CREB1
TBK1
CCR9
CDK2
IL6ST
AP1M2
IFITM3
GBP5
CDKN1A
DDX58
TMEM189-UBE2V1
HLA-DQA1
RIPK3
JAK2
CRTAM
PRKCA
IRF4
ETF1
CXCR3
CCR5
HLA-DOB
FAS
CR1
ITGAL
TXLNA
CD58
MAPK14
IL4
C5
ITGB1
RELA
CCR2
IKBKAP
CCL3L1
IFNA4
IL9R
PIK3R1
RAB7A
IL18RAP
TIRAP
IRAK3
TICAM2
CCL27
CDK5
RASGRP1
JAK1
UBA2
IFITM2
GBP6
CYLD
CDKN1B
CNPY3
MYD88
HLA-DQA2
IL13RA1
KLRK1
TGFBR2
KLRB1
GZMK
IDO1
CASP1
PRKCB
C3
ITGAM
STAT2
SHC1
CCR1
TNFSF12
IFNA2
CD33
IL2RG
TRIM25
TLR9
LCK
IL2
SIN3B
BGN
IRF3
HMG20B
IKBKB
SAE1
TXNIP
USP18
FCGR1A
NUP50
ADCY1
TAB2
IFNB1
IRAK4
APP
HLA-DRB1
TNFSF8
TYK2
CD96
PIM1
GZMM
FASLG
PTPRC
MAP2K1
MBL2
CCL3
NOS2
IL7
TNFRSF8
POLR1D
RFXAP
FGFR1
ALOX12B
NCOA2
SH2B2
TLR3
HUWE1
FCGR1B
NUPL2
ADCY2
TAB3
IFNA1
TLR7
ATF2
CD44
IL4R
NCR3
RAB27A
RARRES1
CCL17
ELK1
C1QB
IL22
CSF2RB
IL5RA
IL15
SELE
IFNGR2
TNFRSF1B
TNFSF13B
TNFSF10
GP9
TAP2
FGF23
SOCS3
SP1
RPS27A
EHD1
RASGRP2
TLR4
MASP2
EGR1
GBP1
FRS3
TLR8
TNFRSF1A
RAB33A
CCL19
TNFRSF9
CR2
C1QA
IL18
TRAF6
C4A
MAP3K7
HDAC3
CSF3
TNFRSF13B
CD247
CCL4
RFX5
PLAUR
GATA3
RBBP4
CCR4
KIF2C
KCNMB2
ACTR1B
CFHR3
IFI6
GBP2
FRS2
MAVS
NFKB2
SH2D2A
IL7R
CCL21
HLA-DRA
DUSP1
C1R
CFD
JAK3
GRB2
CD34
FYN
THY1
EPX
KLRD1
MAP2K4
GAB1
E2F4
HSPD1
AKAP10
ABCC4
RIPK1
ACTR1A
HLA-A
ADCY3
IFIH1
NFKBIA
FCGR3A
TNFRSF4
LAMP3
IL2RA
CCL23
MAP4K5
C1QC
IL16
ANPEP
SELPLG
MAPK3
C8A
TRAF5
TRAF3
FCER1G
TNFSF9
KLRC1
CD36
ATG12
FGF18
STAT5A
TCF3
CCR6
VPS45
MRVI1
CD14
CBL
HLA-B
NUP35
UBE2K
ADCY5
CPSF6
IFNA6
UBE2N
NFKBIB
DUSP3
PSMB9
CD19
CCR10
FCGR2B
CD7
TOLLIP
STAT5B
C7
FADD
IL9
TRAF2
MS4A2
POLR3K
GP5
TAP1
TBKBP1
LBP
PLCG1
DCP1A
SFTPA1
CCR7
HIST2H3C
RNF41
NLRP3
HLA-C
ADCY6
CNTRL
IRAK2
IFNA7
DUSP4
SAMD9L
FCGR2C
TNFAIP3
CD5
KITLG
IFNGR1
HLA-DMB
TNFSF14
AIM2
ICOS
FGFR2
PIK3CA
SKI
UBA52
CCR8
RAPGEF3
PSMD14
PTPN6
ADCY7
CTSB
SIKE1
IFNA8
DUSP6
ACE
NKG7
XCL1
MAP3K14
FOS
CXCR4
TNFRSF17
FCER1A
IL21R
ITGA3
IL15RA
UNG
FGF2
RBL1
VCAN
GATA5
VAV3
HLA-F
PDCD1LG2
ADCY8
FGFR1OP
CTSK
RNF135
IFNA10
S100A12
DUSP7
SPN
CD200
TOP2A
CD27
NFKB1
B2M
ITGAX
ECSIT
TGFB3
IL11
HLA-DMA
IFNA17
KIR2DL3
FGFR3
MED15
TLR2
IKBKE
CX3CR1
CISH
KLC3
MERTK
DEFB118
HLA-G
IFNA14
S100B
IL1RAP
IL10RA
SOS1
ITGA2B
ICOSLG
ADA
FGF1
FOXO4
TLR1
ZFPM1
CAP1
IRF8
EIF4A2
ADCY9
CTSS
IFNA16
SAA1
FBLN7
LCP2
IL22RA1
TRADD
CCL13
IFNA21
MAP3K8
PDPK1
XCR1
DOCK1
IFI27
EIF4E
THEM4
DNM1
CD74
CD81
CD163
TRAF1
HLA-E
IL17RB
ITGA5
MAPK9
IL17RD
SP3
CRK
DOCK2
GNA13
STUB1
IFI35
EIF4G1
SGPP2
POLR3H
FCER2
AICDA
MAPK1
IL27RA
HNF4A
CXCL1
CRKL
DOCK3
GNB5
LILRB2
IFIT2
EIF4G2
KLB
DNM2
SH2D1A
CD1E
MAPK11
CFB
IL1R1
PDGFA
IL18R1
CCL8
GYPA
BTK
MAPK10
AKT2
RUNX2
RIPK2
FOXO3
CXCL2
CFL1
IFIT1
ADRBK1
NOD2
TIGIT
ITK
CD83
NCF4
CCL7
THPO
BLNK
ISG15
RPS6KA1
PELI3
CXCL3
CSF2RA
JMJD1C
PDE10A
IFIT3
ADCY4
IRF2
GPR18
NCF2
IL1RN
IL1R2
PLAU
SOCS1
IL17F
CITED1
KIFAP3
CRP
NUP205
CUX1
CXCL12
PTGS2
TNFSF11
IFNA13
CCL25
RAG2
CTNND1
EOMES
FOXH1
S100A9
CXCR1
CSH1
KDM1A
DEFB104A
FLNB
CXCR5
HCLS1
MAPK13
MAP2K3
HLA-DQB1
IL23A
MME
RAG1
SPP1
SSH1
IL2RB
IL27
MEF2C
S100A8
CXCR2
RCOR1
RAPGEF4
ANAPC10
DEFB127
NUP210
CD69
PRG2
CTF1
IL11RA
TGIF1
DOCK9
SLC7A9
DEFB129
NUP188
HCK
RNASE3
FLT1
POLR3C
PTK2B
IL19
SMAD7
CCL3L3
ZFPM2
FGF3
CCL14
MS4A1
CCL28
RFXANK
FGF17
RELB
CBFB
CBX5
ARIH2
NUP62
FGF4
FLT3
POLR3G
TFRC
LTBR
AIRE
PIK3R5
IL23R
NR3C1
MAFF
MGLL
SEC24B
FGF5
MEF2A
SCYL3
POLR3B
CD22
PIGR
CD79A
TLR5
CDH2
AR
PF4
KIF4A
CLU
ARIH1
FGF6
FLT3LG
POLR3F
KIT
CAMK2A
E2F5
PPBP
ABL1
UBE2E3
FGF7
ATF1
FLT4
KIR3DL1
CDH1
CTBP1
SIN3A
SEC23A
IRF5
FGF8
ITGB3
IGLL1
MAPK12
RUNX1
SH2B1
COL1A1
LRRC41
IRF6
FGF9
PIK3R4
KIR3DL2
CIITA
PTPN11
CXCL16
KIF26A
COL1A2
ATG7
CD55
FGF10
CCL18
IL24
RUNX3
GATA1
DCTN2
DDOST
IFNAR1
PPP2CA
FCGR3B
OTUD5
MTOR
SAP30
GATA2
IFNAR2
PPP2CB
CCL20
TREX1
DCLRE1C
MPO
FOXO1
RBCK1
GBP7
PCBP2
PPP2R1A
FCGR2A
POLR1C
SRC
GADD45G
ATF3
GATA4
DGKK
DEFA4
HERC5
FGFR4
PPP2R1B
TPO
GADD45B
GSC
GATA6
DEFA5
PIN1
PPP2R5D
EPOR
DDX3X
KIF4B
DCTN6
DEFA6
MT2A
RNF125
CCL22
ZBP1
ITGB7
SMAD3
RACGAP1
SIRPA
DEFB1
PHLPP1
POLR3D
SERPINE1
CCL16
H3F3A
DEFB4A
OAS1
MAPK7
MARCKSL1
MET
PPP3CB
ESR1
H3F3B
CTSC
OAS2
RICTOR
MMP9
KAT2A
HBB
PIK3R6
OAS3
CSF1R
IL33
HBD
LILRB1
ISG20
PML
EIF4E3
FGF20
PYCARD
KAT2B
HBE1
ADRA2A
HCST
PRKCD
FGF22
CD180
POLR3GL
BGLAP
HBG2
ADRA2B
SDC2
MYC
HDAC1
CXADR
MALT1
MX2
PTAFR
GSK3A
MAP2K2
PRLR
CDK4
CXCL6
HDAC2
DGKA
SEC61B
PTPN1
NR4A1
FGFR1OP2
PRL
CDKN2B
EHD2
DGKB
LILRB5
PTPN2
TNFRSF14
CD59
MAX
CXCL5
GH1
DGKG
ITPR2
MAP2K7
IFNE
CCL4L1
DDX3Y
CTTN
PIAS4
GH2
DGKH
LILRB4
IP6K2
ITPR3
CCL24
CD9
PPP3CA
SMAD2
GHR
DGKQ
LILRA1
NLRP1
XAF1
KRAS
TMEM173
SNIP1
LILRB3
PSMB8
SP100
MDM2
RPS6KA2
RAPGEF1
UBA7
RPS6KA3
POLR3A
FGF19
TFDP1
WWP1
SUMO1
UBE2D1
NRAS
PAK4
NCOR1
XCL2
UBE2C
RNASEL
UBE2D2
PDE1A
NKX2-5
PANX1
UBE2D3
PDE1B
EGF
DEFB105A
CAMK2B
MYO18A
PIK3C3
PPP3R1
TFE3
A2M
CD160
DEFB106A
CAMK2D
DHX58
PLCG2
DNTT
ATG5
SPHK2
TGIF2
PIAS1
NLRX1
SKIL
PELI2
DCTN3
DEFB108B
IFITM1
OASL
PELI1
DEFB110
HLX
LAMC1
SIGIRR
ALB
TRIM9
DEFB112
NLRC5
IFNK
F2
DEFB113
ITGA6
DLX1
F2R
DEFB114
NCF1
F2RL2
DEFB115
PRKACA
TGFBR1
ITGA2
FOXG1
F3
OSBPL1A
DEFB116
PRKACB
MAPKAPK3
ITGA1
IFNW1
F5
FBXO17
DEFB119
PRKACG
CSF3R
AZI2
VDR
ITPK1
F7
DEFB121
TAX1BP1
PRKAR1A
F8
DEFB123
NUP43
PRKAR1B
CD37
HSPA8
KIF2A
F9
DEFB124
UBE2L6
PRKAR2A
CYBA
CLCF1
ZBTB17
KIF3C
F10
DEFB125
PRKAR2B
RPS6KA5
IL17B
ITGB5
KIF5A
F11
DEFB128
MAPKAPK2
RAC1
KIF5B
F12
AP2M1
MYOD1
KLC1
F13A1
AP1S1
PRKCE
CDK1
OSMR
SAP18
KIF11
F13B
AP2S1
PRKCG
CD1B
KIFC1
UBE2J2
RBBP7
KIF22
PIK3AP1
LGMN
IL20
CD1C
PIAS3
MAFG
DAGLB
INHBE
CD1D
FGA
CLTA
PLEKHO2
MYB
FGB
CLTC
CFH
KPNA1
BAD
CD1A
NCOA1
NFE2
ALDOA
LRR1
KPNB1
PTEN
MPL
CEBPB
AK3
FGG
KPNA2
TRIB3
DOCK10
FGR
KPNA3
INHBB
FIGF
FBXO27
BIRC2
KPNA4
RPS6KB2
INHBC
PIK3R3
MFN1
MMRN1
ASB17
BIRC3
KPNA5
HSP90AB1
MLST8
INHBA
HABP4
CD200R1
CFI
TNFRSF19
PIK3CB
RAET1E
PIK3CD
BRAF
BCR
FN1
TSC2
KIF15
CD70
DOCK6
SLC7A8
NEDD4
TNFRSF11B
RAB5A
NUP88
LEPR
RAD51C
SLC16A8
RELT
RAD51B
SLC7A11
ASB11
YWHAB
LEP
PIK3CG
PPIL2
ASB5
MAPKAP1
KIF9
ASB6
CALM1
ASB7
CALM2
HSP90B1
KLC2
ASB8
PIK3R2
HIST2H3D
ASB9
NUP54
CALM3
TP53
CAMK4
OSM
DYNLL2
CASP9
GDF5
UBE2F
PPM1B
AKT1S1
WEE1
NUP133
MKNK1
MAFK
UNC93B1
DOCK5
ASB15
TLR10
LTB
AKAP1
ASB12
EIF2AK2
EEA1
TNFRSF25
DOCK8
KL
ZMYM2
CABLES2
LAT
PSMA8
KIF18A
KCNMB3
NUP107
CAPZA1
BRPF3
LGALS3
CAPZA2
KCNMB4
DEFB132
HIST1H3A
GNA11
HIST1H3D
GNA12
LY86
INPPL1
HIST1H3C
GNA15
DEFB103A
RANBP2
HIST1H3E
GNAI1
IL17RA
HIST1H3I
GNAI2
ART1
HIST1H3G
GNAI3
UBE2U
CD46
LIF
HIST1H3J
GNAQ
TRIM24
HIST1H3H
GNAS
LIFR
HIST1H3B
GNB1
CTSD
MEFV
KIF2B
GNB2
CTSH
TNFSF4
HIST1H3F
GNB3
TPR
KLC4
GNG3
GAB2
IRS1
CABLES1
GNG4
KIF3B
GNG5
DTX3L
PDGFRB
KIF23
GNG7
BTLA
EDA
DOCK4
GNG10
CTSO
P2RX7
UBE2E1
CXCL14
MFN2
GNG11
CDC42
GNGT1
EDAR
GNGT2
CYBB
CNTF
NUP37
CNTFR
AP2A1
NUP85
NUP214
ANGPT1
AP2A2
AAAS
PDGFC
ANGPT2
AP1B1
VEGFA
AP2B1
VEGFC
VEGFB
LYN
GRB7
DCTN1
SEH1L
MAP3K3
GRB14
AP1G1
RAE1
NGFR
SCG3
GUCY1A2
ACVRL1
GUCY1A3
PDGFB
GUCY1B3
EIF4G3
ACVR2B
PDGFRA
EIF4E2
ACVR2A
PRKCSH
ACVR1B
NUP155
ACVR1
DYNC1H1
NUP93
DYNC1I1
EIF4A3
IL25
DYNC1I2
TNFSF15
DYNC1LI2
POM121
NUP153
HRG
HSPA5
APOA1
APOB
UBR1
TNFRSF6B
PROS1
NLRC4
BCL2
BCL2L1
DEFB135
RNF182
DEFB136
KDR
DEFB134
SEC31A
UBOX5
TNFRSF18
TRIM32
TNFRSF12A
RAP1GAP2
ITGAV
PSME4
CARD9
FBXW11
DEFB131
UBR2
UBR4
KCNMB1
SEC61G
IL26
EDA2R
SKP1
MKRN1
KLKB1
IL10RB
EGFR
SYK
ADAM17
RHOB
L1CAM
TEC
RHOG
LAMP2
CCL1
TNFRSF10A
ARRB1
C4BPA
ARRB2
C4BPB
TNFRSF10D
MAG
TNFRSF11A
MMP1
TNFRSF10B
VAV1
CDC26
TNFRSF10C
YES1
TXN
SERPINC1
YWHAZ
ATP1B1
FYB
AMHR2
ATP1B2
ATP1B3
AMH
TNIP2
NOS1
RNF144B
IL20RB
NOS3
C8B
IL21
ATP2A1
RASGRP3
TNFSF18
ATP2A2
ATP2A3
ANAPC13
IL20RA
RCHY1
C8G
BMPR2
ATP2B2
BMPR1A
ATP2B3
CUL1
OLR1
WSB1
BMPR1B
P2RX1
CRLF2
P2RY1
FBXO2
FBXW8
SERPINB2
FBXO6
FBXO4
F11R
FBXO3
PDE11A
DEFB126
IRS2
BMP2
ANGPT4
PF4V1
PDE2A
BMP7
PDE3A
SOCS2
PDE3B
CASP2
SQSTM1
PDE6A
KLHL20
CASP4
TNFRSF21
BTRC
PDE6G
UBE2S
PDE9A
PDE6B
TSLP
GNG13
PDIA3
PFN1
PSTPIP1
SERPINA1
ANAPC2
SEC61A1
RBX1
ANAPC4
SH3KBP1
PLA2G4A
PLAT
PLG
PLEK
SERPINF2
TREM1
GNG2
APBB1IP
PPIA
PPP2R5A
PPP2R5B
PPP2R5C
PPP2R5E
SIRPG
PRCP
SRGN
ICAM2
ICAM3
ICAM4
PRKCZ
PRKG1
PRKG2
GNG12
PROC
SLC7A10
PSAP
TRPC7
PTGIR
PTK2
JAM2
RAC2
RAP1A
RAP1B
GNB4
POTEM
P2RY12
SLC3A2
SLC8A2
SLC8A1
SLC8A3
SLC16A1
SOD1
SPARC
STIM1
STX4
STXBP3
BSG
TBXA2R
TEK
TF
TFPI
ARF1
LEFTY2
THBD
THBS1
TIMP1
C1QBP
TLN1
SERPING1
KIR2DL4
TRPC3
TRPC6
TUBA4A
VCL
VWF
DAGLA
LRP8
LNPEP
ACTN4
CALU
SLC7A5
MRC1
TRIM37
JAM3
ORAI1
DGKE
DGKD
CAV1
NCK1
PDE5A
ACTN1
ACTN2
NFKBIE
F2RL3
DOK2
SLC7A7
SLC7A6
ESAM
SLC16A3
DGKI
CD207
GNG8
PAK1
PAK2
PARK2
BCAR1
TRAT1
CD47
CD48
SAR1B
GNA14
ASB3
CD63
DCTN4
WDR1
ANAPC5
ANAPC7
RNF138
UBE2J1
EVL
ANAPC11
UBE2D4
DYNC2LI1
ASB1
ASB4
ASB2
ERAP1
CTSA
UBE2R2
DET1
SEC61A2
RNF220
UBA6
UBE2W
FBXW7
TRIM36
UBE2Q1
ENAH
PAG1
KLHL9
PSMA1
PSMA2
PSMA3
PSMA4
PSMA5
PSMA6
PSMA7
PSMB1
PSMB2
PSMB3
PSMB4
PSMB5
PSMB6
PSMB7
PSMB10
PSMC1
PSMC2
PSMC3
PSMC4
PSMC5
PSMC6
PSMD1
PSMD2
PSMD3
PSMD4
PSMD5
PSMD7
PSMD8
PSMD9
SMURF1
PSMD10
PSMD11
PSMD12
PSMD13
PSME1
PSME2
PVR
PVRL2
RAP1GAP
REL
RNF4
RNF6
RNF123
UBE2O
SEC13
BLK
BLMH
PJA1
RNF25
SH3GL2
ANAPC1
SMURF2
SIPA1
SKP2
UBE2Z
SPTBN2
TRIM21
TCEB1
TCEB2
TPP2
TYROBP
UBA1
UBE2A
UBE2B
UBE2E2
UBE2G1
UBE2G2
UBE2H
UBE2L3
UBE2V2
UBE3A
VASP
VHL
WAS
ZBTB16
ULBP3
HECTD3
DYNC2H1
ASB13
UBA5
SPSB1
RNF34
CUL5
CALR
GAN
TRIM11
CANX
RILP
CARD11
DCTN5
CUL3
CUL2
TRIM63
SPSB2
DYNLL1
CBLB
CDC23
CTSF
CDC16
AP1S2
AP1M1
BCL10
HERC2
UBE3B
KLHL13
UBA3
UBE2M
LRSAM1
SPSB4
ASB16
UBE2Q2
TRIP12
UBE4A
FBXO44
GRAP2
PSMF1
NPEPPS
SEC24C
DZIP3
UBE3C
VPRBP
CD79B
KEAP1
CUL7
PSMD6
PJA2
SEC24D
MRC2
CDC20
CDC27
CDC34
ABCB4
ABCB9
ACAP1
ACHE
ACP5
ADAM28
ADAMDEC1
ADAMTS3
ADRB2
AIF1
ALOX15
ALOX5
AMPD1
ANKRD55
APOBEC3A
APOBEC3G
APOL3
APOL6
AQP9
ARHGAP22
ASGR1
ASGR2
ATHL1
ATP8B4
ATXN8OS
AZU1
BACH2
BANK1
BARX2
BCL11B
BCL2A1
BCL7A
BEND5
BFSP1
BHLHE41
BMP2K
BPI
BRSK2
BST1
BTNL8
C11orf80
C1orf54
C3AR1
C5AR1
C5AR2
CA8
CAMP
CASP5
CCDC102B
CD209
CD244
CD300A
CD6
CD68
CD72
CDA
CDC25A
CDH12
CDHR1
CDK6
CEACAM3
CEACAM8
CEMP1
CFP
CHI3L1
CHI3L2
CHST15
CHST7
CLC
CLCA3P
CLEC10A
CLEC2D
CLEC4A
CLEC7A
CLIC2
CMA1
COL8A2
COLQ
CPA3
CREB5
CRISP3
CRYBB1
CST7
CTSG
CTSW
CXorf57
CYP27A1
CYP27B1
DACH1
DAPK2
DCSTAMP
DENND5B
DEPDC5
DHRS11
DPEP2
DPP4
DSC1
DUSP2
EAF2
EFNA5
EGR2
ELANE
EPB41
EPHA1
EPN2
ETS1
ETV3
FAM124B
FAM174B
FAM198B
FAM212B
FAM65B
FBXL8
FCN1
FCRL2
FES
FFAR2
FLVCR2
FOSB
FPR1
FPR2
FPR3
FRK
FRMD4A
FRMD8
FZD2
FZD3
GAL3ST4
GALR1
GFI1
GGT5
GIPR
GPC4
GPR1
GPR171
GPR183
GPR19
GPR25
GPR65
GSTT1
GUSBP11
GYPE
HAL
HDC
HESX1
HHEX
HIC1
HIST1H2AE
HIST1H2BG
HK3
HNMT
HOXA1
HPGDS
HPSE
HRH1
HSPA6
HTR2B
ICA1
IFI44L
IGLL3P
IGSF6
IL1RL1
KCNA3
KCNG2
KIAA0226L
KIAA0754
KIR2DS4
KIRREL
KLRC3
KLRC4
KLRF1
KLRG1
KYNU
LAG3
LAIR2
LEF1
LHCGR
LILRA2
LILRA3
LILRA4
LIME1
LINC00597
LRMP
LST1
LTC4S
LY9
MAGEA11
MAK
MAN1A1
MANEA
MAP3K13
MAP4K1
MAP4K2
MAP9
MARCO
MAST1
MEP1A
MGAM
MICAL3
MMP12
MMP25
MNDA
MROH7
MS4A3
MS4A6A
MSC
MXD1
MZB1
NAALADL1
NIPSNAP3B
NMBR
NME8
NOX3
NPAS1
NPL
NR4A3
NTN3
NTRK1
ORC1
P2RX5
P2RY10
P2RY13
P2RY14
P2RY2
PADI4
PAQR5
PASK
PAX7
PBXIP1
PCDHA5
PDE6C
PDK1
PGLYRP1
PIK3IP1
PKD2L2
PLA1A
PLA2G7
PLCH2
PLEKHF1
PLEKHG3
PMCH
PNOC
PPFIBP1
PRR5L
PSG2
PTGDR
PTGER2
PTPRCAP
PTPRG
PVRIG
QPCT
RAB27B
RALGPS2
RASA3
RASSF4
RCAN3
REN
RENBP
REPS2
RGS1
RGS13
RNASE2
RNASE6
RPL10L
RRP12
RRP9
RSAD2
RYR1
S1PR5
SAMSN1
SCN9A
SEC31B
SERGEF
SIGLEC1
SIK1
SIT1
SKA1
SKAP1
SLAMF1
SLAMF8
SLC12A1
SLC12A8
SLC15A3
SLC2A6
SLCO5A1
SMPD3
SMPDL3B
SP140
SPAG4
SPIB
SPOCK2
SSX1
ST3GAL6
ST6GALNAC4
ST8SIA1
STAP1
STEAP4
STXBP6
TCF7
TCL1A
TEP1
TGM5
TMEM156
TMEM255A
TNFAIP6
TNIP3
TPSAB1
TRAF4
TREM2
TREML2
TRIB2
TRPM4
TRPM6
TSHR
TTC38
TXK
TYR
UBASH3A
UGT1A8
UPK3A
VILL
VNN1
VNN2
VNN3
VPREB3
WNT5B
WNT7A
ZBTB10
ZBTB32
ZFP36L2
ZNF135
ZNF165
ZNF204P
ZNF222
ZNF286A
ZNF324
ZNF442
ACKR2
CTSL
CX3CR1
ACKR3
CTSV
IFNL3
[truncated: 2 more rows]
