# Supplementary material for: Immune landscape of human prostate cancer: immune evasion mechanisms and biomarkers for personalized immunotherapy
Source: BMC Cancer. 2020 Jun 18;20:572. doi: 10.1186/s12885-020-07058-y (PMC7302357; doi:10.1186/s12885-020-07058-y)
Supplement: Supplementary file 3 — Additional file 3. The identified immune evasion clusters. This file shows for every cluster the list of patients and their corresponding levels of gene expression for all the investigated immune genes. [file 12885_2020_7058_MOESM3_ESM.xlsx]

## Sheet: PRAD_CL1
Gene	TCGA.2A.A8VL.01	TCGA.2A.A8VV.01	TCGA.2A.A8VX.01	TCGA.2A.A8W1.01	TCGA.2A.AAYF.01	TCGA.2A.AAYU.01	TCGA.CH.5737.01	TCGA.CH.5741.01	TCGA.CH.5752.01	TCGA.CH.5761.01	TCGA.CH.5765.01	TCGA.CH.5767.01	TCGA.CH.5788.01	TCGA.EJ.5496.01	TCGA.EJ.5505.01	TCGA.EJ.5511.01	TCGA.EJ.5519.01	TCGA.EJ.7123.01	TCGA.EJ.7312.01	TCGA.EJ.7314.01	TCGA.EJ.7317.01	TCGA.EJ.7793.01	TCGA.EJ.8472.01	TCGA.EJ.A46B.01	TCGA.EJ.A46F.01	TCGA.EJ.A65D.01	TCGA.EJ.A65G.01	TCGA.EJ.A65J.01	TCGA.EJ.A7NF.01	TCGA.EJ.A8FO.01	TCGA.EJ.A8FS.01	TCGA.FC.A5OB.01	TCGA.G9.6332.01	TCGA.G9.6343.01	TCGA.G9.6351.01	TCGA.G9.6353.01	TCGA.G9.6354.01	TCGA.G9.6361.01	TCGA.G9.6366.01	TCGA.G9.6369.01	TCGA.G9.6371.01	TCGA.G9.6494.01	TCGA.G9.6496.01	TCGA.G9.7509.01	TCGA.G9.7519.01	TCGA.G9.7525.01	TCGA.G9.A9S4.01	TCGA.H9.7775.01	TCGA.H9.A6BY.01
TBX21|30009	2.02472	1.39279	-0.171624	1.14447	-0.236438	1.42932	0.196378	1.2563	1.39664	0.976569	0.835051	0.628746	0.43872	0.394721	1.10709	1.10862	1.3322	0.335996	1.5347	1.32885	0.769816	0.356278	1.66661	0.854063	0.395516	-1.28307	1.20112	-0.342787	0.446391	1.61629	1.70323	-0.153308	1.16669	1.89571	1.2829	1.09501	1.56649	0.7537	1.02677	0.20776	1.27973	-0.238373	2.42001	1.0898	1.48795	0.999582	0.829891	1.10178	-0.228186
GZMB|3002	2.28749	1.12623	-0.171624	1.14447	0.363739	1.65519	0.196378	0.675959	1.62165	0.250173	2.02583	0.944599	-0.179252	1.83758	1.96247	2.11711	1.3322	2.08471	2.42859	3.65504	0.348997	1.7879	0.413785	2.34098	0.395516	0.466219	0.438348	0.942086	3.16612	2.13531	3.61667	-1.28307	1.85618	2.81377	2.60253	2.24001	3.15606	2.46249	3.22603	1.59208	1.27973	0.361186	3.00841	2.36011	2.00069	0.999582	1.65268	0.775998	1.1257
PRF1|5551	3.87157	3.40595	2.0794	3.08911	3.61291	3.50663	3.08658	3.57079	3.41033	2.96458	3.11252	2.99631	0.43872	3.89445	4.04748	3.97121	3.83963	3.52082	4.18823	4.79312	3.42814	4.00509	2.87191	4.62175	2.84692	0.900542	3.61029	1.92952	3.8289	4.37611	3.77498	3.0397	3.67702	4.1861	4.44942	4.21147	4.25683	3.67104	4.45698	2.90278	4.64492	3.32482	4.33444	4.30254	3.72015	3.83898	3.50385	3.25113	3.72811
GZMH|2999	3.60863	2.27525	1.21326	0.816163	1.60333	2.55787	1.74438	1.83817	1.12994	0.976569	2.02583	0.223777	0.43872	3.09505	2.70311	1.37449	2.55802	1.56799	2.18741	2.4472	0.348997	2.6994	1.44045	2.04801	2.30258	0.466219	1.89351	1.42035	3.00442	1.98215	2.2262	0.472438	2.95365	3.18587	2.94324	2.87024	3.22328	2.76275	3.16193	2.39142	2.59897	2.11834	3.1611	3.02499	3.06882	1.9946	2.4388	2.48973	2.98883
GZMA|3001	3.78914	2.51773	3.6793	2.42228	3.26412	2.76581	2.03048	2.12655	2.40579	0.976569	2.56143	2.30805	2.22067	3.3075	3.60614	2.96887	2.20939	2.85231	3.31354	3.06955	2.10209	2.37616	3.1958	1.8757	2.54544	0.900542	1.89351	1.77892	3.92242	2.72372	4.34544	1.24122	3.67702	3.48141	3.39543	2.24001	4.05021	3.76425	4.25672	2.28533	3.39176	2.88741	3.88599	3.53292	2.99854	2.75807	3.25123	2.96085	3.34373
CX3CL1|6376	8.82016	8.02238	7.05523	6.16893	7.66341	7.87949	8.48948	8.25083	7.8931	7.44295	9.11185	8.5669	6.88839	8.06326	8.18531	8.55004	9.3344	8.08738	9.03627	10.1318	8.87044	8.42337	8.56623	9.10633	6.53402	6.33928	7.85919	7.26765	7.97534	8.71842	7.36605	7.00379	7.46335	8.94605	8.64833	9.52146	8.17749	8.84252	8.25258	7.8048	8.60918	8.52939	9.17053	8.98363	9.07643	8.53654	8.87395	8.74637	8.60593
CCL5|6352	6.45617	5.84691	4.9287	4.99576	5.95785	5.6221	5.27149	3.91144	5.25491	5.16307	5.22812	4.78963	4.30544	6.32902	6.78439	5.70981	5.53426	5.19347	6.59321	6.51725	4.87348	6.35193	5.70047	6.27104	5.62216	3.26773	5.52986	4.6629	6.20344	5.88903	5.82894	3.71214	6.90787	6.8766	6.61307	7.00573	6.93079	6.43794	6.75715	5.68294	6.72382	5.94393	6.12994	6.27184	6.32572	5.82789	6.38845	5.53592	6.2917
VCAM1|7412	5.59616	5.51083	5.13858	5.53306	5.78531	5.39054	6.11876	5.60501	6.99945	6.66132	6.84333	6.92941	5.69725	5.55321	5.38583	5.75714	6.26873	5.5747	5.12125	5.61931	5.32544	3.6023	5.83461	5.14272	3.80512	4.70768	4.77181	6.03028	4.59715	5.66831	4.77831	4.41997	4.42642	4.74911	5.0867	5.1783	4.76529	6.01336	5.47013	5.32961	4.81996	5.79299	5.89968	5.20587	4.99692	6.1109	4.86345	6.357	4.21453
CD8A|925	5.34522	4.52377	3.50845	4.36862	4.42163	4.3247	3.88181	4.05569	3.95608	3.44886	4.11641	3.60198	2.7115	5.4225	5.56915	4.4458	4.33744	4.67384	5.20468	5.39275	3.36913	5.20622	4.4932	4.98199	3.01776	1.50453	4.46767	3.124	4.70636	4.99221	4.89788	1.74007	4.8268	4.68093	5.44921	5.50039	4.78767	4.99393	5.49636	3.93455	5.11687	4.26247	4.45752	5.20587	5.15067	4.06118	4.28864	3.92227	4.14402
CD86|942	3.02393	2.13679	2.91929	3.5434	4.05432	3.50663	3.60517	3.18803	4.82821	4.97948	4.32845	3.95868	4.61443	3.37189	4.04748	4.04934	4.27601	4.43923	3.81618	3.91825	3.30761	3.6023	4.60665	3.21046	2.84692	1.50453	3.36797	4.84452	3.62144	3.86498	3.82411	4.38668	2.77189	3.53389	2.78292	2.68913	3.46463	3.57139	3.2874	3.48524	3.7355	3.84678	3.97109	3.4217	4.31917	4.39653	3.66796	4.31707	2.90603
KLRK1|22914	3.45668	2.27525	3.16921	0.39043	2.12174	2.17601	1.89451	1.47736	1.98771	1.45744	1.85383	1.20357	1.47099	3.75655	3.38325	2.79836	1.55545	2.34858	2.72832	4.20792	1.0952	3.37944	2.57009	3.28126	2.75326	2.64023	2.60305	1.77892	3.37904	3.21112	2.71719	-0.153308	2.77189	3.11873	3.01718	3.30738	2.76303	3.34871	3.2874	1.59208	2.59897	2.25663	2.42001	2.77645	3.06882	1.67392	3.02771	2.37376	2.51712
CD40LG|959	1.70318	0.798994	0.448653	1.14447	0.363739	0.832108	1.38715	0.265532	1.98771	1.23695	0.835051	0.223777	0.869983	1.64257	1.59727	1.59891	2.07156	1.07969	-0.276983	-1.28307	0.769816	1.7879	0.842218	0.854063	-0.212289	-1.28307	0.438348	2.19045	1.70754	1.81079	1.47616	-1.28307	1.43481	0.724406	1.02063	0.34884	0.753923	0.7537	0.705604	1.75993	1.27973	1.60008	0.388744	2.23411	1.26658	1.26096	1.15904	1.10178	-0.228186
CD40|958	7.64376	5.09077	4.17449	3.59803	5.23396	5.30983	6.0564	5.18621	4.82821	5.63927	5.71658	4.5543	4.08231	5.83027	6.14107	5.461	5.76417	5.52221	6.21283	6.14134	6.20447	7.15946	6.32372	7.2408	4.27838	3.70357	6.05528	4.40454	5.19282	7.02303	4.98687	3.54115	4.75512	6.12771	7.11624	7.59399	6.18362	6.11418	5.4024	4.57568	5.43201	6.62478	6.10191	6.14628	5.54519	5.79731	5.79524	5.86068	5.70645
CD3D|915	3.40226	2.8188	0.881028	1.14447	3.38999	2.02239	3.08658	1.83817	2.72954	1.64866	2.66916	2.19336	2.22067	3.1694	2.88434	2.79836	2.75098	2.85231	3.31354	3.65504	2.10209	3.3179	3.12138	1.8757	3.49375	-1.28307	3.07657	2.68985	4.28133	3.46344	3.30677	-0.153308	3.45373	3.53389	2.60253	3.36891	3.93463	3.08528	3.95014	1.91027	3.90047	2.79963	2.92554	3.23694	2.99854	3.06237	3.56065	2.37376	2.90603
CD4|920	5.64385	5.2999	5.21467	5.64107	6.35515	5.98645	6.649	6.42385	7.19152	7.54269	6.33914	6.06642	7.22534	6.2879	6.94609	6.88546	7.15826	7.02972	6.60554	5.72624	6.1875	6.13712	6.68188	6.30542	5.17546	4.37801	6.00315	7.24628	6.20344	6.65615	6.68432	6.07261	5.62852	6.34155	5.74956	6.01515	6.36571	6.02283	5.87184	5.8317	6.27539	6.71152	6.67133	5.93977	6.71354	6.70678	6.13153	6.88234	5.09012
SELL|6402	2.60915	3.46502	2.61683	4.16658	3.97619	3.56344	4.23138	4.27789	4.78235	3.96258	4.15399	4.24444	4.19818	3.97957	4.19208	3.84547	3.92215	4.49476	3.42905	4.65557	3.36913	3.6023	4.4932	3.21046	3.1705	1.73232	4.16006	4.2978	3.44357	3.95005	3.72412	1.5121	3.26019	3.11873	3.28003	3.30738	3.40797	5.35021	3.45726	3.86259	4.18274	3.60928	4.42772	3.02499	3.43094	4.12824	2.8568	3.79278	0.798492
IL12RB1|3594	1.70318	1.12623	1.48312	1.63715	0.786325	0.832108	2.15473	1.47736	2.14093	2.23029	1.65852	1.20357	1.69793	2.00935	2.25365	2.11711	2.3352	2.08471	2.18741	2.20574	0.348997	2.1118	1.86208	1.67999	1.1505	-0.158103	1.47054	1.61074	1.70754	2.27375	1.70323	1.24122	1.16669	0.30854	1.02063	1.58437	1.56649	1.07805	1.70371	0.925139	1.69365	1.60008	2.15491	1.5788	1.00498	1.67392	1.84789	0.775998	0.798492
ZAP70|7535	3.94955	3.62896	3.62457	2.83994	2.89096	2.76581	2.26913	1.66902	2.40579	2.23029	2.56143	1.42305	2.7115	3.01667	2.25365	3.44411	3.14383	2.76466	3.48352	1.32885	1.36054	2.59949	3.33401	3.05751	3.49375	3.75633	3.36797	2.9232	4.28133	3.86498	4.24076	-0.153308	2.02821	2.42657	2.86531	2.68913	4.08677	2.56967	3.09485	0.610587	2.15216	1.10972	3.00841	2.77645	2.00069	1.26096	3.94896	2.10945	2.81818
HLA-DPA1|3113	7.22481	9.08147	7.83529	9.63316	9.06487	9.09604	9.08809	9.55233	9.19396	8.50755	9.08899	8.38941	9.01808	9.11719	9.38193	9.76575	9.99876	9.57431	10.4815	9.31525	9.40261	10.5171	8.99267	9.73377	8.29586	7.27813	8.90272	9.4761	9.20106	10.1557	8.60114	9.18229	8.37067	9.63453	10.1612	9.67321	9.43046	9.64837	8.57219	8.78412	9.00546	9.91868	10.1167	8.96887	9.61111	9.75382	9.26644	9.65931	9.32247
CD3E|916	5.14433	5.0719	3.92557	3.75049	4.64006	4.25743	4.36602	4.27789	4.4126	3.59543	4.32845	4.21535	3.71824	5.40722	5.37071	4.35642	4.50745	4.67384	4.99571	4.99672	3.87247	5.08215	4.55104	4.77679	3.85106	1.50453	3.76858	4.43004	5.49637	4.90966	4.72757	2.11004	5.06279	5.79291	5.43579	5.29384	5.54697	5.19146	5.4024	4.66301	5.47189	4.89119	5.14755	4.9292	5.45621	5.06058	5.22149	4.49414	3.77553
CD2|914	4.50885	3.95164	3.38215	3.59803	4.12844	3.81809	4.28675	4.21782	4.38218	3.49939	3.72526	3.5563	3.91173	4.87438	4.84487	4.26114	4.1099	4.43923	4.77329	4.79312	3.24334	4.35067	4.40185	4.10189	3.75767	1.50453	3.07657	4.24132	4.8561	4.75276	4.5046	1.5121	4.54451	4.39912	5.13731	4.27713	4.9353	4.5978	5.19383	3.27956	5.16633	3.88993	4.19987	4.47958	4.10172	4.42348	4.69607	4.15085	3.21205
CD3G|917	1.2888	-0.227845	-0.171624	0.39043	1.60333	1.1614	1.16875	-0.310254	2.14093	0.658613	1.16452	1.20357	0.43872	2.42805	2.37981	2.25539	1.55545	1.56799	0.310002	1.91559	0.348997	2.59949	0.413785	0.854063	-1.28307	-0.158103	-0.179538	1.20094	1.70754	1.61629	1.20654	-1.28307	0.409187	0.30854	0.699847	1.09501	0.753923	0.334623	1.87342	-0.353087	2.0149	0.783467	-0.217446	1.0898	1.00498	0.999582	0.40273	0.354515	-1.28307
EBI3|10148	2.16208	1.98362	1.71037	2.42228	2.50232	1.85044	2.73499	2.57265	2.91096	1.64866	1.43256	1.42305	1.47099	2.42805	2.25365	2.60496	3.50678	3.22495	3.42905	1.74522	2.58948	2.25003	2.4536	2.46781	2.54544	1.23392	2.06607	2.30512	2.37001	2.62369	2.2262	2.64849	2.44745	3.85589	2.94324	2.95292	3.40797	2.34671	2.16262	2.49025	3.08389	2.38281	3.36353	2.9468	2.99854	3.06237	0.829891	2.96085	1.81165
LY96|23643	2.02472	2.98945	2.61683	2.15714	2.80316	2.85952	2.73499	3.12401	3.52616	3.28571	2.66916	3.12705	3.23012	2.75217	2.88434	2.88613	2.55802	2.93493	2.63516	3.06955	2.36627	2.59949	3.63078	1.8757	3.24121	2.39609	3.30045	3.24386	2.8223	2.81726	2.36547	1.93689	0.837092	3.58453	2.15563	2.48198	3.15606	4.28827	2.28804	2.17081	2.0149	2.38281	3.74811	2.58325	3.72015	4.34107	2.94479	2.87814	1.98303
CXCR6|10663	4.02353	3.14204	1.21326	2.53856	2.38627	3.10888	3.20628	2.47338	2.8231	2.23029	2.56143	2.92622	2.48686	4.05994	4.12159	3.04712	3.45228	3.22495	3.68288	3.74822	3.03134	3.83977	2.87191	3.13601	1.418	-0.158103	3.95578	2.68985	4.28133	3.72717	3.50057	0.907443	3.11505	3.85589	3.94264	3.36891	3.57168	2.66944	4.25672	1.91027	4.33468	3.38638	1.63502	3.98811	3.43094	2.9921	2.94479	2.24765	2.13619
GBP4|115361	7.12752	5.81321	4.62842	4.912	6.13011	6.00707	6.69065	6.21693	7.10568	8.29337	6.70461	5.66512	6.14516	7.04834	6.89418	7.45447	7.62042	7.17278	6.12989	7.02524	6.84746	7.08753	6.13804	7.06134	4.60763	4.03784	6.19198	6.60664	6.21273	7.16324	6.03079	6.48806	5.33275	5.48169	6.49511	7.21705	6.72005	6.48662	9.08336	5.9836	6.73479	6.85994	7.01482	6.7969	5.65208	6.29728	6.21352	6.62772	4.95248
HLA-DPB1|3115	8.72359	8.67542	7.59311	9.10152	8.25982	8.87543	8.52877	9.08204	8.73668	7.99191	8.3151	7.66712	8.36854	8.93072	8.63926	8.78225	9.52717	8.95633	9.97284	8.75901	8.85708	9.68874	9.13776	9.36247	8.50607	8.4624	8.55526	9.26476	9.2219	9.67462	8.14734	8.71199	8.37067	9.29864	9.58894	9.80913	9.80905	9.37951	8.39183	8.56358	8.51687	9.21431	9.55778	9.26913	9.28181	9.92566	9.0603	9.14162	9.52853
CD226|10666	1.02629	1.6177	0.448653	-0.216162	0.363739	0.832108	0.911283	1.2563	1.98771	1.23695	1.16452	0.944599	2.06655	2.30152	2.37981	1.96417	1.74874	1.56799	1.5347	1.06474	0.769816	1.7879	0.842218	1.18469	-0.212289	-1.28307	-0.179538	0.942086	1.2106	1.12491	1.70323	-0.153308	0.409187	-1.28307	0.699847	0.34884	-1.28307	0.7537	1.02677	-0.353087	1.01759	1.37564	-1.28307	1.35492	0.685191	-0.307492	0.829891	1.9566	-1.28307
PRKCQ|5588	1.70318	1.98362	0.881028	0.816163	0.786325	1.1614	3.36905	1.2563	2.27943	0.976569	2.31834	0.628746	1.47099	2.54437	3.11953	3.9305	2.20939	1.56799	1.72756	2.4472	1.36054	2.59949	0.842218	2.69223	2.16387	-0.158103	1.47054	1.61074	1.48036	2.62369	1.47616	0.472438	2.32077	2.72627	2.94324	3.69141	1.76	3.08528	1.87342	0.925139	1.69365	1.79426	1.63502	1.77256	2.37821	1.84315	2.0198	2.10945	2.51712
AMICA1|120425	4.70146	4.24918	3.16921	3.97348	4.76149	4.18687	4.01892	3.66379	4.07497	4.06677	4.45426	4.35529	4.04151	4.70975	4.63317	5.03132	4.39636	4.25853	5.03271	4.77109	3.59193	4.81892	4.73697	4.77679	4.80725	2.64023	4.16006	4.43004	5.41825	5.16229	4.34544	4.71639	4.08042	4.70401	4.69447	4.83015	4.62319	3.8518	3.09485	3.48524	3.90047	4.44713	4.65048	4.02662	4.90385	4.52651	4.88585	4.43749	4.21453
HLA-DOA|3111	5.59616	5.21642	3.6793	5.38559	5.4517	5.6221	6.28434	5.66248	6.058	5.66163	6.42617	5.27175	6.04554	6.07232	6.30112	7.07948	7.16675	6.41859	6.73466	6.4495	6.38658	6.96741	6.78792	7.10102	5.21113	3.94997	5.40683	6.71431	6.05647	6.95777	6.37377	6.16386	5.41257	6.42033	6.33085	7.1175	5.83178	7.06938	6.15311	5.48147	6.35576	6.74127	6.34449	6.88339	5.73006	6.02552	6.15938	6.5696	5.39345
ITGB2|3689	6.38779	6.00453	5.86093	6.83597	7.07991	6.84525	7.29411	6.78118	7.42954	8.20099	7.03173	6.4995	7.8685	7.08241	6.90995	7.4829	8.06605	7.53916	7.3215	6.64995	6.79238	7.24048	7.23875	7.15857	6.46184	5.52442	6.21049	8.13425	7.3374	7.15878	7.79977	6.07261	6.58166	7.31932	6.21779	6.44466	7.14961	6.89486	6.50278	6.57954	6.78842	7.35934	6.95862	6.76877	7.17043	7.00321	6.50881	7.95994	6.25035
C1S|716	9.34327	10.1856	9.78112	7.46217	9.7874	10.2111	8.13138	8.21862	9.61366	9.60013	9.81408	8.90996	9.24388	9.40949	9.335	10.504	9.93498	9.55403	9.43038	9.3593	9.88962	9.32323	9.98423	9.66594	8.57441	8.32507	9.98373	9.44907	9.30998	9.62293	8.89069	8.18694	8.7712	10.0784	9.94501	10.2871	8.64405	11.3538	9.38481	8.95282	9.50168	10.421	10.0584	10.0898	10.6525	10.6599	8.49848	10.8836	9.98577
STAT4|6775	1.87289	1.6177	0.448653	2.00374	2.80316	1.1614	2.26913	1.66902	2.52196	2.10537	1.85383	0.628746	2.22067	2.65201	1.3729	1.79307	1.55545	1.3444	1.72756	2.33151	0.769816	1.36956	1.44045	2.69223	1.64358	2.10205	0.869569	0.6264	2.91623	2.90511	2.49248	-0.153308	1.16669	1.89571	1.02063	2.10188	2.34698	1.93033	2.40342	-0.353087	2.49956	2.11834	0.81428	1.5788	0.685191	1.48216	3.18051	1.9566	2.27465
CSF1|1435	5.42928	6.42472	5.46884	5.01597	5.92703	6.56829	6.17853	5.12211	6.08658	6.43342	6.33096	6.13794	6.06602	5.88645	6.2191	6.51058	7.26488	6.65632	6.76245	6.6256	6.31803	6.26492	6.09007	6.67104	2.42912	3.75633	5.55905	6.09547	5.97149	6.38541	5.29638	6.2589	5.02266	5.99361	6.62494	6.54136	5.38026	7.15363	5.93073	4.87901	6.18229	6.92361	5.71464	6.37992	6.55115	6.50078	6.15016	6.22935	5.18097
ITGA4|3676	3.28683	3.46502	2.61683	4.09241	4.50746	4.42007	4.05126	4.30701	7.74556	6.73169	4.97876	4.48285	5.64375	4.98144	5.40079	5.62306	6.15389	5.21016	3.58664	5.24071	3.91435	4.35067	5.40354	3.89172	3.80512	2.10205	4.69502	5.67267	3.87642	4.40653	4.34544	4.48432	3.72783	2.89626	3.7392	3.30738	3.28751	4.08648	5.19383	2.82918	3.4986	5.27975	4.09001	4.56056	3.58278	4.12824	3.9909	5.53592	1.61713
GBP5|115362	3.60863	3.14204	2.91929	3.42752	3.26412	2.76581	3.46819	2.57265	4.4126	4.52264	2.86313	3.60198	3.43299	3.804	3.38325	4.60948	4.17865	3.62404	2.72832	3.06955	2.10209	2.37616	3.57611	2.79258	2.01038	-1.28307	2.99349	3.30024	4.38354	3.67814	4.1279	1.74007	2.95365	2.42657	1.02063	2.58927	4.37977	2.22081	4.53497	2.04642	2.15216	3.66001	2.83762	2.9468	2.263	1.9946	3.10613	3.11328	2.13619
HLA-DQA1|3117	6.69562	6.51134	4.78636	6.54066	6.23448	5.76215	6.71608	4.85263	7.70312	6.9381	7.74857	6.67003	7.53917	7.61528	6.09582	7.84238	7.36784	7.84984	7.83496	6.94386	7.19621	7.66796	8.15987	7.29313	6.15813	3.26773	4.16006	7.8143	6.8703	7.34699	7.68477	6.77207	5.73171	7.76853	6.27919	7.17891	7.28161	6.83166	7.2717	7.1699	7.65613	5.87043	6.42211	6.16366	5.66348	8.67334	7.48735	8.38002	6.50366
RIPK3|11035	3.3457	2.51773	0.448653	1.41174	2.26006	2.44146	3.31681	0.995114	2.91096	3.59543	2.56143	1.20357	2.22067	2.16282	2.79657	3.12134	3.39564	2.67134	3.0504	3.20719	2.36627	2.96331	3.92134	4.2853	1.418	0.900542	3.22961	2.60285	2.2307	4.37611	2.91157	0.907443	1.16669	2.42657	3.08752	3.91412	2.85067	3.08528	2.02526	1.40209	1.8632	3.26052	2.83762	2.09604	2.84677	2.2568	2.55519	3.11328	2.27465
CRTAM|56253	1.02629	0.798994	-0.171624	0.39043	1.11276	1.65519	0.196378	0.675959	0.378185	1.23695	-0.203258	0.628746	-0.179252	1.83758	1.96247	0.360263	1.06797	0.335996	-1.28307	1.32885	0.348997	0.777972	2.18795	0.424417	0.821841	-1.28307	1.20112	1.20094	0.878514	1.39142	1.47616	0.907443	1.16669	1.04683	0.699847	-0.247717	1.34294	0.334623	1.51133	-0.353087	0.696996	1.10972	-0.217446	1.94335	1.48795	1.26096	1.15904	1.5916	0.374616
IRF4|3662	2.02472	-0.227845	0.881028	1.14447	2.12174	1.1614	2.15473	1.2563	2.91096	1.64866	2.17949	2.06876	1.69793	2.42805	0.358972	2.11711	1.91916	2.08471	1.04858	1.91559	0.348997	0.356278	2.18795	0.424417	0.821841	-0.158103	1.20112	1.61074	2.37001	1.61629	1.70323	-0.153308	1.66082	0.724406	1.2829	2.24001	1.56649	1.07805	1.87342	-0.353087	1.27973	1.37564	0.388744	2.23411	0.685191	0.68014	1.42688	0.775998	-1.28307
CXCR3|2833	2.50969	1.6177	1.21326	1.41174	2.60972	2.02239	2.03048	0.995114	2.27943	2.34525	1.65852	1.61351	2.06655	2.42805	1.79139	2.25539	2.07156	2.57157	2.81583	2.65397	1.36054	1.59384	2.57009	2.69223	1.1505	-0.158103	1.20112	2.06588	3.3115	2.27375	2.49248	-0.153308	2.32077	2.31103	2.60253	2.24001	3.22328	2.93301	3.50971	1.91027	3.27637	2.60622	2.53628	2.09604	1.48795	2.13165	2.8568	1.78561	1.61713
CCR5|1234	3.78914	2.62522	2.23365	3.5434	4.12844	3.61809	3.95199	2.91291	4.11252	3.9261	3.99744	3.46036	3.99954	4.68462	4.44393	4.38683	3.88148	4.32131	3.77311	3.83574	3.42814	2.79284	4.27028	3.4132	2.93487	1.50453	3.86521	3.99026	4.53928	4.14306	4.34544	2.40424	3.82438	3.58453	3.55288	3.36891	3.51914	3.223	4.25672	2.39142	4.47214	3.66001	3.08677	4.2708	3.48335	3.7566	4.38615	4.00256	3.27939
HLA-DOB|3112	0.291431	0.798994	1.48312	0.39043	0.363739	1.42932	1.74438	0.995114	2.52196	1.45744	2.66916	0.223777	2.06655	1.83758	1.59727	0.782434	2.55802	1.76153	1.04858	1.32885	-0.247598	2.25003	1.66661	2.46781	3.60518	0.900542	1.89351	1.42035	1.70754	1.98215	3.37431	-0.153308	0.837092	1.3102	1.50474	1.94912	2.08314	1.34269	2.40342	1.75993	1.50148	1.79426	1.14247	1.5788	0.273714	1.26096	1.65268	2.10945	1.1257
CR1|1378	1.51082	0.375066	0.881028	0.816163	1.79757	1.85044	1.16875	1.2563	2.8231	3.59543	2.66916	2.41429	2.7115	2.65201	2.96707	4.32536	2.07156	3.15772	2.18741	1.06474	0.348997	1.36956	1.66661	2.34098	0.395516	-1.28307	2.06607	3.18517	1.90377	2.72372	2.81765	2.26463	1.16669	1.3102	1.2829	1.94912	1.07828	1.34269	-0.29061	1.18324	0.696996	1.60008	1.63502	2.68308	2.263	1.48216	-0.206789	2.79039	-1.28307
ITGAL|3683	4.87135	4.2824	3.6793	3.84386	5.11139	4.56621	4.44115	3.94887	5.39862	4.68425	4.51328	4.32837	5.08491	5.19226	5.43025	5.50325	5.45332	5.32184	4.56176	4.52999	3.73901	4.67907	4.68625	5.10419	4.09964	2.10205	4.46767	4.80609	4.83219	5.08916	4.82733	2.75668	4.73042	4.1861	4.50187	4.51342	4.95521	4.28827	5.37438	4.2202	5.13354	4.73432	4.33444	5.00832	4.88449	4.34107	5.01342	5.3335	3.77553
CCR2|729230	2.28749	1.6177	0.448653	0.816163	2.97371	2.02239	2.56624	1.83817	3.58076	3.03478	2.86313	1.93237	3.36848	3.6567	3.49899	3.9305	3.39564	3.08721	2.81583	2.4472	2.87045	2.25003	3.04292	3.13601	2.16387	1.73232	3.30045	2.68985	3.44357	3.95005	2.81765	1.93689	2.44745	1.89571	1.86659	2.78252	1.56649	1.93033	2.16262	0.610587	3.4986	2.70617	1.40966	3.23694	1.26658	2.4786	2.66289	3.31541	2.40097
KLRK1|22914.1	3.45668	2.27525	3.16921	0.39043	2.12174	2.17601	1.89451	1.47736	1.98771	1.45744	1.85383	1.20357	1.47099	3.75655	3.38325	2.79836	1.55545	2.34858	2.72832	4.20792	1.0952	3.37944	2.57009	3.28126	2.75326	2.64023	2.60305	1.77892	3.37904	3.21112	2.71719	-0.153308	2.77189	3.11873	3.01718	3.30738	2.76303	3.34871	3.2874	1.59208	2.59897	2.25663	2.42001	2.77645	3.06882	1.67392	3.02771	2.37376	2.51712
KLRB1|3820	2.7896	2.27525	1.21326	0.39043	1.60333	2.17601	2.26913	2.47338	2.72954	0.976569	2.56143	1.93237	2.06655	3.6567	3.11953	2.88613	2.20939	2.08471	3.25211	1.74522	2.78274	3.54973	2.67787	2.69223	3.24121	-1.28307	2.3594	2.41134	2.8223	2.90511	3.43882	0.907443	2.67164	4.53407	3.86467	3.24312	2.56995	3.57139	2.79017	1.59208	3.64535	2.70617	1.63502	2.68308	3.26121	2.91823	1.65268	2.24765	2.27465
GZMK|3003	3.50913	3.82208	2.91929	3.01074	3.76006	3.18326	2.37511	2.57265	3.58076	2.34525	2.66916	2.30805	2.22067	3.97957	3.60614	2.88613	3.5593	3.01308	2.0498	1.74522	1.58457	2.79284	2.57009	2.04801	3.01776	0.466219	2.81144	2.51027	2.91623	2.27375	2.81765	-0.153308	4.119	3.68077	3.44985	2.95292	4.15721	3.80869	4.48345	2.58273	4.39125	3.80231	3.48426	3.58547	3.84558	3.12937	3.25123	3.79278	3.34373
CASP1|834	4.80996	3.62896	3.6793	3.42752	4.09185	3.99371	4.08288	3.873	4.21963	4.59413	4.72781	3.46036	3.36848	5.20998	5.04857	4.77957	5.01954	4.62491	5.05085	5.54334	4.07067	4.75069	5.58062	5.18025	3.75767	2.52332	4.43655	4.21222	4.80789	5.56422	4.64794	4.1293	3.67702	3.81406	5.10377	4.69254	4.40894	4.37948	4.45698	3.0396	4.30555	4.38816	4.59793	4.63724	4.40319	4.47592	4.88585	4.67651	4.14402
PRKCB|5579	4.58412	4.80096	5.19602	2.53856	5.40773	6.56134	4.08288	3.57079	5.33651	4.44743	5.88245	5.72828	4.33949	4.73445	6.67789	6.0792	5.21225	4.54824	5.41546	4.65557	6.79238	6.69225	6.08029	6.45837	3.55054	1.50453	6.47831	3.92002	4.80789	5.56422	4.62039	3.0397	4.08042	6.97003	6.19408	6.52794	5.25736	6.2001	4.53497	4.50653	5.8604	6.69336	4.65048	6.29569	6.482	5.23805	4.28864	7.36861	6.00388
C3|718	7.12752	6.53909	7.42313	6.73599	9.07076	8.51762	8.26145	7.4468	9.26028	10.2685	8.89737	7.41217	8.23245	8.2611	8.34077	9.23402	10.4657	8.80391	9.04874	8.41629	8.8981	8.2875	8.38528	8.53886	8.34685	6.73067	8.43447	8.78361	8.04458	8.38582	9.22843	6.09339	7.55765	8.68543	8.04729	8.49579	7.37695	8.90013	7.69052	7.91118	7.90222	8.99597	9.09077	7.95265	8.04303	8.24516	8.31873	9.59602	7.59924
ITGAM|3684	2.60915	2.98945	2.50005	3.75049	4.33036	4.45051	4.55828	3.36463	5.0764	5.8191	4.80069	3.84929	5.10485	4.20838	5.02944	5.5443	5.26062	4.99594	4.53622	4.20792	4.45811	3.74942	4.40185	4.2853	3.55054	2.74837	3.71772	5.25439	4.28133	4.90966	4.24076	3.0397	3.67702	4.39912	3.08752	4.10701	3.67133	3.89366	2.95054	2.66964	3.7355	4.71045	3.69906	4.20515	4.4566	4.50143	3.18051	5.04209	3.77553
CCR1|1230	2.28749	2.27525	2.72485	3.97348	3.56032	4.03447	4.05126	2.57265	4.99832	5.73726	4.15399	4.15533	4.86876	3.89445	4.55509	4.38683	4.24428	4.6977	3.58664	3.50292	3.17608	2.37616	4.40185	2.79258	2.01038	1.50453	3.71772	4.55116	3.50533	3.40438	4.53443	3.27619	2.77189	3.89654	2.86531	2.68913	3.22328	3.08528	3.0245	2.66964	3.27637	4.01212	3.74811	2.9468	3.92352	3.95435	3.76783	4.25286	1.61713
CD33|945	1.70318	1.12623	0.881028	2.64617	2.97371	2.31483	2.37511	1.83817	2.62948	3.16569	2.7694	1.42305	3.15563	1.83758	3.04531	3.19193	2.75098	2.67134	2.97637	2.4472	1.0952	1.59384	3.04292	2.34098	1.83861	-0.158103	1.20112	2.99328	1.70754	2.40007	2.49248	2.26463	2.1819	2.81377	1.69698	2.48198	2.34698	2.76275	1.51133	2.04642	2.0149	2.11834	2.53628	2.68308	3.53392	2.9921	2.55519	2.37376	1.61713
IL2RG|3561	5.58399	5.21642	4.2845	3.5434	5.28347	6.02741	5.32537	5.74991	4.8506	4.31264	5.42539	4.68739	5.14391	6.21955	5.71991	4.88985	4.98156	5.65001	4.99571	5.73765	4.3091	5.51126	5.32283	4.75208	5.39292	3.59188	4.43655	4.78648	6.36208	5.7536	5.31368	2.53153	6.60903	5.72681	5.43579	5.52762	6.64848	5.79881	5.65613	5.03447	5.79901	4.82603	6.00433	5.28744	5.30425	5.63385	5.14925	6.21257	5.42353
HLA-DRB1|3123	8.35944	8.43623	6.98636	8.30087	8.94436	8.08989	8.69148	8.27314	8.27683	8.45731	9.20541	8.24392	9.08108	8.38328	8.27734	8.59469	9.29139	9.63812	9.96628	8.95254	9.49348	8.71803	8.66613	9.1257	8.61159	7.15582	7.16437	9.46612	8.55405	8.66123	8.66995	9.15289	7.92459	10.3095	8.41523	8.58113	9.35192	8.49021	8.522	9.38879	9.33777	8.05514	8.81961	8.17898	7.41939	9.66839	9.10395	9.49382	9.52246
CD96|10225	3.09428	3.28002	2.23365	2.74631	3.50575	2.76581	2.73499	2.57265	3.58076	2.45173	2.95114	2.69284	2.48686	3.49264	4.50058	3.55539	3.45228	3.01308	2.42859	3.70238	2.24022	4.08114	3.04292	3.59094	1.64358	0.900542	2.06607	2.99328	3.44357	3.27846	3.61667	0.472438	3.18944	3.25002	3.82405	3.42792	3.76454	3.46434	3.91167	2.66964	3.64535	3.19322	2.92554	4.06414	3.13584	2.75807	3.10613	3.43597	1.39224
FASLG|356	1.87289	-1.28307	2.37299	-0.216162	-0.236438	-0.205272	0.196378	0.265532	0.378185	-0.321685	0.407357	0.223777	0.43872	1.14956	0.358972	1.10862	0.326189	0.335996	0.310002	1.06474	0.348997	1.36956	1.17212	-1.28307	0.395516	-1.28307	-0.179538	-1.28307	1.2106	1.61629	0.442948	-1.28307	-0.20186	0.724406	1.02063	0.76964	0.753923	-0.258453	1.02677	0.610587	1.8632	-1.28307	0.81428	0.764739	0.685191	0.269237	0.829891	0.354515	0.798492
PTPRC|5788	5.33072	5.53859	4.31938	5.8468	5.90612	5.58142	5.72673	5.23248	6.94846	6.77848	6.27238	5.75885	6.50908	6.80769	6.69012	6.99809	6.68971	6.48179	5.26811	5.88854	5.38623	6.12819	6.32372	6.00432	3.75767	1.92899	5.79812	6.4781	5.31856	6.38541	6.04121	5.45505	5.1585	4.45462	5.42224	5.10787	5.38026	5.05054	5.48331	4.38337	5.56088	5.96425	5.09163	5.98936	5.05001	5.36859	5.09259	6.19559	4.06988
RARRES1|5918	4.83072	7.1379	4.17449	3.93156	5.48029	5.96553	5.00052	4.61714	5.75975	7.02258	7.9675	5.15402	5.20059	6.13859	4.86658	6.45426	6.33046	6.62555	7.30269	6.72063	5.54128	5.2563	7.74862	7.12528	3.85106	3.90394	6.03466	4.93634	5.45001	5.31442	6.85951	5.15243	5.04286	6.67522	7.06486	6.19578	5.62361	6.08738	5.5093	4.19111	4.59763	6.08984	6.969	5.40906	6.86443	7.15565	6.01441	7.57962	5.28294
C1QB|713	6.4957	6.84175	6.93105	7.42865	7.80291	7.26043	7.34716	7.59879	7.95383	8.3802	7.00113	6.88391	7.83905	7.21557	8.14589	7.4829	8.52302	7.99412	8.75973	7.40377	7.62292	7.22379	8.12935	7.56903	7.4473	6.22225	7.66482	8.73714	7.2499	7.66269	7.9148	8.19898	6.93516	8.90679	7.19003	7.47313	7.82395	7.32787	7.15718	7.73598	7.50413	7.69962	8.39783	6.85692	8.56628	8.41592	7.77526	7.62788	6.89576
CSF2RB|1439	3.45668	3.40595	2.91929	3.42752	4.23293	4.29146	4.60259	4.0896	5.57036	5.44671	4.75251	4.43317	4.30544	3.84993	5.15827	5.61023	5.65981	4.78939	3.536	4.556	3.59193	2.79284	4.30431	4.56612	2.93487	2.39609	4.37224	4.52774	3.7289	4.34503	4.16651	3.95858	3.67702	2.81377	2.86531	3.91412	3.57168	5.01305	3.60921	2.82918	3.44617	4.47573	3.97109	3.58547	2.84677	3.66923	3.38307	4.57514	2.72464
IL15|3600	3.98702	2.98945	2.82535	-0.216162	3.12621	2.31483	3.36905	2.83507	1.98771	1.64866	1.85383	2.41429	2.90584	3.6567	3.44228	3.50082	2.20939	2.76466	2.97637	2.8348	3.10553	3.3179	4.04727	3.21046	3.24121	0.900542	3.15512	3.06012	2.49705	3.34279	3.50057	1.93689	1.85618	2.63312	2.5031	3.36891	1.56649	3.01115	2.79017	2.17081	2.3928	3.04841	2.53628	2.47599	2.76445	3.25471	2.66289	3.65051	2.98883
TNFRSF1B|7133	6.21699	6.01445	5.76296	5.9449	6.6971	6.31893	6.5105	6.36275	6.96907	7.01392	6.72348	6.43154	6.25629	6.22828	6.09582	6.83673	7.22073	6.98679	6.99582	6.56925	6.55489	6.29717	6.58829	7.06134	5.77295	5.0411	6.28225	6.79502	6.28494	6.75993	6.37377	5.99742	5.75639	6.93143	6.33808	7.16162	6.35825	7.42741	6.24878	6.21793	6.51696	6.83808	6.90556	6.34224	6.545	6.80739	6.62656	7.217	6.07193
TNFSF13B|10673	1.02629	0.375066	1.21326	0.39043	1.96874	1.1614	0.911283	0.995114	2.62948	3.03478	1.43256	1.42305	2.81194	2.00935	2.11539	2.60496	2.75098	2.46438	0.310002	0.323495	0.769816	2.1118	1.17212	-0.190215	1.64358	0.900542	0.438348	2.68985	1.90377	1.81079	1.20654	0.907443	1.66082	0.724406	0.699847	0.76964	0.334822	0.7537	1.2893	-0.353087	1.50148	2.49883	2.42001	0.344467	1.48795	2.13165	1.65268	3.03908	0.374616
RASGRP2|10235	6.05003	6.29236	5.15798	2.64617	4.12844	5.67461	3.31681	2.66553	4.60929	4.92507	4.75251	4.90346	3.07707	4.89644	4.29175	5.2621	5.16219	4.67384	5.56186	3.60609	4.45811	5.61724	5.62168	6.22689	3.80512	3.80723	5.62952	3.72783	5.22988	6.29073	4.00544	3.34713	3.82438	5.79291	5.29426	6.72315	5.42378	6.06007	4.56005	4.24871	4.668	4.35775	4.70118	5.86734	6.22927	5.11118	4.56338	5.11614	5.83511
GBP1|2633	7.10213	6.05347	5.64417	4.79996	5.79672	6.38346	6.06435	5.07209	6.3607	6.73169	6.6919	5.85631	5.23718	6.5745	6.36353	6.99809	6.12805	6.02485	5.67149	7.58835	5.87398	6.32089	6.73275	6.46599	4.37587	3.47081	6.25576	5.53847	5.82175	6.67501	4.75317	4.38668	4.65365	5.91665	6.67719	6.7523	6.30495	6.7371	6.32394	4.7252	6.45197	6.6055	5.78684	6.56795	6.33288	5.59881	5.64574	6.98473	5.53794
TLR8|51311	0.291431	0.375066	0.881028	2.00374	2.26006	0.832108	1.74438	1.66902	3.41033	3.34217	1.65852	1.93237	2.60355	2.00935	2.49582	3.19193	2.92116	2.57157	2.18741	1.32885	1.77844	2.37616	1.17212	2.04801	2.16387	-0.158103	1.69747	3.40681	1.90377	1.81079	1.89938	0.907443	1.16669	2.04783	-0.294436	1.58437	1.56649	1.34269	1.51133	0.610587	1.27973	2.38281	1.14247	0.764739	1.00498	2.2568	0.829891	2.59707	0.798492
CCL19|6363	3.78914	5.2335	2.72485	3.01074	3.61291	3.90857	4.51256	3.12401	5.67445	4.22528	4.70267	3.88669	4.49865	4.80611	3.38325	4.12345	4.77504	4.62491	3.48352	4.07034	2.10209	3.6023	4.16308	3.4132	6.10224	3.99458	1.69747	4.12124	3.77977	4.75276	2.49248	0.907443	3.77691	3.93608	4.12091	5.0147	4.9353	6.09637	4.56005	5.45725	5.44543	4.53129	4.90958	3.98811	4.82481	5.74485	2.94479	2.96085	2.98883
C1QA|712	6.84592	6.90711	7.2304	7.06653	7.89338	7.42275	7.22137	7.41706	7.66256	7.79106	6.78465	6.54698	7.23894	7.31309	7.79592	7.45087	8.13255	7.71897	8.84411	6.73208	7.34526	6.83088	8.03622	7.47401	7.59297	6.47926	7.53864	8.26396	7.64922	7.43078	7.83615	7.82943	6.72612	8.92287	6.923	7.48359	7.74894	7.51718	7.36718	7.88644	7.47499	7.47011	8.56457	7.13329	8.65891	8.45726	7.80789	7.5195	7.40938
IL18|3606	3.3457	3.21268	3.09062	3.23413	2.80316	2.66558	2.26913	3.18803	3.63338	3.77022	3.38951	2.41429	3.07707	3.01667	4.15727	3.44411	3.5593	3.76622	5.08648	3.50292	3.42814	3.83977	5.44989	3.9795	3.55054	1.50453	3.81771	4.05724	3.44357	3.95005	3.61667	3.60042	3.32763	4.42714	4.36698	4.03292	4.08677	4.34971	3.78972	3.48524	3.15094	4.12477	4.19987	3.90784	3.92352	4.62267	4.03165	4.31707	4.34599
CD247|919	3.02393	2.8188	1.48312	1.63715	3.19681	1.85044	2.03048	2.47338	1.81626	2.10537	2.17949	1.78173	2.22067	3.01667	2.79657	2.96887	2.75098	2.85231	2.81583	2.91736	2.24022	2.59949	2.32688	2.58438	1.64358	1.23392	2.22018	2.60285	3.50533	3.14048	2.81765	1.24122	2.44745	3.04832	2.60253	3.03112	2.76303	3.01115	3.60921	1.59208	3.44617	3.04841	3.23178	2.9468	2.84677	2.13165	3.50385	2.59707	2.13619
CCR4|1233	-0.290909	0.375066	-1.28307	1.63715	1.3788	0.832108	1.38715	-0.310254	2.52196	0.976569	1.65852	2.85254	2.06655	2.16282	0.358972	0.782434	1.74874	2.08471	-0.276983	0.741211	-0.247598	-0.24209	0.413785	0.424417	-1.28307	-1.28307	-0.179538	2.06588	0.446391	0.37395	0.442948	-1.28307	-0.20186	-0.278081	0.699847	-0.247717	-0.258303	0.334623	0.29183	-1.28307	1.27973	1.10972	-1.28307	0.764739	-0.304152	0.269237	0.40273	0.775998	-1.28307
GBP2|2634	8.25774	8.00756	7.5497	5.36998	7.54999	7.94242	6.93983	7.18967	7.34136	7.51225	8.06934	6.8559	6.97759	7.78745	7.69637	8.38471	7.85119	7.69546	8.14057	8.8393	7.61024	8.17268	8.49434	8.30829	7.12622	5.87393	7.67818	7.19887	7.90834	8.14773	6.91726	6.23104	7.22329	7.94362	8.35413	9.01675	7.82395	8.84386	7.81818	6.70315	7.69597	8.138	8.16931	7.94513	8.33806	8.27875	7.83405	8.54327	8.18208
SH2D2A|9047	1.70318	2.62522	1.90665	2.00374	2.89096	1.65519	1.89451	1.66902	2.99378	2.10537	1.85383	2.19336	2.22067	2.16282	2.25365	2.25539	2.20939	2.57157	2.63516	2.20574	1.36054	1.59384	2.32688	2.79258	2.16387	2.94301	1.89351	0.942086	2.2307	2.13531	2.49248	0.907443	1.85618	2.63312	2.78292	3.42792	2.76303	2.56967	2.40342	1.18324	2.59897	2.11834	1.82988	1.5788	2.263	1.9946	2.4388	2.48973	3.62833
IL7R|3575	2.16208	3.46502	0.448653	3.23413	2.89096	2.94752	2.56624	1.47736	3.871	2.96458	3.25765	2.41429	2.60355	4.55195	5.04857	3.84547	4.3672	2.67134	1.04858	4.36327	1.77844	4.55119	0.842218	3.79826	-1.28307	-1.28307	3.07657	3.40681	2.91623	3.52019	3.43882	-0.153308	1.85618	2.42657	2.94324	2.95292	1.56649	2.46249	2.51025	-0.353087	2.49956	3.75642	1.40966	4.13637	2.48488	1.48216	1.42688	2.48973	0.374616
HLA-DRA|3122	10.1606	9.53781	8.85346	9.46792	10.0935	9.6383	10.2018	9.80417	10.3719	10.0986	9.99254	9.7787	10.0403	9.98582	10.2698	10.8025	10.7644	10.6683	10.5022	10.023	10.0833	10.1337	10.8405	10.3793	9.00354	8.0036	9.69503	10.8183	10.2772	10.5106	9.96659	10.102	9.67745	10.2872	10.0289	10.2375	10.0958	10.5755	9.7228	9.98383	9.96817	10.6469	10.6434	10.6561	10.2674	10.7114	10.2611	10.292	9.12037
C1R|715	9.00272	10.0938	9.55192	7.5788	9.78239	9.98677	8.3486	8.39342	9.60133	9.2969	9.68286	8.72493	9.25952	9.23114	9.11794	10.4443	10.0241	9.57592	9.90649	9.81999	9.84769	9.35899	9.86815	9.35428	9.70608	8.7927	9.49437	9.24515	9.35156	9.37727	8.89501	7.99873	8.8819	10.2757	9.75751	10.2801	8.8388	11.2496	9.38832	8.71045	9.43009	10.3118	10.297	9.84437	10.6446	10.6193	9.00637	10.7493	10.1494
JAK3|3718	4.55946	4.24918	3.38215	3.42752	4.33036	3.95177	4.68734	2.91291	5.16841	5.65049	4.2952	3.64625	4.04151	4.13607	4.19208	5.47522	5.26062	4.91683	4.83743	4.14077	3.48483	3.70203	4.43295	4.21471	5.40837	4.03784	4.77181	4.02414	4.5685	4.70461	4.20411	2.11004	4.45686	4.89668	4.27955	5.34065	4.71946	5.06892	4.40254	4.80415	4.01289	4.44713	4.95207	3.77839	4.16726	4.57539	5.57856	5.49487	4.60416
C1QC|714	6.3595	6.51134	6.71228	6.93478	7.67891	7.35196	7.23903	7.28057	7.76338	8.70211	6.71722	6.60422	7.61411	7.17103	7.91792	7.74009	8.48789	7.99892	8.76249	7.34159	7.68775	6.8955	7.79124	7.41226	6.67478	5.84985	7.35947	8.62156	7.25441	7.71528	8.03965	7.95681	6.78129	8.26215	7.02957	7.26638	7.45243	7.13193	7.055	7.45629	7.43519	7.7147	8.16706	6.61926	8.40752	8.25645	7.97393	7.60235	6.78427
IL16|3603	5.09371	5.28359	5.33887	4.20228	5.42254	5.09544	4.87968	5.29196	5.57036	5.70533	5.61246	5.00896	5.43912	5.53926	5.659	6.16944	6.41126	5.56175	5.75135	4.74872	5.68126	5.02553	5.98907	5.76594	4.68576	4.12067	5.62952	5.19614	5.35256	6.01283	5.18794	4.74294	5.31624	4.91658	4.96119	5.61908	5.28908	5.90496	5.00578	4.16143	5.22974	5.40401	5.51654	5.31882	5.08435	5.16008	5.25629	5.58889	5.01309
SELPLG|6404	4.48286	4.73049	3.6793	4.27113	5.093	4.8887	5.29868	4.59369	5.73589	5.5462	4.51328	4.40768	5.42333	5.17432	5.54242	5.69773	6.12805	5.5747	5.87874	4.97761	5.17852	5.15435	5.58062	5.43436	4.71089	3.53262	4.89137	6.11131	5.17392	5.56422	5.00829	4.8445	4.93887	5.7155	5.03424	5.44433	4.97485	5.64799	5.37438	5.12952	5.75658	5.41882	5.54458	5.22256	5.56963	5.65674	5.09259	5.40909	4.37706
CD14|929	6.60214	5.84691	6.0284	6.29828	8.11465	6.78681	6.87356	7.584	6.92227	7.40701	6.99078	6.78836	6.65142	6.62161	6.66556	7.89358	7.38613	7.25146	8.39617	6.38568	6.71748	6.67394	7.393	7.12528	6.73114	6.13528	6.87631	7.09909	6.94464	7.46008	6.98363	6.84741	6.62252	7.23862	6.22561	7.24603	7.16678	5.88435	7.09846	6.41947	6.5359	6.83808	6.98444	6.56141	7.60232	7.15565	6.47227	7.62154	6.80155
FCGR2B|2213	2.50969	2.27525	3.09062	2.15714	1.96874	3.18326	3.36905	2.12655	2.99378	3.28571	2.86313	1.93237	3.61081	2.54437	3.38325	4.58345	3.07336	3.81067	4.37269	3.39179	3.30761	2.37616	4.23542	2.46781	2.93487	1.50453	2.3594	4.43004	2.72181	2.81726	3.37431	0.907443	3.26019	3.63345	2.15563	2.58927	2.46277	2.66944	0.705604	2.39142	2.69197	3.88993	3.74811	2.23411	4.55783	3.91691	2.17339	4.37854	2.13619
CD7|924	4.31624	3.34436	2.0794	2.64617	4.09185	3.67075	2.88605	2.36678	2.27943	0.976569	2.66916	3.12705	2.22067	3.6567	3.79915	3.32352	3.33669	3.89564	4.48374	4.14077	2.95314	3.54973	3.1958	4.10189	3.01776	0.900542	3.36797	3.06012	3.8289	4.10647	3.55979	1.93689	2.77189	4.37055	3.44985	4.97568	4.59809	3.67104	4.16159	3.10344	4.18274	3.44542	4.26873	3.4217	3.99746	3.57623	4.28864	2.69697	3.14141
CCR7|1236	2.02472	1.98362	1.21326	2.29579	2.12174	2.02239	3.02279	1.98955	3.34874	2.23029	2.56143	2.85254	2.7115	3.6567	2.37981	2.38156	3.14383	3.40964	1.5347	2.65397	0.769816	2.37616	3.12138	2.69223	2.93487	0.900542	1.69747	3.24386	3.37904	2.62369	2.99975	-1.28307	1.66082	2.31103	2.01833	2.58927	3.28751	2.85039	3.50971	0.925139	3.44617	2.70617	2.83762	2.47599	2.67715	2.2568	2.31219	2.48973	0.374616
NLRP3|114548	4.40195	2.98945	2.37299	2.83994	2.80316	3.99371	3.20628	1.98955	4.25364	4.06677	3.32509	3.30331	5.27286	3.54943	3.11953	4.0108	3.60997	3.40964	3.0504	5.01559	3.69163	2.49214	3.57611	3.64563	1.1505	1.50453	3.95578	4.12124	2.2307	3.77458	3.55979	2.53153	1.43481	1.53283	2.69554	2.78252	1.9306	2.22081	2.79017	1.59208	1.69365	3.66001	4.09001	3.77839	4.48258	3.47681	2.7631	4.57514	-0.228186
SAMD9L|219285	5.22494	4.46711	3.44668	4.16658	4.76149	5.39054	5.61218	4.27789	5.57036	6.14688	5.37854	4.57736	4.98088	5.62101	4.63317	6.06986	5.5858	5.63772	4.28341	6.24089	5.17852	5.17185	5.79925	5.63691	2.54544	2.10205	4.93655	5.29658	5.09578	5.71766	5.09091	3.60042	3.26019	4.55961	4.44942	4.99532	4.69599	5.36517	4.76813	3.82522	4.47214	5.16149	4.51534	5.27149	5.10122	4.71282	4.88585	5.52236	3.06714
CD5|921	2.87201	2.98945	3.6793	2.74631	2.80316	3.4475	3.31681	2.66553	3.63338	3.49939	2.56143	3.60198	3.81823	3.49264	2.70311	3.19193	3.70626	2.93493	3.81618	1.91559	2.10209	3.04154	3.1958	3.59094	3.01776	0.900542	2.22018	3.55321	3.37904	3.67814	4.56366	1.5121	3.18944	3.48141	2.94324	3.30738	3.28751	3.34871	3.50971	2.49025	4.0485	2.97015	2.42001	3.16969	2.84677	2.2568	2.7631	3.11328	2.98883
AIM2|9447	0.291431	0.375066	-0.171624	-0.216162	-0.236438	0.832108	-0.361473	0.675959	-1.28307	-0.321685	1.16452	-0.341256	-1.28307	-0.212894	-1.28307	-0.239072	-0.264809	-0.257417	1.04858	0.741211	-1.28307	0.356278	0.413785	-0.190215	-0.212289	-0.158103	0.438348	-0.342787	-0.173362	0.797747	0.442948	0.472438	1.16669	1.3102	-0.294436	-1.28307	-0.258303	0.7537	-0.29061	0.20776	0.696996	0.361186	0.388744	-1.28307	0.273714	0.269237	0.40273	-1.28307	-1.28307
ICOS|29851	1.02629	-0.227845	-0.171624	1.14447	0.786325	-0.205272	1.57679	0.675959	2.52196	0.976569	1.16452	2.41429	1.20156	0.394721	1.3729	0.782434	1.06797	1.76153	-1.28307	0.323495	-0.247598	0.356278	1.17212	0.854063	0.395516	-0.158103	1.47054	1.20094	1.90377	-0.228692	1.20654	-1.28307	0.409187	-0.278081	-0.294436	-0.247717	1.34294	0.334623	0.705604	-0.353087	0.284187	0.361186	0.388744	0.344467	-1.28307	0.269237	0.40273	0.354515	-1.28307
NKG7|4818	3.74608	3.28002	2.23365	2.29579	2.60972	2.44146	3.08658	2.47338	2.8231	2.34525	2.66916	1.61351	0.43872	3.60406	4.00895	3.19193	2.99926	3.01308	3.68288	3.20719	2.24022	3.54973	2.87191	2.04801	2.84692	1.50453	3.30045	1.20094	3.44357	2.51621	3.16141	1.93689	3.39206	4.11897	2.69554	3.03112	4.05021	3.76425	4.05973	2.04642	3.69113	3.44542	4.23471	3.4217	3.43094	3.42441	3.18051	3.18385	3.46438
CXCR4|7852	7.31227	7.21735	6.96999	6.62857	6.77416	6.82797	6.83694	7.28057	7.99964	8.5411	7.07644	6.7123	7.04104	7.07759	7.08686	6.71616	8.02463	6.58774	7.14267	7.23294	6.95671	6.9774	7.44732	7.01535	6.47656	6.07425	6.91068	8.01084	6.57146	7.59826	7.32823	8.97395	6.68171	6.62772	7.46565	7.63527	7.16678	7.84781	6.70749	7.34516	6.80413	7.99959	7.18479	7.78302	7.81152	7.24144	7.67913	7.23373	6.05281
FCER1A|2205	3.83094	2.8188	2.72485	1.14447	4.50746	3.86404	2.47384	3.47139	2.52196	2.73083	3.99744	2.06876	2.60355	4.05994	3.96936	4.9317	3.14383	2.76466	3.9382	4.20792	4.03315	3.83977	4.1255	3.64563	2.42912	0.900542	2.81144	1.77892	4.59715	4.97201	2.2262	3.76491	3.82438	2.72627	2.39632	4.45788	2.56995	2.66944	2.40342	2.28533	2.93963	3.04841	3.92917	3.82284	3.63004	3.62348	3.6153	4.07861	2.40097
IL21R|50615	0.705155	1.6177	0.881028	1.41174	1.60333	0.404718	1.57679	0.265532	3.21704	1.64866	1.16452	1.93237	1.89398	1.64257	1.3729	2.38156	1.3322	1.76153	1.5347	1.32885	0.769816	-0.24209	2.0342	-0.190215	0.821841	0.466219	2.22018	1.42035	2.2307	1.39142	1.89938	-1.28307	1.43481	1.3102	1.50474	1.58437	1.07828	0.7537	2.28804	0.925139	2.15216	1.60008	1.63502	1.35492	1.48795	1.67392	1.42688	1.5916	1.61713
HLA-F|3134	8.79266	7.55981	5.67143	7.33125	7.58332	7.63309	6.89599	6.04608	6.4218	6.80884	6.72972	6.70708	5.12451	7.29659	7.41254	8.12542	7.52793	6.88655	7.71774	7.80715	6.45202	8.06442	7.23875	7.81255	7.05931	5.22081	6.99318	6.53207	8.82623	7.7864	7.38254	5.79662	7.1177	7.72405	8.57983	8.34894	8.83612	8.32793	9.15817	7.00003	8.44187	6.9391	7.73381	7.15952	7.15839	8.02309	7.6727	7.16125	7.38283
PDCD1LG2|80380	1.02629	1.12623	1.48312	1.14447	2.89096	1.65519	1.74438	0.675959	1.98771	3.10172	2.02583	0.944599	1.20156	2.42805	2.88434	2.70489	2.65772	2.08471	1.72756	1.91559	1.94932	1.95892	2.18795	2.58438	-1.28307	-0.158103	2.48636	1.77892	1.2106	1.98215	1.20654	1.5121	1.16669	1.72565	2.39632	2.10188	1.56649	3.01115	1.02677	1.18324	2.0149	2.60622	2.00153	2.58325	2.84677	1.26096	1.15904	3.31541	1.61713
SPN|6693	3.55973	3.57636	1.21326	4.27113	4.12844	3.72155	4.62425	3.75115	4.93686	5.09898	4.59751	4.06035	5.0234	4.65904	5.02944	5.31049	4.94256	4.81142	3.97669	4.58154	4.03315	4.04362	4.40185	3.64563	3.60518	2.10205	3.81771	4.74646	4.31621	4.52217	4.56366	3.47933	3.45373	3.72658	4.30929	4.42928	4.08677	3.62208	4.2257	2.90278	4.62147	4.41795	4.09001	4.17117	3.58278	3.57623	4.38615	4.60116	1.81165
CD27|939	3.60863	3.06776	2.37299	2.64617	3.26412	2.44146	3.08658	3.24933	3.21704	2.34525	3.18691	2.51323	2.48686	3.37189	3.49899	2.79836	3.33669	3.08721	2.97637	2.20574	1.58457	2.37616	2.57009	2.8864	2.65309	2.39609	3.30045	3.30024	3.62144	3.27846	3.23592	1.24122	3.26019	3.53389	3.86467	3.36891	3.15606	3.57139	3.91167	2.58273	4.15033	3.32482	3.08677	3.02499	2.76445	3.47681	3.38307	2.48973	3.21205
TLR2|7097	4.25613	4.03197	3.44668	3.70144	3.71266	3.50663	4.08288	3.75115	5.01824	4.70593	4.65105	3.73093	4.7216	4.75873	4.65829	4.60948	5.0747	4.12412	4.91874	5.10638	4.40033	4.86267	4.94544	4.62175	3.75767	2.52332	4.43655	4.57422	4.44786	4.75276	4.20411	4.28194	3.32763	4.3414	5.12064	4.93558	3.71868	4.67184	4.2257	3.4365	3.5492	4.91227	5.05311	4.71005	4.5081	4.81812	4.38615	4.96403	3.57572
IL10RA|3587	4.91088	4.73049	3.97016	4.7036	5.76221	5.45201	5.11202	5.1384	5.93764	6.21649	5.84848	5.63248	5.12451	5.55321	5.30861	6.16066	6.06588	5.73317	5.61162	4.97761	5.10809	4.65438	5.70047	5.14272	3.85106	3.26773	4.66848	5.93555	5.45001	5.59095	5.3809	4.86882	5.06279	5.25034	4.86435	5.47263	5.33539	5.1575	5.00578	4.38337	4.91947	5.32761	4.8658	4.88795	5.54519	5.07765	5.41875	5.62738	4.75372
TLR1|7096	1.51082	1.98362	1.90665	2.00374	3.05197	3.03045	3.84539	3.12401	4.25364	4.52264	4.7768	3.50912	4.43708	4.02031	4.08501	4.86846	4.50745	4.0144	3.58664	4.10599	3.59193	3.74942	4.52241	3.89172	0.821841	0.900542	2.81144	3.50604	3.24064	3.21112	3.30677	2.85731	2.44745	2.9743	3.21867	3.30738	2.34698	4.08648	3.0245	1.59208	3.33522	3.19322	3.1611	3.82284	3.26121	3.79838	3.44472	4.00256	2.81818
IRF8|3394	3.91109	3.46502	2.23365	3.84386	4.33036	4.03447	4.46535	3.98537	5.67445	6.0485	4.67709	4.21535	4.91466	4.78262	4.84487	5.29454	5.89252	5.46775	4.89883	5.24071	4.48615	5.51126	5.56666	3.64563	5.17546	3.53262	4.49812	5.67267	5.40211	6.00291	5.05019	4.20764	6.07367	4.1861	3.69483	4.71641	4.57254	3.223	4.43002	2.28533	4.0485	4.50378	4.3973	3.68515	4.58206	5.06058	4.56338	5.06096	4.99317
CTSS|1520	6.07634	6.19103	5.5445	6.64163	7.10307	6.52604	7.55313	6.77598	7.41082	8.36835	7.31074	6.73298	7.44847	7.32126	7.60244	7.89623	7.76717	7.86309	7.01906	7.02988	6.68155	7.06897	7.68546	6.90199	5.63534	4.41129	6.81714	8.2153	7.0364	7.31928	7.38664	6.89554	6.51813	6.70413	7.01159	6.52118	7.11905	7.19606	6.93548	6.46878	6.72382	7.11305	7.08332	6.31138	7.54799	7.41262	6.7477	7.68678	5.4675
LCP2|3937	4.7889	4.5783	4.2845	5.3542	5.12955	4.91076	4.74778	4.39101	5.5568	6.09031	4.91453	4.82858	5.32478	5.39178	5.89916	5.64838	5.89252	5.08909	5.08648	5.01559	5.17852	4.60371	5.28923	4.31934	3.01776	2.39609	5.08439	5.26859	4.73242	5.18001	5.14991	4.54593	4.22892	5.13616	4.9798	4.89433	4.83141	5.55973	4.89184	4.24871	5.11687	5.77008	5.53063	5.25537	5.78329	5.25315	4.88585	5.53592	3.57572
CD74|972	11.7961	11.3101	10.9219	11.0152	12.0742	11.1879	11.7997	11.3592	11.6904	11.1773	11.5708	11.1883	11.4516	11.4676	11.6849	11.8494	12.3912	12.541	12.405	11.6597	11.8687	11.8044	12.1271	12.1584	11.0363	9.47933	11.347	12.2331	12.0541	11.8935	11.441	11.1782	11.533	12.9344	11.9049	12.2426	12.1028	12.4949	11.6538	12.5603	12.0928	12.2604	13.1591	11.5694	12.2355	12.6857	12.0798	11.8821	10.9747
DOCK2|1794	3.7017	3.77617	2.50005	4.45993	4.33036	4.42007	4.36602	4.12274	5.64912	6.16264	4.84731	4.21535	5.0647	4.98144	5.81231	5.69773	5.82977	5.43972	4.53622	4.60664	4.80834	4.72721	4.98794	4.31934	3.1705	1.73232	3.86521	5.66195	3.87642	5.2148	4.67497	3.65736	3.67702	4.63362	3.94264	4.14268	4.05021	3.8518	4.194	3.48524	4.30555	5.16149	3.84148	4.61213	5.01484	4.36907	4.14743	5.15178	2.81818
CXCL1|2919	2.94997	1.81223	0.448653	1.83206	3.26412	2.85952	4.70777	4.05569	1.12994	2.81303	5.91565	2.60583	0.869983	3.43353	2.11539	3.70771	4.1099	4.0144	4.0507	4.50351	0.348997	2.96331	5.25484	3.34874	4.3441	2.25655	1.47054	1.61074	3.87642	2.62369	4.16651	4.38668	4.08042	3.48141	4.21817	3.17586	4.35	1.07805	1.87342	0.925139	1.27973	0.361186	4.51534	1.94335	1.84916	0.999582	5.41875	2.79039	1.81165
LILRB2|10288	2.7022	1.39279	2.23365	3.65066	3.93547	3.50663	2.95604	2.36678	3.78059	4.80968	3.86776	2.92622	2.35989	2.84583	2.70311	4.26114	3.92215	3.81067	3.97669	2.74722	3.10553	1.59384	4.08691	1.8757	2.65309	0.900542	2.60305	4.18253	2.61381	3.21112	3.55979	2.64849	2.67164	2.89626	0.699847	2.24001	3.22328	2.46249	2.16262	2.39142	2.0149	3.44542	3.84148	1.94335	3.32003	4.02644	3.10613	3.79278	1.81165
CD1E|913	1.51082	1.6177	0.448653	-1.28307	0.786325	1.1614	2.26913	0.675959	1.62165	0.976569	2.02583	0.944599	2.35989	3.43353	1.59727	2.96887	1.3322	1.07969	1.5347	2.8348	1.94932	2.37616	2.18795	0.854063	1.64358	-1.28307	0.869569	-0.342787	3.08754	3.27846	2.71719	1.24122	2.02821	1.04683	3.15458	2.10188	1.34294	1.75974	0.705604	-1.28307	2.0149	1.79426	1.14247	2.47599	1.00498	1.84315	2.0198	1.5916	0.798492
CFB|629	6.77808	6.88565	7.01324	4.60035	9.28238	6.58896	8.25972	6.97963	5.75975	6.44635	9.80525	8.99374	8.29452	8.38718	6.50869	8.76354	8.67056	10.0246	8.26044	8.97319	6.75829	8.05737	7.90928	8.06665	7.31013	6.15506	7.51277	8.25685	9.01587	7.40087	8.88202	4.68934	6.76921	9.98191	9.07133	7.96907	8.10582	7.80183	7.48648	6.51058	6.65618	7.07149	8.93267	6.40207	7.45263	7.08144	7.84552	7.95742	7.21239
BTK|695	2.28749	1.39279	3.0075	2.92786	3.71266	3.25399	3.20628	2.98676	3.78059	4.6399	3.45118	2.85254	3.43299	3.01667	4.95031	3.80099	3.60997	3.72037	3.0504	2.55429	2.95314	3.11575	3.33401	3.05751	3.43464	1.92899	3.22961	4.5969	3.00442	3.67814	3.23592	2.75668	2.95365	3.53389	2.60253	2.95292	3.15606	3.01115	3.40283	2.90278	2.49956	3.70902	2.83762	3.30119	4.03306	3.52737	3.38307	3.43597	2.27465
CXCL2|2920	4.22511	1.6177	2.82535	2.83994	4.71414	1.65519	4.62425	2.98676	3.21704	1.45744	7.1055	6.56439	1.69793	3.1694	1.10709	3.55539	3.83963	4.08847	1.89766	3.91825	0.348997	-0.24209	5.33934	0.854063	2.65309	2.84897	3.91121	2.06588	3.7289	0.797747	3.37431	3.0397	2.5639	3.77098	2.5031	3.24312	2.34698	1.75974	1.51133	1.91027	1.27973	1.10972	4.16418	3.16969	2.58422	0.999582	6.01441	0.354515	-0.228186
TIGIT|201633	1.51082	1.6177	0.881028	1.14447	1.79757	2.31483	2.15473	1.66902	2.27943	0.250173	1.65852	2.41429	2.22067	2.65201	1.10709	1.59891	2.83858	2.34858	0.310002	1.91559	0.769816	1.36956	2.0342	0.854063	0.395516	-0.158103	1.20112	1.61074	1.70754	1.12491	2.60921	-1.28307	2.44745	0.724406	0.699847	1.77824	2.66971	1.07805	2.70276	0.610587	2.27749	1.96538	1.14247	0.764739	1.00498	2.2568	2.31219	1.9566	-0.228186
ITK|3702	3.16136	2.90665	1.21326	2.42228	2.50232	2.44146	2.65308	2.25166	2.91096	1.81748	2.445	2.60583	2.81194	3.3075	3.25741	3.04712	2.65772	2.67134	1.72756	2.91736	1.36054	2.96331	2.67787	2.69223	1.1505	-0.158103	2.81144	2.60285	2.49705	3.06621	3.08284	-0.153308	2.5639	2.31103	3.55288	2.24001	2.85067	3.08528	2.60971	-1.28307	3.15094	2.79963	2.64388	3.02499	3.06882	1.9946	2.31219	2.69697	0.798492
NCF4|4689	3.45668	2.62522	3.62457	3.16344	3.66364	3.56344	2.73499	3.419	3.91417	4.31264	3.67445	3.24691	2.06655	2.93377	4.04748	4.0108	4.17865	3.4663	4.58685	3.39179	3.24334	2.25003	4.52241	2.79258	3.60518	2.84897	3.76858	4.21222	4.05224	3.77458	3.72412	4.51546	3.18944	4.3414	2.5031	3.24312	3.89395	2.22081	2.87258	2.90278	2.86171	3.80231	4.65048	2.77645	4.65242	3.95435	4.07129	3.49267	3.34373
CSF2RA|1438	2.16208	2.90665	2.37299	2.74631	3.19681	3.25399	3.31681	2.91291	4.28687	3.3965	2.7694	2.30805	4.40528	2.93377	3.38325	4.29361	4.1099	3.57336	3.81618	3.06955	3.64264	3.92479	3.73428	3.59094	3.60518	1.23392	3.22961	3.88358	2.72181	4.43632	3.23592	3.54115	2.32077	3.58453	3.50228	3.42792	2.85067	3.40769	2.28804	3.0396	2.77933	3.60928	3.48426	3.77839	3.84558	3.79838	3.6153	3.49267	2.51712
NCF2|4688	2.16208	3.28002	3.16921	4.60035	4.33036	4.22258	4.70777	3.24933	4.95764	6.03999	4.70267	3.84929	5.16305	4.37474	4.63317	5.08795	5.09263	5.17659	4.31379	3.91825	3.91435	3.83977	5.02923	3.4132	3.1705	2.84897	4.37224	5.29658	4.5685	4.31327	4.85123	3.81582	3.62435	4.55961	2.86531	2.95292	4.08677	3.8518	4.12843	3.27956	3.44617	4.61081	4.26873	3.58547	5.11789	4.77692	4.38615	5.22054	2.27465
PLAU|5328	5.17712	4.18035	4.60033	4.97527	4.64006	4.82042	6.5619	5.44391	6.21296	7.459	5.07983	5.50603	5.40736	5.77181	5.30861	5.67327	6.01978	6.25936	6.06885	6.16688	5.80886	5.70399	6.77584	5.8025	4.68576	5.68273	4.77181	5.66195	5.22988	6.00291	4.96513	3.95858	4.70528	4.95558	5.92308	6.06248	5.62361	5.19146	5.12825	4.331	5.19838	5.01328	6.18441	5.20587	5.42974	5.31202	6.97889	6.0893	4.95248
CXCR5|643	-1.28307	0.375066	0.881028	-0.216162	0.363739	-0.205272	0.196378	0.265532	1.12994	0.250173	1.43256	0.628746	1.20156	1.41702	0.358972	0.782434	1.06797	0.75524	-0.276983	0.323495	0.348997	0.356278	2.0342	1.18469	2.01038	-1.28307	0.438348	0.6264	1.70754	0.797747	-1.28307	-1.28307	-0.20186	-0.278081	-1.28307	0.76964	1.56649	0.334623	0.29183	0.610587	1.27973	0.783467	-0.217446	0.344467	0.273714	-0.307492	0.829891	0.354515	0.374616
HCLS1|3059	6.09362	5.81321	5.46884	5.50475	6.13011	6.26857	5.76622	5.66248	6.56411	6.63331	6.01088	5.27175	6.04554	6.13859	6.02999	6.44706	6.81378	6.16837	6.72903	5.74896	6.01538	6.10104	6.54624	6.01475	5.78484	5.22081	6.16376	6.38339	6.0146	6.95777	6.13181	5.97519	5.08245	7.16565	6.53341	6.54803	5.83178	6.7371	5.58458	5.82224	6.22959	6.31231	6.78146	6.28778	6.68025	6.43608	5.91988	6.67135	5.81255
IL2RB|3560	4.91088	3.57636	2.82535	2.74631	4.36143	3.50663	4.62425	3.66379	4.91577	5.29765	5.24563	4.32837	3.81823	5.51094	5.32439	5.1245	5.17907	5.5747	4.28341	5.12387	4.17771	4.96659	5.00873	4.96058	3.01776	1.23392	3.36797	4.52774	5.30125	5.18001	4.62039	2.26463	3.72783	3.68077	4.62522	5.34065	5.24124	4.04992	5.12825	3.27956	5.04817	3.84678	4.48672	4.45154	3.26121	4.06118	4.61793	4.18566	2.51712
MEF2C|4208	6.65547	6.06306	6.17844	4.95449	6.33181	6.78084	6.57308	5.83235	7.71537	7.93339	6.78465	7.05789	6.22019	6.71144	6.51558	8.19796	7.36416	7.15996	6.27591	6.23285	7.44506	6.69225	6.59518	7.11562	5.22863	5.06221	7.17855	6.14249	5.8928	7.16769	6.4383	5.90639	4.96028	6.74366	6.33808	7.31017	5.85315	7.08301	7.37073	6.51645	6.09984	6.61195	7.12105	6.89385	7.1381	6.67909	5.85323	6.98473	5.82387
CD69|969	4.76753	3.99236	3.38215	4.27113	3.93547	3.90857	4.66661	4.39101	4.87265	3.10172	4.87007	5.12302	3.43299	4.46606	5.29266	3.84547	4.07425	3.08721	3.12082	4.10599	3.53937	3.43847	4.37006	3.05751	1.64358	0.900542	5.20006	4.70528	4.20893	4.43632	4.16651	2.11004	3.26019	2.81377	4.08697	4.14268	4.54653	3.28722	3.87216	4.35743	3.44617	4.58479	3.00841	5.53464	5.65208	2.4786	4.41724	3.69951	2.27465
HCK|3055	3.98702	3.28002	3.24374	4.20228	4.93675	4.53814	4.86156	4.33556	5.41374	6.14688	4.75251	4.30093	5.32478	4.85198	5.04857	5.19494	5.64774	5.19347	5.18837	4.7029	4.71664	4.1882	5.12755	4.31934	3.89558	2.84897	4.43655	5.59591	4.8561	5.16229	5.24318	4.31771	3.0366	4.55961	3.94264	4.27713	4.40894	3.89366	4.194	3.48524	4.18274	4.71045	4.51534	4.42294	5.31874	4.64574	5.01342	5.04209	3.57572
MS4A1|931	1.02629	1.12623	-0.171624	0.39043	-1.28307	2.02239	0.597667	0.995114	1.39664	0.658613	2.445	1.42305	1.20156	2.30152	1.96247	1.37449	1.91916	1.07969	0.72605	-1.28307	-1.28307	0.356278	-0.198348	0.424417	1.83861	-1.28307	3.07657	-0.342787	1.90377	2.13531	2.07202	-1.28307	0.409187	-1.28307	-0.294436	-0.247717	0.753923	-1.28307	-0.29061	-1.28307	0.696996	0.361186	-0.217446	1.0898	-0.304152	0.269237	0.829891	0.354515	0.374616
FLT3|2322	0.291431	0.798994	0.448653	0.39043	0.363739	0.832108	0.196378	-1.28307	0.802481	0.658613	1.43256	-0.341256	0.43872	0.820953	-1.28307	0.782434	1.3322	1.07969	2.18741	1.32885	0.769816	1.36956	1.44045	0.854063	0.395516	-0.158103	0.869569	1.20094	1.48036	1.39142	-0.176006	-0.153308	-1.28307	0.724406	1.86659	2.10188	0.753923	1.56623	1.02677	0.610587	0.696996	1.37564	1.14247	1.0898	1.26658	1.48216	0.40273	1.36738	0.374616
CD22|933	3.40226	3.86657	2.0794	1.41174	3.19681	3.56344	5.08103	2.91291	2.52196	3.64115	4.07783	2.06876	2.81194	2.75217	4.80044	2.25539	2.92116	4.25853	3.42905	1.91559	4.56714	3.11575	2.87191	4.56612	2.93487	1.23392	4.12145	3.80781	3.3115	5.23189	3.43882	2.53153	2.32077	2.9743	1.86659	3.17586	2.66971	4.12213	1.02677	0.925139	2.93963	4.44713	4.23471	2.36011	5.46926	2.2568	2.66289	4.62671	3.21205
CD79A|973	1.87289	2.51773	2.50005	1.83206	1.3788	2.66558	3.14767	1.98955	1.98771	2.10537	3.77434	2.06876	-0.179252	3.09505	2.11539	2.49758	2.99926	2.08471	2.42859	1.91559	0.769816	1.59384	0.842218	0.854063	2.75326	2.25655	3.30045	1.20094	2.2307	2.90511	2.49248	0.472438	3.18944	3.31144	3.33888	1.58437	2.66971	2.76275	2.60971	2.39142	2.49956	4.05066	3.00841	2.23411	2.37821	2.2568	2.66289	1.78561	1.39224
FLT3LG|2323	5.27123	4.77785	4.05539	2.74631	4.6145	4.11268	3.20628	3.66379	3.14639	3.54821	3.38951	2.99631	4.23483	4.02031	3.79915	5.37259	4.07425	4.15891	4.72889	4.14077	4.34015	5.06352	5.10842	5.18025	5.00307	3.94997	4.40475	3.35451	4.99174	5.07028	5.24318	2.11004	4.33104	5.10181	4.69447	5.68104	5.20843	5.45179	4.28709	3.86259	4.33468	4.80365	5.09163	4.77936	5.01484	5.38239	5.11173	5.45262	5.26644
CIITA|4261	4.45639	3.77617	2.50005	3.01074	4.68987	4.25743	4.60259	3.91144	4.75886	4.70593	5.06017	4.45823	4.79706	4.63301	4.52809	5.76873	5.9229	5.39664	4.42928	4.24036	4.42951	4.04362	4.78597	5.21683	3.373	1.92899	4.30492	5.21092	5.30125	5.56422	4.41122	3.0397	3.45373	3.42695	3.55288	4.69254	4.31961	4.25654	3.83153	2.90278	3.82034	4.26247	4.82065	4.56056	3.58278	3.62348	4.38615	4.67651	3.62833
RUNX3|864	3.74608	3.86657	3.09062	3.42752	3.76006	4.25743	4.14413	5.6737	7.16496	4.6399	4.2952	4.48285	4.37276	4.75873	4.73111	4.55695	5.09263	4.46727	3.536	4.74872	4.03315	4.08114	4.87924	4.53749	4.1372	1.23392	3.95578	4.18253	4.80789	5.24878	4.20411	3.27619	5.45842	4.0842	4.9798	4.45788	4.67213	4.22409	4.02412	2.66964	4.33468	4.53129	4.51534	3.94853	4.10172	4.79766	6.74158	4.04108	3.52113
CCL22|6367	2.02472	2.8188	0.881028	3.16344	3.38999	2.94752	3.68977	3.12401	3.14639	2.23029	2.66916	3.18822	3.91173	3.97957	0.780989	3.60797	4.07425	3.93632	3.0504	3.91825	2.36627	2.88059	4.04727	2.97449	4.09964	2.25655	2.60305	3.50604	4.47898	3.06621	2.91157	0.472438	2.44745	2.72627	1.50474	2.87024	3.40797	3.15578	3.78972	1.75993	4.0485	2.79963	3.00841	2.77645	2.58422	3.91691	2.7631	4.07861	2.51712
ZBP1|81030	1.02629	0.375066	0.448653	-0.216162	0.786325	1.1614	0.597667	-0.310254	-0.225476	1.23695	0.407357	0.223777	0.43872	1.14956	0.780989	1.10862	0.326189	0.335996	1.04858	0.323495	0.348997	0.777972	0.842218	0.424417	0.395516	-1.28307	0.438348	1.61074	0.446391	-0.228692	2.49248	-1.28307	-0.20186	0.30854	1.69698	0.76964	1.34294	0.334623	1.02677	-0.353087	0.284187	-0.238373	-1.28307	0.344467	1.00498	0.269237	0.829891	0.354515	0.798492
ITGB7|3695	2.7022	4.40813	1.48312	1.83206	2.70968	2.94752	3.51531	6.28437	3.0721	4.2841	3.25765	2.85254	4.61443	4.52388	3.44228	4.70911	3.39564	3.15772	3.63556	4.14077	1.77844	2.59949	3.33401	3.34874	4.31161	4.56709	2.711	4.35216	3.3115	3.52019	3.30677	3.34713	3.82438	2.72627	3.28003	3.69141	3.89395	4.83112	3.45726	1.91027	3.21502	2.79963	2.744	3.30119	2.84677	4.50143	3.6153	3.18385	3.62833
MET|4233	5.63208	6.36394	4.45104	3.48662	5.60235	5.1705	8.44758	5.78138	6.17797	5.63927	7.47932	5.52986	5.77396	6.81929	6.92555	7.22964	7.33433	6.66844	6.59939	8.12854	6.54826	6.99225	7.22104	7.63134	5.29661	4.16036	5.67022	5.13544	5.91572	7.31126	6.08218	5.1721	5.78066	5.57229	6.3737	7.21705	5.57297	6.86361	6.09422	4.50653	6.25267	5.72314	7.10702	6.68696	6.25211	6.48167	7.055	6.14342	5.83511
CTSC|1075	6.82021	6.99491	6.71228	5.65402	6.95308	6.68169	7.12592	6.84711	7.38421	7.72625	7.08132	6.22809	8.10957	6.9463	7.02062	8.32118	7.82462	7.56534	7.2408	6.96343	7.30647	6.60476	7.33656	7.2139	6.19422	5.52442	7.61009	7.50207	6.46669	7.2328	6.4925	6.28624	6.55377	6.83538	6.80793	6.97143	6.66671	7.77689	7.09846	7.19576	7.36278	7.28047	7.88126	7.04222	7.63454	7.50067	6.10313	7.53308	6.02365
PIK3R6|146850	1.70318	1.39279	1.71037	0.816163	1.79757	1.42932	1.38715	1.66902	1.62165	2.55088	2.445	0.944599	1.47099	2.00935	3.04531	1.79307	2.3352	2.34858	2.53557	1.91559	2.24022	1.95892	2.57009	1.67999	0.821841	0.900542	2.06607	2.30512	3.00442	2.81726	2.81765	0.907443	1.43481	1.89571	1.69698	2.36606	1.9306	1.07805	1.2893	1.18324	1.69365	1.79426	2.42001	1.77256	2.263	2.13165	2.17339	1.78561	1.39224
CSF1R|1436	6.02324	6.0243	5.40532	5.93432	7.15276	6.78681	6.47518	6.67906	7.29721	7.60747	7.18024	6.30606	7.22989	6.76037	7.41622	8.06793	7.96505	7.29513	8.02597	6.82591	7.4379	7.22379	7.26491	7.42012	5.79662	4.65308	6.68439	7.51404	6.77322	7.30724	6.98363	7.25963	6.17785	7.46158	6.42214	6.94137	6.36571	6.73134	5.91137	6.43816	6.57915	7.17976	6.94291	7.22309	7.25577	7.63355	6.73542	7.50234	5.78964
IL33|90865	6.72918	7.18258	6.78271	4.62686	6.87449	6.74445	6.4081	6.82211	6.90097	5.33985	7.26854	6.48738	5.83491	6.63479	6.70225	7.13428	7.0885	6.39689	6.30644	7.062	7.04889	6.80868	7.0759	7.61772	3.89558	3.47081	6.79278	5.8995	6.3283	7.38186	6.04121	4.79461	5.81632	6.27373	6.77634	7.53147	6.05114	7.63601	6.0856	6.074	6.6904	7.47366	7.21564	6.86756	7.19813	6.5444	5.68459	7.78937	5.83511
LILRB1|10859	2.16208	1.12623	1.48312	2.83994	2.97371	3.18326	2.65308	2.57265	3.14639	4.57069	2.95114	1.78173	3.23012	2.42805	2.96707	4.29361	4.14469	3.72037	2.72832	2.91736	2.95314	1.95892	3.96455	3.05751	2.01038	1.50453	1.47054	3.99026	3.00442	3.40438	3.61667	2.95138	2.32077	2.63312	2.01833	3.03112	2.66971	2.08287	2.87258	2.17081	2.0149	2.88741	3.48426	3.23694	2.58422	3.25471	2.55519	3.7469	1.61713
HCST|10870	4.12784	3.86657	3.78291	3.08911	4.53498	3.81809	3.20628	3.30813	2.62948	3.03478	3.03408	2.99631	2.90584	3.49264	3.65686	3.38508	3.39564	3.72037	4.48374	3.20719	3.10553	3.43847	4.1255	3.74915	4.37587	3.0313	3.30045	3.35451	4.24559	3.95005	3.9622	2.11004	3.77691	4.95558	2.86531	4.07044	4.28856	4.31932	3.87216	3.86259	3.77854	3.80231	4.8434	3.73252	4.31917	4.42348	3.31865	3.96297	4.21453
CD180|4064	2.02472	1.98362	1.71037	2.29579	2.50232	1.85044	2.56624	2.25166	3.46941	4.94344	3.67445	1.93237	4.19818	2.84583	3.3217	3.80099	4.07425	3.89564	3.7287	3.20719	2.95314	3.18633	3.12138	2.69223	2.84692	1.50453	3.43247	4.35216	2.72181	2.90511	3.30677	2.53153	1.66082	3.37035	3.44985	2.36606	2.22108	2.22081	1.51133	2.28533	3.08389	4.01212	4.19987	2.77645	3.84558	3.06237	3.38307	3.37695	0.374616
CXCL6|6372	3.22546	3.06776	0.881028	1.63715	3.61291	3.03045	3.31681	2.75279	-0.225476	2.23029	3.8218	2.60583	2.22067	4.17268	3.25741	3.32352	3.50678	3.52082	2.72832	2.55429	1.0952	2.96331	4.16308	3.34874	1.418	1.50453	1.89351	1.77892	2.72181	2.90511	4.31138	4.63368	3.11505	2.72627	4.64867	3.03112	3.15606	3.223	1.2893	1.18324	2.77933	2.79963	4.77404	2.47599	1.26658	2.4786	3.94896	1.36738	2.13619
NLRP1|22861	5.75661	5.49674	4.13587	3.65066	4.87349	5.13346	5.69638	4.47039	5.75975	5.49731	5.22812	3.77147	3.71824	4.34297	4.12159	6.0792	6.20423	4.81142	5.06878	6.76032	4.78595	4.77379	6.58829	5.75354	3.49375	3.47081	4.93655	5.16611	5.01315	5.70548	4.67497	3.0397	3.62435	4.42714	4.78191	5.70509	4.43752	5.66017	4.12843	2.97281	4.36324	5.54565	4.95207	5.65016	5.03253	4.22332	5.03362	6.08008	4.40748
XAF1|54739	6.86114	5.42418	4.83539	4.6529	6.45215	6.19857	4.51256	4.24817	5.61028	7.71025	5.6392	4.5543	4.61443	6.3611	5.27653	6.00272	5.82977	5.73317	5.05085	5.24071	5.14374	5.49744	6.52475	6.46599	4.09964	3.70357	6.86467	5.64027	5.58485	6.08983	5.99905	3.76491	4.119	6.03971	6.14545	6.23761	6.54719	5.67224	5.36017	4.91504	5.48495	5.21337	5.77505	5.45215	6.90342	4.79766	6.16855	5.42375	4.21453
TMEM173|340061	6.25588	6.49016	5.65786	4.51775	6.11195	6.39915	6.31795	6.67348	7.27254	6.83858	7.14802	5.31354	5.68406	6.42319	6.51558	6.93775	6.98672	6.90204	7.27594	7.56613	6.84746	7.07828	7.71105	7.45499	5.64841	5.44629	5.93799	5.81494	6.4113	7.41216	6.19854	5.59279	5.85111	6.24254	6.9842	7.64773	6.8744	7.19606	6.59062	5.40754	6.6504	7.09933	6.92168	6.75736	6.58152	6.92992	6.55148	6.94971	6.2917
PLCG2|5336	5.00519	4.75437	4.2121	3.88838	4.76149	4.18687	4.86156	4.44442	5.47268	5.39427	5.19245	4.15533	3.9563	4.68462	5.48743	5.16015	5.77531	5.54869	4.22066	5.22459	5.40103	5.18914	4.71183	5.62335	3.98069	2.64023	4.72107	4.88195	4.13271	6.32299	4.92065	4.31771	4.00002	4.42714	4.33842	5.54105	4.05021	4.97456	4.40254	4.52995	4.77815	5.01328	5.18365	4.61213	5.05001	4.71282	4.86345	5.81694	3.67908
IFITM1|8519	8.59756	7.33681	8.56275	6.65458	7.9327	8.09472	7.30756	7.40026	7.04871	11.0507	7.57245	6.82734	6.30018	7.87614	6.87288	7.60433	8.13903	7.96983	8.63596	8.86423	7.57477	7.86639	8.18521	8.75015	7.23849	6.57048	8.00947	7.11096	7.47881	8.04754	9.01227	6.69258	7.15994	8.56608	8.58591	8.96788	9.18281	8.66506	7.95213	8.4607	8.76446	8.08329	8.99623	7.78583	8.31656	8.18146	7.66948	7.98486	7.58932
NCF1|653361	2.60915	1.6177	0.881028	3.48662	2.38627	2.94752	2.26913	2.36678	3.28439	3.16569	2.17949	1.78173	2.60355	2.42805	2.25365	3.32352	3.60997	2.85231	3.7287	2.06795	2.36627	1.7879	2.77815	3.21046	2.01038	2.52332	3.61029	3.45728	3.24064	3.34279	3.16141	2.26463	2.32077	2.81377	2.39632	1.94912	2.66971	2.08287	2.87258	2.90278	2.49956	3.12263	3.00841	2.23411	3.63004	3.25471	2.4388	2.59707	-0.228186
CSF3R|1441	3.02393	2.27525	2.50005	4.51775	3.50575	2.85952	4.08288	2.75279	4.47159	4.90647	3.77434	3.81091	3.07707	2.00935	3.04531	4.15912	4.72993	4.08847	3.9382	2.65397	3.53937	2.79284	3.68346	3.64563	2.65309	2.25655	4.49812	4.98875	3.77977	3.62738	3.30677	3.0397	2.32077	3.04832	2.86531	2.87024	3.22328	3.01115	1.70371	3.4365	2.69197	4.29493	3.64828	2.86414	3.48335	3.66923	3.90577	4.72465	2.13619
CD37|951	4.70146	4.6564	4.2845	4.7283	5.23396	5.09544	4.36602	4.18682	5.05728	5.35365	4.70267	4.45823	4.74719	4.85198	5.26022	4.99229	5.65981	5.46775	5.58695	4.30312	5.10809	4.70334	5.30613	5.12358	4.4672	3.47081	4.98036	6.23218	5.13538	5.43737	5.18794	3.54115	4.6797	5.48169	4.92323	5.03382	4.95521	5.30439	4.76813	4.59801	5.19838	5.38905	5.61238	5.06494	5.5817	5.14396	5.32349	5.61467	3.951
CYBA|1535	7.3772	6.18226	5.64417	5.57452	6.39323	6.19857	6.3046	5.39049	5.71163	6.9243	6.16605	5.02582	5.53039	5.83027	6.11409	6.12503	6.44654	6.2989	7.46714	6.2726	6.27849	6.56558	6.94179	7.31015	6.11171	6.22225	5.98175	6.58977	6.64875	7.21142	6.58092	5.56329	5.4882	7.55342	7.06922	7.20444	6.89516	6.42373	8.21753	6.24649	5.89993	6.55947	7.39574	6.24758	7.27448	6.69023	6.98928	6.615	6.67599
CD1C|911	1.51082	2.51773	1.21326	1.83206	1.79757	2.76581	2.37511	1.47736	1.12994	1.45744	1.85383	1.93237	3.23012	3.43353	1.79139	3.70771	2.20939	1.76153	2.42859	3.70238	2.24022	2.6994	3.04292	2.04801	2.30258	-0.158103	2.22018	0.6264	2.49705	3.52019	7.18982	1.24122	2.02821	2.04783	2.69554	3.10531	1.9306	1.34269	0.29183	0.20776	2.15216	2.11834	2.42001	2.58325	1.84916	1.84315	2.0198	2.24765	0.374616
CD1D|912	2.40286	2.27525	0.881028	1.63715	2.12174	2.02239	2.56624	1.83817	2.99378	3.68547	2.56143	1.93237	3.07707	3.01667	2.79657	2.96887	3.45228	2.08471	3.37245	2.99546	2.48219	2.25003	2.95995	3.34874	2.84692	2.52332	2.22018	2.68985	3.50533	3.27846	3.16141	2.85731	1.85618	2.18542	2.78292	3.53915	2.34698	2.85039	2.28804	2.17081	2.15216	2.70617	3.42516	2.68308	2.37821	2.91823	2.66289	3.31541	2.51712
CFH|3075	6.13593	6.24258	6.3983	4.86822	6.0078	6.7259	5.6337	5.97527	6.65598	6.91502	6.70461	5.45716	6.32588	7.03348	6.93071	7.12979	6.90284	6.31441	7.39438	7.20033	7.73817	6.05463	7.40089	6.90759	5.00307	4.99794	6.99318	6.21028	5.94944	7.02793	6.47722	4.54593	5.99288	6.29669	7.2716	7.00088	5.7991	7.91032	5.86179	4.40886	5.52342	7.59269	6.55209	6.71081	7.03653	6.911	5.87579	7.85841	5.78964
DOCK10|55619	3.45668	3.99236	2.61683	3.36589	4.05432	4.03447	4.3915	3.12401	6.62383	6.17045	4.48407	4.09271	4.86876	4.20838	4.86658	5.27841	5.3227	4.41064	3.97669	5.63159	4.03315	4.22219	4.68625	3.93628	2.93487	1.50453	3.15512	4.82543	3.92242	4.65479	3.43882	3.76491	3.72783	2.18542	3.44985	3.36891	3.22328	3.34871	3.78972	3.22321	3.5492	4.32668	3.84148	4.364	4.0678	4.97208	3.66796	5.02296	2.13619
FGR|2268	4.67874	4.8461	3.62457	4.86822	4.82973	3.90857	4.41654	3.61804	4.58278	5.47223	4.5419	4.06035	4.74719	3.97957	4.00895	4.4458	5.09263	4.87559	4.53622	4.42101	4.2449	4.41086	4.73697	5.04438	2.75326	2.39609	4.27005	4.88195	4.67983	5.18001	4.47414	2.53153	4.00002	5.8561	5.27931	5.59354	4.80971	5.3351	3.95014	4.62	4.69071	4.08819	5.47344	4.13637	5.41632	4.25367	3.50385	5.00359	2.90603
BIRC3|330	5.93972	6.17343	4.83539	5.3542	6.30809	6.52604	6.12637	6.2015	5.72381	3.44886	6.50825	6.26406	6.05582	7.19347	6.02034	6.51747	6.18764	6.47491	5.20468	7.46338	5.34088	6.50474	6.49559	6.83885	5.78484	5.0411	6.58147	5.44151	6.6419	6.40814	6.10224	5.04984	6.10284	6.16978	6.01618	5.65657	6.06036	6.46596	5.38846	4.76521	5.72392	5.24694	5.9942	6.1375	6.42285	6.31177	6.29947	6.5696	5.39345
CFI|3426	5.07644	5.43899	4.62842	3.70144	5.14749	5.45201	6.48113	4.66291	5.98902	5.80912	6.08083	5.05895	4.79706	5.45259	4.22607	6.44706	6.01038	5.41114	6.04188	6.31129	5.03405	5.53849	6.12858	5.62335	4.37587	4.30905	5.58765	6.32344	5.36927	5.7536	5.26113	5.07095	4.60011	5.3415	6.00713	6.25401	4.97485	7.30865	4.98741	4.68403	4.36324	5.34322	6.27924	5.08333	5.7937	6.26784	5.11173	6.10757	3.67908
PIK3CD|5293	5.49577	4.91127	4.17449	3.59803	4.76149	4.93248	5.33853	5.08895	5.59709	5.67268	5.31362	4.60005	4.30544	5.37617	5.659	5.87982	5.70713	5.38199	5.86854	5.61931	4.97591	5.72785	5.60812	6.13431	4.66018	3.75633	5.18142	4.76661	5.43422	6.00291	5.05019	3.91254	4.39532	4.55961	4.99818	6.10829	4.99422	5.39462	4.7895	3.93455	4.84042	5.10768	5.18365	5.33426	4.90385	4.6908	5.60581	5.16928	4.91062
PIK3CG|5294	1.51082	1.39279	1.48312	1.14447	2.50232	2.55787	3.08658	2.36678	4.25364	4.54687	3.62179	3.12705	3.49473	3.49264	3.60614	4.38683	4.03771	4.08847	1.72756	2.99546	2.78274	2.59949	1.66661	2.46781	0.395516	-0.158103	2.22018	3.30024	1.2106	3.14048	2.2262	2.26463	1.43481	1.53283	1.50474	1.77824	0.753923	2.56967	2.16262	0.610587	2.3928	2.88741	0.388744	2.47599	1.48795	1.26096	2.31219	3.54723	-0.228186
TLR10|81793	0.705155	-1.28307	-0.171624	-0.216162	0.363739	0.832108	1.16875	0.265532	1.39664	0.250173	1.65852	0.628746	1.20156	2.42805	1.3729	1.37449	2.07156	1.76153	1.04858	1.552	1.77844	1.10388	2.57009	1.18469	0.395516	-1.28307	0.438348	0.6264	1.90377	2.13531	1.47616	-0.153308	-0.20186	-0.278081	0.699847	0.76964	0.753923	0.334623	0.29183	-0.353087	0.284187	1.10972	0.388744	0.344467	-1.28307	-0.307492	1.65268	1.10178	0.374616
LTB|4050	3.3457	1.98362	3.0075	2.00374	4.01578	3.50663	3.64809	3.12401	3.34874	2.81303	3.25765	1.61351	3.71824	3.84993	3.04531	3.12134	3.21102	3.76622	2.97637	2.20574	2.95314	2.96331	3.68346	2.46781	6.42434	3.40624	3.30045	2.68985	4.80789	4.21358	4.00544	-0.153308	3.67702	3.81406	2.5031	3.24312	4.31961	2.85039	3.83153	2.82918	3.5492	2.79963	3.84148	2.47599	2.92465	3.47681	5.16765	3.03908	4.40748
LY86|9450	3.40226	2.8188	3.0075	3.79793	3.05197	3.03045	3.36905	3.18803	4.14912	4.72728	3.51032	2.99631	3.61081	3.09505	3.79915	3.7551	3.96171	3.57336	4.37269	3.55543	4.10724	3.9655	5.04943	3.4132	4.1372	3.47081	3.22961	5.0058	3.7289	3.57478	4.04743	3.95858	3.32763	3.93608	3.08752	3.42792	3.349	3.76425	3.0245	4.30409	3.77854	4.47573	4.65048	3.09915	4.97878	4.75587	3.9909	4.31707	3.62833
CYBB|1536	4.37394	4.40813	4.35344	5.2557	6.22607	5.60867	6.28434	5.86209	7.56774	7.24618	6.48633	6.07454	7.27897	6.52581	7.10067	7.1117	7.27276	6.93754	6.30644	5.69147	6.394	5.81952	6.3154	5.87296	5.26302	3.99458	6.19198	6.87145	5.80956	5.91042	6.28004	6.26807	4.96028	5.65755	4.36698	4.87325	5.32012	5.10501	5.22554	4.74534	5.70173	6.41187	5.11051	5.33426	5.75159	5.97176	5.43403	6.99457	4.34599
VAV1|7409	4.0939	1.98362	1.90665	3.01074	3.19681	3.03045	3.31681	2.66553	4.28687	4.80968	4.15399	3.24691	3.91173	3.54943	4.80044	4.4744	4.75266	4.22608	4.53622	4.10599	3.82934	4.60371	4.63368	4.3526	4.4964	1.92899	3.07657	4.64124	3.62144	4.93074	4.1279	2.40424	2.67164	3.04832	3.64905	4.33993	3.51914	2.22081	2.70276	5.08278	3.64535	4.41795	3.48426	4.39377	3.53392	3.47681	3.66796	3.96297	3.06714
FYB|2533	4.45639	3.99236	4.62842	4.51775	4.85178	3.95177	5.11202	4.30701	6.12384	6.06537	5.13724	4.66605	5.64375	5.45259	5.52887	5.5443	5.65981	5.61284	4.63577	5.01559	4.78595	5.18914	5.32283	4.91678	3.75767	2.10205	4.86824	5.65116	4.70636	5.01212	4.77831	4.51546	4.00002	4.55961	4.44942	4.21147	4.25683	4.765	4.76813	4.06853	4.73509	5.10768	4.79754	5.00832	4.80435	4.31252	4.79408	5.52236	3.40532
PSTPIP1|9051	2.7896	1.98362	2.82535	1.83206	2.89096	1.85044	2.26913	0.675959	1.81626	2.34525	1.65852	1.20357	2.22067	1.83758	1.79139	2.96887	2.99926	2.22267	2.89833	2.55429	2.78274	2.1118	3.51929	2.79258	2.75326	0.900542	1.89351	2.30512	3.3115	2.90511	2.2262	0.472438	2.5639	3.11873	1.50474	2.95292	2.93329	2.85039	2.16262	1.91027	1.50148	2.79963	3.36353	1.5788	2.92465	2.13165	2.66289	3.54723	4.21453
PLEK|5341	3.94955	3.77617	4.0962	5.05554	4.76149	4.42007	5.32537	3.873	5.74787	6.40056	5.37854	5.1386	5.43912	5.4225	5.27653	5.16015	5.86149	5.67426	5.05085	4.44904	4.54064	3.83977	5.06936	3.69832	4.1372	2.52332	4.95862	5.74556	5.43422	5.12619	5.13051	3.60042	4.119	4.8765	3.82405	3.73879	4.97485	3.76425	4.45698	4.19111	4.7992	4.99363	4.72588	3.86597	5.08435	4.36907	4.47748	5.25373	3.21205
GNG2|54331	5.89114	5.94353	6.0389	4.33685	5.92703	6.39915	4.5356	4.75032	5.84029	6.07373	6.14754	6.20608	5.08491	6.04295	6.26069	5.8364	5.45332	5.56175	5.59934	4.83621	5.78649	5.41167	5.14644	6.47357	4.1372	3.26773	6.12525	5.45399	5.11571	6.24096	5.02939	5.02841	4.48667	6.13622	5.69429	5.70509	4.89464	5.88435	4.72441	6.0254	5.40479	5.79299	5.47344	5.89882	6.36116	6.09422	4.67049	6.48129	4.68088
APBB1IP|54518	3.98702	3.40595	3.0075	3.01074	4.12844	4.0741	3.95199	3.05702	4.89437	4.86853	3.95549	2.85254	4.43708	4.46606	4.63317	4.08687	4.70684	4.35171	4.37269	4.33351	4.48615	4.2554	4.63368	4.21471	3.09615	2.84897	3.55342	5.07208	4.01025	4.46551	4.2765	3.60042	3.45373	4.48159	3.7392	3.48461	3.349	4.22409	3.22603	3.53238	4.01289	4.50378	4.88785	4.364	4.80435	4.2834	4.38615	4.65183	2.72464
SIRPG|55423	1.51082	1.81223	1.48312	0.39043	0.786325	1.1614	2.03048	0.995114	1.39664	0.658613	0.835051	0.223777	1.69793	2.30152	2.25365	1.10862	1.06797	1.56799	1.72756	0.741211	0.348997	1.59384	1.44045	1.18469	1.418	-1.28307	0.869569	1.61074	1.90377	1.39142	1.70323	-1.28307	1.66082	1.89571	2.86531	2.36606	2.22108	1.07805	2.51025	1.18324	1.50148	1.60008	1.63502	1.0898	2.1378	1.26096	1.15904	1.36738	-0.228186
SRGN|5552	7.93725	7.89661	7.39069	7.06653	7.40842	7.43422	7.20709	7.7038	8.01211	7.88907	7.97801	7.67782	6.73054	7.44988	7.35993	7.24633	7.52132	7.08051	7.06889	7.43213	7.31822	7.36741	7.35697	7.91629	6.37016	5.68273	7.83255	7.56958	6.76062	7.76014	7.02099	7.44488	6.48158	7.89178	7.62784	8.13098	7.25777	8.06946	6.70749	7.11289	7.35213	7.82441	7.73076	7.6194	8.20979	7.27142	6.7477	7.61517	7.01415
RAC2|5880	5.49577	5.3941	4.85929	4.7036	5.75052	5.34266	5.64433	5.1384	5.48704	5.42073	5.31362	5.04248	5.42333	5.83027	6.68402	5.74545	5.68367	5.58752	5.74021	5.59443	5.58082	5.30469	5.58062	5.53919	5.15729	4.7603	5.45421	5.5846	5.90431	5.88903	5.75486	3.91254	5.73171	5.70409	5.67157	5.59354	5.89498	5.30439	5.76801	4.62	5.81977	5.79299	5.78684	5.50766	5.629	7.65076	5.55079	5.87141	4.97297
SERPING1|710	9.62603	9.94424	9.73504	7.58558	10.0837	10.0284	8.82722	8.6408	9.38058	9.17202	9.7388	9.23662	8.57914	9.18484	9.29752	10.3208	9.79828	9.92448	10.0374	9.73362	10.1145	9.24994	9.92941	9.72903	8.60322	8.28523	10.2179	9.57726	9.39809	9.42449	8.76108	7.82943	9.1133	10.6206	10.3393	10.4803	9.27875	11.5677	9.57372	9.08122	9.77245	10.4721	10.3732	9.92496	10.7314	10.8257	9.03421	10.8609	10.082
MRC1|4360	3.28683	4.18035	3.73203	3.59803	4.64006	4.59375	4.05126	4.0896	5.0764	5.11528	4.5419	3.73093	4.27057	4.37474	5.48743	6.12503	5.46713	4.89636	5.29881	4.77109	4.07067	4.72721	3.73428	4.44801	2.84692	1.73232	4.91414	3.35451	3.00442	4.95152	3.91763	5.04984	3.39206	5.11909	4.08697	4.48592	3.28751	4.22409	3.45726	4.03618	3.21502	4.63637	3.64828	4.20515	5.05001	4.79766	2.55519	4.81636	3.57572
DOK2|9046	1.87289	3.14204	3.56767	3.08911	3.71266	3.72155	3.46819	3.12401	4.14912	4.59413	3.67445	3.24691	3.61081	2.75217	3.65686	3.7551	3.92215	3.52082	4.51022	3.20719	3.17608	3.04154	3.63078	3.05751	3.24121	2.39609	3.07657	3.76837	3.8289	3.27846	4.24076	2.85731	2.86563	3.63345	2.94324	3.59171	3.67133	3.01115	2.95054	2.66964	3.39176	2.49883	3.74811	2.86414	3.48335	3.99085	3.66796	3.49267	2.90603
SLC7A7|9056	3.7017	4.24918	3.97016	3.88838	4.12844	3.81809	4.44115	4.05569	5.35229	6.18596	4.45426	3.95868	5.08491	4.37474	4.58159	4.80231	5.2764	5.22665	4.77329	4.44904	4.51365	4.2554	4.94544	3.9795	4.02144	2.94301	3.95578	5.83416	4.24559	4.37611	4.34544	3.91254	4.04078	4.5847	3.82405	3.53915	4.31961	4.78738	3.78972	3.82522	4.36324	5.01328	5.11051	3.53292	4.7195	5.06058	4.28864	5.30212	3.57572
CD207|50489	3.65591	3.46502	0.448653	1.83206	1.60333	2.76581	2.88605	2.83507	1.39664	1.81748	4.36094	1.93237	3.07707	4.37474	3.60614	3.6587	3.33669	2.93493	3.42905	5.55628	3.30761	5.04465	3.8768	4.10189	2.01038	0.466219	1.47054	1.77892	4.44786	4.88826	2.60921	2.85731	2.77189	2.81377	4.05222	5.10787	3.57168	2.66944	2.02526	0.925139	3.5492	3.26052	4.19987	3.73252	1.84916	2.2568	4.28864	3.11328	1.61713
TRAT1|50852	0.705155	0.375066	0.881028	0.39043	0.363739	-0.205272	1.16875	-0.310254	1.98771	0.976569	-0.203258	0.223777	1.20156	1.64257	1.3729	0.782434	0.326189	0.335996	-1.28307	-0.266837	-0.247598	-0.24209	-0.198348	-0.190215	-1.28307	-1.28307	0.869569	0.6264	-0.173362	-0.228692	0.874686	-0.153308	1.43481	-0.278081	1.2829	-1.28307	1.34294	1.34269	1.02677	-1.28307	1.01759	1.37564	1.40966	0.764739	0.685191	0.269237	0.829891	0.354515	-0.228186
CD48|962	4.161	4.07052	3.87957	4.09241	4.7846	3.81809	4.46535	4.21782	4.5002	4.99717	4.51328	4.09271	4.30544	4.70975	4.97051	4.4744	4.50745	4.54824	4.97685	4.27208	3.82934	4.49669	4.43295	3.34874	3.98069	2.52332	4.58582	4.72602	4.80789	4.72888	4.94306	3.41474	4.36354	5.03055	4.94234	4.80811	5.24124	4.51975	4.85177	4.40886	4.59763	4.66149	4.26873	4.39377	5.15067	4.6908	4.61793	4.8384	3.57572
WAS|7454	4.22511	3.90973	4.2121	4.16658	4.95723	4.18687	4.31366	4.02095	4.5002	4.74833	4.19061	3.64625	3.7691	4.17268	4.3235	4.35642	4.70684	4.5998	5.2208	4.39243	4.48615	4.31961	4.57912	4.4169	5.0432	3.8564	4.33897	4.61924	4.92551	4.88826	4.47414	3.47933	4.51588	4.81421	4.24919	3.78466	4.25683	4.31932	4.02412	3.86259	3.93892	4.26247	5.25327	4.3336	4.80435	4.64574	4.61793	4.60116	4.57765
CARD11|84433	3.78914	2.72525	1.48312	2.42228	2.97371	3.03045	2.8125	2.47338	3.99681	3.88868	2.95114	2.06876	3.36848	3.60406	3.84362	4.38683	4.24428	3.67301	3.81618	3.55543	3.03134	3.43847	3.8768	3.4132	2.42912	0.900542	2.711	3.80781	3.87642	4.54969	2.99975	2.53153	1.85618	2.81377	3.55288	3.17586	2.66971	3.08528	2.95054	2.04642	3.39176	3.88993	3.54103	3.58547	3.13584	3.12937	3.18051	3.49267	2.72464
GRAP2|9402	2.94997	3.14204	1.21326	1.14447	2.70968	2.85952	1.89451	2.47338	1.98771	1.23695	2.02583	2.85254	4.91466	2.65201	3.92865	2.79836	1.91916	2.34858	2.53557	2.65397	1.94932	3.04154	2.0342	3.84575	1.418	0.466219	1.69747	1.42035	1.70754	3.90814	4.37871	0.472438	1.85618	3.53389	2.69554	3.53915	1.76	1.34269	2.02526	2.90278	2.77933	2.70617	2.00153	3.02499	2.84677	1.26096	1.65268	2.96085	2.13619
CD79B|974	4.02353	3.34436	1.21326	1.41174	3.93547	3.67075	3.41947	3.12401	3.34874	3.49939	3.45118	2.41429	1.20156	2.42805	3.44228	3.97121	4.03771	3.57336	4.0507	2.33151	4.17771	3.11575	2.4536	3.4132	4.27838	3.0313	3.36797	2.68985	2.61381	4.06893	2.49248	1.74007	2.44745	4.39912	3.94264	4.54041	3.62236	4.57225	3.60921	3.16456	4.0485	4.26247	4.88785	3.36271	4.26031	2.75807	2.7631	3.83725	3.951
MRC2|9902	8.30114	8.72761	7.79558	6.54762	8.07772	8.2904	8.75543	7.12163	8.28096	8.42826	7.92737	7.68049	8.1071	8.14844	8.21099	8.97723	8.57814	8.28932	8.36387	8.41095	8.80794	8.51876	8.37731	9.20181	7.63952	7.96769	8.02525	8.27982	8.01037	9.0233	7.32823	6.13408	7.55061	9.0192	8.64542	9.64551	7.99238	9.61357	7.64435	7.97015	8.01451	8.91995	8.78624	9.00186	8.76989	9.52955	8.05029	8.92438	8.67163
ACAP1|9744	4.25613	3.67972	3.38215	3.01074	3.61291	3.18326	3.20628	3.52195	3.21704	3.22695	2.86313	2.69284	2.22067	3.75655	3.92865	3.70771	3.21102	2.85231	4.22066	3.33285	2.87045	2.79284	3.73428	3.64563	3.65782	3.59188	3.61029	3.35451	4.47898	3.90814	3.87163	2.11004	3.11505	3.11873	3.28003	4.33993	3.97419	3.28722	3.78972	2.82918	3.33522	3.04841	4.16418	3.53292	4.03306	2.67079	3.44472	3.31541	4.46646
AIF1|199	5.16082	4.6048	4.70955	4.75258	5.64084	5.25915	4.72791	5.07209	5.51535	5.22444	5.26293	4.53088	5.16305	4.89644	5.41559	5.2456	5.49435	5.05255	6.33635	4.79312	5.03405	4.84096	6.21162	5.27002	6.3463	4.50677	5.16253	5.5267	5.52647	5.43737	5.5364	5.60731	4.96028	5.73804	4.44942	4.99532	5.45208	5.30439	4.87195	5.03447	4.71307	5.41882	5.86674	5.11941	6.30403	5.83794	5.72242	5.54934	5.36273
APOBEC3G|60489	6.26353	4.14466	3.56767	2.64617	4.36143	3.90857	4.58061	4.15513	4.31934	4.44743	4.65105	3.5563	3.07707	5.53926	5.17577	4.32536	4.48047	4.46727	4.81636	5.14115	4.91533	5.5784	5.40354	6.35549	3.49375	2.39609	4.43655	3.72783	5.48108	6.18063	4.41122	2.26463	4.00002	4.39912	5.93266	5.65657	5.19175	5.30439	4.91147	3.66522	4.49812	5.19628	4.19987	5.79108	4.48258	4.0951	4.53531	4.62671	4.49507
BCL11B|64919	2.94997	2.27525	1.71037	1.63715	2.38627	2.17601	3.26261	2.25166	3.52616	2.34525	2.95114	2.69284	3.36848	3.804	4.47253	3.19193	3.33669	2.57157	2.18741	3.65504	3.17608	3.65303	3.46013	3.93628	0.821841	1.23392	1.89351	2.51027	4.01025	3.82049	3.37431	0.907443	2.77189	2.63312	3.55288	3.91412	2.56995	2.08287	3.2874	2.17081	3.39176	2.88741	2.744	3.73252	1.67983	2.2568	3.9909	2.37376	1.61713
BCL2A1|597	1.70318	1.12623	1.21326	3.08911	2.26006	2.31483	2.8125	1.83817	2.8231	3.59543	2.31834	2.41429	2.81194	2.30152	1.59727	1.37449	2.4509	2.67134	2.18741	2.55429	0.769816	1.36956	3.1958	1.18469	2.16387	1.50453	2.81144	2.99328	2.8223	2.72372	3.08284	0.907443	2.02821	3.11873	1.2829	1.36034	3.46463	1.93033	2.40342	0.925139	2.15216	2.38281	2.15491	1.0898	3.48335	2.13165	3.10613	3.11328	1.1257
CD244|51744	1.87289	0.375066	-1.28307	-0.216162	0.363739	0.404718	0.597667	-0.310254	1.39664	0.658613	1.43256	0.944599	-0.179252	0.394721	0.358972	1.79307	1.3322	2.08471	1.5347	0.741211	1.0952	0.777972	1.66661	1.67999	0.821841	0.900542	1.69747	0.6264	1.48036	1.39142	1.47616	0.472438	1.16669	1.04683	1.2829	1.36034	2.34698	-0.258453	0.705604	0.925139	1.50148	0.361186	0.81428	1.0898	1.00498	1.9946	1.15904	0.354515	0.374616
CD300A|11314	2.87201	2.51773	2.23365	3.23413	3.50575	3.50663	3.88181	3.24933	4.31934	5.2833	3.86776	2.85254	4.74719	3.01667	4.22607	4.22793	4.42495	3.81067	4.28341	3.60609	3.24334	3.25361	4.40185	3.79826	3.93876	2.84897	2.99349	3.76837	3.7289	3.95005	4.2765	4.08848	2.67164	3.48141	3.44985	3.95482	3.57168	3.08528	2.70276	3.22321	3.15094	3.75642	4.19987	3.23694	4.03306	4.19232	4.21976	4.04108	2.62461
CD6|923	3.3457	3.52176	3.31461	3.08911	3.80595	3.38584	3.41947	3.57079	3.95608	3.72847	1.85383	2.51323	4.23483	3.804	3.75326	3.9305	4.00021	3.76622	3.77311	3.27139	2.87045	3.25361	3.1958	3.05751	4.4374	3.80723	3.55342	3.76837	4.35027	3.86498	3.67139	1.5121	3.39206	3.53389	3.39543	3.69141	3.97419	3.34871	4.02412	2.58273	4.0485	3.5567	3.64828	3.77839	3.32003	2.9921	4.32188	2.87814	3.77553
CD72|971	2.7022	2.27525	2.0794	2.15714	1.96874	2.17601	0.911283	0.995114	1.98771	2.23029	2.56143	0.223777	1.69793	1.83758	2.11539	2.79836	2.20939	2.76466	2.18741	1.91559	1.77844	2.1118	2.57009	3.05751	3.49375	2.10205	2.3594	3.35451	2.91623	2.51621	2.60921	1.24122	1.85618	3.11873	1.2829	2.87024	2.76303	1.56623	1.2893	1.91027	1.69365	2.25663	2.00153	1.35492	3.32003	1.9946	2.17339	2.79039	1.61713
CHI3L2|1117	0.705155	1.98362	-0.171624	-0.216162	4.42163	1.1614	4.70777	-0.310254	0.802481	1.23695	3.11252	3.95868	1.20156	2.93377	1.59727	2.60496	2.83858	6.01539	2.42859	2.06795	1.36054	2.1118	1.66661	2.20192	0.395516	0.900542	3.07657	2.30512	5.69497	2.98791	2.49248	0.472438	1.66082	4.21852	3.7392	2.87024	2.76303	1.34269	2.87258	0.20776	2.27749	2.11834	3.1611	0.764739	3.19989	3.25471	2.94479	3.03908	0.374616
CLEC10A|10462	2.16208	3.77617	2.91929	2.15714	4.09185	3.56344	3.26261	2.66553	3.41033	3.03478	3.91229	2.99631	1.47099	3.2401	3.44228	4.99229	2.92116	4.32131	4.01417	3.70238	3.10553	2.6994	3.26656	3.69832	3.1705	0.900542	3.07657	2.51027	3.37904	4.43632	3.50057	3.71214	4.26377	3.53389	3.21867	4.30887	2.34698	2.08287	0.705604	2.49025	2.93963	3.97253	3.36353	2.58325	4.5081	3.91691	2.8568	4.25286	2.51712
CLEC7A|64581	2.60915	2.98945	2.82535	2.83994	3.38999	3.03045	3.08658	2.83507	4.60929	5.43378	3.8218	3.30331	3.7691	3.09505	3.25741	4.15912	4.03771	3.28917	3.42905	2.65397	2.58948	2.49214	4.52241	3.21046	2.65309	1.50453	3.30045	4.05724	3.00442	3.40438	3.30677	3.65736	2.67164	2.81377	2.86531	2.68913	2.76303	3.223	3.09485	3.10344	2.15216	3.12263	3.00841	2.58325	2.58422	2.84037	3.25123	4.28532	2.51712
COL8A2|1296	5.91077	5.7787	5.91894	3.30151	5.31555	6.59579	6.55628	5.00258	5.97889	6.68879	5.81369	4.62238	6.9503	6.05281	5.87793	6.92744	7.12815	5.54869	6.36564	6.54997	6.55489	6.44842	7.26923	6.86789	5.34557	5.73624	6.01373	6.82416	5.68165	6.63061	4.87474	4.68934	5.4882	5.18621	6.12887	7.71739	5.03221	7.62052	5.74632	4.89714	5.67919	6.799	7.31665	6.51475	5.48219	7.37514	5.84182	7.13478	6.13692
CST7|8530	3.3457	3.46502	3.83205	3.36589	3.05197	3.38584	2.26913	2.83507	3.21704	2.34525	2.86313	3.06316	2.22067	3.60406	3.49899	2.88613	2.99926	3.08721	3.42905	3.20719	2.36627	2.37616	2.57009	2.97449	2.42912	0.466219	2.90533	2.51027	3.37904	2.27375	2.71719	1.5121	3.39206	3.89654	3.01718	3.42792	3.51914	3.46434	3.0245	2.28533	3.82034	3.26052	3.36353	3.09915	3.43094	3.1934	2.8568	3.03908	3.52113
CTSW|1521	3.09428	3.21268	2.23365	0.816163	1.3788	3.03045	3.64809	2.36678	2.62948	2.23029	2.95114	2.06876	1.69793	3.70749	4.3235	0.782434	3.07336	3.01308	3.89867	3.87758	0.769816	4.2554	1.66661	3.79826	1.64358	0.900542	2.81144	0.6264	2.2307	2.81726	3.16141	-1.28307	3.91487	4.11897	3.7392	4.17748	2.34698	2.85039	3.9876	2.97281	4.15033	3.44542	1.14247	2.09604	3.26121	1.84315	3.10613	3.65051	2.90603
DPEP2|64174	2.02472	2.13679	2.0794	2.00374	2.70968	1.65519	2.26913	1.98955	2.62948	3.49939	1.65852	1.42305	1.89398	1.64257	1.59727	3.38508	2.75098	2.93493	2.97637	0.741211	2.24022	1.7879	3.1958	1.67999	2.16387	1.23392	2.06607	3.59889	2.49705	3.14048	3.08284	0.907443	2.02821	2.89626	2.5031	2.24001	2.66971	2.34671	1.70371	2.17081	1.69365	2.60622	2.744	1.35492	3.19989	2.9921	2.55519	3.31541	2.98883
FCN1|2219	0.291431	1.12623	1.21326	3.5434	5.14749	3.03045	3.56094	1.2563	3.52616	2.23029	3.45118	2.99631	0.869983	2.54437	3.04531	4.12345	3.5593	3.01308	2.42859	2.4472	2.78274	0.356278	1.44045	1.8757	1.64358	0.900542	2.3594	2.30512	1.90377	1.61629	2.36547	0.907443	-0.20186	2.04783	-0.294436	0.34884	0.334822	-1.28307	-0.29061	0.925139	1.69365	1.37564	-0.217446	0.764739	1.48795	1.67392	-0.206789	3.37695	1.61713
GPR171|29909	3.02393	1.98362	0.448653	1.63715	0.786325	1.42932	0.911283	0.995114	1.81626	0.250173	1.43256	1.20357	0.869983	2.54437	1.96247	1.59891	1.06797	0.335996	-0.276983	2.20574	0.769816	1.36956	0.413785	2.58438	-0.212289	-1.28307	-0.179538	0.221707	0.878514	1.98215	2.2262	0.472438	1.66082	1.89571	2.15563	2.24001	1.76	1.93033	1.2893	0.20776	0.696996	1.79426	2.00153	2.09604	2.1378	1.26096	1.65268	1.10178	-1.28307
GPR183|1880	5.12766	4.6564	4.48216	4.3997	4.01578	4.22258	5.22971	5.37682	5.94807	5.01465	5.71658	5.62143	4.27057	4.82923	4.41475	4.9317	5.0747	4.0144	3.85801	5.07074	4.21169	4.2554	5.81113	4.82498	3.75767	2.84897	5.18142	5.5846	4.35027	5.3772	4.64794	3.60042	3.67702	4.53407	5.0867	5.27789	5.05083	4.22409	3.45726	3.82522	3.97638	5.40401	4.65048	5.02744	5.75159	4.2834	4.8407	4.40832	2.81818
GPR65|8477	2.16208	2.27525	1.90665	0.816163	3.05197	2.17601	2.73499	1.98955	3.34874	3.68547	3.18691	3.30331	3.66553	2.30152	3.04531	2.96887	2.75098	3.28917	2.72832	2.33151	2.68934	1.95892	3.26656	2.69223	1.64358	1.23392	2.60305	3.40681	2.37001	2.51621	2.36547	2.11004	1.85618	2.63312	1.2829	3.17586	1.9306	1.93033	2.40342	2.49025	2.15216	2.49883	1.63502	1.94335	2.99854	2.37196	3.10613	3.11328	1.81165
IFI44L|10964	5.17712	3.90973	5.46884	4.16658	6.01759	6.6688	4.23138	4.41796	4.95764	7.52755	4.72781	3.68921	3.61081	5.59427	3.70587	4.60948	5.17907	5.48156	4.63577	4.87804	4.40033	4.62927	5.73831	5.41874	2.93487	2.64023	6.03466	5.61826	3.67617	5.18001	5.59419	4.1293	2.02821	4.5847	4.94234	3.91412	5.27331	5.79881	4.40254	4.87901	5.36298	5.34322	4.62445	5.15462	5.19848	4.22332	3.86124	4.40832	3.06714
KCNA3|3738	0.705155	-0.227845	0.448653	0.39043	0.786325	1.42932	1.89451	0.265532	2.27943	1.81748	1.65852	1.20357	0.869983	1.41702	1.79139	2.38156	1.55545	1.56799	-0.276983	0.323495	0.769816	1.36956	0.842218	0.424417	-1.28307	-1.28307	0.438348	1.20094	-1.28307	0.797747	0.442948	-1.28307	-0.20186	-0.278081	-0.294436	0.34884	0.753923	-0.258453	1.02677	0.20776	1.27973	1.60008	0.388744	0.764739	0.685191	-1.28307	0.40273	0.354515	-1.28307
C13orf18|80183	3.16136	4.80096	2.0794	2.15714	2.26006	3.18326	2.56624	1.2563	3.58076	4.80968	3.03408	3.06316	2.60355	2.42805	2.70311	3.60797	3.65892	3.15772	2.89833	1.552	1.58457	4.46864	3.04292	3.74915	3.49375	2.25655	2.711	3.30024	2.37001	3.27846	2.2262	1.24122	1.85618	3.53389	3.55288	3.91412	2.08314	4.78738	2.40342	1.40209	1.8632	1.96538	2.15491	2.86414	2.92465	3.95435	2.31219	2.48973	1.81165
KYNU|8942	1.02629	1.12623	0.881028	2.00374	1.60333	1.85044	1.57679	0.675959	1.39664	3.64115	1.43256	1.61351	2.22067	1.41702	2.70311	1.96417	2.4509	2.22267	2.0498	0.741211	0.769816	1.36956	2.57009	1.18469	0.395516	0.466219	1.69747	3.124	1.2106	0.797747	2.2262	0.907443	1.16669	-0.278081	0.699847	-0.247717	0.753923	2.66944	-0.29061	0.925139	1.27973	1.79426	0.388744	0.764739	2.00069	2.2568	1.42688	3.49267	-1.28307
LRMP|4033	2.7022	2.27525	2.37299	1.14447	2.97371	2.66558	2.8125	2.12655	3.78059	2.96458	2.7694	2.19336	1.69793	3.01667	3.65686	3.60797	4.3672	2.93493	3.42905	2.8348	2.48219	2.37616	4.04727	3.13601	1.1505	1.50453	2.60305	3.18517	1.48036	3.14048	2.49248	2.64849	1.85618	1.04683	2.01833	2.24001	1.9306	2.56967	2.51025	1.75993	2.15216	2.88741	3.1611	2.77645	3.19989	1.9946	3.86124	4.00256	0.798492
LST1|7940	3.45668	3.14204	3.24374	3.01074	3.85043	3.77063	3.64809	2.98676	3.63338	3.16569	3.72526	3.12705	3.07707	3.54943	3.3217	3.50082	3.7521	3.4663	4.77329	3.55543	3.36913	3.3179	4.37006	3.05751	4.58061	3.53262	3.15512	3.76837	3.96701	3.82049	3.67139	3.34713	3.11505	4.21852	3.28003	3.91412	4.08677	4.1909	2.70276	3.93455	3.21502	3.93182	5.01354	3.36271	4.62934	4.50143	4.21976	3.83725	4.10742
LY9|4063	1.87289	1.98362	0.881028	1.14447	1.79757	0.404718	1.57679	1.47736	1.62165	0.976569	1.65852	1.20357	1.89398	2.16282	1.96247	1.79307	1.74874	2.34858	2.72832	1.74522	0.769816	1.7879	1.44045	1.67999	1.64358	-0.158103	0.869569	1.92952	1.70754	2.62369	1.89938	-0.153308	1.66082	0.724406	2.39632	2.36606	1.9306	1.34269	2.02526	0.610587	1.69365	1.79426	1.63502	2.09604	1.67983	1.26096	2.0198	1.10178	0.374616
MAP4K1|11184	3.3457	3.06776	2.82535	2.83994	2.89096	3.10888	2.37511	2.75279	2.72954	2.96458	3.25765	0.944599	1.20156	3.43353	2.96707	3.19193	3.96171	3.22495	3.12082	2.06795	2.58948	2.59949	3.39845	3.53409	3.75767	2.10205	2.99349	2.9232	3.56455	3.90814	3.23592	0.907443	2.67164	3.11873	3.08752	3.36891	2.85067	3.08528	3.16193	3.0396	2.59897	2.79963	3.74811	3.36271	2.48488	3.12937	3.94896	3.18385	2.62461
MNDA|4332	3.3457	1.81223	1.21326	3.65066	3.85043	3.72155	4.36602	2.75279	4.89437	4.96157	4.07783	3.92313	4.43708	4.02031	3.88676	4.26114	4.30705	4.08847	2.97637	3.65504	3.95505	2.79284	4.55104	3.59094	3.24121	2.52332	4.30492	3.95557	3.87642	3.95005	3.50057	3.0397	3.11505	2.04783	2.15563	3.24312	3.349	1.56623	3.0245	2.49025	3.08389	3.38638	3.59565	3.47838	3.48335	3.31352	2.7631	4.18566	2.62461
MS4A6A|64231	5.30128	5.2335	5.33887	5.60151	6.04655	5.83318	5.5793	5.81218	6.65598	6.80383	5.87122	5.41939	6.33435	5.9616	6.28508	6.43256	6.70727	6.16837	6.68903	5.69147	5.78649	5.86326	6.61565	5.76594	5.64841	4.34394	6.15423	6.79992	5.92705	6.22398	5.99905	6.36527	5.1585	6.32675	5.63681	5.59354	5.53379	6.19174	4.94994	5.34289	5.39099	6.21387	6.03431	5.43793	6.52013	7.42267	5.94143	6.22935	5.12715
MSC|9242	3.02393	3.14204	4.41924	3.30151	3.93547	3.86404	2.56624	2.66553	4.4126	4.84918	3.51032	2.85254	2.60355	2.30152	3.04531	4.0108	3.65892	3.62404	4.01417	3.06955	3.17608	2.1118	4.0065	2.79258	2.93487	3.99458	3.55342	3.80781	2.07647	3.40438	3.23592	2.40424	3.51287	3.72658	3.60176	3.53915	3.349	4.31932	4.12843	3.33379	3.27637	3.97253	4.8658	3.68515	3.37655	4.81812	3.50385	4.79397	3.77553
NAALADL1|10004	4.76753	4.24918	4.2121	1.41174	3.97619	4.29146	2.95604	2.47338	3.0721	2.73083	3.99744	3.18822	2.48686	3.54943	3.96936	4.26114	3.45228	3.67301	4.18823	3.27139	4.1429	4.46864	3.83084	5.25251	3.60518	3.53262	4.82083	2.60285	4.09304	4.6032	2.71719	1.5121	2.86563	5.28137	4.01661	5.52762	3.51914	5.10501	2.95054	3.66522	4.27581	4.47573	4.65048	4.73353	5.25986	4.39653	3.44472	4.25286	5.18097
P2RY10|27334	0.705155	0.798994	-1.28307	0.39043	0.786325	0.832108	1.57679	0.995114	1.98771	0.976569	1.16452	1.61351	0.43872	1.41702	1.10709	1.37449	1.3322	1.3444	-0.276983	1.32885	0.769816	0.777972	0.842218	0.424417	-0.212289	-1.28307	-0.179538	0.6264	0.446391	1.12491	0.442948	-1.28307	0.409187	-1.28307	0.286717	0.76964	0.334822	0.334623	0.705604	-1.28307	1.01759	1.10972	-1.28307	0.764739	1.00498	-0.307492	0.829891	0.775998	-1.28307
P2RY13|53829	2.7896	1.98362	1.21326	2.53856	3.19681	3.10888	3.26261	2.83507	3.63338	2.64366	2.86313	2.60583	3.7691	3.49264	4.58159	4.38683	4.42495	4.15891	3.89867	3.20719	3.78488	3.11575	4.4932	3.21046	2.30258	1.50453	3.55342	3.76837	3.50533	4.17875	3.37431	4.04646	2.44745	2.9743	3.08752	3.36891	3.15606	2.76275	2.87258	2.17081	2.86171	3.26052	2.92554	3.23694	3.92352	3.57623	3.31865	3.88038	1.81165
RNASE6|6039	4.70146	4.6564	4.48216	4.3997	4.71414	5.29313	4.44115	5.40403	5.01824	5.04898	4.65105	3.77147	5.23718	4.73445	4.97051	5.32627	5.45332	5.03392	5.35831	5.19179	4.97591	5.3819	5.58062	4.75208	5.17546	4.37801	4.55717	4.43004	4.87961	5.03177	4.77831	5.33802	4.93887	5.20251	5.18622	5.1258	5.42378	5.77661	3.95014	4.43391	4.44568	5.46235	5.70224	5.20587	5.60554	5.98991	4.81758	6.16974	4.80032
SAMSN1|64092	2.50969	2.62522	2.61683	3.48662	2.97371	3.50663	3.02279	3.52195	4.25364	4.13228	3.62179	4.06035	4.12197	3.89445	5.10446	3.88861	3.7521	3.72037	3.18796	2.91736	3.17608	1.95892	3.78337	2.69223	2.54544	1.23392	3.76858	4.24132	2.91623	3.57478	4.00544	3.12291	2.67164	3.25002	2.5031	2.78252	3.08556	2.46249	3.16193	2.28533	3.01356	3.44542	4.26873	2.23411	3.80497	2.57789	2.94479	3.69951	2.72464
SIT1|27240	1.2888	1.39279	0.448653	0.816163	1.60333	1.42932	1.38715	1.98955	0.802481	1.23695	2.02583	0.944599	1.69793	1.64257	1.59727	1.79307	1.74874	2.08471	2.0498	1.32885	0.769816	1.59384	0.842218	1.67999	1.418	0.466219	1.20112	1.42035	2.07647	2.27375	1.47616	-0.153308	1.43481	1.72565	2.28099	1.77824	2.34698	1.34269	2.16262	1.40209	2.27749	1.37564	1.63502	1.5788	0.273714	1.48216	0.829891	1.78561	0.798492
SLAMF1|6504	1.02629	1.39279	-0.171624	0.816163	1.60333	0.404718	1.74438	0.995114	0.802481	0.976569	2.02583	0.944599	1.20156	2.00935	1.59727	1.79307	1.55545	1.56799	1.31202	1.06474	0.348997	0.777972	1.17212	0.854063	1.64358	-1.28307	0.869569	1.42035	0.878514	1.12491	1.20654	-0.153308	1.16669	1.72565	1.02063	1.09501	1.76	1.07805	1.70371	-1.28307	1.69365	1.60008	2.00153	1.35492	1.48795	1.26096	0.829891	0.775998	1.1257
SLAMF8|56833	3.50913	3.99236	3.31461	4.01423	4.23293	4.29146	4.48915	3.75115	5.22093	5.45953	4.2952	2.99631	5.0023	4.43626	4.58159	4.4744	5.22855	4.87559	4.37269	3.70238	3.17608	4.67907	4.80986	3.79826	3.85106	1.73232	3.86521	4.90031	4.90274	4.67992	4.67497	4.66178	4.26377	5.25034	3.86467	3.87225	4.40894	4.37948	4.43002	3.0396	4.54873	4.7578	5.12915	4.06414	5.03253	5.55073	4.32188	5.20366	2.98883
SLC15A3|51296	5.44282	5.7071	5.21467	5.38559	5.84148	5.72528	5.72673	5.10563	6.39919	7.17024	5.34645	5.40657	6.20179	5.17432	5.77835	5.74545	6.82991	6.41859	6.49721	5.05259	6.00573	5.46941	6.30703	6.16271	5.1934	5.27606	5.94906	7.09112	5.48108	6.145	5.97749	4.79461	4.6797	6.58483	5.43579	5.95624	5.88464	6.32774	5.25656	6.22513	5.94785	6.3895	6.79902	5.57419	6.56945	6.26038	6.0446	6.31831	5.83511
SP140|11262	1.87289	1.81223	2.0794	1.63715	2.38627	1.65519	2.15473	1.47736	1.98771	3.10172	2.56143	1.42305	2.22067	2.16282	2.25365	2.38156	2.3352	2.46438	1.5347	2.20574	0.769816	1.59384	2.57009	2.04801	2.16387	0.900542	1.47054	2.41134	2.49705	2.98791	2.2262	0.907443	2.1819	2.63312	2.15563	2.58927	1.76	1.56623	2.60971	2.17081	2.27749	1.96538	1.40966	1.5788	2.00069	1.67392	1.84789	2.37376	1.98303
SPIB|6689	-0.290909	1.12623	0.448653	-1.28307	1.96874	1.65519	3.80803	0.265532	-0.225476	0.658613	2.86313	0.944599	-1.28307	2.54437	2.70311	1.37449	2.3352	2.93493	2.89833	0.323495	-0.247598	1.7879	1.44045	3.4132	2.01038	-0.158103	1.69747	1.20094	2.61381	2.51621	2.49248	0.472438	3.0366	1.89571	1.02063	2.58927	3.08556	0.7537	3.34627	-0.353087	1.8632	1.10972	2.15491	-1.28307	-0.304152	0.68014	0.40273	1.10178	-1.28307
UBASH3A|53347	1.2888	1.12623	0.881028	0.39043	1.79757	0.832108	0.196378	-0.310254	1.39664	0.250173	0.407357	0.628746	1.89398	1.41702	1.10709	1.96417	1.3322	1.3444	1.04858	0.323495	0.769816	0.356278	0.413785	1.45349	0.395516	0.900542	-0.179538	1.42035	1.90377	1.61629	1.20654	-1.28307	1.16669	0.724406	1.2829	1.58437	1.56649	0.334623	1.70371	-0.353087	1.27973	1.37564	1.82988	0.764739	0.685191	0.999582	1.65268	1.36738	0.374616
[truncated: 80 more columns]

## Sheet: PRAD_CL2
Gene	TCGA.EJ.7318.01	TCGA.EJ.7325.01	TCGA.EJ.A65B.01	TCGA.FC.A66V.01	TCGA.FC.A6HD.01	TCGA.G9.6339.01	TCGA.G9.6347.01	TCGA.G9.6362.01	TCGA.G9.6379.01	TCGA.G9.6498.01	TCGA.HC.7752.01	TCGA.HC.A6AL.01	TCGA.HC.A6AN.01	TCGA.HC.A6AO.01	TCGA.HC.A6AP.01	TCGA.HC.A6AQ.01	TCGA.HC.A6AS.01	TCGA.HC.A6HX.01	TCGA.HC.A6HY.01	TCGA.J4.A67K.01	TCGA.J4.A67L.01	TCGA.J4.A67M.01	TCGA.J4.A67N.01	TCGA.J4.A67O.01	TCGA.J4.A67Q.01	TCGA.J4.A67R.01	TCGA.J4.A67S.01	TCGA.KK.A59V.01	TCGA.KK.A6E3.01	TCGA.KK.A6E4.01	TCGA.KK.A7AQ.01	TCGA.KK.A7AW.01	TCGA.KK.A7AY.01	TCGA.KK.A7B0.01	TCGA.KK.A7B2.01	TCGA.M7.A722.01	TCGA.M7.A723.01	TCGA.QU.A6IL.01	TCGA.QU.A6IM.01	TCGA.QU.A6IO.01	TCGA.V1.A9OT.01	TCGA.X4.A8KQ.01	TCGA.X4.A8KS.01	TCGA.XK.AAK1.01
TBX21|30009	2.10303	0.706512	0.710375	1.51687	-0.21599	1.74254	2.10265	1.27502	3.6873	2.74711	1.2514	2.42371	2.25455	1.91954	2.67944	2.96686	2.15416	2.38296	1.81973	2.70432	1.6265	2.96233	1.98357	1.10118	1.45134	2.31227	2.7487	5.82389	1.44207	1.33677	2.42422	2.22405	0.306836	3.33929	3.34699	-1.28307	3.41414	1.34331	3.87736	2.14395	3.29253	1.77138	2.92398	2.10238
GZMB|3002	3.96007	2.02635	2.16841	4.59107	1.63744	5.66479	5.72371	3.77305	4.07053	4.30109	3.61233	3.93306	2.36969	5.09305	3.54793	3.76337	3.9908	3.4359	3.28815	4.0723	4.51276	5.02355	3.90495	4.40759	3.09488	4.07738	3.33082	7.72806	2.7378	3.51205	3.04591	4.7528	3.85341	3.88717	4.58	0.374819	5.43421	3.85253	5.98669	3.76976	4.01981	4.20384	3.92756	2.10238
GNLY|10578	2.44934	2.02635	3.83772	3.56656	3.01105	3.83277	5.74127	3.14554	5.80727	5.83633	2.2759	3.07287	4.49902	4.56322	4.43097	4.64974	5.17389	2.58902	3.87482	2.52461	5.38888	4.47187	2.12051	5.14753	4.15693	3.19723	4.40582	6.5309	4.13278	3.28046	3.309	5.97013	5.36812	4.59376	6.43432	1.98329	6.0824	4.08721	7.49392	5.02154	5.85108	2.47475	4.81902	1.94961
PRF1|5551	4.90393	2.61084	4.10071	4.81693	3.36621	5.64074	6.03273	4.49256	5.44379	5.86586	4.39876	4.69744	4.73208	4.81441	4.90853	5.37723	5.31479	4.53825	5.04177	5.19648	4.83372	5.70297	4.32903	4.66597	4.58707	4.46847	4.87595	8.07193	5.07407	3.96703	4.9337	5.26428	4.1836	5.79273	6.12611	2.40124	5.80861	4.32005	5.77139	4.72618	5.4558	4.16986	4.79591	4.80865
GZMH|2999	3.49691	2.40454	1.87908	4.46333	2.53887	3.95483	4.76954	2.59369	5.41998	4.2119	3.97057	2.86217	3.7112	3.44651	4.20135	4.14526	3.82933	4.17231	4.61315	4.61209	4.63436	3.95846	4.88503	3.60937	3.67852	3.30346	3.93153	7.26008	4.35809	3.14904	3.18344	3.92228	3.6783	4.43492	4.76407	2.27492	5.1518	4.32005	6.56853	5.05671	5.47195	3.16841	4.72426	2.48248
GZMA|3001	4.09738	2.95169	3.70846	3.10101	3.30183	4.44604	5.91385	4.11165	6.08983	4.86628	3.97057	3.4197	3.98845	4.17159	4.68942	4.47389	4.50029	4.00249	4.29071	5.43152	5.29364	4.67315	4.74376	3.28933	4.78244	4.89956	4.50349	8.51463	5.59041	4.00553	3.97208	5.3595	3.81158	5.268	6.05726	2.81846	5.51727	4.40938	6.0677	4.48924	5.22752	4.02532	5.03183	4.17802
CX3CL1|6376	9.15772	8.06718	9.3081	8.84271	7.56891	8.80006	10.2848	8.0066	10.1664	9.47381	9.04796	8.43181	8.3019	8.57963	9.51395	9.00444	9.47945	10.0161	8.24729	11.0603	8.89947	9.85809	8.7574	9.4413	10.5766	11.1162	9.44912	9.75615	10.0799	8.53672	8.47756	8.29956	7.91168	10.5341	10.4678	8.01956	8.99521	9.1174	10.1621	9.7236	9.55059	10.1491	9.5397	8.068
CCL5|6352	6.80627	5.85287	6.36644	7.20815	6.4548	7.8984	9.16804	6.63895	9.03985	9.10621	7.69517	6.91246	6.5358	6.60663	7.40972	7.41948	7.69676	8.07413	7.58512	7.98557	7.8025	8.19728	7.50413	6.99286	8.0239	7.36429	7.84427	11.4161	7.86013	6.69516	6.95314	8.70169	6.93863	8.76557	8.58539	4.8678	8.64694	7.84856	9.60641	8.37651	9.11957	7.01719	8.99965	6.77006
VCAM1|7412	5.3373	4.48464	5.75264	4.03042	4.13029	5.81203	5.95206	4.97045	6.51773	7.67848	4.6739	6.47917	5.67684	6.50911	5.60658	5.25818	6.27633	5.07238	4.66475	6.18837	5.82329	6.14054	5.71113	6.98102	6.30431	6.59144	5.53724	8.69945	6.47628	5.75836	5.99109	4.66232	4.47909	6.21909	7.02102	3.57601	6.57312	5.96584	4.94545	5.10792	6.78906	7.57652	7.04783	5.29438
CD86|942	4.82702	4.34716	4.46323	4.32316	4.09273	4.17175	4.66298	4.1448	5.43194	5.18023	4.46459	5.10142	3.98845	5.2993	5.24003	3.76337	5.48713	4.23501	2.8268	4.8017	5.06761	5.23629	5.04844	4.12167	4.56364	4.53541	4.09714	7.59762	4.98682	4.34279	4.53157	4.54568	3.47895	5.62414	6.14097	5.09042	5.60668	4.08721	4.94545	4.48924	4.4367	5.90784	5.10888	3.82965
PDCD1|5133	3.3397	1.29031	2.03099	3.03064	2.2961	3.38886	3.19378	1.27502	4.88895	5.34309	3.4912	3.31309	2.5756	2.40102	2.41903	2.80638	3.64748	2.92953	3.3525	4.44519	3.5995	3.85184	2.98044	2.73438	4.30561	3.495	3.38308	7.16697	3.69267	3.34193	2.72388	3.48897	2.04553	4.33563	4.68515	0.374819	4.07747	3.6228	4.13966	3.43746	3.21788	4.50576	2.64233	3.03165
KLRK1|22914	3.03233	2.61084	2.16841	3.83781	3.23444	3.91528	4.46577	3.20961	4.90619	4.99661	3.4912	3.51896	2.98977	2.59242	4.1159	4.07654	4.16337	4.23501	4.04025	5.45681	4.15458	4.0254	3.78645	3.18315	3.95558	3.98462	4.91198	8.28344	3.36381	2.92632	3.4245	3.44623	3.47895	4.3611	4.91004	1.61739	4.85609	4.19163	5.83757	4.32582	5.18896	3.73123	4.97122	3.30791
TGFB2|7042	6.89843	6.91252	7.53157	7.10491	4.77679	6.97007	8.74576	6.43297	6.12708	7.58981	6.37752	6.8987	6.54195	7.50288	7.84984	7.41948	6.90203	6.88431	5.70324	6.69823	6.2421	6.94213	5.65586	7.01624	8.9123	7.5831	6.58762	7.56942	7.37327	7.89304	7.03266	4.32751	6.108	6.90027	7.55815	6.00417	7.32526	7.50109	6.54609	6.08233	7.63683	8.04802	7.70139	3.17638
CD40LG|959	1.45525	1.02774	0.710375	0.29613	-0.21599	1.32629	2.48276	1.27502	2.84419	3.90555	1.52265	1.4317	1.67177	0.933298	1.33734	-0.282014	1.46868	0.277124	1.13312	1.62412	1.05926	2.2752	0.989823	1.10118	2.5442	1.83386	2.04362	4.46413	2.42027	0.329864	1.30808	2.22405	0.72249	4.55014	3.66752	-0.228032	3.01752	-0.258074	1.74037	2.49117	2.12548	0.343561	2.92398	1.94961
CD40|958	6.37792	6.51044	6.92253	8.43791	5.40136	6.90088	6.97722	5.04257	8.00541	7.03988	5.43477	5.95774	6.03185	5.79412	7.08941	6.9717	6.91818	7.35919	6.23405	7.01583	6.40476	7.52548	6.05662	6.79526	7.32863	7.28546	6.57645	7.73089	6.91482	4.78042	6.14216	5.83583	5.83281	7.98228	8.09323	5.33163	7.58383	5.25781	6.9567	6.73666	7.90711	7.32958	7.71378	5.83121
CD3D|915	4.54434	4.06092	4.32307	4.73078	4.48946	4.8955	6.75747	4.1448	6.62579	6.59876	2.41561	5.4422	4.36666	4.77546	5.36873	4.96694	5.58144	5.35241	3.9599	6.0204	5.92213	6.37034	5.42413	4.9185	6.06659	6.06598	5.64818	8.99277	5.93146	4.40172	4.4791	7.32523	4.7015	7.28995	6.43432	2.81846	5.85497	5.32057	7.1662	6.205	5.42294	4.39246	5.84272	4.30941
PECAM1|5175	7.70768	7.52642	9.13864	6.84273	7.15149	7.03147	8.54786	9.22477	9.35136	9.74547	8.78031	8.31236	8.02942	7.77379	8.78884	7.77703	7.81364	8.30902	6.95237	6.87751	7.5348	8.73483	7.94318	9.96994	8.69628	8.41971	7.01361	9.03003	7.9339	6.82462	8.29988	8.40237	6.68431	8.84895	8.81588	7.6321	8.45263	8.18639	7.96704	8.40067	7.68611	8.09631	7.73823	8.39458
CD4|920	7.41761	6.27295	7.11335	6.85297	5.82439	6.38987	7.16138	6.41949	7.72594	7.79309	7.25806	7.79834	6.8453	7.67145	7.4968	6.11135	8.03349	6.72415	5.93104	7.27597	7.196	8.10551	7.28852	5.34514	7.22414	7.16381	6.63149	10.0312	7.34139	6.00634	7.15478	7.44133	5.74665	8.34022	8.48993	6.90141	8.29342	6.00458	7.03937	6.89568	6.73656	7.42989	7.66677	6.86924
SELL|6402	4.22276	2.7039	3.70846	3.51594	2.92818	4.52699	5.98192	5.07733	4.92324	7.84345	4.05848	4.85773	4.52409	5.17014	4.02507	3.36281	4.75535	3.76819	2.40941	4.56634	4.99378	5.35815	3.05068	4.23231	4.18792	5.66887	4.27363	9.33182	4.02012	4.5393	4.30916	4.27962	2.1831	6.02559	6.14835	6.4169	6.25136	2.76345	3.20192	4.40984	4.88563	4.68487	4.51371	4.42982
IL12RB1|3594	3.09927	1.8745	1.87908	2.95666	1.63744	2.20296	3.19378	1.85817	3.80231	2.74711	3.0514	2.7024	1.48006	2.98267	2.96656	2.17828	3.52624	2.00532	1.99123	2.4256	3.13351	3.47458	2.46721	1.31741	2.88401	3.35378	2.66674	5.6433	2.93714	1.92403	2.72388	3.04921	1.89344	4.11385	4.34349	1.98329	3.91193	2.34739	3.31243	2.6835	2.7727	2.47475	3.0852	2.78304
ZAP70|7535	4.28158	3.70346	3.23213	4.46333	4.36894	4.33052	5.47347	2.59369	6.31314	5.08298	3.77686	5.11735	3.95196	4.69427	4.80313	5.00442	5.39778	4.51317	4.29071	5.50611	5.61254	5.05593	4.61058	3.68913	5.6982	5.7273	5.62666	8.47802	4.90986	4.00553	4.83276	4.9026	3.24758	6.28045	6.37269	2.51739	4.66115	5.24168	6.08338	5.46293	5.72199	4.02532	5.39697	4.03346
TLR6|10333	0.248487	-0.290007	0.296067	0.29613	-0.21599	0.321446	1.02096	-0.299132	-0.382249	0.671467	-0.146607	1.21196	-0.3087	0.214471	-0.389156	-0.282014	0.50687	1.00908	1.13312	1.21364	0.111164	1.17418	-0.313521	-0.400116	-0.325174	1.32974	0.60832	2.05655	0.0973785	-0.262041	0.722496	-0.436944	-1.28307	1.14346	1.14999	-1.28307	0.906948	-1.28307	-0.36363	-1.28307	2.7727	1.35379	0.387611	0.349212
SH2B3|10019	6.56714	5.21097	6.91278	5.74177	5.22164	6.52739	6.10235	7.07274	6.52891	6.62778	6.16624	6.429	5.99645	6.06832	6.27878	5.84831	6.55987	6.29452	6.19947	6.1959	6.10155	6.77227	6.76412	5.90031	6.32537	6.32753	5.70061	7.81335	6.29446	5.81366	6.92399	5.43795	5.66679	6.78267	7.45488	5.09042	7.18714	5.81052	5.70203	6.205	6.36504	7.46884	6.44296	6.34156
CD3E|916	6.00289	4.63399	4.75271	5.50277	4.62719	6.18062	7.25606	5.46628	7.53404	8.54328	5.41825	6.11673	5.20493	5.69326	5.81975	6.04096	6.38493	6.04617	5.65302	6.49347	6.56118	7.01394	5.91317	5.13334	6.63742	6.78266	6.48972	10.1316	6.54407	5.16759	5.73552	6.54689	5.32418	8.09853	7.66997	3.27967	7.37701	4.71991	7.29965	6.42288	7.04258	6.01699	7.39794	5.76407
IL3RA|3563	5.19153	5.22674	6.90789	4.66261	5.11327	4.95522	6.1945	6.09421	7.051	6.17203	6.36895	6.88481	6.35196	6.2709	6.76389	5.77431	6.20569	6.30186	5.17229	5.24083	5.87356	7.0344	5.62166	7.21459	7.09114	6.36482	5.32654	6.58198	6.53896	5.2974	6.2321	5.50196	4.08171	6.79206	6.66776	4.80061	6.18032	6.19248	5.74207	5.88116	5.26508	6.18802	5.14591	4.95631
CD2|914	5.3093	4.53616	4.4897	4.85815	4.62719	5.36058	7.02103	5.02488	7.3913	7.33914	4.99674	5.9927	4.89473	5.49178	5.78326	5.67322	6.57524	6.02858	5.13619	6.43103	6.4985	6.49956	5.86525	3.4808	6.26852	6.37094	6.36533	9.70523	6.38255	4.82416	5.29412	6.85535	5.32418	7.76335	6.90826	4.43757	6.72061	4.97529	7.14396	6.69261	6.49716	4.58526	6.45776	5.21281
CD3G|917	1.23482	-0.290007	0.710375	0.710445	0.390657	0.738909	1.42041	-1.28307	3.22016	1.98413	-1.28307	1.21196	-0.3087	-0.348135	0.158637	0.718514	1.91752	-0.301607	-1.28307	2.31928	1.77494	2.2752	0.261146	-0.400116	1.45134	1.68457	1.18069	5.25992	2.42027	-1.28307	0.306841	2.7309	0.306836	2.34658	2.71344	0.798718	2.37	-1.28307	-0.36363	1.49375	0.920778	-0.251706	2.64233	1.77872
EBI3|10148	4.31012	3.28857	3.23213	3.75293	2.2961	2.44437	3.47145	3.77305	5.03721	4.41203	3.28799	4.07031	3.42204	4.11032	3.78783	2.80638	3.82933	3.32498	2.9975	4.49488	4.2078	4.26584	3.74468	3.12697	4.58707	4.04712	3.33082	6.98917	4.44794	2.84373	3.11631	3.35674	2.04553	4.65683	5.4291	4.14431	4.85609	1.931	3.01844	4.32582	3.3635	4.20384	3.69746	3.53968
LY96|23643	3.84776	4.16277	4.70832	3.46349	2.64648	2.74435	5.37563	2.85636	4.34801	4.51504	1.2514	4.65442	4.68838	4.44411	5.03805	2.52625	5.3628	4.10676	2.28302	4.31293	3.95116	4.9218	4.84606	5.49691	4.86145	4.59937	3.33082	6.00323	4.21186	3.28046	3.76852	4.99447	4.21603	5.25447	4.8389	4.63048	4.96154	3.08599	3.72584	2.26921	3.78145	4.53275	4.4261	3.17638
CXCR6|10663	4.03036	2.7039	3.40896	3.75293	3.01105	4.36028	4.78656	1.6887	4.49203	5.75448	3.66928	4.31093	3.75422	3.11334	3.92813	4.00439	5.13295	4.46166	3.07584	5.49394	4.28411	4.84975	3.94238	2.80768	4.53981	4.46847	4.74229	8.12025	5.24674	2.84373	3.72412	4.56579	2.97188	5.43321	4.9943	1.61739	4.83774	3.89439	4.7822	5.14108	5.12912	3.02372	4.16256	4.69308
GBP4|115361	6.97171	5.09551	6.88812	7.23968	4.54614	6.90593	7.0102	6.45296	7.62799	6.6786	6.51593	6.46056	5.51115	6.22828	6.13415	6.31894	6.87745	6.84967	6.37239	7.16524	7.42111	6.81546	6.32102	6.3254	6.57433	6.52162	6.53084	9.74429	7.22865	6.10716	6.34636	7.05703	5.65502	6.16949	7.87945	5.31568	7.98911	4.81015	7.59577	6.4296	7.30396	6.10054	7.6443	6.09069
CD274|29126	0.974529	-1.28307	-0.287437	0.29613	-0.21599	-0.26838	0.0816956	1.27502	-1.28307	2.82937	-1.28307	0.636248	0.267617	0.618198	0.158637	0.303301	0.50687	2.14248	-1.28307	1.21364	-0.423701	1.17418	1.83227	1.31741	-0.325174	0.548183	0.205762	2.43551	1.25559	-0.262041	-0.279357	0.0928503	0.306836	0.176568	1.557	-0.228032	1.73951	-1.28307	2.02637	-0.300805	-0.144023	0.343561	-0.218308	1.77872
HLA-DPB1|3115	10.478	9.95273	10.5572	10.7265	9.09118	8.97375	11.0446	9.4701	11.9077	10.5591	9.14527	10.464	10.201	10.3741	11.0256	10.3073	10.4075	10.4491	9.8938	10.4995	11.1781	11.3924	10.3812	9.95187	11.6152	11.0025	10.5536	11.5459	10.8274	9.44953	10.3093	11.3121	9.41171	11.2793	11.2024	10.3924	11.2052	9.72647	11.214	11.1858	9.996	10.1995	9.16212	8.60425
CD226|10666	1.23482	-0.290007	0.296067	0.710445	0.390657	0.738909	1.23447	1.49664	0.168078	0.990313	1.75088	0.952633	-1.28307	1.19176	0.158637	0.718514	1.06649	0.277124	-0.223435	1.21364	1.27409	1.58253	1.66321	-0.400116	0.653303	0.548183	0.60832	4.46413	0.484686	0.329864	0.722496	-0.436944	1.30807	2.24079	2.54487	0.798718	1.88958	1.07865	2.02637	-1.28307	2.28023	1.35379	0.387611	0.349212
AMICA1|120425	6.38464	5.73655	6.15944	5.95626	5.5884	5.13813	7.18082	4.56782	8.44958	6.61624	5.69003	6.63666	6.17329	7.27755	7.32341	6.08535	7.27564	6.22671	5.11779	6.88218	7.35777	8.09386	6.77454	5.78705	7.24639	7.52664	6.35228	8.44563	6.80859	5.25008	5.70157	7.17298	5.65502	7.72463	7.49303	5.82417	6.654	5.40986	7.77534	7.09074	6.83973	5.82292	6.79155	5.07186
HLA-DOA|3111	7.10797	6.51044	6.63896	6.98443	5.37031	6.38987	6.72693	4.93298	7.9252	6.44417	6.49245	7.29509	6.68222	6.98928	7.37948	6.87891	7.7451	7.03728	6.716	8.39512	7.59596	8.5397	6.93634	6.5924	7.60604	7.96737	6.62065	8.60074	8.00038	6.47959	6.4792	7.45756	6.00969	8.07178	8.59621	6.67628	7.78158	5.98534	6.93095	7.75009	7.14181	6.79556	7.46907	5.99633
ITGB2|3689	8.41094	7.14601	8.47472	8.23185	6.12342	6.99399	8.11114	6.54895	8.37876	7.37724	7.57735	8.63495	8.25586	8.49975	8.93945	7.25042	9.34176	7.2343	6.84462	8.20669	8.17406	8.88544	8.71477	6.79074	8.21089	8.2738	7.60943	10.0139	8.04605	6.82462	7.15478	7.76638	6.61913	9.37178	9.15664	7.08674	8.29511	6.83778	7.4613	7.72023	7.10086	8.09857	7.34716	7.13142
C1S|716	10.3847	9.79115	10.3034	10.0963	8.27838	9.82163	12.2934	9.19244	11.0507	11.8726	9.45666	10.4914	10.3288	9.8192	10.8983	9.87259	11.3848	10.3108	9.55998	10.6922	10.7969	11.7018	9.51649	10.8465	12.315	11.123	9.5604	11.2653	10.9862	9.49168	10.1828	9.24039	9.82039	11.0117	10.7918	8.56633	10.9873	9.40761	9.64322	9.44364	10.8638	10.6727	10.6805	9.34571
CCL11|6356	3.28324	0.706512	1.03186	1.03194	0.816415	1.06229	2.78332	2.77401	3.22016	4.38508	3.82778	2.86217	2.5756	4.69427	2.75675	1.5261	2.4492	2.00532	2.91467	3.07481	3.13351	2.81876	3.24295	3.18315	3.3896	3.74171	1.5894	3.8653	1.25559	0.329864	2.63074	2.49962	1.89344	3.43834	3.62587	2.51739	2.95078	1.76039	3.36466	1.49375	3.97518	4.98762	3.29758	1.94961
CSF1|1435	6.26584	3.61038	5.87817	6.59096	3.59834	6.18894	5.46292	5.63908	5.18584	6.10756	5.36753	6.09276	5.53602	5.92444	6.0445	5.36288	6.23823	5.58682	5.62724	6.55333	5.78002	6.26349	5.13181	3.83653	5.58636	6.24328	5.2996	5.60677	5.93922	5.2818	5.95312	3.44623	5.1672	6.69525	7.63365	2.81846	6.40881	3.76497	4.43666	5.00362	6.13083	7.37129	5.16408	5.88487
ITGA4|3676	3.68297	2.40454	4.4897	2.70882	2.15744	3.87462	4.83644	4.35769	4.83594	3.82764	3.28799	4.44319	3.31117	4.69427	4.50005	3.71898	4.54258	4.03809	3.47319	4.56634	3.88736	4.79325	3.94238	1.82082	4.63283	4.51344	3.896	8.01267	4.61241	2.75611	3.89407	2.41348	3.24758	4.3097	5.20698	3.57601	5.0598	4.289	2.64881	3.00497	4.4367	4.45022	4.26711	3.64295
HGF|3082	3.09927	2.02635	3.61537	2.61575	0.816415	3.32992	4.42287	3.14554	3.22016	3.41318	2.41561	3.4197	3.36767	2.76138	3.59079	2.30383	4.26792	2.26772	2.28302	2.8641	3.71428	5.02355	5.96865	3.28933	5.92664	3.14102	3.33082	2.54253	2.42027	1.33677	3.58207	1.88311	2.97188	4.20106	4.18042	2.51739	4.36058	1.07865	2.46961	2.59054	3.21788	4.16986	4.04984	1.94961
IFITM3|10410	10.8471	10.987	11.0802	11.4092	10.4401	11.5207	13.2326	11.863	12.3121	11.7751	10.5064	11.524	10.6161	11.7708	11.688	11.1703	11.8618	11.4092	10.8468	11.1721	10.6829	11.7796	11.1117	12.0141	11.6835	11.7216	10.9223	11.2451	11.6081	10.5437	10.7633	12.4259	11.9699	12.0901	11.7168	9.90041	12.8252	11.3519	11.9144	11.28	10.9908	12.2579	12.2461	11.1352
GBP5|115362	4.36555	1.51237	2.16841	3.1681	2.2961	4.30013	4.5873	3.5926	5.03721	4.63426	3.0514	4.19563	3.19106	4.04633	3.63241	2.71891	4.68156	2.68198	3.07584	4.8017	4.59495	4.32017	3.35823	3.18315	4.30561	3.30346	4.00007	9.04376	4.76004	4.11523	3.6783	4.68087	2.72388	4.48212	5.53417	1.61739	5.48225	3.28794	3.87736	3.85217	5.0235	3.42041	4.64886	4.07098
IRF4|3662	1.8152	1.70477	1.03186	1.29469	2.00403	3.26846	2.71384	1.6887	3.47256	5.11613	0.481118	3.85921	1.84097	1.76907	1.8419	1.30365	2.69403	2.00532	1.39996	3.8612	2.89478	3.56735	2.46721	3.06852	2.88401	3.62362	2.7487	7.29876	2.50644	2.21437	2.04554	3.04921	1.30807	4.91937	3.99653	0.798718	2.1497	1.76039	2.26494	3.00497	2.7727	2.68183	3.74651	1.77872
CCR5|1234	4.22276	2.7039	4.13465	3.796	3.23444	4.50051	5.8424	3.32979	5.74154	5.51451	4.05848	4.31093	3.95196	4.9074	4.45437	4.27359	5.11904	4.51317	3.7844	5.02105	4.7465	4.67315	4.78555	2.19328	4.21825	4.68047	4.78176	8.45251	5.14295	3.61525	4.67842	4.66232	3.72411	5.268	5.49999	2.98911	5.31987	4.52048	4.87517	4.20559	5.18896	4.58526	5.26852	3.64295
CR1|1378	2.34288	1.51237	2.4093	1.03194	0.816415	1.06229	2.3967	1.27502	2.525	3.18225	0.917071	3.006	1.67177	3.79695	2.89996	1.30365	3.02761	-0.301607	1.39996	2.20451	1.90951	2.81876	1.25078	1.82082	2.09887	3.14102	1.90751	4.66699	2.42027	0.74836	1.72342	2.5809	-0.279361	2.62412	2.45257	0.374819	2.95078	2.08354	1.57285	1.49375	0.920778	1.57764	2.53475	2.10238
ITGAL|3683	5.7762	3.61038	5.01207	4.61531	4.01455	5.13813	6.58336	4.44012	7.10428	6.62778	6.04236	5.96656	4.89473	5.33991	5.39315	5.00442	6.17913	5.20359	5.13619	5.83027	5.63214	6.14054	5.50141	4.52092	6.05823	6.17495	5.98052	9.36501	5.94695	4.75804	5.06411	6.13396	4.91406	7.1176	7.03302	4.57794	6.21627	4.97529	6.66542	6.09084	6.92432	5.1358	6.55734	4.97622
CCR2|729230	3.28324	1.70477	3.16801	2.29396	1.83235	2.55145	4.76954	2.59369	4.62297	3.18225	2.66	3.78137	2.25455	4.88927	4.25563	3.57695	4.26792	2.48967	2.52561	4.22733	4.01227	4.56481	3.24295	2.07949	4.30561	4.01621	3.33082	6.02185	3.79893	2.75611	3.76852	3.53049	2.89385	4.33563	4.06046	1.61739	4.50711	1.34331	2.26494	2.6835	4.22432	1.77138	3.36195	2.58978
IRAK3|11213	4.68171	4.65744	5.1006	4.91785	3.84419	4.99371	5.66969	5.7183	4.83594	6.6786	5.605	4.56433	4.42107	4.67324	5.2265	4.7851	4.80832	4.61097	5.09916	5.26967	4.7465	5.66148	4.41142	5.90866	6.06659	5.34737	4.12809	5.6433	5.29596	3.96703	4.55711	3.10523	3.47895	4.48212	5.99318	3.52141	6.09018	4.32005	3.94754	4.48924	5.60969	5.75579	5.77341	4.69308
RASGRP1|10125	2.72841	2.51138	3.75284	2.1685	2.64648	2.91448	3.70422	2.59369	3.90882	4.46446	3.28799	2.42371	3.25236	2.83898	2.89996	3.11126	2.53551	2.38296	2.8268	3.42166	3.55912	3.56735	2.56645	1.82082	2.80626	3.08254	3.48225	7.5471	2.42027	3.56457	3.04591	2.80043	2.89385	4.17257	3.70801	2.90631	3.50996	3.01186	3.20192	2.26921	3.92913	3.68385	4.30034	3.03165
IFITM2|10581	9.46027	9.06826	9.78367	9.83885	9.46825	10.0333	10.1334	10.6072	10.6024	11.1292	9.70839	9.80927	8.60777	10.035	9.4644	9.17334	9.62804	9.8676	9.21961	8.96028	9.10891	10.5549	9.10869	10.0286	10.0842	9.81545	9.57311	9.85161	9.45698	7.88532	9.70162	9.90563	10.1268	11.1982	10.093	7.89357	10.8669	8.49436	8.71861	8.89923	9.773	10.447	10.7614	9.42211
KLRK1|22914.1	3.03233	2.61084	2.16841	3.83781	3.23444	3.91528	4.46577	3.20961	4.90619	4.99661	3.4912	3.51896	2.98977	2.59242	4.1159	4.07654	4.16337	4.23501	4.04025	5.45681	4.15458	4.0254	3.78645	3.18315	3.95558	3.98462	4.91198	8.28344	3.36381	2.92632	3.4245	3.44623	3.47895	4.3611	4.91004	1.61739	4.85609	4.19163	5.83757	4.32582	5.18896	3.73123	4.97122	3.30791
TGFBR2|7048	8.35212	7.02499	8.77831	7.97039	6.534	7.9085	8.17716	7.88435	8.388	8.96892	7.67445	8.05142	7.74745	7.184	8.41544	8.00675	8.03349	7.55314	7.98592	7.57637	7.90272	8.68005	7.01751	7.86306	8.58137	8.07065	7.37792	8.12671	8.30391	7.317	8.51387	5.61241	7.18375	8.33862	9.20252	6.90141	9.4638	7.22579	6.78525	7.67566	8.14224	8.75334	7.80632	8.49116
KLRB1|3820	4.65971	3.70346	3.51585	4.32316	4.05417	4.10301	6.07491	3.49315	6.2058	6.0314	3.28799	4.0372	4.36666	4.07868	5.25343	4.30396	4.52159	4.72458	3.47319	4.13633	5.30589	6.69213	4.48936	4.35965	5.99831	4.83016	4.63861	7.88882	5.65787	3.21625	2.72388	6.00736	3.0459	7.12505	5.35455	1.61739	5.12178	3.71912	4.82011	5.62405	5.26508	4.33229	5.01191	4.66882
CASP1|834	5.6254	4.12961	5.77434	7.17998	3.9738	5.06773	6.03985	3.5926	6.81116	5.52689	4.61713	5.62042	5.12524	6.04395	6.45729	5.9187	6.64969	6.62814	5.19001	6.28333	5.99205	6.86199	5.52627	5.1755	6.0749	6.54887	5.59378	7.24431	6.16797	4.34279	4.95307	5.23946	4.89416	6.96814	6.98028	4.932	6.25136	3.89439	6.28658	6.02131	6.27587	5.63645	6.54353	4.80865
PRKCB|5579	5.06329	4.19519	5.36648	4.70841	3.54372	5.48736	7.91422	3.68565	5.61089	6.94621	5.10392	4.56433	4.36666	4.96045	5.61699	5.22681	5.30254	5.85978	4.55963	4.91554	5.03853	6.62896	4.41142	5.74101	7.63725	5.93162	4.83901	7.20412	7.27235	5.31284	3.53144	4.58562	3.72411	5.98521	6.44034	2.27492	6.37739	5.01378	5.44734	4.91054	5.74875	5.74429	5.16408	3.48513
C3|718	10.4133	8.59786	9.41727	10.3772	7.92202	8.7685	12.2269	6.95152	11.6333	11.735	8.92618	10.2883	9.3906	10.9322	10.9234	8.88269	10.7172	9.86636	8.93833	11.1085	10.8088	11.772	9.27471	10.6415	11.6972	11.7866	8.94211	11.8197	9.76515	8.62901	9.15897	10.8972	8.59006	11.6843	10.3247	9.93998	10.3647	9.31529	9.54123	10.1545	10.9168	10.1271	10.0898	8.32252
ITGAM|3684	4.94089	4.19519	5.16771	5.29333	3.75081	4.62831	4.86877	2.49431	5.90488	4.78616	4.01519	5.06903	4.85575	5.88839	5.85534	4.39143	6.06768	4.5629	3.52995	5.44422	4.61479	6.2284	5.27072	4.58488	5.49019	4.99777	4.35439	5.80252	4.89396	4.07958	4.5822	3.95314	4.15043	5.95207	6.22009	3.77582	4.72245	4.83186	4.76287	4.79029	5.04525	5.72101	4.88622	4.37087
CCR1|1230	3.76772	1.02774	3.66266	2.79625	1.83235	3.26846	3.84084	4.07772	4.27022	4.14922	3.28799	4.25443	3.75422	4.79506	4.3334	2.80638	4.90876	3.00343	2.40941	3.56812	3.7506	2.96233	3.78645	2.65714	3.80382	3.40241	2.48737	6.26003	3.45331	2.75611	3.76852	2.5809	3.1163	4.3097	5.32882	2.40124	5.02779	3.76497	2.02637	2.6835	3.67386	5.22124	4.95044	3.91466
IL2RG|3561	6.10414	5.89294	5.88815	6.65668	5.37031	6.68856	7.72413	7.0641	8.01736	8.59857	6.32532	6.98804	6.18905	6.61768	6.74029	6.37008	6.8011	6.38716	6.59487	7.24726	7.49522	7.7123	6.64997	5.76881	7.12355	7.41257	6.86073	10.4448	7.18686	6.61649	6.07303	7.46025	7.00509	8.48482	8.1328	4.88952	7.34488	6.08812	7.46729	7.07366	7.39993	6.48606	7.28626	6.41635
HLA-DRB1|3123	10.2709	7.72264	10.2005	10.004	7.58252	8.99169	11.2275	9.82291	11.8557	8.58235	8.80434	9.18676	9.88197	10.9631	10.416	9.9723	11.175	8.63239	9.56932	10.2637	10.8499	12.0578	10.8935	8.43999	11.0632	10.0035	9.15058	11.393	11.4489	9.45563	8.86645	11.0419	9.47588	11.4276	11.9244	10.5254	10.9915	9.95445	10.3135	9.88277	9.85226	10.6497	9.70547	10.5225
TNFSF8|944	1.8152	-0.290007	0.710375	1.03194	-1.28307	0.738909	-0.444988	1.01307	0.565481	3.05127	0.481118	1.21196	0.678312	1.41088	0.865162	0.303301	1.28155	1.00908	-0.223435	0.954242	1.27409	1.75021	-0.313521	-0.400116	0.653303	1.11312	0.60832	3.19512	1.04138	-1.28307	-0.279357	-1.28307	-0.279361	1.5501	3.85947	0.798718	2.1497	-1.28307	0.90771	0.690245	-1.28307	1.94215	0.813014	2.10238
CD96|10225	3.80829	2.79131	2.61566	2.95666	2.64648	4.62831	4.40094	3.14554	4.6641	6.09098	4.14133	3.93306	2.9159	2.76138	3.54793	3.47385	3.68573	3.5389	3.3525	4.28495	4.49146	4.86811	3.74468	2.73438	4.27707	4.01621	3.82221	8.05396	4.7424	3.21625	4.11649	4.37387	3.42449	5.5596	5.76276	1.98329	4.76191	2.46318	4.72341	3.89167	4.62178	3.68385	5.584	3.78519
GZMM|3004	4.28158	1.8745	2.16841	3.46349	3.79825	3.06664	5.5149	1.27502	5.68271	4.38508	1.52265	2.93588	2.83805	4.20128	3.82421	4.04092	4.21659	3.96599	3.63717	4.74122	4.30868	4.69387	4.0831	3.56777	4.82249	3.98462	4.50349	6.41596	4.77748	3.34193	3.11631	4.9026	2.63074	5.37189	4.62298	2.27492	4.16838	4.19163	5.39806	4.48924	3.21788	2.86288	2.41849	2.95344
PTPRC|5788	5.91272	3.70346	5.52844	5.18411	4.2026	5.81203	4.76954	5.81414	5.86133	7.33562	4.39876	6.4226	5.49856	6.47306	5.90713	5.34838	6.53913	4.48765	4.96151	6.21826	6.39905	6.70239	5.29986	4.25869	5.67652	6.31489	5.79043	9.56152	6.27618	5.15051	5.08181	4.20466	3.81158	6.02559	7.44593	3.34401	7.42081	4.19163	4.30918	4.4368	6.12062	6.05472	5.51491	5.07186
TNFRSF8|943	2.22794	0.706512	2.51616	1.03194	1.14474	0.738909	3.03193	0.692769	3.37683	3.11825	3.55303	2.52271	1.67177	2.67938	2.83013	1.88873	2.69403	2.00532	0.805482	2.20451	2.60856	3.02909	1.47168	2.48905	2.5442	2.95795	0.922708	5.16261	2.7378	0.74836	2.72388	2.7309	-0.279361	2.78332	2.24812	-0.228032	2.56108	0.754263	2.7307	2.77083	1.52671	2.35888	1.63359	1.58484
TLR3|7098	4.82702	3.70346	3.23213	5.06594	1.83235	4.87503	2.10265	3.5926	4.21593	2.98103	2.54298	3.6991	3.95196	3.34377	3.82421	3.62586	5.16037	3.96599	4.00063	3.8986	4.4256	4.0254	3.41259	1.31741	2.95778	4.10703	3.33082	4.09365	4.57302	3.34193	3.72412	1.74886	3.24758	4.14351	4.85702	0.798718	5.10654	0.754263	2.88174	1.85517	4.10512	4.20384	3.64669	3.73932
FCGR1B|2210	3.28324	2.02635	3.75284	4.46333	2.2961	2.65112	5.14435	4.1772	5.02147	3.82764	3.82778	4.07031	3.31117	5.27158	4.87424	2.80638	5.00266	3.48832	1.81973	4.0392	3.5995	3.6962	3.74468	3.43526	4.61013	2.82157	2.38856	6.59447	3.61721	3.71155	3.72412	4.78746	3.18343	3.92182	4.15135	3.34401	4.43571	4.289	4.43666	4.46326	3.43115	4.68487	3.79395	3.10583
TLR7|51284	3.63866	2.79131	4.10071	3.23222	1.41202	2.06519	3.47145	2.68666	3.87418	0.990313	2.41561	4.28295	3.75422	3.34377	4.72833	3.17838	4.85941	3.00343	2.52561	4.10467	4.15458	3.88826	4.11623	2.39704	3.44195	3.495	2.96987	4.54358	4.28682	3.07855	3.72412	2.93017	2.72388	4.79406	4.20891	3.34401	5.12178	1.931	3.01844	2.59054	3.13916	3.09788	3.88438	1.94961
C1QB|713	9.51492	8.52641	8.9334	9.38159	7.88404	7.71765	9.78584	8.32491	10.2469	8.38738	8.67821	9.59065	8.80096	8.9911	9.61668	8.53122	10.1373	8.60595	7.96549	9.63209	9.50675	9.52017	9.45469	9.42973	9.48559	8.71507	8.22684	10.8283	9.51725	7.93852	8.65064	9.50078	8.14218	9.96503	9.95792	9.34455	10.6527	7.99283	9.19049	9.12213	7.72032	9.1365	8.77576	9.11147
CSF2RB|1439	4.3381	1.29031	4.54123	3.56656	3.59834	4.10301	4.56774	3.81484	5.03721	5.14853	3.87696	5.00198	4.64332	5.45528	4.40719	4.14526	4.73726	3.80998	3.28815	4.5894	4.28411	5.54084	4.01446	4.56387	5.12429	4.86528	4.18808	7.38758	4.57302	3.21625	3.9336	4.44072	3.0459	5.45703	6.04151	3.34401	4.57515	4.32005	2.88174	4.35437	4.0631	4.73221	4.88622	4.17802
TNFRSF1B|7133	7.86982	6.878	7.65657	7.21213	6.46952	7.068	8.34883	6.78278	8.32687	9.39918	7.73239	7.80573	7.43351	8.0372	7.86083	6.96221	8.24999	7.54388	6.31702	7.81512	7.5374	8.51662	7.65831	8.16979	8.29512	7.97342	7.08634	9.77617	7.72962	6.78643	7.4658	7.89313	6.07302	8.36088	8.7712	7.19971	7.32196	7.59611	7.77293	7.72297	7.30847	8.47066	7.52285	7.18374
TNFSF13B|10673	2.22794	0.706512	1.51679	0.710445	1.14474	1.91287	4.23727	2.27231	3.22016	3.86712	3.28799	3.6991	1.67177	2.49989	3.26002	1.5261	3.8631	2.58902	0.38087	3.19993	3.23953	3.26897	3.24295	1.82082	2.44509	3.08254	2.38856	5.47786	3.26838	2.21437	2.53117	3.04921	2.89385	3.88717	3.62587	1.98329	3.0813	0.754263	2.02637	2.85317	2.8734	2.23289	2.64233	1.77872
RASGRP2|10235	6.7501	5.45804	6.97031	7.06145	4.95481	4.95522	8.17232	5.0944	7.34145	6.21091	5.35022	6.06017	5.94167	5.45528	7.37336	6.51993	7.11322	7.25714	5.13619	5.81079	6.01463	7.00981	5.55072	7.76294	7.53853	7.59883	6.39745	7.45077	6.93049	5.61631	6.16725	5.65057	4.60686	6.77321	6.77646	3.57601	6.98937	5.45252	6.71153	6.62975	6.72312	6.09149	6.67603	4.76353
GBP1|2633	6.9171	4.40373	6.25512	6.78513	4.36894	6.92597	7.44746	6.03355	6.84285	7.29277	5.38463	6.43536	5.5483	6.24975	6.46307	6.15366	7.34898	6.42126	6.04253	7.57059	7.18609	6.4456	5.97769	6.50694	7.38988	7.04249	7.02599	10.1691	7.94937	6.72431	6.42475	5.1885	5.73551	6.58607	8.29607	3.90938	8.07191	6.66111	7.32952	6.03901	6.99308	7.3063	7.84906	5.3412
TLR8|51311	2.96214	1.51237	2.4093	0.710445	1.63744	0.321446	2.64085	1.01307	1.99064	1.98413	-1.28307	3.36738	2.12942	3.23315	3.09119	1.5261	3.68573	1.27086	1.39996	2.52461	2.60856	3.02909	1.47168	0.537597	2.22374	2.67093	1.5894	4.05801	2.50644	1.56015	1.89345	1.03549	1.53064	2.12661	3.18433	2.27492	3.46284	0.754263	0.594338	2.49117	-0.144023	1.57764	0.387611	1.3608
CCL19|6363	6.8311	6.25769	5.69694	2.79625	4.99609	5.48736	8.72494	6.60362	8.24622	9.15886	4.88096	7.07216	6.44681	6.72888	6.46883	5.61384	6.2574	5.74599	3.63717	6.71405	8.1774	7.82931	5.50141	7.27399	8.08279	8.10227	6.66354	10.3782	7.14717	7.01122	6.89425	7.79221	4.27877	8.89763	8.3689	4.52342	7.49294	6.56069	5.70203	6.95748	6.23859	5.66112	7.417	4.64414
C1QA|712	9.65012	8.76913	9.47968	9.85739	8.23378	7.83357	10.8049	8.72083	11.0565	9.47381	8.9291	10.0367	9.13692	9.01637	10.0205	8.89397	10.5133	9.35029	8.1978	9.95081	9.84685	10.1	9.78918	10.2047	10.2009	9.1554	8.65384	11.368	9.96575	8.38252	8.66392	10.018	8.41433	10.2775	10.0897	9.54431	10.5402	8.87628	9.93697	9.81889	8.0987	9.44429	9.40583	9.12044
IL18|3606	4.65971	5.90279	5.26287	6.5725	4.30469	5.15521	5.04883	4.68513	6.58888	6.04007	4.6739	4.85773	4.85575	4.63023	6.0445	4.64974	5.61156	6.72415	4.15295	4.96926	5.00885	6.25654	5.41084	4.79775	6.04136	5.25771	4.45548	7.70808	5.29596	4.00553	4.63111	5.2142	4.42464	7.04481	6.52776	5.37846	5.80861	4.466	5.73216	5.61227	5.72199	5.88707	6.8876	4.8524
CD247|919	4.28158	2.61084	2.95657	3.66275	3.54372	4.30013	5.57491	3.14554	6.03601	6.48281	3.4912	4.63242	3.79599	4.17159	4.56598	4.14526	4.95647	4.17231	3.41411	5.004	5.06761	5.76304	4.30048	4.09263	5.14022	5.13359	4.99828	7.84245	4.86163	3.51205	4.30916	4.97956	3.76851	6.08794	5.98497	1.98329	4.74231	4.40938	5.60765	5.1246	5.22752	4.45022	4.88622	3.64295
CCR4|1233	0.248487	-1.28307	-1.28307	0.29613	-0.21599	0.321446	-1.28307	-1.28307	-1.28307	0.261553	0.917071	0.952633	-1.28307	1.19176	-1.28307	0.303301	0.116741	-0.301607	-0.223435	0.954242	1.05926	0.200644	-1.28307	-0.400116	-0.325174	0.1529	0.922708	3.82346	1.25559	0.74836	0.722496	0.0928503	-1.28307	1.36106	3.12576	-1.28307	0.906948	2.08354	-1.28307	-1.28307	1.52671	0.343561	-1.28307	1.09546
GBP2|2634	8.89822	8.288	8.83747	9.44215	6.94041	8.69304	10.2477	7.45619	10.1579	9.31156	8.21845	8.17262	8.04466	9.812	8.97325	8.65568	9.25061	9.61995	7.98338	9.54116	9.23042	9.77056	8.17116	8.98641	10.0179	9.52285	8.21787	11.0764	9.33423	7.93354	8.19398	8.9694	8.70304	10.0648	9.9023	8.04155	9.8181	8.35702	9.58317	8.91129	9.36415	9.41286	9.65498	7.19653
SH2D2A|9047	4.3381	3.16309	2.70873	3.2936	3.48694	4.36028	5.09054	2.77401	5.30765	6.27102	2.76825	4.10268	2.66849	4.11032	4.05598	3.76337	4.52159	3.38151	3.07584	4.00531	4.59495	5.27806	3.65733	3.90494	4.53981	3.98462	3.78384	7.81869	4.02012	3.61525	3.9336	4.25507	3.85341	6.0015	5.4291	1.98329	4.66115	4.08721	5.25317	3.89167	4.10512	4.96798	4.36459	3.03165
IL7R|3575	2.44934	0.706512	-0.287437	0.29613	0.816415	1.74254	3.19378	1.27502	1.34984	5.06611	1.94789	1.62235	-1.28307	1.41088	1.33734	-0.282014	1.91752	-1.28307	-1.28307	1.21364	2.146	3.61159	0.261146	2.19328	2.63695	3.19723	0.922708	3.78038	1.75532	1.56015	0.306841	1.60081	-1.28307	1.71721	4.31756	-1.28307	3.25729	1.07865	0.90771	0.690245	2.7727	1.57764	3.64669	2.95344
CCL21|6366	7.02433	6.98384	7.48628	6.18406	4.57366	5.85448	10.4542	6.41949	8.12255	8.0026	4.05848	5.52811	6.64841	7.56128	7.98852	6.90391	7.47718	5.98364	6.35678	6.63869	7.59096	7.46045	4.41142	8.14171	9.49104	8.80259	4.40582	7.93376	7.19661	6.13348	7.34638	5.33628	4.60686	8.62546	6.72313	4.43757	8.17051	5.32057	4.16934	4.46326	6.97619	6.69163	7.33519	4.59347
HLA-DRA|3122	11.4199	10.1161	10.79	10.6963	9.69588	11.0202	10.864	10.5364	11.6699	11.2292	10.1277	12.3525	10.9084	11.872	11.6034	10.5264	11.6952	10.3003	10.5168	12.0204	11.7739	12.1545	10.8526	10.1704	11.2141	11.7466	10.5378	13.1453	11.7432	10.6186	10.7013	11.2782	10.4954	12.0343	12.4052	10.5748	12.4115	9.96921	11.0927	10.8118	10.7204	11.2433	10.945	10.3538
C1R|715	10.7772	10.7691	10.7187	10.5506	8.68875	10.1539	12.681	9.22961	11.6467	11.4746	9.49851	10.5335	10.6993	10.8278	11.1523	10.0935	11.6391	10.9338	9.77629	11.0353	11.1503	11.9695	10.4635	11.4919	12.558	11.6695	9.87178	11.006	11.1403	9.90269	10.6282	10.3699	10.607	11.621	10.9712	9.76157	11.1971	10.0737	10.5277	10.1138	10.6551	11.0626	10.6734	9.42573
CFD|1675	7.96262	7.84004	7.71663	7.89812	8.07672	6.57258	9.86308	5.55527	10.5433	9.99085	7.46523	9.25585	8.20637	7.13485	9.39052	8.32267	9.49569	9.07732	8.6666	7.79046	7.48717	9.66824	8.32433	11.9434	9.56593	7.89488	8.32362	6.15431	11.8894	9.84878	6.30927	7.11957	6.90919	7.44091	7.32749	6.44651	7.70772	7.90084	7.91325	8.30334	8.03218	8.30834	8.15409	8.88003
JAK3|3718	5.46968	5.00698	5.29324	5.20023	4.2026	5.64074	7.4421	5.38538	7.32872	7.74622	6.8099	5.83789	5.20493	6.2709	5.9734	5.63789	5.85757	6.17168	4.89824	6.26912	5.96912	6.62357	5.98668	5.60368	7.08703	7.0154	5.65882	9.48475	5.89996	5.15051	6.10801	6.70935	5.15052	7.19045	6.78594	5.05241	6.52232	5.24168	6.64444	6.42288	6.54375	6.01699	6.87111	4.54095
HLA-A|3105	13.199	12.2656	12.1079	13.0717	11.9394	13.6869	14.1507	10.8858	14.3394	12.7212	12.9103	12.5309	12.3873	12.5395	12.9433	13.4496	13.948	12.9805	13.5364	13.0963	14.6008	13.1002	13.6693	13.4971	13.2335	13.2417	13.5358	13.6578	13.8519	12.7303	11.8544	15.0473	11.7315	13.1259	13.6805	11.2344	13.4897	12.5578	13.7757	13.2579	12.1915	11.6668	13.5378	11.4471
TNFRSF4|7293	3.84776	4.12961	4.6856	4.23203	4.40003	2.55145	6.34569	4.27027	5.98822	5.42474	4.05848	5.06903	2.66849	4.51675	4.47739	3.88891	5.16037	5.15577	3.22079	4.63443	4.88363	5.13383	4.27136	4.31005	5.89881	4.96577	4.82018	7.04485	5.54023	4.64063	4.00956	4.35088	1.72341	5.29468	5.02667	2.13646	4.4599	3.76497	5.41054	5.17349	3.5576	4.47826	3.69746	2.87075
LAMP3|27074	5.22189	2.95169	3.75284	5.94674	2.84025	5.72321	4.76954	4.41316	5.75111	6.10756	2.76825	4.67609	3.83659	4.44411	3.99347	4.71901	4.45671	4.85007	4.22347	4.56634	4.79946	5.25035	3.97887	4.33506	4.41441	5.48919	4.94712	7.47124	5.22148	3.96703	5.29412	4.32751	4.65495	5.5596	5.75312	3.1417	6.19481	4.43797	5.02875	4.40984	4.83658	4.68487	6.31059	3.48513
IL2RA|3559	2.44934	0.706512	0.710375	0.29613	1.14474	1.32629	2.64085	-0.299132	1.53862	3.51611	-1.28307	2.07797	-0.3087	2.29486	2.10102	1.04055	1.91752	0.277124	-0.223435	2.8641	2.89478	4.05774	0.671009	1.67172	1.64242	2.31227	0.922708	5.09389	1.44207	0.74836	0.306841	1.74886	0.306836	3.05709	3.70801	1.12594	3.20098	-1.28307	2.3709	-1.28307	1.52671	2.09483	1.63359	1.58484
IL16|3603	6.02887	5.80116	6.10911	5.87826	4.57366	5.83341	6.94726	5.0944	6.9672	6.93696	6.14632	6.55129	5.5483	5.59604	6.08254	5.66154	6.4307	6.49996	5.35617	6.35907	5.95362	6.70239	5.70024	5.40542	6.60908	6.75951	6.07092	8.58361	6.07232	5.31284	6.14216	6.19978	5.51869	7.04087	6.61551	5.69446	6.32566	5.30513	6.0677	5.93886	6.43262	5.98803	7.18759	5.19592
SELPLG|6404	6.2364	5.31788	5.8478	7.14709	4.9756	5.74594	7.44746	5.50509	7.57236	8.16783	6.16624	6.81327	5.99645	6.6341	6.68203	5.83797	7.10266	6.54396	5.25879	6.92812	6.69765	7.31083	6.526	5.75961	6.86537	6.53803	6.2434	8.80668	6.6939	5.79179	6.39674	7.05703	5.32418	7.72463	7.43089	6.59929	7.42389	5.86417	7.19173	6.83618	6.29415	5.88707	6.31059	5.80918
FCER1G|2207	6.51906	5.56112	6.38771	6.30078	4.8906	5.22157	6.54887	6.79848	6.83387	6.27102	6.51593	6.76858	5.98746	7.19879	6.74504	5.64976	7.14789	6.0197	5.06115	6.39876	6.3045	6.56852	6.76934	5.66415	6.20934	5.88104	5.15679	8.47295	6.3939	5.44479	6.0097	6.69116	5.99108	7.49656	7.11058	6.39429	7.51332	5.74339	5.76168	6.18128	5.3549	7.28662	6.99806	5.27843
STAT5A|6776	7.46279	7.74197	8.17784	8.53959	7.5378	7.16393	9.13935	6.38522	8.74385	8.70862	7.62851	7.6309	7.78165	7.63111	8.14589	8.01366	8.0809	8.62656	7.44825	7.6021	7.63291	8.34217	8.23665	8.70394	8.75953	8.39139	7.81603	8.28151	8.11282	7.64124	7.81709	7.9781	7.72432	8.57465	8.18572	6.48981	7.87677	7.79707	8.54557	8.36252	8.24684	7.77039	8.00585	7.90875
CCR6|1235	3.16323	2.28915	2.70873	2.70882	3.16375	2.99257	4.16101	1.01307	4.07053	4.97869	2.76825	3.78137	2.66849	3.58808	3.82421	2.80638	3.52624	2.92953	2.73322	4.1673	3.18749	4.75432	3.51552	2.07949	3.91911	4.66062	3.61929	6.26003	3.65543	3.14904	3.24759	3.21115	2.53117	4.81265	4.4186	1.12594	2.56108	3.01186	3.87736	3.20637	3.88157	2.23289	2.92398	2.78304
CD14|929	7.87221	7.04736	8.54108	8.55221	7.16965	7.48756	9.0364	6.54895	9.1462	7.25978	8.51495	8.51683	7.66249	9.39196	9.31105	7.74418	9.38381	8.50938	7.39578	9.16598	8.49491	8.95363	8.69298	8.45575	9.325	8.10411	7.7504	9.07083	9.03409	7.85664	7.79042	8.74752	6.87913	9.04929	8.53142	7.95922	8.36404	7.96117	8.61325	8.98733	7.28123	8.45664	7.66038	6.91638
HLA-B|3106	14.1819	12.4468	12.9555	13.7935	12.2296	13.6205	13.8381	13.0648	15.061	13.2816	13.0242	13.4785	13.2286	13.1885	13.6745	14.0718	14.786	13.2059	13.5566	13.6196	14.827	14.1006	13.7905	13.4223	13.7064	14.0216	13.6159	13.8309	14.5798	13.1977	12.7659	15.1423	12.9477	13.8841	14.3991	12.0029	14.4711	13.1378	14.4211	13.578	12.1277	12.3544	13.093	12.9975
ADCY5|111	6.78101	4.63399	5.99364	5.93715	2.64648	5.43238	6.75314	2.14702	5.14283	5.93251	4.95154	4.61008	4.77449	3.23315	5.75528	5.17845	6.39651	5.6686	5.29199	4.61209	4.63436	6.33779	5.11552	4.98322	6.4392	6.01997	4.94712	2.31991	6.61367	5.41649	5.81176	2.93017	4.65495	5.71584	6.21307	1.61739	6.13595	2.46318	5.09209	4.92964	6.58145	5.66112	5.23454	3.87278
PSMB9|5698	8.57866	6.41045	7.41901	8.09415	6.33122	8.08819	9.08364	7.98846	9.28945	8.14793	6.67735	7.71443	7.86987	8.02272	8.09469	7.93578	9.34026	7.7698	7.05262	8.4591	8.80765	7.99712	8.18879	8.00813	7.85077	8.3045	8.26737	9.58519	8.54312	8.01836	7.32052	9.46242	7.45903	8.25447	8.60159	6.13721	9.22348	7.3737	9.61587	7.9197	7.64753	7.76756	8.30906	7.3379
CCR10|2826	2.34288	2.95169	3.10092	4.13474	1.63744	0.738909	4.97651	1.01307	4.24333	2.82937	3.66928	3.19797	2.9159	2.40102	4.05598	2.62579	4.19022	3.80998	2.40941	3.13872	2.82837	4.12032	3.35823	4.03274	4.74126	3.77902	2.66674	1.73413	3.65543	3.14904	3.11631	3.04921	3.18343	2.92669	3.06472	1.61739	3.41414	2.85109	4.28228	2.93107	3.29253	3.09788	2.00005	1.77872
CD7|924	5.72414	4.37572	4.43627	5.83762	4.72863	6.10354	6.96979	4.3	7.43651	7.61901	5.297	5.45479	4.0927	5.31296	5.81071	5.78512	5.83222	6.13104	4.66475	5.74043	6.20986	6.90261	5.14792	5.57247	6.04982	6.13953	5.87498	8.51955	5.67657	4.5393	5.32418	6.68198	5.0641	6.92182	6.98852	3.1417	6.48743	5.78849	7.81107	6.4296	5.66693	5.90784	5.97209	4.80865
NLRP3|114548	3.63866	3.16309	3.51585	3.51594	1.14474	1.74254	3.14182	1.85817	3.76498	4.24225	3.92453	3.82082	3.91452	3.34377	3.85969	2.52625	4.58368	3.32498	2.63314	4.13633	3.13351	3.88826	4.1803	3.68913	3.44195	3.81538	3.27659	3.73596	3.53759	3.45754	3.309	2.32187	2.1831	4.229	6.17024	1.61739	4.19746	1.07865	3.68534	3.00497	2.96754	3.53163	4.04984	2.10238
SAMD9L|219285	4.99463	3.404	4.70832	5.4088	2.64648	5.72321	6.09554	4.23991	5.64211	5.31482	4.95154	5.26765	3.7112	3.90914	4.76621	4.44692	5.37455	5.26497	4.53211	5.07105	5.5209	4.88623	4.32903	4.9185	4.86145	4.9164	4.68098	8.45765	5.0311	4.40172	4.7466	3.75724	4.95306	5.3593	6.22009	3.52141	6.28561	3.6228	6.04387	4.70416	6.18081	5.85536	6.76798	5.29438
FCGR2C|9103	2.64125	1.02774	2.03099	1.51687	1.14474	0.321446	0.770281	-0.299132	3.22016	2.12107	2.2759	3.31309	2.66849	3.90914	3.78783	0.718514	4.05064	2.14248	-0.223435	2.61726	3.23953	3.26897	3.24295	-0.400116	2.80626	2.89137	1.90751	3.12796	2.32863	1.56015	2.53117	1.03549	2.30869	2.34658	2.86436	2.27492	3.01752	-0.258074	-0.36363	1.49375	1.75504	3.09788	1.14113	0.349212
TNFAIP3|7128	6.80627	5.49756	6.35208	7.20815	5.60183	7.13839	5.81777	6.30684	6.9754	7.95071	5.77032	6.4543	6.427	7.08396	6.17698	6.39146	7.4216	6.44797	7.34922	7.32143	6.61634	7.19203	6.63861	6.40433	6.21688	7.82302	7.07447	9.22941	7.30878	6.49996	6.36817	4.87063	6.61913	6.3393	8.3594	4.07017	7.4022	6.78868	6.30005	6.19714	6.95911	7.81779	7.03308	6.44521
CD5|921	4.36555	3.09601	2.61566	2.29396	3.36621	3.95483	4.88466	3.49315	5.82552	6.13207	4.18104	4.44319	2.47632	4.11032	3.50376	3.67317	4.52159	4.6575	2.91467	4.91554	4.55444	5.10317	4.38448	4.12167	4.61013	5.16211	4.21716	8.14169	4.42599	3.34193	4.18361	4.71728	3.47895	6.39585	5.83766	3.57601	5.04388	3.28794	5.30756	3.43746	5.12912	3.86467	4.39568	3.91466
ADCY7|113	5.07996	4.09567	4.95623	5.18411	4.91233	4.97459	5.59437	5.78289	5.37113	5.73327	5.49902	5.29591	5.33815	5.31296	5.19906	5.22681	5.58144	5.43485	4.53211	5.40577	5.06761	5.26427	5.09904	5.10454	5.94489	5.20386	5.03141	7.64942	5.66725	5.00607	5.55717	4.87063	4.85352	5.43321	5.83766	5.59221	5.65987	4.54697	5.09209	4.9671	6.15103	5.72101	6.17383	4.87379
NKG7|4818	4.28158	3.22719	3.40896	4.16791	3.16375	4.69989	6.47205	4.35769	6.43102	5.59901	4.90487	4.65442	4.66603	4.77546	5.14257	5.5392	4.80832	5.30935	5.0022	5.4187	5.61254	5.11859	4.90413	4.68555	5.10818	4.9164	5.20114	8.51134	5.89198	4.66489	4.42464	5.61241	4.42464	6.26028	5.7139	2.98911	6.12842	4.62364	6.88698	5.73679	5.24642	4.80042	5.30172	3.42844
CXCR4|7852	7.42741	7.95807	7.09623	7.47979	7.16965	7.7003	8.83844	7.74808	8.58693	10.8396	7.20608	7.92591	7.39325	7.26355	7.05921	6.40553	8.38978	7.52205	5.92047	8.88191	8.48012	9.49012	8.17116	8.44861	8.97249	9.14472	8.34189	10.9295	8.3886	8.2303	7.29418	7.96302	7.30175	7.93218	9.35531	8.03426	8.64826	7.57374	8.28087	7.9316	8.26549	7.93623	8.51595	7.17945
IL21R|50615	2.22794	1.02774	2.29388	1.51687	2.2961	2.99257	4.0805	1.27502	4.15952	4.32963	1.2514	3.31309	1.25892	2.83898	1.97727	1.5261	3.19608	2.48967	0.805482	3.25864	2.68561	2.81876	2.36064	1.67172	3.3896	3.495	2.96987	6.41596	3.31688	2.21437	2.97188	3.21115	1.30807	4.69739	4.23685	-0.228032	2.80728	2.93371	3.68534	3.32654	2.28023	1.08872	2.00005	1.58484
IL15RA|3601	5.67012	5.94152	5.55375	5.30828	4.65322	6.18062	6.64998	6.39214	6.31959	7.02686	5.98743	5.14869	5.5845	5.85142	5.91558	5.14528	6.03101	5.39422	6.10923	6.91449	6.35255	5.91199	5.09904	6.36843	6.17109	5.80169	5.52566	6.76992	5.80964	6.09828	5.11658	5.16233	5.32418	5.6758	6.15568	3.99201	6.25827	5.42423	5.96147	5.50174	6.78906	5.90784	5.39697	4.45842
FGF2|2247	5.46968	4.16277	5.71948	5.63909	3.16375	5.67666	6.70024	6.25465	5.17164	7.90402	5.46725	5.01904	4.93268	4.51675	5.96528	5.30398	5.87423	5.62244	4.61315	4.78182	5.02377	5.89419	4.58714	6.31286	7.00241	6.16794	4.54995	5.59439	6.21351	5.20116	5.04618	3.15917	4.30915	4.59376	6.69319	3.06742	7.19437	4.01314	4.80128	4.10834	6.49716	7.51356	6.86557	4.14321
VCAN|1462	6.00289	6.89783	7.17581	5.43628	5.53339	6.50091	6.91667	7.06843	5.54636	7.53876	7.12187	6.4417	7.18891	7.23153	5.74583	4.47389	6.93416	6.44134	4.80933	6.54155	6.2548	7.79135	5.66709	5.51891	7.03686	6.15381	5.59378	7.98447	7.87641	4.88738	7.77962	5.81078	6.83284	7.00496	7.61248	6.44651	7.17257	4.95565	4.72341	4.85167	6.02535	8.47762	6.50841	5.07186
HLA-F|3134	9.42808	7.74471	8.14491	9.11767	7.41383	9.51681	10.2307	8.44953	10.1677	9.32314	8.6324	8.29145	8.32348	8.1745	9.30784	8.81707	10.4488	9.04815	8.79806	9.56969	10.0635	9.58955	9.04774	8.97849	9.15899	9.71857	9.04809	10.5196	9.50029	8.2119	8.08847	10.7947	7.91415	10.194	10.0882	7.03895	9.81751	8.34952	9.95145	9.18807	8.97549	8.74471	9.57746	7.94709
PDCD1LG2|80380	2.64125	1.8745	2.03099	0.710445	1.63744	1.32629	3.77414	2.38758	3.10539	3.11825	2.2759	3.47018	2.5756	2.05579	3.26002	1.30365	3.19608	2.48967	0.805482	1.79252	2.44089	2.96233	2.12051	2.73438	2.44509	1.83386	1.5894	4.94576	3.26838	1.33677	1.89345	2.11911	1.53064	3.2871	3.06472	0.798718	3.7249	1.931	3.01844	2.59054	3.13916	3.09788	2.92398	2.48248
SPN|6693	4.4449	3.28857	4.56632	4.38087	3.36621	4.79012	5.09054	3.27095	5.26818	5.67884	4.14133	4.91353	4.81569	4.46873	5.02248	4.55189	5.58144	4.53825	3.83032	4.96926	5.12407	5.3451	4.82617	3.38824	4.30561	5.13359	4.74229	7.57888	5.00173	3.6642	4.97218	4.91832	3.97207	6.2535	5.8007	3.52141	5.27966	4.289	5.12275	4.38237	5.1086	4.47826	4.69956	4.07098
CD200|4345	4.65971	3.34744	6.46311	5.36657	3.30183	5.85448	6.5979	4.79362	5.12821	7.05705	3.72407	4.22533	4.64332	4.44411	4.72833	4.33371	5.31479	6.20338	3.73697	4.25643	4.61479	5.42165	4.48936	4.68555	6.36658	5.53352	4.43086	6.45758	5.34356	4.59085	5.59465	3.26133	4.60686	5.0504	6.14097	2.62488	6.0105	4.81015	3.72584	5.18943	5.24642	6.97846	5.96174	4.14321
CD27|939	4.52011	3.45843	3.23213	3.83781	5.1319	4.41802	6.4455	3.73001	6.88695	6.73837	4.6739	5.81853	4.0927	3.90914	4.76621	4.60165	5.16037	4.58714	3.47319	6.3388	5.49972	6.18514	4.82617	5.14753	5.76137	6.09585	5.15679	8.50804	5.40093	4.61596	3.72412	6.28108	3.3679	7.10258	6.30832	2.90631	5.40957	4.40938	5.39806	5.35402	5.48792	3.73123	5.33417	4.87379
HLA-DMA|3108	8.47536	7.91493	8.01198	8.14916	7.03255	8.25193	9.32189	7.6591	9.67247	9.14387	7.98602	8.53473	8.94021	9.75684	9.09826	8.26014	8.96397	8.37663	8.02593	9.32553	9.22155	9.89716	8.65825	8.42259	9.15899	9.54941	10.159	10.2547	8.53674	8.23233	8.65064	9.35387	7.87661	9.36707	9.68943	8.29448	9.46902	9.04025	9.76118	8.80151	8.82488	8.54379	8.83649	7.42379
CX3CR1|1524	4.22276	1.51237	4.4897	4.89822	1.63744	4.06737	4.0805	2.85636	4.90619	0.990313	2.54298	3.74082	3.91452	3.83532	5.35637	4.52636	5.50863	5.13948	4.11635	4.84065	3.8206	3.99232	3.65733	1.82082	4.33359	4.53541	4.09714	3.37965	4.89396	3.07855	5.15053	2.32187	4.15043	5.86573	4.91004	3.1417	4.7023	1.07865	3.01844	4.40984	5.12912	3.47709	4.5693	2.36656
S100B|6285	5.46968	5.71436	6.48958	5.97512	2.53887	2.20296	6.36281	3.00819	6.55101	5.32902	3.28799	6.68555	4.59681	3.90914	7.15513	5.80649	5.07649	4.9655	4.96151	3.52093	3.51758	5.22209	4.11623	8.18018	3.6342	5.90655	3.43352	4.54358	5.61001	2.21437	4.15044	3.21115	3.81158	4.91937	3.89497	2.81846	5.7411	5.7203	4.16934	5.46293	4.22432	4.33229	7.26538	1.58484
IL10RA|3587	6.25853	5.47134	5.79571	5.44983	5.11327	5.62856	6.82492	4.97045	6.36395	7.6074	6.1859	6.68555	5.5483	6.16942	5.83765	5.16196	6.94208	6.13104	5.04177	6.78567	6.14312	7.04653	6.082	5.75961	6.81167	6.60188	6.2714	8.81337	6.07232	5.44479	6.00042	6.48489	5.23205	7.01302	7.46967	6.07222	6.57865	5.81052	6.08338	6.55176	7.01529	6.4652	6.95697	5.83121
ADA|100	3.92359	3.22719	4.20023	3.87844	3.42784	3.44549	6.20719	3.77305	5.24125	5.28597	3.42659	4.61008	3.66685	4.17159	5.33131	4.36286	4.80832	5.00202	2.8268	4.85974	4.86719	5.03983	3.94238	5.61394	5.09189	5.14792	4.21716	6.45073	4.92558	3.56457	4.50557	4.1256	3.76851	5.45703	5.44116	4.21482	4.90977	3.08599	3.91288	4.2366	4.4367	4.80042	4.77242	3.24364
TLR1|7096	3.16323	2.79131	4.10071	3.46349	1.83235	3.20428	3.55328	1.6887	3.10539	2.82937	1.75088	3.19797	2.5756	3.58808	4.14495	2.41932	4.10811	4.204	2.8268	4.3673	3.4748	4.71431	3.41259	1.82082	3.76325	4.29904	2.96987	4.96513	4.04912	2.92632	2.72388	2.32187	2.42421	4.71725	4.394	2.27492	4.16838	1.76039	3.31243	2.6835	4.88563	4.06283	3.83987	2.36656
CTSS|1520	7.77576	6.54229	7.61208	7.76899	5.98677	7.55023	7.04598	7.55197	8.15177	8.04625	7.36536	8.02634	7.87718	8.22234	8.68141	6.61385	8.78395	7.13093	6.77001	7.84895	8.1351	8.57365	7.69715	6.61299	7.44863	7.74974	6.80435	9.93685	7.69792	6.56586	7.08188	7.24645	6.69585	8.78452	8.89801	6.72541	8.82167	6.86961	6.66021	6.86127	7.41254	8.02682	7.8658	7.42379
SAA1|6288	6.90779	5.56112	2.8786	6.56006	5.16847	4.50051	7.53567	2.68666	11.2473	5.41145	2.41561	6.4417	4.77449	11.1906	8.50919	6.25041	5.20056	3.00343	5.84419	8.11831	7.90272	10.3514	4.04918	9.09837	6.20934	10.4588	4.87595	5.7022	6.78292	3.07855	4.04609	9.31949	4.81169	7.11386	5.16397	4.46675	7.12796	7.54774	6.0598	4.8315	8.62273	5.7327	6.06202	1.58484
LCP2|3937	5.3093	3.95132	4.61522	4.83768	3.59834	4.87503	5.54522	6.01574	5.09851	6.23374	5.12444	5.36425	4.75344	5.31296	5.44078	4.21085	5.65076	4.07283	4.47544	5.37956	5.47822	5.42165	4.996	4.43098	6.10768	5.10449	4.78176	8.48306	5.79259	4.07958	4.39663	4.1256	3.72411	5.76437	7.1068	4.10771	6.7256	4.32005	4.87517	4.38237	5.6809	6.87153	6.70734	4.87379
IFI27|3429	7.26563	6.73098	8.79034	6.96097	6.79597	6.87018	10.4317	8.3122	9.05152	8.33555	8.16004	9.21572	7.02292	6.83685	8.37003	7.72747	8.25477	8.11846	6.74625	6.36576	6.85604	8.03417	7.21396	10.1881	8.42272	7.45353	6.8139	8.51463	8.15845	6.91336	7.52199	7.86501	6.13369	8.1902	8.17312	6.85249	7.93835	8.12617	7.81343	8.30882	7.48595	7.80401	8.05779	7.94204
CD74|972	13.2958	12.2405	12.5663	12.6014	11.2043	13.0141	13.7359	13.2221	14.0361	14.1846	13.2916	12.9693	12.3337	13.2967	13.251	12.4295	13.2842	12.4701	12.3399	13.2105	13.3246	14.0349	12.5339	12.3983	13.2776	13.7851	12.4386	15.0333	13.124	11.9415	12.696	13.9263	12.025	14.1687	14.2805	12.8326	14.3724	12.5191	13.7178	12.9658	13.4731	13.6384	13.9039	12.4481
DOCK2|1794	5.3093	3.91285	4.61522	4.46333	2.64648	4.44604	4.37866	3.54373	4.79948	5.48942	4.55803	5.37754	4.4735	4.9253	4.66956	4.04092	5.42064	4.13991	4.00063	5.26967	5.24355	5.62957	4.82617	2.87744	4.69886	5.30962	4.59496	7.73654	5.0311	3.96703	4.5822	4.54568	3.85341	6.08794	6.36005	4.34628	5.92617	3.28794	4.3356	4.40984	7.14181	4.88663	5.14591	4.93612
LILRB2|10288	4.76653	3.09601	4.35221	3.03064	2.15744	4.03082	4.68129	3.93341	4.74301	3.70227	4.58788	4.5409	3.95196	6.12364	4.35842	2.62579	4.82556	3.58777	2.52561	3.97061	3.85436	4.99042	3.70167	3.38824	3.6342	4.10703	3.27659	7.36952	3.99052	3.34193	3.72412	4.30377	2.89385	4.73684	5.27594	3.1417	4.92724	1.931	3.5109	2.85317	4.67856	5.36332	4.92935	3.10583
IFIT2|3433	6.52515	4.0253	5.87817	5.89816	3.23444	5.4183	6.81666	5.22413	5.77008	4.63426	4.55803	5.83789	5.69903	4.11032	5.42902	5.09406	6.72509	5.44815	4.68988	4.91554	5.77121	5.43402	4.30048	5.3203	4.56364	4.89956	3.82221	7.12453	5.45611	4.88738	5.26343	4.46233	3.93359	5.09663	5.19279	3.27967	6.14344	4.22482	5.43518	3.76976	5.82617	4.92788	6.19165	5.50093
BTK|695	4.22276	3.28857	4.10071	3.51594	3.36621	2.83192	4.66298	2.59369	5.14283	5.21124	4.46459	4.67609	3.95196	4.69427	4.89149	3.76337	5.29018	3.5389	2.91467	4.49488	4.59495	4.83117	4.56331	4.09263	5.17156	4.66062	3.74443	6.39469	4.66956	3.51205	3.63099	4.27962	2.1831	5.29468	5.16397	3.90938	4.80032	3.76497	3.98139	3.43746	4.50107	4.20384	4.74854	3.73932
TIGIT|201633	2.88836	0.706512	1.51679	1.03194	2.00403	2.65112	3.84084	2.14702	3.97569	4.65696	1.52265	3.6991	1.48006	2.59242	1.52582	2.52625	3.60819	2.48967	1.99123	3.47215	3.7506	3.42586	0.989823	1.95594	3.09488	3.66407	3.43352	8.08748	3.49607	2.75611	2.30869	3.26133	1.53064	4.52782	4.58	0.798718	2.1497	3.76497	3.14331	3.85217	3.21788	3.09788	2.74245	1.77872
ITK|3702	3.44638	2.02635	0.296067	2.29396	2.2961	3.38886	2.20747	3.20961	3.6873	5.94179	1.52265	3.4197	1.99239	2.98267	2.21499	2.71891	3.08598	1.85373	2.52561	3.47215	3.7506	4.1803	2.36064	2.87744	3.44195	3.53916	3.70391	8.33646	3.45331	1.92403	2.89386	2.41348	2.63074	4.59376	5.7913	-0.228032	4.72245	1.76039	3.41507	3.48988	3.3635	3.73123	3.96948	3.48513
NCF4|4689	5.26626	3.56149	5.26287	5.63909	4.05417	3.95483	6.26298	4.1448	6.65669	5.90433	4.99674	5.73841	4.89473	5.87924	5.65787	4.57699	6.08924	5.3382	4.32319	5.55377	5.06761	6.08671	5.08237	4.81563	5.87996	5.39621	4.98143	7.47799	5.08811	4.4303	5.04618	5.65995	4.3389	6.45619	6.21307	4.84575	4.96154	4.64831	5.22519	5.67021	5.6386	5.30189	5.76153	4.34047
ISG15|9636	11.0149	8.47947	7.9322	8.82333	7.37915	7.64697	13.1641	9.64537	11.1007	7.96897	10.8983	11.8747	8.1691	8.06774	8.72294	8.82102	10.7685	10.0612	8.20217	7.74242	8.7142	8.69555	9.42607	11.899	8.74528	8.21205	8.26389	9.46703	10.723	8.31896	10.8867	10.9183	8.68288	8.74031	9.09882	7.64812	8.66397	9.87173	11.4868	9.66211	7.80881	8.42997	9.34841	8.61857
NCF2|4688	5.22189	3.91285	5.39477	4.20032	3.16375	3.38886	4.86877	4.23991	4.88895	4.48997	4.9284	5.6092	5.53602	6.16189	6.09002	4.04092	6.52338	3.20482	3.58455	4.41969	5.03853	5.81126	5.19521	4.15014	5.30474	4.29904	4.18808	6.04933	4.53252	3.6642	4.04609	5.0383	3.81158	5.82054	5.67358	4.28205	5.51727	4.05065	4.22691	4.26695	3.67386	5.22124	4.62282	3.64295
SOCS1|8651	4.47041	4.91267	3.99381	4.61531	3.93188	5.17209	5.76723	4.68513	5.29461	6.90412	4.88096	3.51896	4.31012	5.93331	4.25563	3.57695	5.76235	6.17967	4.63918	4.91554	4.28411	4.81233	4.56331	5.16158	5.31881	5.24443	5.32654	7.35858	5.14295	6.26625	4.9337	4.41878	4.79032	4.90212	5.90886	3.1417	5.22423	5.08781	6.2384	4.56449	5.00142	6.26247	5.96174	4.14321
EOMES|8320	0.974529	-1.28307	0.296067	0.29613	0.816415	0.321446	1.5851	-1.28307	0.876724	1.25129	-1.28307	2.20265	0.267617	-1.28307	-0.389156	-0.282014	0.116741	-0.301607	0.38087	1.21364	1.90951	0.916478	0.671009	0.143622	0.653303	0.858128	1.39947	4.22799	1.44207	1.33677	1.53064	1.60081	0.306836	1.14346	2.24812	2.81846	2.56108	0.754263	-1.28307	-1.28307	0.920778	0.343561	0.813014	1.09546
HCLS1|3059	7.31574	7.00685	7.13866	7.44976	6.29033	6.57258	7.85494	6.78803	8.5708	8.18355	6.80355	7.8588	7.20062	7.95244	7.93962	6.92849	7.84143	7.08487	6.09989	7.69271	7.87008	8.12281	7.56239	6.81761	8.0431	7.867	7.04639	9.72809	7.71612	6.70689	7.09065	7.45487	5.89421	8.34182	8.51439	7.00453	8.30349	6.22565	7.19534	7.37481	7.05871	7.29452	7.43207	7.14907
RAG1|5896	0.974529	0.292636	2.79616	1.51687	0.816415	0.738909	1.02096	-1.28307	1.34984	1.98413	1.2514	-0.336354	0.678312	0.214471	2.10102	1.88873	0.813644	2.14248	0.805482	1.79252	1.27409	2.16076	-0.313521	0.846738	0.653303	1.11312	1.18069	1.31828	1.25559	0.74836	0.306841	-1.28307	0.72249	2.00262	1.72424	-1.28307	1.73951	-0.258074	1.57285	0.278197	1.52671	0.343561	2.00005	-0.247435
IL2RB|3560	5.3373	2.79131	3.4634	3.46349	2.64648	5.80123	4.76954	3.5926	5.51297	6.72768	3.35895	4.73921	4.0927	4.715	5.21285	4.82754	5.37455	4.58714	4.96151	5.74043	5.49972	5.23629	4.35702	2.19328	4.65518	6.21634	5.17172	8.90898	5.08811	3.80183	5.42472	4.8867	4.42464	6.02559	6.04151	2.27492	5.78964	4.69643	5.66084	4.92964	5.77502	5.17058	5.99256	3.99493
CD69|969	3.3397	3.09601	3.7959	3.95643	3.48694	3.87462	5.18342	3.97086	4.15952	7.04849	3.66928	4.58739	3.525	3.17449	4.72833	2.88885	6.37326	4.70256	2.73322	6.12667	4.55444	5.23629	5.01369	4.23231	5.49019	6.73599	5.73117	7.6554	6.16797	5.32811	3.47896	3.04921	3.76851	4.52782	5.83766	2.27492	4.90977	3.85253	4.72341	4.72618	4.88563	4.33229	5.62393	3.64295
HCK|3055	5.96749	4.61015	5.76353	5.78516	4.6788	4.62831	5.74998	4.23991	6.57816	4.80661	5.297	6.37702	5.56047	7.19142	6.30475	5.16196	6.67843	5.3382	4.68988	6.0948	5.91415	6.45776	5.85547	4.2846	6.01569	5.67877	4.96438	7.08524	5.86777	4.75804	4.99104	5.86858	4.74659	6.76369	7.037	4.7775	5.92617	3.76497	5.02875	5.55191	4.88563	5.28612	5.52899	4.07098
CCL14|6358	7.86742	7.40002	9.66456	6.19214	5.7174	7.05441	8.31257	9.34731	8.5613	11.0483	10.1149	8.63218	9.29369	6.35255	9.09081	7.58012	8.31244	8.74843	6.97298	6.41821	7.62559	8.39216	8.23665	10.7945	9.33281	8.99223	6.56518	6.74212	7.79742	7.63818	7.66391	8.69714	6.09062	9.42105	8.61363	7.15558	9.20213	8.25628	7.00276	8.32694	7.70673	8.54711	8.18556	7.81788
RELB|5971	7.56992	7.33241	7.22784	7.69982	7.92202	7.96043	7.99148	6.72367	8.64459	8.4259	6.65637	7.3668	7.599	8.55685	7.71832	7.25042	7.69442	7.46434	8.07444	8.28998	8.26788	8.20632	7.58031	8.01975	8.06829	8.3377	7.66853	7.38038	7.19012	7.317	7.87154	8.20818	8.00278	8.42569	8.23157	6.59269	7.61649	8.8285	7.47325	8.00322	7.06936	8.57496	6.32681	7.29098
CLU|1191	11.8952	11.1322	12.491	12.5067	10.096	11.3058	14.6363	9.61686	12.6962	13.0672	10.7593	11.4536	11.1333	11.3328	12.7486	11.7545	12.6765	13.3525	11.0112	11.6798	11.0403	13.0337	10.7059	14.0105	13.6632	13.1484	11.9542	10.1273	13.2614	11.4253	10.6346	11.4287	10.6617	12.3925	11.8029	10.1057	12.9052	11.2696	11.984	12.2758	11.9153	11.9084	12.1886	10.5127
FLT3LG|2323	6.02887	6.14605	6.03915	6.59706	4.51807	5.70012	7.22519	5.04257	7.57505	6.35673	5.84638	5.67525	5.85539	5.31296	6.23216	6.04096	6.73424	6.76722	5.53319	6.05394	6.16347	6.94213	6.38359	6.52335	7.24639	6.54887	6.12563	6.77542	6.66609	5.96786	5.55717	6.81812	5.11657	7.2598	6.71322	5.18126	6.60058	5.62406	7.1662	6.7794	6.46525	6.33326	6.79155	4.76353
KIT|3815	4.72475	4.25791	5.71948	5.16781	5.43176	5.5914	4.68129	4.41316	5.71242	7.00048	5.51464	4.36529	3.87608	5.24332	4.709	5.09406	4.80832	5.50013	4.91964	3.97061	4.46984	5.68238	3.86652	4.40759	6.28294	4.89956	4.35439	4.29075	4.90986	4.04303	3.72412	3.04921	2.42421	5.17052	5.77234	3.46467	4.83774	2.34739	2.26494	4.32582	5.5348	4.82246	6.11901	6.64502
ITGB3|3690	4.95903	0.706512	4.16781	4.26305	1.14474	3.32992	4.3097	3.49315	1.70553	4.67931	2.41561	2.07797	2.12942	3.04949	3.20591	2.96686	3.43936	2.68198	3.68794	2.07981	2.52716	3.15401	1.47168	3.06852	3.95558	3.74171	2.168	1.73413	3.36381	2.75611	3.11631	1.60081	2.97188	3.17667	3.66752	-1.28307	3.94659	0.754263	2.15058	2.49117	4.29864	3.58417	3.29758	2.36656
CIITA|4261	5.63671	4.28828	4.43627	4.89822	3.70176	4.87503	5.83424	3.44072	6.41304	5.64516	4.72851	5.40375	5.00571	6.57296	5.49819	4.33371	5.33899	5.00202	4.22347	6.0204	5.57253	6.19244	5.01369	4.47665	5.36021	6.34007	4.87595	6.88116	5.12943	5.09803	4.9337	5.43795	4.11648	6.03353	6.59946	4.70586	5.8366	4.54697	6.08338	5.87131	5.47195	5.45082	4.64886	3.64295
RUNX3|864	5.36477	3.91285	4.4897	4.61531	4.01455	5.15521	6.00392	6.48567	5.93039	6.99157	4.64579	5.51615	5.0234	6.10019	5.11347	4.9858	5.31479	5.07238	4.11635	6.0204	5.93007	6.23549	5.21063	5.04515	5.14022	5.98048	5.41705	8.05396	5.14295	4.64063	4.87399	5.52268	4.65495	6.38968	6.5723	4.14431	6.02679	3.85253	5.80958	5.15738	5.2835	5.61135	5.07087	4.54095
MT2A|4502	10.2369	10.0829	13.2786	11.4615	11.9276	12.1562	11.9702	10.3894	11.7342	13.6897	10.8172	10.985	10.8229	12.0459	10.3114	10.9548	12.5245	10.5492	10.6408	10.364	10.6726	12.2665	11.1153	13.5769	12.6089	11.3142	10.4232	10.6831	12.6589	9.49083	10.6977	11.5817	10.4738	12.9189	12.0036	9.77476	12.3328	11.01	12.0074	11.9149	9.89406	11.5086	11.4279	11.7452
DEFB1|1672	5.06329	3.51088	5.56624	7.59094	5.49071	5.47381	4.97651	-0.299132	7.1448	5.34309	-0.146607	3.36738	4.87537	5.49178	7.45971	5.99515	4.84258	7.76183	4.89824	7.03695	5.99962	4.86811	6.45007	5.82286	7.23159	6.01997	4.27363	4.59422	5.12943	4.68875	4.39663	4.35088	6.29416	8.08903	7.39414	7.13754	5.45843	5.61156	5.37278	4.4368	4.01981	5.7327	5.74955	5.12634
CTSC|1075	7.81611	6.55483	8.05027	6.49622	6.18718	6.88561	8.17555	8.03119	7.98526	8.5387	7.05399	7.77593	7.65966	7.5469	8.0474	6.90391	8.25317	7.33435	6.81638	7.44665	7.58594	8.32732	7.25545	7.37694	7.88899	7.66758	6.39108	10.0392	7.57618	6.52668	7.56668	6.98045	6.93863	8.90414	8.62293	6.67628	8.37204	6.7493	6.81371	7.31433	7.56712	8.61023	7.55074	7.22177
PIK3R6|146850	3.16323	2.7039	2.95657	2.87868	2.15744	1.91287	3.33928	1.6887	4.4456	3.30233	3.42659	3.07287	2.36969	2.49989	3.63241	2.71891	3.64748	2.85164	1.81973	3.42166	3.8206	3.02909	3.05068	2.29875	3.76325	3.91929	2.38856	3.9455	2.93714	1.92403	2.42422	2.65785	2.30869	4.33563	4.15135	0.798718	3.25729	0.754263	3.80359	2.77083	3.83238	3.16841	3.79395	2.48248
IL33|90865	6.0116	4.68052	7.15529	5.16781	4.2026	6.62256	6.64998	6.83449	5.53531	8.13181	6.58416	5.6092	5.95095	5.91551	6.78711	6.14529	6.41371	5.67991	5.71552	5.02105	5.47822	6.81546	5.08237	6.13203	7.22787	6.58091	5.24416	7.12453	6.87893	5.5785	6.19191	4.25507	5.13364	6.14037	6.67288	3.62861	7.95547	5.39536	3.91288	4.92964	7.46189	8.09178	7.32311	5.83121
LILRB1|10859	4.19242	2.02635	3.51585	4.16791	2.00403	3.55248	5.06287	2.85636	4.87149	3.18225	3.77686	4.5409	3.06003	5.27158	4.28202	2.80638	4.70037	3.6808	2.14449	4.49488	4.09933	4.0254	3.78645	3.28933	4.24796	4.24673	3.10048	6.1794	3.89791	2.92632	3.4245	4.8213	3.0459	4.57212	4.80197	3.34401	4.13871	3.34943	3.60076	3.20637	3.88157	3.29991	4.30034	2.87075
ISG20|3669	8.06245	10.2148	7.92252	6.98443	6.98722	6.75167	8.80229	7.74268	8.4613	8.62759	7.43681	7.38007	7.5692	8.56258	8.50499	7.52317	7.97291	6.80387	7.7878	7.6246	8.44176	8.00751	6.69453	9.01087	8.02819	8.3377	8.10765	8.57576	7.37899	7.79203	8.73137	8.69257	6.88418	8.48192	7.35325	6.15525	7.95972	8.60722	10.009	8.25872	6.58145	6.81218	7.68261	5.54159
PYCARD|29108	6.97171	7.06062	7.21996	8.49129	6.27364	7.00345	7.83667	7.07274	9.05829	5.97831	7.27651	6.36373	7.56316	6.66639	7.7399	7.26207	7.59492	8.25898	7.09085	7.64675	7.33404	8.36657	7.99754	7.50643	7.94448	8.23573	7.34206	7.73654	7.61549	6.57228	6.5823	7.19251	6.4108	8.15604	7.75455	6.40187	7.63786	6.53446	8.33096	7.81829	7.56336	7.05492	7.94148	4.87379
HCST|10870	5.50714	5.22674	5.51562	5.18411	5.03621	4.74571	7.60206	5.02488	7.0236	6.0051	5.46725	6.00131	5.36615	5.95089	6.39215	5.17845	6.60548	5.48731	4.83208	5.85902	5.85699	6.34436	6.09868	6.5179	6.60335	5.93162	5.2996	8.22439	5.86777	5.06195	4.85352	6.98419	4.65495	6.98462	6.39146	5.51047	6.58966	5.03265	6.98201	6.39566	5.69472	5.66112	6.12829	5.22949
CD180|4064	3.28324	2.02635	3.91787	3.46349	2.64648	2.55145	5.09054	2.14702	4.42182	4.0837	3.28799	3.65613	3.75422	3.28952	4.43097	2.71891	4.38877	2.85164	2.40941	4.0392	3.95116	3.52171	3.94238	2.80768	3.91911	3.98462	2.82625	5.33628	3.65543	2.84373	2.97188	4.25507	3.0459	5.25447	4.31756	3.34401	4.04585	2.76345	2.3709	4.61257	3.43115	4.98762	3.2302	1.77872
PTAFR|5724	2.34288	0.706512	1.87908	1.29469	-0.21599	1.91287	0.770281	2.38758	1.34984	2.56702	3.13465	2.61535	2.12942	2.67938	2.10102	1.04055	3.39388	1.85373	1.39996	1.79252	2.34913	2.16076	2.36064	0.537597	1.23102	2.20671	1.39947	3.54323	1.88965	1.75353	2.42422	2.5809	1.30807	2.99336	2.71344	1.61739	2.1497	1.07865	1.3833	1.01038	1.75504	2.09483	1.63359	2.24051
NLRP1|22861	5.20679	5.02513	6.66241	6.88822	4.13029	5.73462	5.95958	4.68513	5.82552	6.27836	4.80675	5.62042	5.39362	4.23037	6.00544	4.90884	6.35558	6.85965	4.41645	5.95977	5.23076	6.1023	5.28536	5.11901	6.1238	5.98846	5.27214	7.74776	5.8514	4.71222	5.36813	4.68087	4.5571	6.56978	6.74275	4.07017	5.09113	5.03265	4.97935	6.02131	7.29944	5.37828	6.26081	4.78627
PSMB8|5696	10.27	8.10392	8.45303	9.88632	7.99255	9.84944	10.2158	9.32308	10.6201	9.40757	9.12378	9.57848	9.91493	9.76307	9.49997	9.70773	10.5916	9.36439	9.13066	10.1246	10.6797	9.48419	9.90865	9.77181	9.36198	9.58011	9.67816	9.67541	9.72864	9.36968	8.79848	11.0887	9.50569	9.59818	9.89739	6.93835	9.9722	9.08726	10.7645	9.52596	9.36739	9.33737	10.0957	8.91011
UBA7|7318	9.41007	7.14601	8.14074	9.66973	7.11449	8.28528	9.19777	6.91835	9.18646	8.37545	8.47757	8.12023	8.51857	7.39461	8.36387	8.87259	9.18953	9.42363	8.35331	8.3213	8.69569	8.63789	8.54418	8.84121	9.30217	8.90528	8.70863	8.7741	8.48063	6.92345	8.88547	8.21615	7.27121	8.5855	9.24871	7.4865	8.69105	8.50622	9.99146	8.98847	8.99099	9.05623	9.9097	8.04226
PDE1B|5153	3.92359	2.95169	4.79577	3.2936	3.16375	2.65112	4.40094	3.93341	4.92324	5.03178	4.99674	3.93306	3.31117	2.91262	4.80313	3.30392	4.02103	4.03809	2.63314	3.25864	3.01908	3.56735	3.35823	5.04515	4.69886	4.29904	2.82625	4.88605	4.35809	3.14904	3.76852	3.15917	1.72341	4.3097	4.34349	2.98911	4.16838	3.34943	3.87736	3.76976	4.93307	3.86467	3.83987	3.03165
PLCG2|5336	4.76653	3.70346	5.89807	4.95632	3.75081	4.81182	5.44159	4.23991	5.71242	6.10756	4.64579	5.00198	5.07522	4.67324	5.38099	4.88894	5.59155	5.26497	4.53211	4.84065	4.59495	5.30525	4.30048	5.16158	5.67652	5.63874	4.30105	6.82396	5.24674	3.96703	5.74666	4.09825	2.42421	5.97699	6.17024	3.67937	6.0429	4.05065	3.72584	4.29669	5.31964	5.39308	5.52899	4.71695
IFITM1|8519	9.44346	8.73232	9.29409	10.3851	7.63573	9.36911	11.5213	9.65187	10.7347	9.70723	9.32771	10.3179	8.4934	9.46262	9.66134	9.56453	10.6931	10.2805	8.81243	9.42019	9.25591	10.1269	9.65681	10.6255	9.61876	9.78712	8.75026	11.2118	9.23044	8.17225	9.2479	10.5088	9.28467	10.1887	10.4339	7.75255	10.8459	9.51885	10.129	9.22333	9.27377	10.0947	9.97419	8.88267
HLX|3142	5.56748	6.21089	7.13447	4.63916	5.69251	4.50051	6.14916	5.67357	6.68194	6.67304	6.12612	6.00987	5.84548	5.17014	6.37386	5.34838	6.39651	7.20719	5.13619	5.77101	5.30589	6.55725	6.34916	7.13137	6.69248	6.22987	5.65882	5.95561	5.83484	5.73564	6.67851	5.78528	5.92396	6.66999	5.74341	5.95352	5.96895	6.89561	6.47063	7.13667	6.62543	6.70948	5.50068	5.21281
NLRC5|84166	6.81127	4.28828	5.01207	5.87826	3.65098	6.87534	6.70919	5.8346	7.08925	6.98261	6.90189	6.41618	5.82545	6.07636	6.15572	5.95743	7.0376	5.7243	5.83295	6.74518	6.78778	5.91199	6.22556	5.8664	6.41976	6.75484	6.98852	8.90898	6.16797	6.26625	6.8536	7.48422	5.42471	6.66999	7.54424	4.60445	7.49879	5.78849	7.84594	6.03901	6.85828	5.92831	7.85186	5.85292
F2R|2149	6.42434	7.83747	7.38416	4.70841	5.43176	7.48756	6.50841	7.86956	6.80197	7.00933	7.4409	7.53336	7.97817	5.50374	6.98484	6.17846	7.95932	6.87942	6.80493	7.77043	8.03191	8.29547	6.03079	5.94973	7.09931	6.80544	6.82339	8.2284	5.95463	6.32832	8.04852	5.26428	7.24002	7.34524	8.07786	6.7612	8.42677	5.70861	5.54111	6.33963	7.20115	8.53214	6.17383	6.09069
NCF1|653361	4.4449	3.7909	3.91787	4.56641	3.48694	3.26846	5.70593	1.6887	5.34607	3.74528	3.0514	5.20939	4.05878	4.56322	4.76621	3.17838	5.17389	4.13991	3.3525	4.61209	4.89989	5.39658	4.76481	4.20543	4.78244	4.99777	4.09714	6.70228	5.27156	4.24962	3.47896	4.73515	3.0459	5.80206	5.77234	2.40124	5.30659	3.76497	3.72584	2.38446	3.78145	3.16841	3.64669	2.10238
ITGA1|3672	7.12814	7.05179	6.9656	6.49622	4.62719	6.8282	7.79102	5.95162	6.47214	7.70596	5.70372	6.39673	7.50453	5.71401	6.36772	5.69631	6.93416	6.24206	6.83339	5.28387	5.94581	7.18838	4.41142	6.98102	8.06204	6.71208	5.84734	6.32893	7.23182	5.55273	6.5572	4.99447	6.09062	6.77321	7.18417	5.05241	8.22624	7.06555	5.48322	5.10792	7.80881	7.86634	7.07208	4.66882
CD37|951	6.22146	5.45804	5.79571	5.57872	5.37031	5.26941	7.61641	5.34316	7.25995	8.24291	6.5989	6.31622	6.00538	5.97687	6.19097	5.19475	6.61542	5.35241	5.0022	6.0948	6.26111	7.09798	6.26302	5.79609	6.98928	7.09151	6.0549	8.79048	6.25144	5.64098	5.91412	7.21814	5.00965	8.10796	7.44892	5.01338	7.75738	4.69643	6.45867	6.38877	6.70957	6.18802	6.53657	5.77548
CYBA|1535	8.14793	8.01819	8.51876	9.34219	7.42521	7.55023	9.32116	6.66775	9.9186	8.26894	8.59246	8.69589	7.89652	8.79208	9.22439	8.139	9.07711	9.69016	7.45193	8.85244	8.44037	9.68063	8.53961	8.81478	9.17261	8.97023	8.27258	9.43092	8.93561	7.58196	7.60085	8.74422	7.09936	9.50556	9.08062	7.75846	8.63371	7.97098	9.16862	8.76342	8.25153	8.75621	8.46557	7.4596
F10|2159	6.0544	5.87304	5.99364	5.65086	4.77679	5.22157	8.83231	5.93277	6.78808	7.8033	7.30374	5.78901	5.23562	3.90914	6.86774	6.05888	7.07411	6.13926	5.78712	5.4187	5.78002	6.79162	5.37022	7.27076	8.09306	7.17435	4.89408	3.9455	8.77237	6.99217	5.6191	6.02925	4.08171	6.3069	6.38523	4.84575	6.65923	5.10574	5.72219	6.76352	6.97619	6.26247	6.87663	5.76407
IL17B|27190	3.49691	2.95169	3.61537	3.796	2.00403	1.91287	5.14435	2.00982	4.81782	0.990313	3.0514	1.79072	2.12942	1.76907	4.28202	2.62579	4.07966	4.68021	1.81973	2.52461	2.34913	3.65452	2.36064	5.11901	4.12526	3.95232	1.90751	1.31828	3.49607	1.92403	2.53117	3.15917	2.72388	2.85679	3.06472	1.39249	3.76429	3.71912	3.60076	4.03967	3.67386	3.02372	3.53944	0.349212
F13A1|2162	5.55561	4.40373	4.6856	3.56656	0.816415	4.33052	4.60659	4.89452	5.57898	5.30047	5.73073	5.97532	4.64332	6.12364	5.54253	4.6732	5.47626	3.38151	4.85447	5.57703	4.8167	5.92081	3.82704	5.01452	5.27619	4.16454	3.33082	6.04933	5.51965	4.07958	6.61913	4.41878	3.97207	5.8746	6.19182	4.73014	6.53945	3.76497	5.50666	3.54047	4.36932	5.85536	5.39697	5.48712
CD1D|912	4.28158	3.45843	4.03033	3.70855	3.59834	3.65209	4.18688	3.14554	5.77947	4.2119	1.94789	4.36529	3.95196	5.25752	4.92537	3.76337	4.3654	4.204	3.28815	4.63443	4.96316	5.35815	3.41259	3.00759	4.53981	4.99777	3.70391	5.45063	4.04912	3.14904	4.04609	3.95314	3.47895	4.59376	4.85702	3.1417	4.50711	3.57211	4.64109	3.89167	4.67856	4.36269	4.4559	2.10238
CEBPB|1051	7.97381	9.57417	8.56306	9.21509	8.17883	8.88697	8.04019	8.98615	9.37012	10.0075	7.92886	8.072	8.08735	9.13649	8.76916	7.77703	9.48285	9.3956	8.14427	9.19727	8.16063	9.20532	8.412	9.58245	9.36198	9.47747	8.52893	9.16282	8.10075	7.95337	8.45056	7.89313	8.62671	8.99236	9.75611	9.39192	8.75723	8.51295	8.80267	8.28491	8.67773	10.303	9.38275	8.20087
DOCK10|55619	4.36555	2.40454	3.87835	4.16791	2.84025	3.55248	3.7396	4.00737	4.74301	5.34309	2.66	4.77981	4.68838	4.6519	4.5873	4.00439	4.85941	4.03809	3.52995	4.93367	4.9476	5.11859	4.27136	3.18315	4.12526	4.98186	4.76216	7.32898	4.70644	3.40089	3.85342	2.5809	2.97188	4.95326	5.86477	2.27492	5.65987	2.34739	3.46378	3.85217	4.46924	4.77804	4.62282	3.78519
BIRC3|330	6.5006	5.57351	5.60307	6.15127	5.01629	7.18902	7.32758	7.80362	7.81309	8.88004	5.6762	6.5336	6.47922	7.36868	6.46307	6.26593	6.63021	5.93725	6.41067	7.59642	7.46001	7.35379	6.61563	7.11341	7.23159	7.78226	6.58205	8.86455	6.74797	6.09828	5.67848	6.39784	6.4108	6.83814	7.79974	4.07017	6.62754	6.82701	6.79955	6.4823	7.29491	7.46884	7.25694	6.36441
INHBA|3624	0.974529	1.70477	2.4093	1.29469	1.14474	1.06229	-0.444988	2.77401	1.85511	3.82764	4.58788	1.62235	1.99239	0.618198	1.33734	1.04055	2.53551	2.48967	-1.28307	2.93781	2.25114	1.39275	2.24556	2.39704	2.44509	1.96913	0.922708	2.43551	0.484686	1.33677	2.72388	1.2495	2.63074	1.5501	2.93428	1.98329	0.906948	-1.28307	-1.28307	0.690245	2.28023	3.16841	0.813014	1.58484
CD200R1|131450	1.64642	0.292636	0.296067	0.29613	0.816415	0.738909	1.02096	1.01307	1.53862	1.25129	-1.28307	1.79072	-0.3087	0.214471	1.33734	0.303301	1.78285	0.277124	-0.223435	0.954242	1.05926	0.916478	0.671009	0.537597	0.970888	0.858128	1.18069	4.05801	1.25559	-0.262041	1.04479	0.0928503	-0.279361	2.00262	1.3678	-1.28307	1.38247	0.754263	0.594338	-1.28307	1.52671	1.08872	2.74245	1.3608
PIK3CD|5293	5.76594	5.33252	5.85799	6.09203	4.57366	5.34578	7.14498	4.81437	7.15566	6.14015	5.6339	5.81853	5.28045	5.39233	6.02119	5.73025	6.57524	6.52527	5.17229	6.43103	5.79749	6.64501	6.34916	5.76881	6.69787	6.86737	6.07886	8.36043	5.49878	4.51281	5.5187	5.69688	5.23205	7.009	6.54462	5.18126	6.02679	5.61156	6.18855	6.38185	6.74986	6.17951	6.94126	4.34047
FN1|2335	10.8271	9.76912	10.9682	10.1559	8.65371	9.9335	11.7223	10.1151	10.4542	10.7305	9.47075	9.78516	10.014	9.27294	10.3764	9.30494	10.2589	10.8102	9.21421	9.52256	10.6767	11.1017	9.22337	11.3815	10.6796	11.0089	9.47041	10.9174	9.85924	8.43987	10.8568	9.22467	9.99405	10.2594	10.7764	8.85693	11.812	9.72937	9.36252	8.77535	10.3485	10.8285	9.88869	8.61381
PIK3CG|5294	1.96628	0.292636	1.87908	1.51687	0.390657	0.738909	2.20747	1.01307	1.85511	1.25129	1.94789	1.4317	0.678312	2.05579	2.10102	0.718514	1.6343	0.689035	0.805482	1.94331	1.90951	2.6593	0.989823	0.846738	1.64242	1.32974	0.922708	4.46413	0.484686	0.329864	1.72342	1.2495	-0.279361	2.44515	2.63161	0.798718	2.1497	1.07865	-1.28307	2.49117	1.95212	1.77138	1.82842	1.58484
CAMK4|814	1.8152	3.02565	2.4093	2.1685	1.14474	2.20296	4.13467	0.692769	3.2743	2.65987	3.72407	2.20265	2.36969	0.618198	1.52582	1.88873	3.34691	2.26772	1.13312	3.00794	3.01908	3.47458	1.47168	0.537597	4.18792	1.68457	1.90751	4.29075	3.11224	0.74836	3.309	1.60081	2.1831	2.92669	3.82307	-0.228032	3.50996	-1.28307	1.16501	1.85517	3.29253	4.16986	3.00684	1.09546
GDF5|8200	4.3381	1.8745	3.03055	4.23203	-0.21599	1.74254	5.75863	1.27502	4.27022	2.98103	2.86893	2.20265	1.67177	2.91262	4.60831	3.30392	3.48346	4.4352	2.14449	2.70432	4.33283	3.65452	2.46721	4.56387	3.8817	4.98186	2.7487	1.73413	4.51183	2.21437	2.18311	2.00593	0.72249	3.57522	4.02885	0.374819	3.41414	3.34943	4.68284	1.68575	3.29253	4.96798	4.5693	-0.247435
TLR10|81793	1.96628	-0.290007	1.03186	1.51687	1.14474	1.32629	2.64085	-1.28307	2.6934	2.36121	-0.146607	1.79072	1.99239	1.41088	2.32061	2.04076	1.46868	1.49236	0.805482	2.78642	2.52716	1.58253	0.989823	1.67172	1.96216	2.95795	1.5894	4.43664	2.50644	2.07649	1.30808	1.43582	0.72249	2.85679	2.00983	-0.228032	0.906948	-1.28307	0.193448	1.01038	3.83238	1.35379	2.15341	0.770057
LTB|4050	5.7556	5.69182	5.39477	4.73078	5.43176	5.10336	8.42825	4.2089	8.43629	7.65611	3.77686	6.76858	5.48585	6.03574	5.87281	5.81706	6.03842	5.58682	4.29071	7.03275	6.8602	7.81283	5.34248	5.79609	7.47085	7.87993	6.65294	9.54472	6.93049	5.94823	5.18369	7.43314	4.27877	8.30292	7.03302	4.52342	5.40957	4.35044	6.9567	6.50795	6.91253	5.51989	6.18277	4.07098
TNFRSF25|8718	4.19242	4.72561	4.54123	5.67413	4.09273	4.38944	4.64443	2.85636	6.28044	4.61119	4.46459	4.75965	4.05878	3.83532	5.2667	5.27361	5.27771	6.25724	4.76273	4.82131	4.83372	4.93927	4.11623	4.2846	5.79194	5.76497	5.4419	6.72518	4.77748	3.80183	4.97218	4.23008	3.6783	5.78334	5.95163	5.33163	4.78124	3.51958	5.79061	5.56419	6.49716	5.22124	5.81999	3.30791
LAT|27040	4.92253	5.25776	5.32298	6.27818	5.84713	5.01257	6.95857	4.54317	7.18067	5.95101	6.20528	5.92191	4.93268	5.35319	6.21856	6.05888	6.35558	6.79869	5.06115	5.89647	5.79749	6.1023	5.79537	5.08992	7.03259	6.28278	6.19306	8.41074	5.93146	4.78042	5.88417	6.0147	5.1672	7.00092	6.17747	5.19877	5.76072	5.48028	6.6124	6.99424	7.47797	5.90784	7.2527	4.27767
LY86|9450	5.55561	4.72561	4.9937	5.78516	3.65098	3.55248	5.88253	4.2089	6.18475	5.43791	4.75507	5.28185	5.69903	5.84203	5.82873	4.64974	6.03842	5.43485	3.63717	5.24083	5.79749	5.89419	6.12333	4.79775	5.89881	5.21751	4.8011	6.57569	5.54023	4.56531	4.60686	6.05081	4.3389	5.79273	6.04941	6.01409	6.272	5.03265	5.15277	5.6004	5.08779	5.49266	5.66277	3.69194
GAB2|9846	6.03743	5.76922	6.99823	5.48972	4.77679	5.36058	7.59484	5.6274	5.98822	6.55107	6.89593	6.25993	6.66541	5.52738	6.13415	5.31893	6.4307	6.2112	5.82163	6.55918	6.22929	6.93344	6.19487	6.58199	7.65676	6.27627	6.0549	6.81865	5.82649	5.72414	5.92397	4.85437	5.70156	6.13299	6.59406	5.26673	6.25136	4.83186	5.39806	5.71494	6.3122	6.93865	6.01275	5.38654
PDGFRB|5159	8.79474	8.20885	9.28089	7.77438	7.05714	8.04303	9.36147	8.97236	9.15344	9.33463	9.28507	8.83963	8.77378	6.73903	8.66772	8.21888	9.33951	8.97771	7.71929	8.48853	8.6081	9.35433	8.29026	8.67852	9.36706	9.01391	7.85818	8.24434	8.58085	7.63512	9.62068	7.72675	8.22617	9.22344	9.92018	7.65448	9.01372	7.78877	8.09238	8.03665	9.20659	9.53718	8.69216	8.25688
BTLA|151888	1.45525	1.29031	0.710375	0.710445	0.816415	0.738909	1.98961	-0.299132	3.10539	3.11825	0.481118	1.79072	0.267617	1.19176	0.554724	1.04055	1.46868	0.277124	0.805482	1.79252	2.82837	2.03646	0.671009	-1.28307	2.63695	2.31227	1.39947	5.82389	2.12577	1.07236	0.722496	2.32187	-0.279361	2.00262	2.79087	0.374819	2.1497	-1.28307	2.26494	0.278197	0.920778	0.343561	1.82842	0.349212
P2RX7|5027	1.45525	1.02774	1.87908	1.70936	-1.28307	1.74254	0.770281	1.85817	-1.28307	0.990313	3.42659	0.952633	1.25892	-1.28307	1.12048	0.718514	0.116741	1.68433	0.805482	0.637751	1.05926	1.39275	0.671009	-0.400116	1.23102	0.1529	0.60832	2.73535	1.44207	0.74836	1.89345	0.479492	-0.279361	1.36106	1.72424	-1.28307	1.38247	-1.28307	1.74037	1.01038	2.7727	1.77138	2.00005	0.349212
GNG11|2791	7.40774	6.7143	9.01197	8.00979	6.56176	6.97488	8.84556	7.67904	8.72818	8.38058	6.94289	7.53633	7.55101	6.75914	8.63354	8.02738	8.59464	8.93821	7.06708	6.8055	7.42673	8.35524	7.35596	8.9177	8.81641	8.12055	6.97582	7.40895	8.22668	6.85657	7.46242	6.71386	6.67268	7.91508	8.00864	5.98413	8.08752	8.2073	7.4583	7.64421	7.54821	8.00048	8.10792	6.8205
GNGT2|2793	2.8106	2.16372	3.75284	3.10101	1.83235	1.91287	4.28596	3.49315	4.15952	4.11683	3.28799	3.13678	2.75576	2.98267	3.92813	3.17838	3.52624	2.85164	1.99123	2.78642	2.95827	3.73671	3.11766	3.23722	4.12526	3.19723	2.7487	5.12866	3.0562	2.5631	3.36791	3.79179	0.72249	4.25641	3.74739	3.27967	3.64272	1.34331	3.20192	2.38446	2.41998	2.94554	3.00684	2.10238
CYBB|1536	6.64761	4.96999	6.93221	6.51567	4.93373	4.8955	6.51863	4.59206	6.54551	5.2416	5.82147	7.14	6.40016	7.64738	7.32658	5.67322	7.79407	6.08923	5.11779	6.68223	6.78341	7.06654	6.86504	6.14623	6.98487	6.61742	5.67986	8.21228	6.93049	5.75836	5.81176	6.73177	5.79037	7.41986	7.55538	6.28382	7.21228	5.64873	5.73216	6.03019	5.80082	6.17095	5.90885	5.90579
ANGPT1|284	5.40501	3.28857	5.29324	6.33768	3.48694	5.61628	6.52371	4.66242	5.93039	6.34279	4.46459	3.89661	3.75422	3.28952	6.26561	5.80649	5.77127	5.40789	4.94073	4.19763	4.89989	5.88521	4.04918	5.75034	5.60943	5.6589	4.91198	5.17929	6.95369	5.13323	3.76852	2.11911	3.0459	4.48212	6.65746	2.51739	7.78876	3.57211	4.61975	4.1739	6.17095	6.9132	6.64403	3.78519
ACVRL1|94	6.40463	6.01599	8.26662	6.14296	5.84713	5.91589	8.30963	7.19647	8.16257	7.82602	7.42446	7.28102	7.07475	6.97216	7.61829	7.01366	7.50151	7.71311	6.08102	6.21826	6.61142	7.8057	6.7	7.82826	7.74014	7.54841	6.60973	7.2718	7.52549	6.36581	7.44884	6.75822	5.69006	7.48502	7.5217	6.0627	6.97685	6.88006	6.85081	7.25876	7.11121	6.78438	6.8876	6.8205
PDGFRA|5156	5.93121	6.57345	6.40867	6.18406	4.70393	5.80123	7.80987	5.86476	7.08168	8.29269	6.21488	6.26709	6.51718	4.60824	6.65199	6.13688	6.82272	6.8892	6.25944	6.39222	6.80083	7.0344	5.83571	7.18394	7.70308	6.60188	5.4419	6.82926	7.34724	5.91827	6.51222	5.09474	6.26346	6.76369	7.04492	5.78993	6.53376	6.06081	5.19666	5.38203	7.20115	7.23003	6.49412	6.75861
TNFRSF6B|8771	4.90393	5.53604	4.35221	5.71957	5.30611	4.60364	4.90038	4.07772	5.9801	6.01392	5.64814	5.49192	4.54874	6.97646	5.41716	5.00442	5.44315	5.44815	4.89824	5.29794	4.07089	5.96411	5.45035	5.34514	5.88942	5.6183	5.33982	6.22028	4.65076	4.90785	5.4522	6.07906	4.81169	5.3593	5.37983	5.37846	4.83774	5.49396	5.07652	5.28152	6.25735	6.2049	5.23454	4.48646
KDR|3791	5.97642	5.14613	8.23763	5.85809	5.37031	5.77936	6.98462	7.44625	7.33828	7.33562	6.04236	6.40972	6.12494	6.02747	6.73553	5.94785	6.42506	6.25724	5.61417	4.69945	5.41174	6.94213	4.806	5.98965	7.34934	6.64293	5.61578	5.81324	6.80434	5.59121	7.88421	3.85851	5.04617	6.14037	7.07232	3.82173	7.42696	5.50751	5.37278	5.9103	7.3352	7.34107	6.13752	5.98654
TNFRSF18|8784	4.12976	5.31788	5.56624	5.59099	5.07525	4.10301	5.80947	5.35737	6.72145	6.09098	3.35895	5.19446	4.52409	6.56156	5.14257	5.27361	4.58368	5.85978	4.53211	5.7092	5.47822	5.91199	5.82573	4.9185	5.41362	5.7273	5.04769	6.96051	4.86163	3.92747	5.9042	5.79383	4.36805	6.08794	5.85579	3.62861	4.33464	7.00474	5.94441	5.84136	5.12912	5.36332	4.33282	4.27767
CARD9|64170	4.28158	3.70346	4.51569	5.21617	3.59834	3.1371	4.44448	1.27502	5.57898	3.24354	3.28799	4.19563	4.02404	4.81441	5.08378	4.17843	5.32694	5.27992	3.07584	5.24083	4.49146	5.55223	4.70072	3.00759	5.23228	5.05972	4.21716	4.35088	4.72453	3.51205	3.72412	4.01295	2.97188	5.32088	4.97783	3.1417	4.4837	4.19163	4.70327	5.26658	3.67386	4.20384	3.36195	2.48248
VAV1|7409	5.55561	3.7909	5.30819	7.00751	3.8887	4.62831	5.65123	3.20961	6.30666	4.72301	3.13465	5.28185	4.54874	5.36635	5.4755	4.94783	6.06042	6.17168	3.9599	5.35286	5.1784	5.69271	5.01369	4.33506	5.53908	5.70808	5.04769	7.00797	5.27156	3.40089	4.39663	6.37523	4.08171	6.48544	6.22009	4.40777	4.99504	3.93507	4.82011	5.67021	6.17095	4.75531	5.21725	3.64295
FYB|2533	5.16053	3.56149	4.32307	4.89822	4.2026	4.87503	5.11769	5.29967	5.41998	5.71174	5.5755	5.3373	4.81569	5.25752	5.0987	4.60165	5.45427	4.40825	3.87482	5.37956	5.26881	5.66148	4.82617	4.00184	5.49019	5.34737	5.09546	9.01617	5.54023	4.24962	4.39663	4.37387	3.76851	5.77389	6.43432	3.46467	6.55638	4.35044	4.48466	4.74787	5.2835	5.54662	5.84272	4.37087
RASGRP3|25780	4.94089	2.28915	5.79571	3.1681	2.92818	4.26909	4.42287	5.02488	4.98946	3.82764	3.92453	4.36529	4.31012	3.97936	4.56598	3.62586	4.07966	4.40825	3.52995	3.8228	4.18143	4.58714	3.70167	4.03274	4.27707	4.01621	3.78384	5.82389	4.31097	3.6642	5.13365	3.48897	3.53143	4.75617	4.60165	2.98911	4.07747	4.71991	3.87736	4.38237	4.36932	4.92788	4.74854	2.68964
FBXO2|26232	6.5964	6.64559	7.64778	8.54591	5.11327	6.14687	8.16257	7.46933	7.89096	7.36694	4.88096	5.78901	6.70433	4.77546	7.14798	7.04995	6.70195	8.17752	5.64018	7.01583	6.44963	7.67108	6.72707	7.69453	8.34752	8.48889	6.57082	5.51776	7.16052	5.80277	5.38249	6.67274	6.03718	7.76096	7.48431	6.67002	6.52232	6.40288	7.5085	7.69812	7.60056	7.34869	8.22503	5.52816
PDE6G|5148	1.8152	1.70477	2.03099	1.03194	1.14474	0.738909	2.8496	1.01307	3.32647	2.90719	2.76825	2.20265	2.5756	2.76138	1.8419	1.04055	2.15416	2.14248	1.13312	1.79252	1.6265	1.90042	2.56645	0.143622	2.44509	1.32974	1.90751	4.88605	2.01254	1.33677	1.53064	2.11911	0.72249	3.17667	2.86436	1.61739	1.73951	2.08354	3.01844	1.85517	1.75504	1.08872	2.41849	1.58484
PSTPIP1|9051	4.12976	3.98878	4.75271	4.23203	3.93188	3.87462	6.5979	2.49431	6.63616	5.74391	4.49642	4.83864	4.57297	4.77546	5.14257	4.21085	5.66039	6.0374	4.00063	5.37956	5.06761	5.68238	5.24099	4.454	6.82158	5.19008	4.43086	7.82135	5.0311	3.96703	4.7466	5.48094	4.21603	6.11813	5.83766	4.55094	4.85609	3.89439	5.65036	5.26658	5.12912	5.06361	5.79689	3.10583
PLA2G4A|5321	5.32337	3.45843	5.23184	4.91785	3.23444	5.15521	4.82	2.93427	4.90619	5.31482	4.95154	4.36529	4.54874	4.60824	5.83765	4.88894	5.63129	4.76763	4.91964	5.50611	5.5521	5.26427	4.32903	3.93797	5.10818	4.84783	5.49036	6.53739	5.00173	4.82416	5.49246	1.03549	4.21603	5.08138	6.52776	2.98911	5.86406	2.34739	4.43666	3.6366	4.62178	6.04538	6.21798	5.70564
PLEK|5341	5.0121	3.7909	5.15123	4.13474	3.54372	4.03082	5.60401	4.91388	5.21381	5.52689	4.99674	6.01837	5.40717	5.71401	6.029	4.50036	6.60548	4.2951	3.73697	5.95089	5.61254	5.40917	5.87496	4.03274	4.99008	5.372	5.24416	8.01963	5.78399	5.00607	4.7466	5.25192	4.21603	6.43236	6.61018	4.34628	5.71118	4.62364	4.43666	5.14108	4.73318	6.25438	5.72528	4.8524
GNG2|54331	5.614	5.66892	5.62712	5.24753	4.01455	5.15521	7.28928	5.65067	5.66255	6.54499	6.20528	5.78901	5.0234	5.24332	6.06744	5.73025	5.99338	4.94689	5.61417	5.48167	5.80614	6.12537	4.95995	6.11046	6.72981	5.90655	5.09546	7.80263	6.64725	4.78042	5.30923	4.54568	4.27877	5.68592	6.16298	4.46675	6.49915	5.7203	5.32084	5.23621	6.44084	6.88729	7.47636	3.95535
APBB1IP|54518	5.09644	3.70346	4.59097	5.16781	2.84025	3.78968	5.40899	4.04297	5.70258	4.99661	5.12444	5.2533	4.79524	5.19986	5.2265	4.17843	5.35095	3.89009	3.73697	5.05458	5.11016	5.16386	4.7224	3.93797	4.74126	5.35973	4.61695	7.54066	5.1696	4.11523	4.85352	4.85437	3.58206	5.95207	5.90015	4.31452	6.12842	3.4084	4.99601	4.9485	4.90954	4.47826	5.25163	4.51396
SRGN|5552	7.99813	7.50072	8.02561	7.59399	7.26981	7.46719	8.8587	8.27712	8.27803	9.4674	5.96486	8.27379	7.25406	8.92257	8.59063	7.46723	9.02025	7.52519	6.85577	8.63561	7.89463	9.05222	8.19461	9.05481	8.94441	8.68467	7.69978	9.93255	8.82572	7.86452	7.35368	7.1697	6.93377	7.76096	9.55371	6.97436	9.1417	7.90852	7.69091	7.89319	7.54057	9.102	7.5713	7.69409
ICAM2|3384	6.22895	6.03403	7.56307	5.98446	6.24825	5.77936	8.01874	6.96085	8.41837	7.58093	7.14213	6.63666	6.03185	6.62318	7.50802	6.92361	7.01525	7.50307	5.92047	6.51169	6.46611	7.59324	6.80025	8.15757	7.80903	7.09151	6.39745	7.51132	7.68874	6.22606	6.72432	6.78848	4.95306	7.31949	7.29131	5.51047	7.26816	7.19681	7.10993	7.40925	6.67511	6.9931	6.22665	6.39432
ICAM4|3386	1.64642	1.70477	1.70928	2.29396	1.14474	2.74435	1.5851	2.00982	2.84419	4.84667	2.12119	1.94148	2.25455	4.73544	2.10102	1.30365	2.04069	2.68198	1.39996	2.52461	2.75876	2.81876	3.24295	0.846738	3.09488	2.89137	1.18069	2.98347	1.75532	1.75353	1.30808	3.21115	1.53064	2.34658	1.72424	-0.228032	2.26405	4.54697	2.02637	2.59054	2.28023	4.33229	2.15341	1.09546
PRKG1|5592	0.248487	-1.28307	1.70928	1.29469	-1.28307	2.06519	0.466686	0.692769	-0.382249	0.671467	2.41561	0.636248	0.678312	-0.348135	1.33734	0.303301	0.50687	0.689035	-0.223435	-0.33537	0.111164	1.17418	-1.28307	0.846738	2.09887	0.1529	-0.354561	-1.28307	1.04138	0.74836	1.30808	-0.436944	0.306836	0.575145	1.3678	-0.228032	2.1497	-1.28307	1.16501	-1.28307	1.95212	1.08872	1.40827	0.349212
RAC2|5880	6.6698	5.61003	6.05697	6.03026	5.44673	6.28516	7.37336	5.79339	7.48896	7.25234	6.31643	6.62556	6.01426	6.73397	6.63673	6.31894	7.19506	6.27972	6.31702	6.93714	6.81376	7.06654	6.47583	4.83329	6.74552	7.16028	6.46569	9.92268	7.08551	5.8352	6.45223	7.50519	5.8011	8.54162	7.86161	5.10905	7.48117	5.40986	6.32003	6.00339	7.05871	6.89771	7.35904	6.3869
P2RY12|64805	0.248487	-0.290007	0.710375	3.51594	-0.21599	0.738909	-0.444988	1.01307	1.34984	-1.28307	-0.146607	1.21196	0.997629	-1.28307	2.41903	0.303301	1.46868	-0.301607	-0.223435	0.954242	2.0326	1.75021	0.261146	0.143622	0.653303	1.11312	0.60832	0.731687	2.58776	0.329864	1.30808	-1.28307	-0.279361	1.14346	2.13389	-0.228032	3.46284	-1.28307	-1.28307	0.690245	0.920778	1.57764	1.40827	0.770057
SLC8A1|6546	6.90312	5.17891	6.98898	6.41568	3.9738	6.98447	7.35065	5.19278	5.86133	7.21457	5.77032	5.4295	5.53602	4.31428	6.28531	5.77431	6.64969	6.86957	5.97259	5.55377	5.67056	6.93779	5.22589	6.20846	7.87477	6.30213	5.39177	5.89631	6.80008	5.64098	6.10801	3.48897	5.54445	5.91815	6.63664	3.82173	7.58932	4.69643	5.50666	5.31096	7.2858	7.43705	7.04783	4.24521
TBXA2R|6915	3.54572	2.95169	5.77434	4.1008	2.92818	3.49998	5.92157	4.8749	5.35866	5.03178	4.72851	4.51709	4.18991	3.44651	4.50005	4.33371	4.136	4.82989	2.9975	2.4256	3.4748	4.54213	3.35823	5.73163	5.20224	4.71938	3.85958	3.59388	5.22148	3.71155	4.72423	3.44623	1.72341	4.20106	4.46659	2.81846	4.66115	3.85253	4.0468	4.8315	3.5576	4.58526	3.83987	3.17638
TEK|7010	5.06329	3.28857	6.54111	3.56656	3.23444	5.04958	4.94654	5.23956	4.87149	6.06575	5.5301	5.14869	4.93268	4.17159	5.29289	5.09406	5.01773	4.03809	4.71457	3.42166	4.28411	5.37107	3.90495	4.96731	5.09189	5.04448	4.1584	5.7137	4.94114	3.56457	6.15893	3.85851	3.0459	4.96991	6.05726	2.62488	6.35176	4.43797	4.16934	4.26695	5.38932	5.7672	4.54177	5.68158
THBS1|7057	9.24714	7.18688	9.09513	8.53642	6.87553	9.45091	8.1296	8.29569	9.35372	12.0876	7.8009	9.16106	9.09987	9.30405	8.91857	7.19071	9.31989	8.43788	7.83643	9.60194	9.00376	8.89554	8.59207	9.05575	9.84338	9.36389	8.66839	9.69221	8.45647	10.0249	8.79714	6.58187	7.51222	8.12479	10.9397	6.24223	8.99728	9.72212	8.6146	7.38869	8.04303	12.0648	8.17664	7.08174
TIMP1|7076	10.4886	11.7612	11.5619	12.782	10.1553	10.6843	13.3986	11.2684	13.0214	13.7583	11.53	10.9113	11.4069	11.7723	11.5462	11.4739	11.7749	12.1343	10.515	11.5684	12.2621	12.5531	11.0986	12.2344	12.5131	11.9875	10.9237	12.6987	11.7373	11.0516	11.6129	11.6671	11.1681	11.657	12.0107	10.6972	12.3144	11.5042	12.0577	11.1947	10.876	12.4334	12.3924	9.39185
SERPING1|710	10.5464	10.4877	10.7274	10.6574	8.44414	10.4177	12.6066	9.81842	11.353	11.9095	10.6952	10.4656	10.2441	10.6034	11.0209	10.1135	11.4487	11.0295	9.89717	10.5489	10.767	11.6736	10.1582	10.8933	12.4508	11.0737	9.73896	11.2486	10.9921	9.59865	10.4788	10.4167	10.1075	11.5877	11.2091	9.43132	11.7732	9.87173	11.5651	10.2793	11.0309	11.2676	11.2541	9.60668
TUBA4A|7277	8.49879	8.69172	9.17579	9.62267	7.50243	8.65302	9.82858	7.89169	9.72809	8.46341	8.28829	7.50337	8.34123	7.43265	8.52998	9.08755	9.34251	10.17	8.53587	8.8089	8.36331	8.94284	7.99532	9.53669	8.69763	9.2102	8.92017	8.73514	7.94359	6.44499	7.49251	7.12636	7.90423	8.89872	9.1149	7.72563	8.9921	7.14573	9.25505	8.93275	7.94231	8.58628	8.42094	6.8639
VCL|7414	9.98924	7.8426	9.34028	9.08115	7.66801	9.92295	10.7335	9.45365	8.90265	10.7298	9.49851	8.3227	8.0683	7.66613	9.17947	8.87386	9.15926	9.26554	8.95137	8.18794	8.48417	9.44804	7.70261	9.55277	10.367	9.49088	7.89464	8.87483	9.6545	8.48656	9.42565	7.56635	9.0155	9.13299	9.63338	7.57963	10.5554	7.9783	8.39829	7.98279	9.81	10.3728	10.2072	8.91785
MRC1|4360	4.3381	4.19519	4.9937	4.26305	3.65098	3.32992	4.76954	5.79339	5.52419	6.01392	4.01519	5.29591	4.36666	4.9253	5.21285	3.57695	5.78013	3.4359	4.61315	4.84065	5.05314	5.86707	4.53908	5.91697	5.86086	4.44545	3.85958	6.55027	4.63172	3.07855	4.50557	4.09825	3.72411	5.17052	6.39146	3.62861	5.69087	3.28794	4.5981	3.58933	3.67386	6.14494	5.33417	5.6694
PDE5A|8654	8.41751	6.77454	8.35205	8.4548	5.69251	8.06804	10.5724	7.93261	7.71375	8.96892	7.95486	7.43829	7.66531	5.61821	8.2057	7.64385	8.09696	8.18349	6.99331	7.49324	7.64983	9.17339	7.39698	8.56021	10.7809	8.51815	7.21806	7.04939	8.32184	7.03002	7.72715	6.31116	7.12946	7.67218	8.00458	6.09109	9.41512	7.29775	7.61746	7.34311	9.26569	9.03042	9.35138	6.23816
DOK2|9046	5.07996	3.87334	5.11768	3.9939	4.2026	3.91528	6.06796	3.44072	6.46051	5.95101	4.78114	5.46727	4.28099	5.90653	5.75528	4.30396	5.7977	4.85007	4.38603	5.63358	5.56235	6.11772	5.08237	5.36955	5.87044	5.5004	5.09546	6.98917	5.37826	4.18399	4.87399	5.69688	3.97207	6.37099	6.14097	4.46675	5.23828	5.28953	6.09115	5.36809	4.67856	4.53275	4.51371	4.14321
SLC7A7|9056	5.55561	5.02513	5.86812	5.13464	3.93188	4.17175	5.95206	3.93341	6.18475	5.67884	5.16461	5.77903	5.56047	6.13906	5.98951	4.50036	6.01607	4.6575	4.11635	5.40577	5.3301	5.82072	5.70024	4.25869	5.59794	5.2839	4.45548	7.14591	5.41214	4.40172	5.23206	5.33628	4.42464	6.42634	5.88257	5.25004	6.32566	4.91556	4.99601	5.25148	5.12912	4.90741	5.39697	4.66882
SLC16A3|9123	7.17544	6.75836	7.42245	8.65227	5.60183	7.2299	7.76764	5.55527	7.48896	8.12164	5.97619	6.89408	6.71525	7.63384	7.40372	6.24259	7.62967	7.9133	6.19947	6.92812	6.57137	7.62596	7.37662	7.47302	7.36298	7.06909	6.10244	7.65241	7.2223	5.85642	6.90423	6.80971	6.64317	7.70736	7.89925	6.71936	6.18758	6.59283	6.69632	7.16918	6.09999	7.75041	6.5155	5.63223
TRAT1|50852	-0.322938	0.706512	-0.287437	-1.28307	0.816415	0.738909	2.3967	1.27502	0.168078	4.14922	-1.28307	0.952633	0.267617	1.60107	0.554724	0.718514	0.813644	0.277124	1.13312	1.94331	1.77494	1.75021	0.671009	-0.400116	0.653303	1.83386	2.38856	6.38033	2.23076	0.329864	0.306841	-0.436944	0.72249	2.12661	3.44606	-0.228032	2.95078	-0.258074	-1.28307	-1.28307	1.25532	1.57764	1.82842	1.09546
CD48|962	5.69197	4.72561	5.50268	4.85815	5.43176	5.13813	7.42046	5.0944	7.19478	7.78022	5.5301	6.49754	5.40717	6.10805	6.43394	5.51344	6.56501	5.39422	4.89824	6.45633	6.50383	7.05056	5.96865	5.21645	6.51447	6.7024	5.80007	9.35311	6.59412	5.37298	5.2	6.27498	4.74659	7.59377	6.93835	4.60445	6.75034	5.01378	6.4825	6.0565	6.3032	5.28612	6.48692	5.50093
PSMB10|5699	9.22951	9.76912	9.24832	10.1941	9.47191	9.84812	10.572	8.94439	10.8958	9.49916	9.78367	9.22861	9.66312	10.2829	9.69365	9.74002	9.94723	10.3613	8.7391	10.1442	10.2578	9.80847	9.31273	10.2316	10.0996	9.85257	9.94966	9.84182	9.49437	9.56521	9.03609	11.0477	9.37718	10.008	9.63535	10.1321	9.92028	9.22076	11.4684	9.80408	9.72243	9.03279	9.94952	9.30299
TYROBP|7305	7.99594	7.47124	8.21401	7.67408	7.05225	6.24585	8.47098	7.55197	8.51287	7.65046	8.03831	8.16497	7.8125	8.25809	8.60768	7.08098	8.73805	7.43459	6.30893	7.82	7.94251	8.53397	8.21579	7.82826	8.15905	7.49895	6.81866	9.30926	7.88648	6.81923	7.30553	8.49834	6.86897	8.83879	8.48412	8.14449	8.85968	7.33242	7.85053	7.83612	7.17672	8.38624	7.68261	6.87985
WAS|7454	5.90339	5.16261	5.24744	5.71957	4.43046	5.08565	6.54387	4.93298	6.92975	6.35673	6.40293	5.67525	5.53602	6.13906	5.75528	5.48721	6.43632	5.61066	5.0022	6.03727	5.87356	6.43332	5.82573	5.16158	6.42627	6.16794	5.53724	8.35493	5.83484	4.92804	5.21612	6.18685	4.65495	6.86954	6.57777	5.34741	6.52232	4.78811	6.10657	5.48892	6.18081	5.80089	6.45776	4.87379
CARD11|84433	4.54434	3.51088	3.61537	4.95632	2.2961	3.91528	4.91593	2.68666	5.29461	5.50202	4.1005	4.79969	3.525	4.11032	4.52236	4.21085	4.8925	4.46166	3.63717	4.69945	4.78202	5.0876	4.70072	3.43526	4.61013	5.02908	4.8011	7.35491	4.61241	3.92747	4.39663	4.87063	3.30899	6.0015	6.07285	3.1417	4.57515	3.34943	4.82011	4.85167	4.73318	4.75531	4.54177	3.36944
GRAP2|9402	3.09927	2.61084	2.8786	3.83781	2.2961	2.74435	3.96564	1.01307	4.188	3.18225	2.41561	3.65613	2.66849	3.28952	4.05598	3.62586	4.38877	3.00343	3.07584	3.00794	3.5995	4.12032	3.35823	2.57554	4.12526	4.29904	3.43352	5.14573	3.65543	1.75353	3.18344	2.99092	2.1831	4.63611	4.02885	1.61739	3.25729	2.46318	3.80359	3.14231	3.49576	2.582	3.00684	2.48248
CD79B|974	4.09738	3.61038	6.21603	4.23203	5.65434	4.03082	7.73513	4.81437	7.32872	7.03555	4.55803	5.62042	5.10875	4.49294	5.88146	5.31893	5.18729	6.15556	4.25748	5.31186	5.3539	6.1023	4.32903	6.31915	6.28294	7.16028	5.04769	7.6069	6.67542	5.70087	4.45213	6.80971	2.04553	6.78737	5.41694	3.46467	5.23828	5.12345	4.87517	6.84124	4.83658	4.58526	5.01191	4.64414
ACAP1|9744	5.04643	4.37572	4.66252	5.47654	5.05587	4.85427	6.9883	4.00737	7.43948	6.72768	5.12444	5.89444	4.93268	5.57351	5.69763	5.70771	6.17241	6.24967	4.47544	6.25477	6.07315	6.38953	5.57475	5.48579	6.93094	6.58618	6.29205	8.83327	6.148	4.92804	5.13365	6.47429	4.42464	7.17975	6.71818	4.14431	5.95199	5.30513	6.83701	6.45619	6.62543	4.94807	6.45038	4.54095
ADAM28|10863	3.03233	3.83271	4.32307	5.91779	2.64648	2.74435	3.08792	2.38758	4.76208	4.11683	1.94789	4.28295	3.19106	3.63234	5.27986	3.71898	4.98742	5.63412	3.28815	4.51909	4.09933	4.81233	3.78645	3.52494	5.27619	4.81228	5.04769	5.89631	4.44794	3.51205	3.89407	3.04921	2.42421	4.867	5.49999	3.7284	5.54014	2.46318	3.41507	3.20637	4.95621	4.70873	4.64886	2.58978
ADAMDEC1|27299	3.54572	2.40454	3.16801	1.87917	1.41202	1.32629	2.78332	1.27502	3.10539	2.56702	0.917071	4.46824	2.9159	2.98267	4.02507	1.5261	4.07966	-1.28307	0.38087	2.20451	4.07089	2.74123	3.11766	1.82082	1.96216	2.31227	1.90751	6.02185	3.31688	0.74836	0.722496	2.80043	1.04479	3.88717	4.76407	-0.228032	4.72245	1.34331	2.46961	2.49117	1.52671	2.23289	1.63359	3.10583
AIF1|199	7.13215	6.74199	7.35206	7.4122	6.12342	5.47381	8.08731	5.7183	8.16973	6.27102	5.56053	7.42555	7.01851	8.07978	7.97443	6.61385	7.9671	7.17957	5.92047	7.58213	7.23818	7.96764	7.39698	7.33416	8.02176	7.2626	6.45352	8.53421	7.80382	6.26625	6.17552	7.9401	6.45222	7.79407	7.70039	7.51822	7.44526	6.83778	7.62283	7.57006	6.49716	7.10972	6.99806	5.9366
APOBEC3G|60489	5.36477	5.04305	6.01202	7.03473	3.48694	5.37523	5.61358	4.32913	6.98354	5.4639	4.1005	4.85773	4.36666	4.25889	5.58555	5.86877	5.78895	6.71318	5.70324	6.0119	5.69871	5.68238	6.29954	4.03274	5.75103	6.30213	5.66938	8.5789	6.02201	4.4303	5.30923	5.28868	5.0641	7.01302	6.95527	4.21482	6.52232	4.05065	6.58514	5.22079	5.89965	5.85536	6.45038	4.37087
ARHGAP22|58504	4.74579	5.5105	5.80628	6.13459	2.84025	4.72298	5.54522	2.00982	6.10485	3.56495	4.80675	4.93166	4.87537	3.49526	5.25343	5.25818	5.55068	6.75657	4.66475	5.65559	5.15149	5.52935	5.35642	4.70486	5.36021	5.98048	4.87595	4.32113	5.37826	4.61596	4.91407	4.78746	5.0641	5.72568	5.91751	4.14431	4.36058	4.54697	5.8283	5.52704	5.50371	5.06361	5.91959	3.30791
ASGR1|432	2.72841	2.51138	3.03055	3.46349	1.14474	1.32629	2.97367	2.00982	4.008	3.35882	1.52265	2.31741	2.66849	3.49526	2.96656	1.71878	3.14208	4.204	1.81973	1.21364	2.25114	3.21263	2.6593	3.38824	3.8817	3.53916	1.7572	3.69014	3.92944	4.45833	2.63074	2.32187	1.53064	3.23294	3.58297	4.43757	2.56108	3.89439	2.26494	3.32654	3.21788	3.16841	3.36195	0.349212
ATHL1|80162	7.20993	7.70305	7.8349	11.0395	9.46274	7.57265	7.19682	7.36066	9.46046	7.60156	7.30374	7.64471	7.97817	8.22595	8.20398	9.06223	8.0701	10.2994	7.98592	8.16893	8.51088	8.32566	9.03263	7.99053	8.21465	8.67481	9.05213	8.65691	7.52291	6.68925	8.42651	8.66371	7.71868	8.3797	9.31	7.67651	7.97239	8.65367	9.16495	9.84113	9.5003	8.93122	9.67253	7.31463
BCL11B|64919	3.49691	2.7039	3.03055	3.03064	3.23444	4.10301	3.87307	3.0785	4.81782	5.76496	2.12119	3.13678	3.31117	2.76138	3.26002	3.36281	3.68573	4.00249	3.28815	4.39373	3.8206	4.29326	3.35823	2.48905	3.67852	4.55704	3.896	7.39474	3.65543	3.14904	3.309	2.32187	2.63074	5.14142	4.82055	-0.228032	4.13871	2.46318	3.60076	3.32654	4.10512	3.63488	4.2331	3.10583
BCL2A1|597	2.96214	2.51138	4.03033	3.1681	2.84025	1.74254	4.88466	1.85817	4.6641	4.27197	3.0514	4.28295	4.36666	5.56211	4.85679	3.30392	5.42064	3.4359	2.40941	4.87858	4.33283	4.1803	4.61058	3.18315	4.33359	4.13607	4.12809	6.70804	4.23728	3.61525	2.97188	4.41878	3.0459	5.06598	4.74474	1.81191	3.91193	3.34943	3.84095	3.76976	3.43115	4.50576	4.2331	2.48248
BEND5|79656	4.5916	4.68052	5.35213	5.60317	3.54372	4.36028	6.4455	3.49315	5.3835	4.99661	5.01883	4.28295	4.42107	3.63234	5.57491	5.25818	5.23965	5.85978	4.71457	4.54291	4.2078	5.65092	4.51444	5.34514	5.78182	5.76497	4.72214	4.4911	5.79259	4.15002	4.30916	3.68554	4.00955	5.57056	5.56756	3.62861	5.29319	4.35044	4.9282	5.00362	5.60969	4.80042	5.91959	3.99493
C1orf54|79630	6.08775	5.38966	6.87312	6.25522	4.51807	4.33052	8.44977	6.07714	7.07025	6.44417	5.5755	5.66445	5.49856	4.79506	7.08941	6.12842	6.77916	6.75122	4.73885	5.91484	5.82329	6.57412	5.50141	7.97271	7.67875	6.64799	5.75119	7.2679	7.21272	5.92832	5.53164	6.6304	5.21611	6.3457	6.40999	5.37846	6.51078	6.06081	6.78045	6.67573	6.72312	6.19649	7.14707	4.03346
CD300A|11314	5.23683	4.63399	4.85805	5.62721	4.13029	3.95483	5.36434	4.23991	6.37638	5.2265	3.55303	5.13311	5.05815	6.31909	6.18399	4.7634	5.94689	4.86996	3.68794	5.59992	5.60264	5.95555	5.87496	4.68555	5.94489	5.45502	4.68098	6.45758	5.19577	3.88679	4.76863	5.40485	3.89406	6.04929	6.21307	5.25004	5.94344	4.62364	5.44734	5.18943	5.4558	5.22124	5.07087	4.71695
CD6|923	4.68171	3.95132	4.54123	4.32316	4.23744	4.8955	6.6867	3.77305	6.9672	6.25622	4.46459	5.30984	4.25127	5.15505	4.76621	4.88894	5.7977	5.01993	4.58664	5.76089	5.67056	5.93828	5.39743	4.17805	6.26852	6.27627	5.64818	9.03462	5.59041	4.86661	5.08181	6.45285	4.58219	7.37055	6.70324	3.1417	5.62819	5.35095	6.92226	6.30347	5.59502	4.47826	5.57045	4.27767
CD72|971	4.39249	3.45843	3.51585	3.9939	3.16375	2.91448	5.57491	3.32979	5.28146	5.86586	3.92453	3.82082	3.66685	3.94468	4.05598	3.36281	4.82556	4.4352	2.40941	3.31505	4.01227	4.23788	3.94238	3.6498	4.63283	5.0748	3.43352	7.22837	4.04912	3.28046	3.04591	4.48362	3.0459	4.73684	4.70529	4.31452	4.68188	3.15649	4.07842	4.70416	4.29864	4.06283	5.28522	3.30791
CFP|5199	4.16143	2.79131	3.4634	2.87868	3.16375	2.74435	3.93544	2.77401	5.63178	4.51504	3.82778	4.63242	3.66685	6.02747	4.25563	3.30392	4.52159	3.5389	2.91467	3.7428	4.69152	5.68238	2.9066	4.25869	4.24796	4.46847	3.85958	5.69061	3.26838	3.00445	3.9336	4.69919	2.42421	5.11171	5.39231	2.62488	3.84	4.289	4.28228	3.93012	4.59254	3.68385	3.96948	3.48513
CLEC7A|64581	4.25247	2.95169	3.66266	3.75293	2.53887	3.20428	3.59252	2.59369	3.97569	3.86712	1.75088	4.19563	4.15823	4.77546	4.54433	2.71891	5.09081	3.00343	2.73322	3.70107	4.09933	4.56481	4.38448	2.39704	4.41441	4.32449	3.61929	6.00323	3.79893	2.75611	4.55711	3.04921	3.0459	3.73961	5.57852	3.52141	5.16658	3.85253	3.72584	3.81155	3.78145	4.58526	4.62282	3.30791
CLIC2|1193	4.41893	3.74784	6.05697	4.6857	4.2026	4.47354	5.25853	5.41285	5.32057	6.17203	4.46459	5.3373	4.87537	4.9074	5.69763	4.80647	5.27771	4.51317	4.11635	4.74122	5.15149	5.61877	4.41142	5.63423	5.73013	5.20386	4.21716	6.75887	5.20868	4.28135	5.32418	3.92228	4.21603	5.49204	5.81002	2.98911	6.09018	4.59853	4.8387	4.6818	5.40623	5.69735	5.50068	4.80865
CST7|8530	4.49548	3.404	3.40896	3.23222	4.51807	4.74571	5.80112	3.63987	5.85246	6.96907	4.21968	4.61008	3.91452	4.69427	4.38301	4.47389	4.54258	4.13991	4.63918	4.93367	5.46735	5.58588	4.61058	4.33506	5.40045	4.70006	5.03141	8.09849	5.59041	4.48583	4.45213	5.50196	3.72411	5.79273	6.31489	0.798718	5.67028	4.22482	5.74207	4.6818	4.7858	4.80042	5.12752	3.30791
CTSW|1521	4.76653	3.28857	3.40896	3.56656	4.01455	4.93559	5.30652	2.93427	6.7599	5.30047	4.14133	4.07031	4.59681	4.54017	5.18515	4.39143	5.13295	5.26497	5.13619	5.08734	5.40035	4.95652	4.01446	4.72393	5.55105	4.10703	4.35439	7.40541	1.60718	3.00445	3.18344	5.60271	3.42449	6.47963	6.10352	2.98911	5.38451	3.71912	6.97782	5.58843	5.74875	4.47826	5.41225	4.97622
CYP27A1|1593	10.7351	7.99076	8.96676	10.3566	7.73659	8.28528	11.2046	4.855	10.71	10.4581	11.9333	7.92138	8.10407	7.54111	9.23118	9.46219	10.4232	10.1303	8.65707	8.44337	9.52979	9.47673	8.74554	9.89571	11.962	9.97115	9.34921	7.71381	11.2525	7.03468	7.14218	8.01147	6.6312	9.02559	9.46569	5.91168	9.18227	8.06104	9.65113	9.42104	8.44393	8.12097	9.60099	6.3869
DPEP2|64174	3.49691	4.09567	4.32307	3.35248	2.84025	2.06519	4.69938	2.14702	5.05278	5.37083	4.9284	4.67609	4.33866	4.17159	4.62902	3.24251	5.23965	3.5389	1.62506	3.19993	4.12722	4.39801	3.74468	4.063	3.84329	3.95232	3.61929	5.58189	3.36381	2.66283	3.36791	4.44072	1.89344	4.91937	4.26426	3.82173	4.74231	3.76497	3.72584	5.31096	4.14596	3.16841	5.25163	2.78304
ETS1|2113	7.0457	6.25769	8.11546	6.43624	6.08568	7.87797	6.53886	8.28086	7.61756	9.24942	7.60316	7.10048	6.88938	6.95919	7.03225	6.83278	7.01149	7.1595	6.8778	7.14982	7.27915	7.76955	6.65562	7.02779	7.0111	7.6626	7.05849	10.267	7.17704	6.5594	7.88924	6.29319	6.42474	7.52219	8.95063	4.65604	7.77436	6.3587	6.25233	7.0212	7.95959	8.62127	7.55763	7.47017
FES|2242	7.4436	6.70308	7.58778	8.81942	7.22277	7.05895	7.53567	6.23169	8.43925	7.24111	6.1859	7.35005	7.09581	8.07778	7.72795	7.67904	7.94559	8.56077	7.65695	7.3788	6.90117	8.05434	7.9774	7.57889	7.97144	7.84737	7.61217	6.14585	7.48891	6.74721	6.6901	6.61601	6.90422	7.28995	8.24883	5.8354	7.68993	8.63681	8.20052	7.49189	7.6687	8.13204	7.53337	5.95679
FPR3|2359	4.97694	2.95169	5.42251	3.40905	3.16375	4.13779	4.3097	4.6159	4.7041	4.70133	4.80675	5.59789	4.66603	5.83257	4.94201	3.67317	5.42064	4.13991	3.63717	4.31293	5.165	5.76304	5.16386	3.38824	4.88054	4.42206	3.66222	7.12883	4.81173	3.51205	4.45213	3.92228	4.04608	4.96991	6.47595	4.24882	5.09113	4.01314	3.46378	3.96757	3.78145	5.51989	4.88622	4.14321
GGT5|2687	8.32965	8.70726	9.20604	7.46652	7.05714	7.09922	9.53516	8.39547	9.88528	9.55613	9.20427	8.62245	8.74341	8.03101	8.60899	8.19882	9.12488	8.66265	7.69468	8.66031	8.70266	9.26453	8.66386	8.84774	9.56814	8.74719	7.6285	8.7081	8.83095	7.59465	8.63123	8.42594	7.30175	8.83538	9.41996	8.27604	8.15762	8.40668	8.32108	8.24353	8.58425	9.00535	8.29677	8.45437
GPR183|1880	4.54434	5.30308	4.46323	4.56641	3.84419	4.85427	5.27068	4.6159	4.4456	6.88502	4.05848	4.8193	4.0927	4.79506	5.34389	3.80644	6.20569	4.76763	3.58455	6.7245	5.48901	6.19244	5.42413	5.06023	5.4396	6.45402	5.60482	8.28344	5.50926	6.05304	3.97208	3.68554	4.3389	5.12664	6.57777	4.55094	6.00229	5.42423	4.97935	5.20519	4.73318	6.99796	6.16484	4.54095
GPR65|8477	3.22448	1.8745	2.8786	2.61575	3.01105	3.06664	3.70422	3.77305	3.56232	4.43848	3.21336	3.31309	2.5756	3.8727	4.08625	2.04076	4.6432	3.20482	1.99123	3.56812	2.82837	4.1803	2.98044	3.06852	3.72151	3.25132	3.52939	6.15431	3.69267	2.21437	3.309	2.11911	2.04553	3.98871	4.18042	3.1417	3.98044	2.34739	3.31243	3.48988	3.92913	3.42041	3.36195	2.58978
IGSF6|10261	4.03036	2.28915	4.32307	3.1681	1.14474	2.55145	1.7329	3.68565	3.6873	3.41318	3.66928	4.46824	3.57385	3.94468	4.28202	2.62579	4.52159	2.48967	1.81973	3.56812	4.01227	3.42586	3.74468	1.82082	2.95778	2.09281	2.66674	6.3438	3.31688	2.21437	2.42422	3.30983	2.97188	4.43492	4.51303	3.06742	4.4599	2.76345	3.5109	2.59054	3.0559	4.47826	4.51371	2.68964
KCNA3|3738	-0.322938	-0.290007	0.296067	-0.28739	0.816415	0.321446	0.770281	-0.299132	1.53862	1.98413	-0.146607	0.230401	0.267617	-0.348135	0.158637	0.303301	0.116741	-0.301607	0.38087	1.43343	0.500485	0.60251	0.671009	-1.28307	0.245476	1.32974	0.60832	3.54323	0.0973785	-0.262041	-0.279357	0.0928503	-0.279361	2.12661	0.580961	-1.28307	0.906948	-0.258074	-1.28307	-0.300805	0.484462	0.343561	-0.218308	0.349212
C13orf18|80183	3.44638	3.404	3.70846	2.87868	2.64648	2.44437	4.42287	2.77401	4.74301	4.27197	2.76825	3.89661	3.47444	4.04633	4.92537	3.52632	4.62363	3.76819	1.62506	4.78182	4.2078	4.86811	3.86652	5.11901	5.00756	5.47789	3.896	5.24415	3.49607	2.84373	4.11649	2.7309	2.1831	4.71725	4.36897	1.98329	4.64013	4.22482	3.5109	3.96757	4.22432	4.75531	4.39568	1.58484
KIRREL|55243	2.22794	-0.290007	1.70928	1.29469	-0.21599	2.32871	1.98961	-0.299132	0.168078	-0.313219	1.52265	1.21196	1.48006	0.214471	-0.389156	0.303301	1.78285	1.00908	1.13312	0.954242	1.05926	1.17418	-1.28307	0.846738	0.653303	1.68457	0.60832	0.315018	0.484686	0.74836	2.53117	-1.28307	0.72249	1.5501	3.06472	-0.228032	1.57201	-1.28307	-0.36363	1.27221	2.12548	1.77138	1.82842	2.10238
KYNU|8942	2.64125	1.51237	2.70873	1.51687	1.41202	1.32629	1.42041	1.6887	2.84419	4.51504	1.94789	2.7845	3.12703	3.58808	3.14969	1.71878	3.52624	1.27086	1.81973	2.70432	2.44089	3.73671	2.74653	1.10118	2.88401	1.96913	1.5894	5.40881	2.80735	1.33677	2.30869	2.22405	2.42421	2.92669	4.18042	1.61739	3.94659	1.34331	0.90771	2.59054	1.52671	2.77519	2.64233	1.09546
LAG3|3902	5.0121	4.81175	5.11768	5.67413	5.11327	5.34578	7.53567	3.5926	6.55648	6.53277	6.38604	4.63242	3.525	3.39606	5.45245	4.60165	5.97032	6.46115	4.35495	5.43152	4.7465	5.84871	4.806	5.56192	6.26852	5.71772	5.2996	8.69945	5.41214	4.59085	5.9627	6.06501	3.93359	5.96043	5.40468	4.17999	5.48225	6.32083	7.29629	6.28876	7.25813	4.42163	6.6179	4.37087
LIME1|54923	5.7347	7.08244	6.12609	7.58788	7.00754	5.61628	7.34204	5.63908	8.32847	6.8946	7.99161	6.68555	5.61983	5.88839	6.7163	6.51993	6.58032	8.44784	5.70324	7.14593	6.29838	7.29396	6.95019	7.21459	7.60891	6.88886	6.88359	7.80263	6.47628	6.71272	7.1252	6.99536	6.02807	7.56117	6.68307	7.45043	6.62219	7.73507	8.22368	8.16107	7.77991	5.7672	7.1333	4.8524
LRMP|4033	3.03233	1.8745	3.70846	5.70835	3.36621	2.74435	3.59252	3.49315	4.10081	3.97947	2.96305	3.82082	2.75576	3.28952	3.99347	2.62579	4.21659	4.6575	2.28302	3.31505	3.28975	4.23788	2.82879	2.80768	3.22008	3.58201	2.82625	6.49803	3.45331	3.14904	3.58207	3.26133	2.42421	5.82054	5.14935	2.27492	4.19746	1.931	3.08223	3.43746	4.18567	3.47709	4.77242	3.24364
LST1|7940	5.8363	5.622	5.88815	5.89816	4.80028	4.03082	6.70024	5.19278	7.30291	5.97831	5.43477	5.97532	5.5483	6.6341	6.63673	5.56451	6.63998	6.06355	4.11635	6.05394	6.07315	6.77227	6.16351	5.9578	7.06634	6.24328	5.2996	7.30258	6.49748	5.21765	5.18369	6.86349	4.97217	6.84718	6.56129	6.14626	6.72061	5.81052	6.47063	6.18128	5.85108	5.89749	6.0523	4.03346
LY9|4063	2.72841	1.51237	2.61566	1.51687	1.63744	1.32629	3.59252	2.38758	4.21593	5.35703	2.12119	3.13678	2.12942	2.40102	3.14969	2.17828	3.34691	2.26772	2.73322	3.93505	3.28975	3.52171	2.6593	1.50541	3.33528	3.91929	3.10048	6.59447	3.31688	2.21437	1.89345	2.86676	2.04553	5.06598	4.02885	1.39249	4.01351	2.08354	2.88174	3.54047	4.14596	3.09788	4.33282	2.48248
MAN1A1|4121	6.44379	5.63387	5.68553	4.6857	3.36621	6.14687	5.22147	4.91388	3.97569	6.39099	4.64579	5.00198	5.09208	4.69427	5.31862	4.60165	5.82367	4.6575	4.18864	4.78182	6.02207	6.22128	4.48936	4.38382	5.51484	5.35973	5.25822	6.75887	5.04557	4.66489	5.73552	3.10523	4.65495	5.00265	6.42221	4.24882	6.86351	3.15649	3.5109	4.89118	5.43946	5.7672	4.4851	4.8524
MAP4K1|11184	4.61466	4.09567	3.75284	4.48979	3.59834	4.13779	6.08182	2.77401	6.64132	5.86586	4.70146	5.26765	4.4735	4.69427	4.78479	4.60165	5.20056	5.03763	4.41645	5.35286	5.30589	5.45845	4.70072	3.38824	5.33274	6.02774	5.04769	8.52119	5.24674	4.24962	4.50557	5.54311	3.24758	6.43835	6.19182	3.90938	5.23828	4.289	6.01964	5.43646	5.94663	4.23704	5.89804	4.24521
MSC|9242	4.36555	4.16277	5.62712	4.20032	2.92818	3.99333	5.85858	5.35737	5.54636	8.14592	5.35022	4.63242	4.62025	4.94298	4.85679	3.96691	5.2137	4.94689	3.73697	4.39373	4.79946	5.37107	4.01446	3.90494	5.60943	4.75726	3.43352	7.31017	5.11579	3.88679	5.24783	4.7528	4.08171	5.96043	5.0739	2.90631	4.04585	4.43797	3.98139	4.32582	5.20837	6.81218	5.14591	3.73932
NAALADL1|10004	5.54364	5.48451	6.03915	6.12618	4.05417	3.83277	7.56555	3.0785	6.55101	5.96016	5.14466	4.67609	4.73208	2.91262	6.22538	5.66154	6.18582	6.79349	4.87652	5.05458	5.165	6.28413	4.95995	6.18113	7.21665	6.14669	5.25822	5.25992	6.56931	4.92804	4.99104	5.0383	4.3389	6.0571	5.56756	3.77582	5.78964	5.28953	6.09115	5.7476	5.74875	5.63645	6.14668	3.36944
P2RY10|27334	0.974529	-0.290007	0.296067	-0.28739	-0.21599	2.20296	0.466686	0.280436	2.22859	3.11825	0.917071	1.4317	-0.3087	-0.348135	0.554724	-0.282014	1.78285	0.689035	0.38087	1.79252	1.77494	2.38123	0.989823	0.537597	1.81113	1.83386	1.39947	5.43683	1.44207	1.33677	0.722496	0.0928503	-0.279361	2.44515	2.54487	-1.28307	2.02549	-0.258074	-0.36363	-1.28307	1.52671	1.77138	1.82842	1.09546
P2RY14|9934	2.10303	1.02774	2.61566	1.51687	0.390657	0.321446	2.30518	2.93427	1.85511	2.12107	-0.146607	2.42371	1.25892	1.19176	1.97727	0.718514	2.15416	1.68433	1.62506	1.21364	2.34913	1.75021	1.47168	2.19328	2.09887	0.548183	0.60832	4.59422	2.01254	0.329864	1.04479	2.11911	-1.28307	1.5501	3.24061	0.798718	3.25729	-0.258074	-1.28307	1.01038	0.920778	1.57764	2.64233	1.3608
PLEKHF1|79156	7.49733	8.72402	7.60605	7.74995	7.99255	7.50765	8.92072	6.16054	8.48301	7.20305	8.51301	7.58582	7.1771	7.5177	7.58953	7.48722	7.84988	8.78031	7.00837	7.28659	6.98739	8.44202	7.45964	8.14878	9.11533	8.0248	7.7126	7.64342	7.47027	5.2974	8.01435	7.71779	8.16934	7.96785	7.80441	5.89029	7.98703	9.41122	8.53848	8.37477	6.97619	8.80546	7.75631	6.66356
PTGER2|5732	5.50714	4.19519	4.43627	4.46333	2.2961	5.04958	6.42391	5.95162	4.60196	6.96907	2.86893	4.22533	3.87608	4.07868	5.2265	4.7634	6.13834	5.53792	4.0788	4.84065	4.76437	5.58588	4.11623	4.52092	6.54471	5.5659	4.40582	5.42288	6.33624	4.88738	4.99104	3.26133	5.11657	5.14142	5.93467	2.98911	6.41501	4.35044	5.47136	4.35437	5.65284	5.66112	5.45714	3.59224
PTPRCAP|5790	6.16007	5.84267	5.88815	7.29701	7.39467	6.15538	8.82717	5.49227	9.23504	7.99816	7.76215	7.23431	6.04056	6.71865	7.10797	7.21888	7.37262	8.55464	5.99292	7.60493	7.5191	7.88894	7.56239	7.42723	8.06412	7.93881	7.85587	9.44909	7.64903	7.30932	7.78773	8.11573	6.1919	8.60562	7.60981	6.37902	7.28857	8.27224	9.42458	8.47244	7.78961	5.92831	7.19203	5.82024
RASSF4|83937	6.89372	6.52963	6.60909	6.76359	5.62833	5.72321	7.99514	5.98861	7.79931	7.04849	7.39098	7.0265	5.96932	6.90158	7.53296	6.65567	7.19837	6.9512	6.67254	7.17671	6.80946	7.52548	6.91767	7.08789	7.65122	7.45064	6.77042	8.94235	6.99898	6.53328	6.39674	6.48489	5.35362	7.01703	7.55815	5.8354	7.03438	6.06081	7.19534	6.89568	7.68611	6.89251	7.48722	5.16155
RENBP|5973	7.47229	6.17071	6.50912	6.88323	4.93373	5.18877	6.36281	4.46658	6.9876	4.63426	7.35238	7.2048	7.0141	5.94213	5.95712	6.24259	7.2567	6.27227	4.55963	6.41176	7.1217	5.90312	7.03926	5.83167	6.17109	5.372	5.50222	6.69069	6.80434	8.32469	5.21612	6.12722	7.85875	6.66999	6.58322	5.18126	5.85497	5.95599	5.96992	6.42288	4.83658	5.30189	4.74854	4.34047
RNASE6|6039	5.7347	6.08681	6.10911	6.45651	4.8906	4.95522	6.71809	5.8346	7.62799	6.10756	5.20369	6.49754	5.74241	6.35255	6.97274	5.63789	6.99635	5.98364	4.78622	6.4812	6.40476	7.02216	6.78488	6.3254	6.60908	6.30852	5.22996	6.60685	5.98497	5.15051	5.55717	6.73621	5.15052	6.67508	7.69032	7.10077	7.27159	4.89508	5.72219	5.58843	5.4558	5.64884	6.04252	5.3412
RSAD2|91543	6.04594	3.45843	4.61522	4.81693	2.74662	4.93559	7.21265	4.00737	5.65236	4.11683	4.05848	6.00131	4.42107	3.49526	4.78479	4.17843	6.25104	5.43485	4.18864	3.7428	4.93187	4.51909	4.88503	6.16029	4.89938	4.39828	4.0655	6.78089	5.4669	4.64063	5.06411	5.30073	4.7015	4.59376	5.81929	4.24882	5.54014	4.466	5.44734	4.85167	5.08779	5.06361	5.64994	5.32576
SAMSN1|64092	4.31012	2.51138	4.16781	3.51594	3.75081	3.87462	3.66794	2.77401	3.90882	6.05724	2.54298	4.65442	3.42204	5.43043	4.1159	3.04086	4.58368	2.92953	2.8268	4.0392	3.85436	4.75432	3.94238	3.28933	4.24796	4.04712	3.52939	7.79723	4.51183	3.14904	3.53144	2.32187	2.1831	3.73961	5.73364	2.27492	5.04388	2.67013	2.7307	3.00497	3.5576	4.82246	4.39568	3.17638
SIT1|27240	2.8106	2.02635	2.51616	1.87917	2.00403	2.20296	4.3097	1.6887	4.4456	3.94299	1.2514	3.65613	1.99239	2.76138	3.26002	3.11126	3.68573	2.58902	1.99123	4.0392	3.8206	3.92379	2.6593	1.50541	3.76325	4.44545	3.57504	6.3139	4.31097	2.5631	3.11631	3.82554	2.30869	5.43321	4.0914	0.798718	3.84	0.754263	3.60076	2.6835	3.97518	1.94215	2.92398	2.68964
SKAP1|8631	3.72597	5.27303	2.4093	3.03064	3.42784	2.83192	5.46292	3.44072	4.90619	5.25654	3.82778	4.22533	3.66685	4.14128	4.25563	4.04092	4.26792	4.68021	3.22079	5.25532	6.05874	5.0876	3.61159	3.60937	4.88054	4.55704	4.43086	7.52769	4.35809	3.45754	5.00965	4.7528	3.24758	5.58144	5.14935	2.27492	4.92724	4.81015	5.23925	4.2366	4.86131	3.36142	5.25163	3.59224
SLAMF1|6504	2.44934	1.51237	1.51679	1.51687	2.00403	1.91287	2.97367	0.692769	3.80231	4.70133	2.12119	2.86217	1.48006	2.05579	2.32061	1.5261	2.83684	1.85373	1.99123	2.61726	3.18749	3.26897	2.6593	1.67172	3.22008	3.14102	2.168	5.6433	3.0562	1.33677	1.89345	3.10523	1.53064	4.41073	4.15135	1.12594	2.6479	2.08354	3.25823	3.14231	2.8734	2.35888	3.00684	2.24051
SLAMF8|56833	5.16053	5.00698	4.79577	5.20023	3.42784	4.30013	5.80112	5.59179	6.25375	6.76996	5.69003	5.50408	5.14153	6.06832	5.75528	4.17843	5.7977	4.17231	4.15295	5.49394	5.81474	5.92957	5.84563	3.97026	5.78182	5.27086	4.38033	8.1544	5.49878	3.56457	4.33891	5.75057	4.04608	6.51977	6.80006	4.57794	6.92564	3.6228	5.13784	5.10792	4.50107	5.007	5.55676	5.40135
SLC15A3|51296	7.01135	6.47127	7.73057	6.7744	5.90245	5.55326	8.53533	5.87467	7.80851	6.68413	7.89643	7.77091	7.55101	6.86958	7.64904	6.6379	7.95345	7.08912	5.95196	6.60515	6.95274	7.58217	7.69715	7.54981	7.61177	6.89312	6.45962	7.72806	7.32962	6.40953	6.8536	6.67274	5.92396	7.76812	7.60178	6.93313	7.67709	6.99515	7.05932	7.35728	6.34764	7.16683	6.77391	6.24638
SP140|11262	3.28324	2.7039	2.4093	2.40938	2.84025	3.20428	4.05263	1.6887	4.53701	5.71174	2.41561	3.31309	2.9159	3.04949	2.75675	2.88885	3.29836	2.85164	1.99123	3.6581	3.4748	4.15062	3.11766	3.6498	4.12526	4.44545	3.22024	7.52769	3.53759	3.07855	2.81137	3.85851	2.63074	4.96991	4.78314	2.27492	3.7249	1.931	3.5109	2.6835	4.65045	3.29991	4.67443	2.68964
SPAG4|6676	3.54572	3.45843	4.38078	4.26305	3.75081	3.32992	5.61358	4.32913	4.55899	4.0837	4.80675	4.25443	4.12583	3.23315	5.1281	3.84826	4.43442	4.35278	3.91799	4.93367	4.7465	4.77392	4.97808	4.79775	4.99008	4.44545	4.47968	4.54358	4.84519	3.71155	4.8117	4.87063	2.89385	5.11171	3.12576	4.60445	4.36058	3.28794	5.68158	4.1739	4.73318	4.77804	5.10888	3.64295
ST6GALNAC4|27090	5.9853	5.75841	6.95614	7.17998	5.33857	6.14687	7.50257	4.81437	7.4035	5.95101	5.82147	5.51615	5.57254	6.03574	6.67706	6.08535	6.54954	7.75383	5.4025	6.10283	5.5521	6.86199	5.9319	6.88267	7.02832	6.80544	5.83801	5.81324	6.68469	5.26603	5.89422	5.61241	5.46574	7.0988	6.79066	4.97326	6.33223	5.39536	6.72658	6.65866	5.96956	6.08239	6.21798	4.54095
TPSAB1|7177	6.4178	7.39305	7.08759	6.19214	8.61615	6.18894	8.15112	7.12766	8.21022	9.00476	8.40188	7.67462	6.899	8.30328	8.43174	8.35928	8.53827	7.23814	7.78489	6.8539	7.51382	8.45422	7.6126	8.50617	9.50802	7.51009	6.7802	6.80796	8.31738	7.54976	6.92889	7.92071	4.08171	8.94156	8.80892	6.37902	7.00178	7.14139	6.21013	7.0992	7.25813	8.09404	8.13119	8.37597
TREM2|54209	6.12838	5.76922	6.74164	6.10065	4.48946	3.74526	5.82603	5.45311	6.42505	4.43848	6.53903	6.40324	6.45335	6.04395	6.98885	4.9858	7.22134	6.28714	3.3525	5.53014	5.91415	6.02262	7.36288	4.70486	5.51484	4.44545	4.57263	6.48468	5.4669	4.80246	5.9042	6.8223	5.04617	6.9346	6.5334	7.97708	6.95573	6.1756	5.15277	6.65293	4.67856	6.39339	5.52899	4.42982
CX3CR1|1524.1	4.22276	1.51237	4.4897	4.89822	1.63744	4.06737	4.0805	2.85636	4.90619	0.990313	2.54298	3.74082	3.91452	3.83532	5.35637	4.52636	5.50863	5.13948	4.11635	4.84065	3.8206	3.99232	3.65733	1.82082	4.33359	4.53541	4.09714	3.37965	4.89396	3.07855	5.15053	2.32187	4.15043	5.86573	4.91004	3.1417	4.7023	1.07865	3.01844	4.40984	5.12912	3.47709	4.5693	2.36656

## Sheet: PRAD_CL3
Gene	TCGA.2A.AAYO.01	TCGA.4L.AA1F.01	TCGA.CH.5750.01	TCGA.CH.5751.01	TCGA.CH.5754.01	TCGA.CH.5762.01	TCGA.CH.5766.01	TCGA.CH.5792.01	TCGA.EJ.5495.01	TCGA.EJ.7315.01	TCGA.EJ.7328.01	TCGA.EJ.7792.01	TCGA.EJ.8470.01	TCGA.EJ.A6RC.01	TCGA.EJ.A7NM.01	TCGA.EJ.AB27.01	TCGA.G9.7521.01	TCGA.HC.7079.01	TCGA.HC.7737.01	TCGA.HC.8266.01	TCGA.HC.A4ZV.01	TCGA.HC.A632.01	TCGA.HC.A8CY.01	TCGA.HC.A9TE.01	TCGA.J4.A6G1.01	TCGA.J4.A6G3.01	TCGA.KK.A7AV.01	TCGA.KK.A8I4.01	TCGA.TP.A8TT.01	TCGA.V1.A8MJ.01	TCGA.V1.A8WL.01	TCGA.V1.A8WV.01	TCGA.V1.A9O5.06	TCGA.V1.A9O5.01	TCGA.V1.A9O9.01	TCGA.V1.A9ZR.01	TCGA.VP.A872.01	TCGA.VP.A87C.01	TCGA.VP.A87E.01	TCGA.XJ.A9DI.01	TCGA.XK.AAIV.01	TCGA.YL.A8HM.01	TCGA.YL.A8HO.01	TCGA.YL.A9WX.01	TCGA.YL.A9WY.01	TCGA.ZG.A9KY.01	TCGA.ZG.A9L2.01	TCGA.ZG.A9LN.01	TCGA.ZG.A9LS.01
TBX21|30009	2.9455	3.44984	3.31214	4.60279	3.64193	2.36752	2.20692	3.10618	3.23953	2.80605	3.73019	2.32033	3.47526	3.2007	3.5725	2.35221	3.19032	4.89512	3.05083	4.75196	2.89154	2.91314	3.13951	3.31348	4.44248	3.49556	4.14254	3.63548	3.03147	2.68642	2.73636	3.75159	2.5899	3.18328	3.8433	3.45927	2.33206	4.53364	3.4574	4.23363	3.8518	3.3363	2.92357	2.97668	3.97856	4.90506	2.84578	4.01719	3.53766
GZMB|3002	2.9455	4.0505	3.68147	5.05336	5.07431	3.75193	3.26116	2.67234	2.4639	3.08006	4.34504	3.13981	5.02424	3.5836	3.98848	3.69279	5.39438	5.80402	3.56887	3.53886	2.62845	3.65072	3.79213	4.08627	5.28386	3.97967	4.72723	5.27479	5.49386	5.81334	2.11071	3.21286	4.17323	3.66646	4.501	3.09684	4.59955	4.55433	5.15148	4.60959	5.28486	3.9998	2.58315	3.9011	5.51535	5.5034	2.61323	4.5899	2.33521
GNLY|10578	3.75068	6.44469	2.72695	3.94404	5.03178	2.36752	2.0822	3.04234	3.23953	3.31024	3.8595	2.20555	2.48064	4.03388	5.58861	2.97175	4.25828	5.3503	2.77714	5.30931	3.18109	4.02945	3.27089	3.31348	4.4671	3.58838	4.35542	4.94618	2.91252	4.34998	3.23259	5.18273	3.72607	4.48892	5.16317	4.19604	3.72429	3.23942	4.54	6.07076	5.16464	3.65852	3.95985	3.11388	5.45652	5.49011	2.84578	5.49214	4.30194
PRF1|5551	5.46486	5.36433	5.87729	7.28806	6.16068	5.1229	5.16874	5.66476	5.44681	5.74965	6.30039	5.25645	5.90381	5.54602	5.75126	4.93253	5.5516	7.10836	5.55308	7.15785	4.95064	5.72181	5.08815	5.63581	6.87254	5.48003	6.54664	6.51826	5.98882	5.84553	5.49068	5.79291	4.78961	5.35346	6.34074	5.34788	5.22517	6.62115	6.30745	6.27832	5.93534	5.85058	6.05728	5.23707	5.92425	7.13621	4.6859	6.34649	5.474
GZMH|2999	2.79406	4.5543	3.58523	4.84559	4.43424	3.47217	2.94031	4.13394	2.35735	3.31024	4.31529	2.86517	4.8688	3.99828	3.51791	2.89794	4.0491	4.63867	3.73323	5.18143	3.80921	2.91314	3.55492	4.45671	4.51512	3.87301	4.56554	4.44729	5.17004	4.05195	4.28988	4.67777	2.68286	3.96239	4.08669	4.31887	2.69111	4.63425	5.12352	5.39283	4.25654	6.00997	3.53282	3.23916	5.45652	4.51641	4.16117	5.5461	4.05611
GZMA|3001	5.20451	5.32795	5.32742	6.77244	5.35296	4.52178	4.8043	4.88186	5.01016	5.35771	5.76393	4.70057	6.20763	5.68685	4.86422	4.26239	5.08697	5.94939	4.76876	6.65739	5.42228	5.5774	5.36308	6.15521	6.31065	5.43074	5.98631	5.96283	5.55471	5.30096	5.30349	5.6924	4.51409	5.31469	5.7925	5.16348	3.90643	6.97582	5.62017	6.20199	5.58338	5.74122	5.63945	4.35313	6.30385	6.59329	5.65404	7.2516	6.18279
CXCL9|4283	8.0045	8.3908	8.9199	10.5858	10.1392	7.27032	7.20947	8.01313	9.2966	7.51779	8.37625	6.33993	9.97982	6.27543	8.51993	7.44403	10.2387	9.32454	6.63254	10.5023	8.04606	7.82685	8.53982	8.49884	7.20813	8.01678	8.59972	8.61501	11.0593	7.56321	7.53648	8.18466	7.99123	9.07663	9.62749	7.75104	4.83352	10.0557	7.69186	8.38216	9.53356	9.43227	6.77676	5.58269	8.79383	9.29666	6.34678	9.27608	9.00607
CCL5|6352	7.87604	7.84692	8.01992	9.5512	7.52184	7.33541	7.08904	7.71858	7.55582	8.15077	8.33051	7.3733	8.67945	8.20088	8.58611	6.62377	8.13597	9.08953	7.62955	10.0824	7.97927	7.83746	7.81741	8.08435	9.47696	7.86966	8.70471	8.59833	8.33685	8.23252	8.25382	8.46155	6.70307	7.98303	8.34531	7.93514	7.04467	9.39565	8.30183	9.0114	8.83011	8.49424	8.21447	7.43619	8.48348	9.44015	7.84643	9.7461	8.92699
VCAM1|7412	7.01539	9.64367	7.71912	9.0276	7.75107	7.85523	6.94873	7.26656	7.93267	7.77788	7.64646	7.81625	7.85554	7.22616	7.56931	6.40143	7.14467	9.28025	7.26672	7.84706	7.40136	7.96387	6.49674	8.34371	8.51885	8.67824	7.53725	8.0008	6.56821	7.03086	7.49333	7.5321	7.33528	7.44782	7.93644	7.92792	7.59667	8.6117	7.93444	5.80777	8.33206	6.82414	8.0614	6.91841	7.23507	8.13624	8.38815	8.45682	7.92935
CD8A|925	6.01141	5.58852	7.06297	8.55199	6.92047	6.3426	5.82318	6.38422	6.45299	6.70926	6.95938	5.73123	7.24986	5.53364	7.00588	5.93207	6.99933	7.36314	6.46726	8.40992	6.49665	5.92447	6.24037	6.51686	7.45888	6.73935	7.14184	7.42647	6.97675	6.45861	6.61062	6.74428	6.02063	6.28065	7.00595	6.28139	5.30523	8.06822	6.85846	7.57614	7.31989	7.6076	6.46793	6.62322	6.68832	8.47515	5.75279	8.21176	6.36961
CD8B|926	4.64242	3.93428	4.9173	6.43035	5.28214	4.36435	4.84326	4.50937	4.91945	5.05852	5.30032	3.31614	4.71499	4.84581	5.50687	4.17134	5.08697	5.28206	4.49869	6.5806	4.65254	4.65118	4.23984	5.3436	5.68113	5.36666	5.28258	6.01402	6.33369	4.28104	3.93185	5.20114	4.51409	4.36789	5.46342	3.98963	4.1856	5.61243	5.00593	5.63272	5.25573	5.26022	3.88396	4.6748	4.4092	6.5682	4.34966	6.24573	4.98638
CD28|940	5.83834	4.61596	5.29736	6.81456	4.69269	5.47069	5.08995	4.6445	5.04491	5.51598	4.7748	6.27025	6.14877	5.82534	4.84217	5.7342	4.83288	6.8126	4.97988	6.22461	5.13122	5.68704	4.60613	5.37275	6.50151	5.14011	5.19049	5.30251	4.44401	4.79117	6.60484	4.56859	5.63505	4.90896	5.61531	4.28913	3.90643	6.81794	6.43805	4.23363	5.74932	3.65852	5.24364	4.55941	4.4818	5.28978	4.70576	5.84195	5.65078
CD86|942	5.69606	6.70801	6.21137	7.68994	5.64402	5.74007	5.24345	6.08481	5.67468	5.7299	6.02514	5.56658	6.12606	5.31958	5.66596	4.69169	5.64765	7.18509	5.73863	6.60296	5.98864	6.22033	5.34828	6.12126	6.58262	6.3194	5.93047	6.43931	5.40852	5.56536	4.71174	5.18273	5.33913	5.81821	5.59296	6.0527	4.95431	6.72973	5.94169	5.78702	6.95788	5.76376	6.92139	5.44643	6.53752	5.47668	5.53699	6.48001	6.07945
CTLA4|1493	3.86909	4.6895	4.21923	5.26563	4.63703	4.24896	4.34295	2.83189	3.11425	3.01628	4.01566	3.00901	5.64098	3.764	4.60088	3.89604	4.9877	6.67493	3.88077	5.67912	4.65254	4.49913	3.95729	4.7061	5.49013	3.90944	4.89223	4.8176	4.35557	3.63962	4.23105	3.53651	3.53981	4.36789	5.53551	2.95251	3.64446	6.04408	5.095	4.26399	5.5716	2.45052	2.92357	3.60776	4.99313	4.59305	3.94429	5.67762	4.58339
PDCD1|5133	4.59738	3.41557	4.15363	5.82498	4.83142	3.12478	3.57067	3.66801	3.40915	4.28005	5.12277	3.37043	5.04052	4.74202	4.79703	3.77756	5.00231	5.87854	4.04622	6.07269	4.60445	5.0298	3.83523	3.31348	6.67534	3.44681	5.14214	5.58803	4.50696	3.63962	3.69118	4.25289	3.00433	3.74633	5.40046	2.95251	2.91174	5.91404	4.58169	4.46028	4.70748	4.58508	3.37546	3.6535	5.20812	5.77964	3.80394	5.22734	4.05611
FOXP3|50943	5.40077	4.11598	4.15363	5.81464	5.20767	4.27868	4.59199	4.7076	4.43437	5.42065	5.44473	4.82243	5.04052	4.65325	5.56188	4.66969	4.60304	6.1042	3.84528	5.21085	4.44972	4.55161	4.27157	5.62373	5.15341	3.58838	5.61333	5.50696	3.03147	4.88707	4.34641	4.21717	4.56382	4.8915	5.20798	4.06177	4.06814	6.20321	3.41189	4.7232	5.92613	4.53353	4.19784	3.60776	5.0579	5.12749	4.80114	5.67762	5.13651
KLRK1|22914	4.42766	3.93428	5.11981	6.79365	4.59869	4.33635	4.00788	3.75023	4.17681	4.48242	4.99722	3.97172	5.4712	4.80519	5.31208	4.00552	4.8811	6.2894	4.52136	6.79969	4.69909	3.3875	4.4205	4.53616	5.28386	4.67355	5.28258	5.48293	5.38637	4.07927	4.623	4.56859	4.14083	4.64292	5.2371	4.09653	3.60283	6.05863	4.33584	6.47929	5.13295	5.85058	4.31806	4.73985	4.57325	6.82808	3.91046	6.41189	4.93265
MICB|4277	4.23528	4.92697	3.93678	5.25036	4.57913	3.61882	3.37188	4.16425	3.69821	3.87515	4.18973	3.6592	4.3987	4.26114	3.86269	3.89604	4.02069	5.97431	2.34054	5.21085	3.93121	3.95346	3.74771	4.34348	5.75297	3.94498	4.70521	3.87585	5.19574	4.25731	2.23568	4.06469	3.53981	4.09033	4.42712	3.83355	3.8718	5.24345	3.31633	5.29332	4.88918	2.65734	4.28893	3.86267	4.35868	4.51641	3.87582	4.6103	4.87685
CD40LG|959	4.34833	4.74576	3.31214	4.80438	3.09895	3.52273	3.20245	3.90183	3.3548	4.83645	4.01566	4.70057	5.59762	4.48341	4.62691	4.81713	4.28242	6.31402	4.86051	5.1665	4.21363	4.60226	3.70187	5.3288	5.62753	4.3415	4.41089	4.23354	4.02375	2.45566	3.89442	3.80069	3.63594	4.53462	4.87901	3.74869	3.27195	5.25613	4.23492	3.88872	4.6638	2.55763	2.37716	2.56276	4.55093	3.43512	4.34966	4.95156	4.77875
CD3D|915	6.18888	5.41725	5.4957	6.81974	5.43141	5.15531	4.86235	5.39769	5.28183	6.13466	6.03431	5.5549	6.75334	6.16739	6.52131	5.95954	5.79754	7.3958	5.09013	7.1766	5.5032	6.27598	5.65532	6.52986	7.33728	5.69357	6.58332	6.24585	5.66002	5.52618	5.82496	5.49768	5.59972	5.8547	6.92773	5.86386	4.90378	7.39256	5.9011	6.11306	6.60632	5.76376	5.31761	5.12789	6.31714	6.7126	6.006	7.47946	6.75216
CD4|920	8.63121	8.79738	8.08075	9.53555	8.60246	8.17468	7.50805	8.83725	8.33136	9.04174	8.79399	8.54087	8.96076	8.38271	8.71606	7.76268	8.07336	10.2562	8.11449	9.41063	8.57519	8.75875	7.99657	8.95301	9.50695	8.45301	8.70193	8.73429	8.21175	7.80541	7.54858	8.00775	8.64638	8.77606	8.96164	8.82415	7.54814	9.26602	8.02601	8.47104	9.67161	8.14507	9.05273	7.73634	9.1648	8.0973	8.06781	8.96156	8.8887
SELL|6402	7.91097	6.72559	7.42803	9.08034	6.43544	6.70745	6.13715	6.40974	6.79158	8.36275	6.74737	6.84068	6.77296	7.6894	6.94511	7.8895	7.0669	9.09024	6.63774	7.61923	7.51629	8.45552	6.08835	6.96738	9.03544	6.64526	7.3863	7.2912	5.95159	6.77919	7.24092	6.3248	7.5355	7.05563	7.96282	6.23535	6.8758	8.51737	6.46615	6.14604	8.1756	5.26022	6.96808	6.06119	6.62026	7.63923	7.61137	8.20339	7.79026
IL12RB1|3594	4.17524	4.5543	3.25072	5.59054	4.65582	3.7937	3.20245	4.62284	3.90148	4.8548	4.34504	4.10578	5.08829	4.16809	5.15996	3.93346	4.20876	6.50145	3.9823	5.71035	4.36565	4.41664	3.70187	4.8163	5.24168	3.97967	4.91159	5.08033	3.90413	3.56426	3.40218	4.14294	3.68171	3.8939	5.25144	3.98963	3.68493	5.87345	4.0393	4.70118	5.25573	4.39596	4.19784	3.7826	5.27774	4.75747	3.97734	5.01416	4.75831
ZAP70|7535	6.18888	5.27159	5.32742	7.16728	5.64402	4.641	4.49747	4.93556	4.97456	5.37052	5.92034	5.43264	6.81142	5.81515	6.95027	5.72355	4.64087	7.93584	5.04391	7.12732	6.00726	6.08443	5.72572	6.40844	7.75224	6.0926	6.71035	7.11872	5.79225	5.49608	5.86421	6.42999	5.92873	5.95054	6.93664	5.4722	5.40549	7.68064	5.94967	6.75517	6.48605	5.90231	5.70708	5.70719	6.6832	7.01145	5.22926	6.92902	6.95891
TLR6|10333	2.62484	3.57931	3.58523	4.94375	2.7247	2.98753	2.20692	3.28232	3.46153	3.59855	2.53699	3.37043	3.81516	3.48416	3.06397	2.11221	2.56061	5.22089	2.5313	3.94109	3.52907	3.3875	2.65348	3.6355	4.04471	2.59271	3.07629	3.17759	2.39626	2.45566	1.65379	2.79494	3.00433	2.71241	3.24101	2.70471	1.85294	4.284	2.17118	2.26644	3.687	1.91879	3.48225	2.74281	3.55372	2.19315	2.98229	3.16792	3.27524
CXCL13|10563	7.74537	6.46578	6.44181	8.14059	6.20602	5.48351	4.65903	4.66584	6.14402	8.22141	5.98791	6.65083	6.81616	7.1552	7.13392	6.65211	8.24745	9.54438	4.10743	7.3117	7.3943	9.43996	5.79285	4.97678	10.266	4.25919	6.07483	6.64817	3.29194	4.8076	8.09173	4.70382	6.00271	5.10347	8.67021	6.21176	6.01782	9.39278	5.53783	5.64431	6.93509	5.16178	8.61734	6.31707	5.63691	6.0572	7.90128	8.89658	7.28971
HLA-DPA1|3113	10.7919	10.884	10.3894	11.7184	10.7571	10.2835	10.3422	11.2217	10.9305	10.9669	11.2446	11.0474	11.4435	10.917	11.1567	10.1668	10.3535	12.3577	10.2503	11.9605	10.2242	11.5179	10.0734	11.2944	11.0832	11.1269	11.1125	11.018	11.1856	10.1592	9.47668	10.2427	10.4165	10.9276	10.8423	11.5754	10.3382	11.4615	9.8709	11.4186	11.589	11.1864	11.6824	10.4159	11.7792	10.5867	10.9775	11.7029	11.1876
CD3E|916	7.62711	6.77373	6.82033	8.42008	7.04689	6.85286	6.28596	6.97325	6.72351	8.00435	7.86501	7.09562	7.88739	7.59723	7.90065	7.32937	7.60804	8.86969	7.11477	8.71074	7.3943	8.09122	6.93346	7.97692	8.96803	7.07227	8.06174	7.94693	7.39246	6.98825	7.44561	7.29563	6.94277	7.32964	8.40747	7.10908	6.47548	8.66974	7.15626	7.77104	8.04335	7.1915	6.78722	6.66847	7.83613	8.00215	7.31756	8.84369	8.2296
CD2|914	6.92715	6.28777	6.82561	8.29734	6.58022	6.45751	5.89909	6.69568	6.84678	7.65761	7.10561	6.81644	7.49403	6.64125	7.65085	6.47307	6.81719	8.68385	5.86806	8.39558	6.67606	7.26431	6.52991	7.53312	8.11947	6.79396	7.72677	7.19095	6.82032	6.26395	6.02869	6.82364	6.25061	7.24281	7.59782	6.63469	5.86771	8.4249	6.84568	7.56704	7.71985	7.11025	6.21271	6.16747	7.11846	7.42883	6.60649	8.30234	7.79779
CD3G|917	3.70894	3.75404	4.31236	5.99946	4.03551	4.05648	3.61637	4.16425	4.53557	5.05852	4.75277	4.19874	4.71499	4.10255	4.10417	4.17134	4.58375	5.85859	3.77156	5.89383	3.67592	4.26771	3.55492	4.51016	5.1685	3.83563	4.77029	4.08184	4.3782	3.31122	3.96832	2.79494	3.89101	3.74633	5.49992	3.22803	2.69111	5.84853	3.88132	4.29372	5.01621	3.65852	3.06774	3.74084	4.59524	4.68929	3.42711	4.70822	3.58487
EBI3|10148	4.6861	3.98189	3.48211	5.23493	4.69269	3.52273	3.37188	4.7076	4.2078	4.40982	4.88017	4.59051	4.93996	4.40402	4.88594	4.40243	4.56419	6.5185	4.19463	5.55846	5.04375	4.9342	4.333	5.28348	6.01751	4.49325	4.68285	4.56641	4.83597	3.06008	4.59993	4.21717	4.03901	5.07282	5.93259	4.7041	4.00562	6.05137	4.45281	5.37903	5.43535	4.30664	4.45548	3.23916	4.8723	4.94459	4.16117	5.77122	4.73757
LY96|23643	4.82932	6.05158	3.97526	5.32512	3.97692	3.94966	2.7889	4.22302	4.43437	4.61751	4.53772	3.97172	4.83186	4.19978	4.02808	3.40377	4.56419	5.81096	4.01461	4.4405	4.89174	4.62693	3.91774	5.86848	5.28386	4.01354	4.58978	4.8176	3.99476	4.10609	3.5539	6.61982	4.03901	4.15028	4.68132	5.39052	4.97077	4.81659	3.4574	4.96412	5.59505	4.14428	5.40165	3.5117	5.65796	4.43548	4.6859	5.08878	5.46141
CXCR6|10663	4.26438	4.98655	5.31247	6.54113	5.01732	5.40483	4.97187	4.84491	4.80248	5.26471	5.07029	5.32678	6.69797	4.97961	4.88594	4.42888	5.20532	7.74807	5.19254	6.46939	5.22963	4.60226	5.07023	5.03264	6.33761	4.85263	6.28982	5.47076	5.6131	4.23318	5.10482	5.02636	3.43681	4.81947	5.84073	4.28913	4.72127	6.74331	6.62415	6.14604	5.74932	6.21204	4.58094	5.06159	5.78772	6.52972	4.6859	6.58684	4.85775
GBP4|115361	7.58448	8.55032	8.45041	9.73858	9.59258	8.13663	8.81522	8.28891	8.84907	7.78268	8.78181	7.97799	9.03678	7.66122	7.97346	7.45372	10.4425	10.209	7.77576	9.66359	7.57363	7.92212	7.68232	8.70914	8.19142	8.56432	8.39143	8.087	9.28297	8.15758	7.62197	8.51402	7.34243	8.53454	8.9865	7.84858	6.83592	9.48256	7.81278	8.9763	9.59446	7.91766	8.35285	7.80634	8.89589	8.48356	7.76596	9.3139	8.74414
CD274|29126	1.95057	2.40171	2.89695	3.94404	3.52412	2.47413	2.42803	3.22596	3.40915	1.88842	2.89978	2.42664	4.18098	2.48567	1.8087	2.45873	3.0285	5.52916	2.23478	4.46512	2.42195	1.91161	2.20526	2.72826	2.91104	2.76168	2.77183	3.05257	3.08747	3.77948	2.73636	1.68217	1.49316	1.87311	2.84672	2.16452	1.53651	3.88725	2.85451	3.07239	3.89022	2.75059	2.13677	2.65559	2.55928	4.54242	2.11604	3.11177	1.44815
HLA-DPB1|3115	10.3452	10.4054	9.73744	10.8872	10.1433	9.52086	9.48034	10.7978	9.92036	10.2173	10.5392	10.3789	10.8908	10.3353	10.8827	9.71367	9.86448	12.2075	9.92431	11.4997	10.2077	10.9748	9.69996	11.0176	11.3669	10.596	11.0701	10.7882	10.485	9.73419	9.72406	9.88387	9.65642	10.3365	10.8396	11.0471	10.591	11.5603	10.001	10.8587	11.1172	10.4675	11.6927	10.2307	11.4013	10.0847	10.7745	11.1826	11.1163
CD226|10666	3.26641	3.57931	3.04901	4.5539	3.52412	3.57157	3.20245	3.43928	3.82357	3.01628	3.43053	3.31614	4.54282	2.26378	3.34053	2.89794	4.07697	5.30189	3.33298	4.5596	3.18109	3.32857	2.5538	3.58658	4.16997	3.67559	2.77183	2.76443	4.18642	2.18083	2.97018	2.47013	3.58867	4.55694	4.08669	2.70471	1.98844	4.61468	3.04542	3.26481	4.5242	3.14344	3.42984	3.11388	4.10653	3.19399	3.04599	3.88943	3.09132
PRKCQ|5588	4.14426	3.66932	4.01275	5.49015	3.60372	3.66457	3.52348	4.36025	3.93891	4.25263	4.7748	5.32678	5.20844	4.8657	4.31096	4.20233	4.50388	5.93676	3.91541	5.78069	3.24523	4.44466	3.60559	4.58679	5.86837	4.69458	4.56554	4.85552	4.18642	4.10609	3.89442	3.89416	3.53981	3.74633	5.26564	3.74869	4.21353	5.36554	7.01883	4.76625	4.64145	3.5589	3.58168	3.86267	4.55093	4.37888	3.80394	5.30451	4.79891
AMICA1|120425	6.25562	5.93545	5.50888	6.41674	5.56667	6.39103	5.69062	6.99449	6.20674	6.18629	6.73618	6.70993	7.54628	6.52723	6.69744	5.69115	5.76364	8.53159	6.13383	8.05192	5.38005	6.60261	5.89822	7.20876	7.90196	6.80368	7.10026	7.30839	7.18035	6.05273	5.71118	6.80571	5.69207	6.49233	6.99747	7.07026	6.21723	7.59085	6.48275	7.43319	7.27341	6.04721	7.40813	6.84639	7.40027	6.44955	6.17223	7.62195	6.90878
HLA-DOA|3111	7.81342	8.08493	7.59796	8.87298	8.24722	8.25911	7.12109	8.49224	8.04206	7.92624	8.71502	8.08738	9.3534	8.07837	7.88456	7.66593	7.36128	10.5923	7.60588	9.14428	8.09692	8.30886	7.68232	8.23679	9.22511	8.91618	8.86225	8.39286	8.22741	7.64321	7.31715	8.20076	7.32089	7.77504	8.39622	8.70391	6.95238	9.64087	7.62862	8.73624	8.49205	7.40018	9.60924	7.88034	8.94594	7.20294	7.70313	8.0899	8.33518
ITGB2|3689	9.1313	9.44085	8.60719	9.93992	9.21886	8.50683	7.53507	9.60072	8.7643	9.18731	9.47207	8.9779	9.80382	8.83142	9.14207	8.32048	8.67308	10.8474	8.7578	10.0764	9.11098	9.04965	8.73308	9.24668	10.0183	8.98609	9.30072	9.49618	8.56721	8.47428	7.67259	8.37502	8.9082	9.25446	9.17228	9.73319	7.88417	10.0951	8.64935	9.24048	10.1953	8.7999	10.1496	8.35366	9.72438	8.72972	8.32696	9.32011	9.27252
STAT4|6775	4.72849	4.33348	4.18681	6.16327	4.03551	3.7937	3.78592	4.10298	4.40792	5.1205	4.81787	4.49599	5.22278	4.48341	5.0098	4.29151	4.3525	5.96812	3.65339	5.92965	4.52915	4.85288	4.03329	5.08642	5.52573	4.20159	5.26763	5.51882	4.73442	4.75773	3.64686	5.06707	4.29602	4.51195	5.40046	4.31887	4.29422	5.63203	4.26082	5.29332	5.25573	4.58508	4.10061	4.01059	4.94258	4.68929	3.94429	6.04299	5.21363
ITGA4|3676	6.72215	7.46242	7.30502	8.85038	7.03975	6.99841	6.61342	7.03195	7.93267	7.35973	7.55713	7.31566	7.44595	6.7576	6.70967	6.11422	8.03835	9.01566	6.55776	8.23485	7.06172	7.29927	6.09723	7.64785	7.8929	7.0149	6.98163	7.10304	6.66798	5.87701	6.57558	5.99631	6.53247	6.70715	7.3834	6.39046	6.52089	8.10901	6.5888	7.14593	8.09771	6.04721	6.86822	6.62322	7.02031	6.54266	6.78511	7.26775	6.52896
GBP5|115362	6.61889	7.28871	6.97551	8.5613	6.90091	5.47069	5.79365	6.19901	6.63505	6.01738	6.5571	5.8976	7.82297	5.58254	6.21307	5.82661	6.47893	8.82586	5.2066	8.23485	6.07941	5.88411	6.6312	6.86852	6.4714	6.52125	7.17826	6.11127	6.66338	6.07326	5.70038	6.53529	6.28066	6.92444	6.60925	6.08768	5.09609	8.41927	6.36828	6.71178	8.0132	6.9075	6.12478	5.37996	7.14479	7.70977	5.51464	7.18173	6.51684
HLA-DQA1|3117	9.46325	10.2886	8.90378	10.0124	10.1652	8.55772	7.8275	8.41084	9.34793	9.77525	9.47712	9.0964	10.5506	9.44185	9.97232	8.3571	7.12144	11.715	9.22896	10.764	9.42665	10.2351	9.9972	10.2012	8.36194	9.55781	9.54108	8.71508	8.12746	8.70888	6.44577	9.07556	7.67498	8.227	8.01419	7.80721	8.0307	8.5653	9.14099	10.003	9.92739	9.42433	10.5498	8.66549	10.1237	9.37833	8.86294	10.5024	9.74474
RIPK3|11035	4.17524	5.08795	3.81477	5.42367	4.19821	4.15592	3.61637	4.46135	4.35352	4.19619	4.93988	4.28607	4.75501	4.19978	4.51985	3.69279	3.19032	5.83157	4.01461	5.05739	4.07932	4.13641	3.70187	4.7512	5.59439	5.10911	5.07504	4.94618	3.59206	3.99569	3.34783	4.48092	3.72607	4.09033	4.40162	5.11344	3.27195	5.26871	4.1264	5.82823	4.98104	3.79613	4.90272	5.20671	5.16467	4.34972	3.64846	5.04447	4.96869
CRTAM|56253	2.79406	3.06388	3.63415	5.56609	3.56447	2.57341	2.70679	2.75432	3.17825	3.46159	3.05186	2.32033	4.1513	3.48416	3.34053	2.45873	4.10431	4.40198	3.94924	5.22533	3.30664	3.26711	2.5538	3.05034	4.22875	3.17479	2.85418	3.94783	3.29194	2.53675	3.23259	2.20421	2.49054	2.24711	3.72495	2.28995	1.1306	4.40285	4.0393	3.80861	3.89022	4.0373	3.62894	2.24194	3.64085	4.71238	2.91565	4.83502	3.0244
IRF4|3662	4.34833	4.27734	5.71622	7.37859	5.60586	5.72935	5.12198	4.57851	4.60707	5.57251	4.25388	4.34148	5.31935	4.94263	5.29595	4.66969	4.23373	8.81641	5.14954	5.51195	4.89174	4.72159	4.79261	5.98632	7.12934	3.97967	5.36915	4.58909	3.63026	3.93715	4.47873	4.21717	4.48857	3.70695	6.37389	4.06177	4.97077	6.64063	5.62017	3.72379	5.54777	3.70586	4.10061	4.43398	4.16649	5.36456	4.80114	5.70635	4.60645
CXCR3|2833	4.72849	3.85977	4.85675	6.60852	4.81479	3.98615	3.37188	4.98734	4.8815	5.70988	4.90035	4.47136	4.34727	4.67596	5.7274	4.10728	4.30616	6.3573	3.22665	6.04846	4.69909	4.72159	4.77057	5.20461	5.19822	3.79725	5.5028	5.47076	3.471	4.13242	3.40218	5.3069	4.63535	5.24766	5.38753	4.58676	3.8718	6.56618	4.33584	5.42004	5.5357	5.41067	3.48225	3.86267	5.1793	5.88501	3.87582	5.78923	5.68368
CCR5|1234	5.6305	5.84178	6.25894	7.65559	5.57657	6.21004	5.57965	6.47769	6.43346	6.47431	5.98791	6.16667	6.82558	5.80488	6.17829	4.83702	5.60999	7.58367	5.26149	7.41325	5.46331	6.32204	5.84649	6.4432	6.82094	5.82337	6.52795	6.15754	6.04646	5.51621	5.19992	5.82886	5.31029	6.20493	6.15487	5.6582	4.72127	7.60332	6.42665	6.8281	6.49854	6.54055	6.0399	5.76042	6.61489	6.2191	6.1361	7.18853	6.47986
HLA-DOB|3112	5.6305	4.92697	4.85675	6.64983	4.98795	4.21861	3.4242	4.16425	3.69821	5.237	4.22216	3.70217	5.93898	5.18356	5.04883	4.60157	3.70072	7.39349	3.65339	5.00797	5.22963	5.8943	4.95772	5.05079	7.23347	4.88958	5.29737	4.51993	3.99476	4.07927	4.31842	4.14294	4.00341	3.4921	5.87818	4.952	5.15489	5.97669	3.91433	4.46028	5.40913	3.92175	4.48146	4.01059	4.57325	5.02056	5.15898	5.80702	5.15227
CR1|1378	5.1274	4.52245	4.72745	6.78308	3.97692	4.85343	4.1389	5.26414	3.97539	5.38322	4.22216	4.98785	5.56423	4.99775	3.40211	4.04024	3.70072	7.15543	4.13708	4.75196	4.30675	5.0298	3.13951	4.42922	6.9705	3.75783	4.07546	4.75878	2.97322	3.35659	3.64686	2.79494	3.89101	2.35295	4.95108	3.95217	3.8718	5.84853	3.91433	2.1412	5.97163	3.39525	5.01371	4.51054	4.07558	3.0564	5.17331	4.5692	3.75962
ITGAL|3683	7.72196	7.09931	7.69338	9.33218	7.62798	7.02057	6.65233	7.67451	7.19501	7.96266	7.94976	7.44779	8.23735	7.64405	8.02575	7.20482	6.74521	9.49894	7.05388	8.9541	7.38365	7.85844	7.28776	8.04867	9.10376	7.36899	8.0465	7.91361	7.16741	6.87586	7.20316	7.39091	7.19241	7.37117	8.08997	7.16746	6.69444	9.03159	7.14588	7.51119	8.41015	7.49419	7.61885	6.81655	7.7916	8.21918	7.27831	8.54956	8.02016
CCR2|729230	4.37526	4.75948	4.58541	6.17948	4.84786	5.21802	4.31551	5.82511	5.55924	5.60539	5.6847	5.80207	4.97426	4.99775	5.37487	3.64847	3.80437	6.50573	3.88077	6.48753	4.27637	5.41691	4.20741	6.19655	5.24168	4.67355	5.32651	4.75878	4.76907	2.82202	3.50508	4.85096	4.32515	4.80089	5.37449	5.4722	3.97331	6.261	4.66164	5.29332	5.9536	4.2756	4.95928	4.53518	4.99313	4.71238	4.81949	5.3416	5.02112
IL18RAP|8807	1.95057	3.48331	2.04848	3.2814	2.21803	0.676559	1.94567	0.927399	1.98037	1.38138	2.63659	1.94432	4.18098	1.26728	2.39789	1.2432	2.71045	4.7583	1.86113	3.94109	0.3052	1.7413	2.06747	3.1879	4.01161	2.91291	3.63763	3.54555	3.42827	2.45566	2.11071	2.88877	2.26859	2.93324	4.11834	2.79213	1.98844	3.55902	2.92099	3.32363	3.28722	1.55509	2.13677	2.35699	3.46098	2.73424	1.35126	3.11177	2.22032
RASGRP1|10125	4.8866	4.35172	5.79363	7.38559	4.81479	5.24838	4.91815	5.11695	5.64101	5.61619	4.99722	5.41983	6.07955	4.8657	5.49279	4.60157	4.74876	7.19042	4.5873	6.42615	4.93127	5.1707	4.67891	6.29119	6.30383	5.34022	5.10898	5.04795	4.94607	4.18368	4.23105	4.53995	5.22011	4.8915	5.43856	4.74849	4.64127	6.71602	4.71882	4.40687	5.71762	4.70643	4.28893	4.48547	4.90787	5.75762	4.56064	5.51397	5.3565
KLRK1|22914.1	4.42766	3.93428	5.11981	6.79365	4.59869	4.33635	4.00788	3.75023	4.17681	4.48242	4.99722	3.97172	5.4712	4.80519	5.31208	4.00552	4.8811	6.2894	4.52136	6.79969	4.69909	3.3875	4.4205	4.53616	5.28386	4.67355	5.28258	5.48293	5.38637	4.07927	4.623	4.56859	4.14083	4.64292	5.2371	4.09653	3.60283	6.05863	4.33584	6.47929	5.13295	5.85058	4.31806	4.73985	4.57325	6.82808	3.91046	6.41189	4.93265
KLRB1|3820	5.24887	4.96301	3.97526	5.49015	4.03551	5.2026	4.42228	4.66584	4.29698	6.08888	5.10549	5.4828	6.15626	5.64142	4.62691	5.80658	4.73133	7.54051	4.5873	5.87558	4.55469	6.0207	3.83523	5.08642	7.31032	5.93362	6.33353	5.42105	6.19402	3.52505	4.66805	5.04686	3.81089	4.92621	6.31366	5.06161	5.11101	5.4889	5.93366	5.29332	5.60663	6.284	4.67401	4.53518	5.40766	4.7351	5.22926	6.82373	5.99459
GZMK|3003	6.45182	5.443	6.32002	7.93159	5.19488	5.44471	5.02366	5.39769	5.6296	6.20786	6.4379	5.68912	6.597	6.8702	5.76305	4.34804	6.07131	6.37612	5.58571	8.07409	6.51628	6.99259	6.11482	5.90884	7.58234	6.04426	6.0919	6.92278	6.19402	5.26571	6.66164	6.07826	4.92897	6.30723	7.00595	5.14699	4.21353	7.79154	5.92559	6.32226	6.69037	5.45291	6.40144	5.144	6.67806	6.49686	6.17223	7.56558	6.87119
IDO1|3620	6.27005	6.21989	5.15376	6.54738	7.78775	6.02074	5.25794	6.02	6.8369	4.65987	6.48544	4.93479	8.10234	5.2456	6.22163	6.41472	7.09783	8.54621	5.10521	7.70183	5.2454	5.56469	6.50343	6.83226	6.61051	6.84188	6.91124	6.14993	8.1022	6.35621	5.02048	6.73799	5.52637	7.16866	8.75822	4.28913	5.08101	7.36354	7.01503	6.34374	7.164	5.32229	5.01371	4.20742	6.47961	6.50349	4.72535	8.44266	6.27202
CASP1|834	5.93201	6.67579	5.39994	6.68998	6.2313	6.24056	5.77363	6.58241	6.01852	5.70988	6.83909	6.1278	6.87181	6.31937	6.31264	5.84637	5.57133	7.77846	5.84129	7.25635	6.08818	6.01136	5.70263	6.75688	7.17862	6.94202	6.94452	6.5875	6.41252	6.50972	6.04586	6.66693	5.85074	6.7706	6.77726	6.49186	5.45313	6.99108	5.85933	7.61787	6.71198	5.72981	6.7124	6.70694	6.6832	6.20289	5.85414	8.43267	6.74178
C3|718	11.1021	11.6556	10.823	11.8681	10.5719	11.9247	10.7064	12.3904	11.1004	11.684	11.1413	12.3961	11.233	10.9633	11.013	10.3716	10.0066	13.2332	10.4159	11.7578	10.8653	11.3449	9.92796	10.9126	12.5393	12.0983	11.1289	11.575	10.6451	10.6248	11.0632	10.3579	9.25801	10.6204	12.3096	11.3908	11.196	12.1338	11.1187	12.6531	12.1035	9.57456	11.3957	12.2712	11.1755	9.82946	11.7276	11.2453	11.656
ITGAM|3684	5.95897	6.9754	5.5477	6.45053	5.71742	6.36355	5.50873	6.79102	6.01852	6.19351	6.5823	6.48848	6.6025	5.98845	6.42816	5.17055	5.2911	8.03691	6.23329	6.73536	6.0969	6.60882	5.27191	6.38717	6.70669	6.55614	6.3549	6.34915	5.39748	5.6222	5.46538	6.07826	5.46225	5.93358	6.59245	6.82288	5.70999	6.87251	5.97336	5.94525	7.28066	5.55985	7.10807	6.26646	6.8155	4.64197	5.87182	5.85911	5.75765
CCR1|1230	5.34737	6.27827	5.37137	6.65563	5.6155	5.1392	4.82391	5.93466	5.47256	5.25092	5.78579	5.74156	5.94764	5.30508	5.06795	3.50668	4.64087	7.12236	4.92993	6.09652	5.22963	4.6985	4.83569	5.23668	5.35155	5.07744	5.15843	6.47629	4.18642	5.6035	4.23105	4.48092	5.77886	5.4989	4.86042	5.85374	4.39523	5.96901	5.03623	5.52404	6.34104	5.35236	6.01344	5.28144	6.09599	5.47668	4.89061	5.40137	4.65149
IL2RG|3561	8.13235	7.34897	7.37505	8.7522	7.71344	7.37722	6.94425	7.50132	7.08244	8.85611	7.9105	7.35995	8.43812	7.8652	8.19189	7.42444	7.29461	9.74011	7.04608	8.88849	7.53566	9.10777	7.35224	8.71769	9.26251	7.83457	8.34591	8.10088	7.8362	7.4989	7.31361	7.50642	7.1685	7.64563	8.67687	7.31126	9.21024	8.89632	7.3406	7.77368	8.49205	7.26051	7.06146	6.95996	7.90155	8.05277	7.60345	9.05012	8.46228
TLR9|54106	3.62167	2.6577	3.42765	4.98122	2.79421	3.70891	3.14124	3.38883	2.4639	4.77996	3.12228	3.13981	2.89299	3.5836	5.43503	3.55551	1.98637	5.84514	3.11185	2.97918	3.89168	3.3875	2.91687	5.3288	5.40349	2.98297	3.89271	3.54555	2.10222	2.94595	2.55637	3.64805	4.03901	3.62481	3.95267	3.40484	4.86908	4.30857	2.37465	3.76683	3.50092	2.20902	3.1988	3.93853	3.07946	3.19399	3.47418	3.67369	4.12161
LCK|3932	6.94972	6.02341	6.37862	7.9717	6.94742	6.00304	6.7682	6.28427	6.29599	7.05705	6.46526	6.56614	7.18908	6.97005	7.31292	6.97286	6.56016	8.42601	5.56404	7.90894	6.27645	7.03468	6.39959	7.07327	8.46791	6.74943	7.31175	7.19834	6.28663	6.10684	6.15274	6.73799	6.50727	6.59297	7.26114	6.21176	6.04916	8.49614	6.43236	6.61501	7.28066	6.70686	6.20494	6.11122	6.6729	7.5619	6.56361	7.8233	7.24999
FCGR1A|2209	3.79124	5.78251	2.97498	4.5539	3.97692	3.57157	2.61972	4.53279	3.40915	3.97917	4.15656	3.6592	4.65281	3.764	3.2762	2.35221	4.56419	4.82833	3.38334	4.33758	4.55469	4.38806	3.33234	3.85795	3.11176	3.54272	3.59037	4.56641	3.84038	4.02409	1.46246	4.06469	4.17323	4.26318	3.24101	4.83337	2.33206	4.51265	3.77749	4.20262	4.81124	4.14428	5.30312	2.97668	5.38259	2.98235	4.18965	3.95472	4.12161
HLA-DRB1|3123	10.6598	10.8455	9.93218	10.7303	11.2098	10.252	8.8262	10.6828	10.7442	10.4733	11.4553	10.9221	11.5506	10.6721	11.3184	9.86298	8.86311	12.5497	10.8915	11.7087	10.4331	11.336	10.3294	10.9117	10.2014	10.5795	11.0851	10.5003	10.5786	10.3328	8.66698	9.91347	9.27863	9.97092	9.83636	9.79732	11.0625	10.9608	10.5093	12.0709	11.1813	10.3615	12.0527	10.3519	11.3665	10.2799	10.7312	11.3622	11.195
TNFSF8|944	3.20769	4.60079	3.11943	4.94375	3.09895	2.25239	2.20692	3.53516	3.23953	4.13744	4.90035	3.7439	4.60981	4.58289	2.98567	2.89794	4.76598	5.09017	4.32919	5.22533	4.69909	4.44466	2.33103	3.42899	4.97606	2.91291	3.81259	4.85552	4.21183	2.88531	4.55267	2.88877	3.38241	3.5377	5.62636	3.40484	3.04206	4.63425	3.54432	3.96462	4.90803	3.3363	4.31806	3.11388	4.99313	2.98235	3.22178	3.78559	3.71788
CD96|10225	6.17362	5.81574	5.99433	7.59041	5.64402	5.95782	5.60253	5.6858	6.05307	6.58287	6.47874	6.1278	7.20361	5.60638	6.42816	5.83652	6.41487	7.79779	6.0814	7.75771	5.8614	6.27598	5.47631	6.26033	7.54524	5.97719	6.74313	6.34915	6.41252	5.39095	6.07124	5.3069	5.31029	6.01646	6.87776	5.64652	4.64127	7.44058	6.13613	6.49856	6.96239	6.10132	5.78216	5.33856	6.28368	6.37915	5.45723	6.93712	6.40292
GZMM|3004	4.23528	3.26973	3.63415	5.07084	3.48261	3.1888	3.01044	3.28232	3.17825	4.40982	4.0522	3.37043	4.21006	4.76338	4.84217	3.29296	3.7361	5.58687	3.77156	5.76094	4.52915	4.32914	4.23984	4.28335	5.94924	4.56353	4.43784	5.03147	3.63026	3.48474	4.7331	5.37334	4.3817	6.11	4.47679	3.56233	3.21782	5.52079	4.45281	4.23363	4.03441	4.96178	4.45548	3.04691	4.50522	4.92496	4.16117	4.66985	4.69517
FASLG|356	1.63117	1.5733	2.81445	4.78332	3.43987	2.57341	2.7889	2.49292	2.65595	2.64668	2.1888	2.20555	2.48064	1.26728	1.98004	1.46388	2.39337	4.43826	0.881991	4.46512	2.18087	2.32742	2.65348	3.25205	3.23156	2.59271	3.26873	1.60387	2.64041	1.84102	0.981241	2.34329	2.14333	2.13289	2.50751	2.16452	0.874822	4.12711	2.2765	3.43455	1.45879	4.07385	2.58315	2.24194	2.26228	4.7351	2.11604	4.31943	3.15527
PTPRC|5788	8.77592	8.48676	9.17366	10.7427	8.36612	8.5892	8.13082	8.53925	8.98612	9.23537	8.91795	8.80635	9.57147	8.44519	8.6302	8.38269	8.49604	10.8029	8.13668	10.0933	8.57675	9.48452	7.94339	8.71627	10.492	8.68876	8.93618	9.12428	8.52094	7.96042	8.4552	7.9653	8.35479	8.31148	9.23948	8.15513	7.38272	10.2205	8.14899	8.3185	9.57248	8.21219	8.82944	8.08404	8.67371	8.73114	8.16067	9.18378	8.62215
TNFRSF8|943	2.4331	2.6577	2.53421	3.86607	2.86053	1.83888	0.639694	2.83189	2.56312	2.64668	2.31444	2.61832	2.81941	2.92545	2.62149	2.35221	2.09938	5.14608	1.86113	2.58899	1.89126	2.74303	1.74476	3.05034	4.01161	2.18056	3.20739	3.05257	1.73248	0.997669	1.82269	2.05027	2.14333	2.54385	3.05729	2.70471	1.85294	4.01216	2.05757	2.00406	3.77175	2.65734	2.48383	2.24194	2.36822	3.25815	2.91565	3.71196	2.95423
C1QB|713	9.44747	9.96462	8.72761	10.156	9.92444	8.34591	7.90319	9.77471	8.66029	8.77894	9.78317	8.93689	9.89114	9.05363	9.27249	7.56819	9.3748	10.5458	9.2384	10.3862	9.5853	9.2235	9.28102	9.30644	9.39833	9.197	9.84849	9.64975	8.98708	9.23458	7.97781	8.83157	9.28513	9.88586	8.86817	10.0582	7.52325	9.91732	9.01825	10.2188	10.1809	9.54151	10.1895	8.35539	10.4343	10.3459	8.76932	8.89242	9.09538
CSF2RB|1439	6.5318	6.81046	6.35692	8.0175	7.07857	6.61144	5.52079	7.08441	6.82695	6.4624	6.64942	6.98687	7.60219	6.53967	6.29652	5.89461	5.39438	9.74011	5.97046	7.46604	6.23756	6.89947	5.39223	7.0051	8.59343	7.03976	6.74853	6.89118	5.72324	6.22778	5.96693	6.52071	6.60552	6.00026	7.44709	5.92315	5.77704	7.83447	6.69235	5.77653	7.57112	5.24427	6.43507	6.28837	6.38812	6.32026	6.20748	7.53922	7.15934
TNFRSF1B|7133	8.3668	8.38638	7.85945	9.1844	8.25032	7.86995	7.24263	8.69398	8.00945	8.23548	8.48381	8.37815	8.41489	8.09321	8.25375	7.65477	7.95446	9.78041	8.38399	9.00641	8.07723	8.34649	7.73162	8.59009	9.11354	8.39316	8.67245	8.98688	7.79054	8.00385	7.49957	8.04643	7.66931	8.02966	8.42813	8.58655	7.94791	9.22789	8.69874	8.57155	8.9712	7.52091	8.98055	8.03952	8.5469	8.43754	8.21364	8.96354	8.62215
TNFSF13B|10673	3.42948	4.6895	3.63415	5.20357	3.64193	3.70891	3.31758	4.36025	3.78298	4.50584	4.40277	4.54403	4.85044	3.5836	4.40421	2.89794	4.10431	5.86527	3.22665	5.05739	4.57978	4.47215	3.39129	4.79493	4.53854	3.75783	3.96861	4.34437	3.99476	3.81242	3.50508	2.97687	4.14083	4.55694	4.54824	4.13047	3.16158	5.26871	3.6263	3.96462	5.73883	4.17825	4.10061	3.23916	4.65925	3.4896	4.81949	3.85564	3.87806
RASGRP2|10235	6.86675	6.62421	5.69332	7.11767	5.49542	6.06405	5.19909	6.04465	5.88106	5.9507	6.69056	6.65631	5.95625	7.24906	6.92427	6.90853	5.04526	7.83058	6.09657	6.64127	6.48342	6.84268	5.24019	6.6656	8.14449	6.35946	6.87718	7.4851	5.60354	5.78872	6.42624	6.84721	5.83056	5.42801	7.17348	7.05266	6.70432	7.37812	5.95761	6.86322	6.69037	4.55953	6.77151	6.71235	6.56006	6.14467	7.03709	7.05347	7.38947
GBP1|2633	7.84266	8.59503	8.14123	9.14677	8.6229	8.07232	7.97511	7.88932	8.33487	7.18584	8.36359	7.50957	9.30789	7.45347	7.67911	7.55324	8.543	10.2835	8.27982	9.45893	7.42578	6.94923	8.16439	7.86599	7.82309	8.87762	8.26732	8.22376	8.69435	8.59753	8.12846	8.14718	7.15639	8.29829	8.41386	7.7727	7.02511	9.10267	8.52796	9.28649	8.55618	7.97916	8.66488	7.36924	8.86569	8.62563	7.64003	9.07786	8.25353
TLR8|51311	3.66597	4.2963	4.11968	5.4771	4.53919	4.12353	3.37188	4.97028	4.32553	3.87515	4.37419	4.34148	5.30595	3.53474	3.6251	2.23719	3.9917	6.67493	3.43201	5.08941	3.67592	4.32914	3.50241	3.89861	3.83371	3.39636	3.72776	3.76067	3.80742	2.27837	1.65379	2.34329	3.32589	3.70695	4.11834	4.40459	2.1123	5.03842	3.66561	3.38016	5.31342	4.1095	4.53206	2.90286	4.52825	3.9048	2.84578	3.50956	3.0244
RAB33A|9363	2.62484	2.59783	1.53345	3.65043	1.87724	1.99028	1.43567	2.04901	1.98037	3.08006	2.89978	2.86517	2.57308	2.48567	2.81504	2.35221	2.47941	3.84905	1.71146	3.04598	2.89154	2.74303	1.91512	2.6351	4.28522	2.29515	2.85418	3.11643	1.86654	2.18083	2.23568	2.05027	2.14333	2.13289	2.92038	2.70471	1.34779	3.82049	0.828026	2.76798	3.28722	2.45052	1.84815	1.2475	2.80546	3.0564	2.33586	3.74924	3.33168
CCL19|6363	9.17122	7.68013	7.33122	8.99133	7.43746	7.47995	6.75804	7.40308	7.06984	7.88889	7.71643	8.0168	8.27396	7.57927	8.50773	8.21805	7.81663	9.37338	6.80411	8.54885	7.71623	8.84933	7.18323	8.44496	9.34867	8.77522	7.8168	9.00808	7.86251	7.07565	8.38778	8.34015	7.83797	7.49193	9.23227	7.65521	7.69406	8.74929	8.09242	6.70073	8.28778	6.05637	7.40474	7.04821	7.61725	8.32782	8.7904	9.65204	9.50964
C1QA|712	9.70334	10.023	8.53174	9.99304	9.57479	8.43605	7.9396	9.46351	8.60606	8.64959	9.4517	9.09841	9.75038	9.21157	9.56107	7.83368	9.26325	10.6731	9.03387	10.1566	9.36754	9.36036	9.06495	9.45267	9.60311	9.11063	9.94969	9.65581	8.91154	9.04749	8.26669	9.21568	9.06429	9.83197	8.9649	10.0438	7.99292	9.89418	9.29698	10.2047	10.1381	9.43403	10.2241	8.5203	10.1825	10.5627	9.38264	9.21659	9.5104
IL18|3606	5.1274	5.79589	4.81492	6.12193	4.95797	4.54642	4.93628	4.93556	4.9006	5.0265	5.74173	5.00512	6.38386	5.27565	5.52082	4.37549	5.16694	7.11117	5.07488	6.34225	5.72185	6.0207	4.95772	5.92861	7.04599	5.3535	6.16632	5.26073	5.66922	4.59686	5.37316	5.98573	4.96643	5.56647	6.12403	6.43867	3.4702	6.37588	4.561	6.77639	5.84043	5.24427	6.58039	5.42021	6.3944	5.16144	4.89061	6.15141	5.977
CD247|919	5.86709	5.13082	5.35687	6.84028	5.1558	4.81337	4.59199	5.30552	5.2524	5.87181	5.23826	5.285	5.85862	5.69799	6.28021	5.7342	5.20532	7.33455	4.71077	6.72521	5.33655	6.0392	5.25614	6.16357	7.29321	5.59635	6.5712	6.30186	5.53471	5.17995	5.15315	5.57028	5.46225	5.40359	6.50537	5.02599	5.03479	6.80505	5.28368	5.6672	6.26267	5.32229	4.9958	5.06159	5.61556	6.16991	5.49195	7.31514	6.62242
CCR4|1233	3.26641	3.48331	4.28198	5.45063	4.03551	4.52178	4.34295	4.13394	4.01097	4.48242	4.15656	4.59051	5.19396	3.764	4.3738	3.7358	3.86956	6.72719	4.97988	5.21085	4.07932	3.78831	2.65348	4.08627	5.09141	4.01354	4.23764	4.61143	3.77368	3.40059	4.28988	3.1384	3.14166	3.96239	5.20798	2.02713	3.72429	6.32862	5.08054	2.58771	5.4864	2.92077	3.42984	3.74084	4.45801	2.31882	3.64846	4.16246	3.71788
SH2D2A|9047	4.55089	4.31501	4.28198	5.8756	4.57913	4.15592	3.37188	3.62507	3.97539	4.68059	4.93988	4.16841	4.95721	4.53401	5.17767	4.50543	4.56419	6.27943	3.88077	5.02463	3.67592	4.44466	3.91774	4.77323	5.63841	4.92561	5.17455	5.97149	4.10737	5.01993	4.23105	5.10667	3.72607	4.64292	5.1325	4.43206	5.12579	5.30579	5.32109	4.53687	5.16464	4.50704	4.34661	4.60668	5.08922	5.77964	4.47066	5.94998	5.42295
IL7R|3575	6.08667	6.83983	6.10259	7.59947	5.32974	6.54572	5.66909	5.82511	6.01852	6.75882	7.20225	6.6726	7.34469	5.93296	5.93957	6.1544	7.07728	7.94691	6.87183	8.36811	7.01649	6.46572	4.20741	5.81639	7.37029	6.41754	6.64245	6.75737	7.74122	5.04786	6.32438	4.06469	5.36741	6.872	8.40105	4.28913	5.35623	7.39256	6.10072	5.90729	7.88828	4.3668	5.03141	5.86131	7.03647	4.31997	4.49369	5.3416	5.79827
HLA-DRA|3122	11.9146	12.1306	11.7982	13.0533	12.1993	11.8664	11.7071	12.3649	11.7753	11.9916	12.1652	11.6739	13.083	12.0101	12.0941	11.4061	12.1439	13.9416	11.5892	12.9615	11.9807	12.5037	11.5129	12.3735	12.9956	12.6366	12.5503	12.3387	12.9984	11.5566	12.742	11.6395	11.3106	11.8451	12.7867	12.5243	12.6244	13.6463	11.8012	12.4452	12.5988	12.4957	13.0743	11.8405	12.7433	11.4507	12.0219	13.0956	12.499
JAK3|3718	7.13052	7.14447	6.56677	7.96704	6.88904	6.38421	6.16047	6.78616	6.60626	6.74413	7.31178	7.07941	7.75553	7.28643	7.43212	6.73923	5.54164	9.09948	6.3069	7.63288	6.43611	7.17512	5.99641	7.27202	8.70502	6.92876	7.30445	7.73441	6.61658	6.26395	6.3314	7.20277	6.68632	6.72204	7.77207	6.79141	7.13142	8.07002	6.85846	6.78164	8.11809	6.02871	6.55614	6.76017	7.1298	7.22318	6.8579	7.92455	7.30036
FYN|2534	7.36692	8.04346	6.8975	8.24824	7.16967	6.60559	6.16047	7.04423	7.43331	7.26	7.58233	7.34307	6.9855	7.27903	7.34856	6.74975	6.94744	8.22779	7.20505	7.90444	6.82516	7.35571	6.16636	7.67736	8.1464	7.02323	7.56197	8.08899	6.96559	6.4638	7.16438	7.11813	7.31727	6.872	7.88677	7.14688	6.64914	8.03916	7.13191	7.74975	7.34777	6.61064	7.37732	6.78607	7.32003	7.82282	7.5632	7.92659	7.981
FCGR3A|2214	6.87149	9.51556	7.23141	8.70539	8.36184	6.61727	6.29301	7.94275	7.67151	8.15262	8.64049	7.14707	7.83702	6.91384	7.95303	5.66913	8.63843	8.02801	6.05056	8.30813	8.03249	8.24456	7.83344	7.63888	6.88629	7.40771	8.22151	8.06087	7.33001	7.02385	6.58148	7.10352	8.05348	8.03563	7.08816	8.35855	6.34267	8.97036	7.4544	8.45469	8.43472	8.49424	7.65924	6.90901	8.99535	8.18863	7.93111	7.49326	7.83488
TNFRSF4|7293	4.84866	4.25813	3.18656	4.5539	5.27	2.57341	2.94031	3.22596	3.65388	4.43443	4.92025	4.36841	4.63147	4.69832	5.35943	4.32005	3.13837	6.38544	3.47909	4.66961	3.42214	4.87364	4.14026	4.87859	5.99229	4.36793	4.9307	5.86397	3.24347	4.75773	4.59993	4.72941	3.43681	4.31649	5.57025	4.13047	4.85141	5.59257	3.97817	4.00112	5.4738	3.5589	4.58094	3.46115	4.59524	3.98283	4.66576	5.6083	4.73757
LAMP3|27074	6.0028	7.23076	5.59789	7.031	9.26855	6.68543	5.87109	6.27041	5.956	6.48023	6.60092	5.9609	7.51457	5.7417	6.12449	6.95477	8.6685	8.82757	5.55308	7.48121	5.59221	6.09331	6.18314	10.2388	7.57386	6.29895	7.16219	6.96676	6.10188	8.32674	6.73228	6.06827	5.82037	7.49483	7.7007	6.02591	8.31318	7.7178	5.89284	7.57311	7.73312	6.07452	6.266	6.36597	6.38812	5.77964	5.12988	7.4739	6.461
IL2RA|3559	4.45316	4.83921	3.93678	5.45063	4.67438	3.57157	2.86659	3.90183	3.74122	4.0762	4.99722	3.8623	4.90482	3.37736	4.14076	3.81814	5.21789	6.39008	4.24997	4.81077	4.04369	3.87325	2.44671	3.89861	4.75395	3.58838	4.23764	5.03147	3.80742	3.48474	3.96832	2.47013	4.26629	4.44172	5.08524	3.40484	3.32412	4.99367	3.50152	3.84922	5.31342	3.88108	2.48383	3.6535	4.90787	4.12727	3.51977	4.6103	3.0244
C1QC|714	9.26691	9.60665	8.56681	10.0343	9.81111	8.34766	7.69535	9.79241	8.56924	8.832	9.65764	9.10142	9.49156	8.89087	9.34876	7.63503	9.2357	10.4054	8.8954	10.1777	9.38188	9.13812	9.13991	9.06104	9.23768	8.93066	9.66532	9.48791	8.70893	8.87792	7.83202	8.85501	9.50155	9.89793	8.56074	9.83897	7.6359	9.8551	8.78046	9.94208	10.0147	9.55288	10.2279	8.4147	10.2829	10.2948	8.67174	8.69995	9.08104
IL16|3603	7.77854	7.79621	7.42456	8.99018	6.94742	7.22141	6.74781	7.39671	7.24443	8.04886	7.10995	7.74098	7.66654	7.54267	7.86282	7.42115	6.32477	9.51442	6.60627	8.47501	7.2803	7.84536	6.97259	8.01208	9.10866	7.21375	7.86476	7.28774	7.20587	6.28758	7.00232	7.19361	7.48154	7.06734	7.87755	7.5241	6.79492	8.83739	7.04142	7.3113	7.77735	7.32636	7.8206	7.14345	7.1743	7.8517	7.60345	8.39052	8.15726
SELPLG|6404	7.42285	7.78954	6.9564	8.38382	7.23674	6.70745	6.07305	7.37096	6.72886	7.84367	7.56663	7.2771	7.49698	7.26412	7.57266	6.78089	7.19322	8.97764	6.73791	8.20776	7.6167	7.66654	6.77648	7.86855	8.1559	7.00651	7.58023	7.56165	7.07003	6.23387	6.58736	7.05375	6.93806	7.41154	7.78938	7.79138	6.60764	8.34847	7.05258	7.37527	8.0476	7.04732	7.78453	6.37282	7.84763	7.54913	7.12452	8.16941	7.80778
FCER1G|2207	7.23346	8.00508	5.89747	7.21524	6.77332	5.93933	5.64725	6.83878	6.25947	6.27071	6.75846	6.32626	7.36746	6.19123	6.79823	5.17055	6.58947	7.9231	6.17014	7.19143	6.59838	6.8268	6.32595	6.92865	6.81135	6.70348	6.90643	6.91831	6.12881	6.63931	6.0373	6.57818	6.73054	6.872	6.4254	7.34779	5.5979	7.00242	6.54731	7.05771	7.15219	6.81877	8.0657	6.00937	7.27648	6.89014	6.18643	7.01189	7.12382
CCR6|1235	4.94169	4.25813	4.81492	6.49654	4.06393	5.30725	4.61468	4.66584	4.60707	6.1043	4.51172	5.02218	6.08741	4.65325	4.96968	4.79697	4.23373	7.96256	4.69091	5.50009	4.72181	5.59	3.65453	5.06872	6.54841	5.50405	5.36915	5.18828	4.3782	3.84463	4.47873	4.70382	4.46259	4.46551	5.75272	4.19604	4.7406	6.38168	5.66935	3.58641	5.18023	4.1095	3.95985	5.1116	5.0579	4.05686	4.58229	5.74377	4.98638
PSMB9|5698	7.9518	7.68553	7.44527	8.39774	8.79066	7.21374	7.06864	7.87565	7.29221	6.90686	8.26392	6.66176	9.13766	7.49557	7.96838	8.01482	8.76052	9.1827	6.91954	9.17446	7.11848	7.86364	8.5752	8.46878	8.2043	7.67176	8.31353	8.20736	9.35531	9.4977	7.18777	7.93538	6.82535	8.06513	8.93855	7.88631	7.53989	9.64931	8.54518	8.40106	7.90244	9.17169	7.09971	7.26629	8.62645	8.76742	7.0488	8.54559	8.09951
FCGR2B|2213	4.66442	5.34626	4.21923	5.72913	3.88433	4.59449	2.94031	5.56605	4.95642	5.0426	3.68437	4.47136	4.29394	5.53364	5.15996	3.40377	4.25828	6.54785	3.94924	6.28809	6.48342	5.22018	4.65506	5.62373	6.34427	5.17045	5.19049	5.42105	4.75185	4.99144	4.28988	4.77927	5.03856	5.23388	5.63732	5.51137	4.24093	5.09601	5.54838	5.63272	5.77007	4.48006	8.05708	4.32515	6.34984	3.64167	4.89061	6.08734	5.10448
CD7|924	6.45182	4.21893	5.04941	6.36098	6.01543	5.10642	5.0066	5.65412	5.12828	6.09661	6.22239	5.62357	6.15626	5.67563	6.89244	6.32604	6.05038	7.48739	5.26149	7.22065	5.39426	6.2603	5.22407	5.82696	7.43412	5.77482	6.16632	7.07116	5.69648	6.57357	5.73255	5.98573	5.62337	5.5991	7.02694	5.66979	5.71976	7.01367	6.28869	6.54874	6.66289	5.71831	5.38798	5.49748	6.11893	6.62405	5.26985	6.93308	6.36961
CCR7|1236	6.5318	5.45148	5.98493	7.75628	5.28214	6.24056	5.76351	5.49629	5.49787	6.74413	5.74173	6.0384	6.02332	6.0934	6.29652	6.3119	6.05739	8.16016	5.68943	6.6995	6.31432	6.55841	5.43489	6.21276	7.39616	5.75493	6.89188	6.65894	5.2942	5.82953	5.99373	5.51249	6.45551	6.44525	7.3736	5.06161	6.24456	7.7828	6.44371	5.87815	6.73327	4.72953	4.50698	5.68534	5.39518	6.24308	5.67434	8.0475	7.07506
SAMD9L|219285	6.77366	8.15151	7.47578	8.92197	7.62082	7.0724	6.66869	6.73154	7.12772	6.68895	7.2344	7.24113	7.59944	6.97464	6.47906	6.23904	7.45452	8.77001	6.66344	8.22047	7.09256	6.96383	6.75419	8.21483	7.16363	7.13516	7.36187	6.91382	7.87051	8.83347	7.36239	6.86463	6.98445	7.54315	7.89821	6.64059	6.45807	8.00387	6.92476	7.89259	8.31627	6.5142	7.08707	6.88525	7.38773	7.21915	6.45634	7.70731	7.43527
FCGR2C|9103	3.32284	4.0505	3.42765	4.71824	2.79421	3.75193	2.86659	3.82802	4.01097	3.55433	3.25358	3.37043	3.69688	4.16809	4.31096	2.23719	2.90955	5.14608	2.69975	5.02463	4.98861	3.87325	3.55492	4.12105	4.6286	3.97967	4.23764	4.56641	3.77368	3.31122	2.73636	3.1384	3.81089	3.8939	4.20931	4.43206	3.4702	4.284	4.36	4.43382	3.96412	3.5589	6.68471	3.74084	4.59524	2.05548	3.80394	4.90276	4.3843
CD5|921	6.46442	5.37329	6.21941	7.60548	6.0371	5.85305	5.70126	5.80601	5.66354	6.75394	6.36717	6.33312	6.47652	6.16739	6.79823	6.51688	5.97833	7.71518	5.60706	7.38449	5.79867	6.63945	5.74844	7.07771	7.97244	6.25715	6.64823	6.82582	5.90561	5.6035	6.12069	5.82886	5.84069	6.21198	7.07209	5.4722	5.8589	7.85337	5.92559	6.00937	6.8741	5.3374	5.59254	5.50996	6.55446	6.40772	6.05327	7.28054	7.18254
AIM2|9447	3.01565	4.21893	3.37105	5.64991	3.52412	2.91367	1.62641	2.49292	2.2423	3.87515	2.72976	2.32033	3.95914	3.5836	3.86269	2.82015	3.28893	5.3117	2.23478	4.53655	3.76613	4.7667	2.8343	3.68282	6.11421	2.05607	4.51581	3.54555	2.78287	3.06008	2.11071	1.45562	3.14166	3.18328	5.00287	2.95251	2.84188	4.20769	2.05757	3.76683	4.49956	3.07297	2.8457	2.65559	4.16649	4.05686	3.80394	4.52688	3.80019
ICOS|29851	2.87177	3.85977	3.97526	5.64991	5.06027	4.79292	4.8043	2.75432	3.78298	3.36248	2.97782	2.93888	4.23857	3.72097	3.51791	3.55551	3.86956	6.82293	3.47909	5.38868	3.67592	4.02945	3.70187	3.89861	4.81277	4.23068	4.20663	3.72013	2.56353	3.35659	2.73636	2.97687	3.48923	3.8584	4.61631	2.40534	2.69111	6.02937	5.38135	3.80861	4.57225	2.92077	2.13677	2.74281	3.19914	4.61772	3.94429	5.44747	4.32992
ADCY7|113	6.59617	7.17552	6.99437	8.35378	6.50965	6.75581	6.25017	7.01957	6.96035	6.51526	6.81271	7.26641	7.34796	6.99284	6.76346	6.28319	6.09876	8.84203	6.3707	7.86798	6.88678	6.8842	6.16636	6.9039	7.59357	6.63441	7.00885	6.71158	6.77415	5.85346	6.22989	7.34198	7.04699	6.86307	7.06398	6.82288	5.68027	8.03549	6.87951	7.07493	7.46694	6.42506	7.43164	6.72847	7.15592	6.76322	6.27549	6.96512	7.05843
NKG7|4818	4.99475	4.64583	5.18693	6.77244	5.67198	4.24896	4.07488	5.02085	4.63013	4.63885	5.84945	4.31404	5.59762	5.41716	5.69085	4.96904	4.95804	6.98807	4.94677	6.9114	5.74422	5.10197	4.9962	5.42934	6.89539	5.12469	5.5155	5.91873	5.32946	5.19252	5.05481	5.76843	4.29602	4.97675	6.11621	4.874	4.37063	6.55595	6.01961	5.60927	5.39584	5.8715	5.49388	4.14475	5.50377	7.52325	4.89061	7.03472	5.43589
CXCR4|7852	9.51336	10.5673	9.01647	10.4471	9.42397	9.87232	9.44595	8.86288	8.22742	9.21776	9.13893	8.9581	9.99295	9.53796	9.45519	9.40447	9.75445	10.8863	10.0875	9.55237	10.3544	9.67769	8.89332	9.4864	10.6391	9.79477	9.16816	9.78486	9.22564	8.183	9.55072	8.69376	7.79697	9.10057	9.75061	9.20674	9.05584	10.4355	9.90312	9.13869	10.2416	7.45663	10.0149	9.13123	9.76253	7.85948	10.3899	10.6581	9.7551
IL21R|50615	4.59738	4.58546	5.03126	6.67291	5.23292	4.12353	3.66066	4.50937	4.46034	4.72117	3.73019	4.59051	5.16455	4.65325	4.98988	4.32005	4.56419	7.77137	3.61175	5.80982	3.96969	5.01118	4.67891	4.68302	7.02541	4.28715	4.63707	4.9809	3.77368	3.77948	3.45455	3.53651	4.29602	4.34242	5.76277	3.22803	3.79993	6.63578	4.87789	3.58641	5.31342	3.92175	3.1988	3.35442	4.4092	5.12749	4.07218	5.5461	4.3843
HLA-F|3134	9.17698	8.59407	8.28219	9.10601	10.3128	8.41278	8.69259	8.72862	8.05704	8.54753	9.62694	8.30337	10.3419	8.95494	8.59767	9.24244	8.12266	10.9087	8.60834	10.2104	8.44127	8.27999	8.96904	9.1605	9.74829	9.54556	10.3343	9.7176	10.8464	10.9927	9.07714	9.44535	7.93565	9.18002	9.97299	9.50399	9.20155	11.2288	9.58596	10.162	9.00769	8.42696	8.53909	8.90176	9.25732	8.43059	8.35709	9.57561	9.78762
PDCD1LG2|80380	4.42766	4.61596	3.58523	5.56609	3.88433	3.12478	2.94031	3.53516	4.58363	3.91066	4.40277	4.44631	4.23857	4.37655	3.2762	2.45873	4.58375	5.77594	3.33298	5.13616	4.04369	3.91391	3.06905	4.25232	4.94134	2.98297	4.70521	3.91229	3.90413	3.35659	4.23105	3.0599	3.72607	3.39632	4.11834	3.40484	2.1123	4.74639	3.97817	2.76798	5.18023	3.5589	4.45548	2.97668	4.45801	3.82231	3.51977	3.95472	3.27524
SPN|6693	6.06202	6.30659	6.44867	7.83513	6.38	6.54572	5.88982	6.82936	6.9094	6.81144	6.35259	6.50678	6.99806	6.0934	6.99093	6.43443	5.871	8.57705	5.9622	7.55761	5.77713	6.41704	6.04311	7.02819	7.36375	6.5388	6.84734	6.46406	6.14209	5.75523	5.34569	6.20223	6.41544	6.53793	7.05583	6.49186	5.60846	8.00762	5.96551	6.64991	7.12828	5.81863	6.69585	6.15957	6.6095	6.80678	5.61256	7.04974	6.80295
CD27|939	6.85723	5.64137	6.11126	7.67	6.38	5.6745	4.78442	5.81559	5.44681	7.11909	6.33787	5.76202	5.85862	6.87511	6.84333	6.43443	6.05038	8.42035	5.56404	7.46604	6.85115	6.90956	6.07042	7.15525	8.5364	5.2148	7.25605	6.7012	5.38637	5.28931	6.22236	6.03787	5.79976	5.66223	8.033	5.52419	6.54307	7.51107	5.27099	5.76596	7.16007	5.36716	5.24364	5.49748	6.55446	7.12765	6.38423	7.59915	7.1037
ITGAX|3687	6.91343	7.8959	6.10259	7.32495	6.62383	6.52727	5.98869	6.80552	6.41365	6.33748	6.96897	6.46372	8.02672	6.23011	6.93993	5.72355	6.13897	9.31054	6.63254	7.56046	7.39076	6.8944	6.73156	7.69766	7.94641	6.86989	7.43393	7.58159	6.90845	6.61617	5.94879	7.25215	6.85061	7.18666	7.54057	7.7727	6.48696	7.98303	6.49916	7.61787	8.0348	6.7861	8.31181	6.57055	8.26431	6.38635	5.86301	7.28372	7.27899
HLA-DMA|3108	8.97282	9.0852	8.57466	9.72691	8.96374	8.5084	7.71649	8.93717	8.55876	8.53194	9.34531	8.52749	9.80143	8.69771	8.49895	8.21994	8.19914	10.4516	8.42664	9.76436	8.55477	9.3022	8.3889	9.08436	9.73821	9.31714	9.44222	9.15501	9.46241	8.40712	7.78678	8.96412	7.80474	8.46395	9.66815	9.15409	9.7745	9.59916	8.61838	9.49281	9.14708	10.1338	9.38844	8.57332	9.29475	8.40602	8.27806	9.79873	9.44074
IL10RA|3587	7.72196	7.95227	7.69049	9.11447	7.24917	7.71823	7.06864	7.50132	7.51303	7.50913	7.35629	7.38653	7.73567	7.18321	7.79843	7.00837	6.99203	9.30195	7.64511	8.46589	7.47676	7.63344	7.17486	7.97455	8.7683	7.67441	8.00203	7.99444	7.40904	6.84036	7.11643	7.33366	7.17251	7.46563	7.96935	7.90114	7.3102	9.12186	7.62114	7.61493	8.54569	7.24456	8.01768	7.69593	7.9996	8.10387	7.47627	8.52693	8.15726
ADA|100	4.9052	5.3094	3.93678	5.38225	5.28214	4.36435	3.57067	4.19393	4.71888	4.45863	4.7304	4.82243	4.81302	4.88532	5.02944	4.20233	3.96212	6.50573	4.45226	5.3627	5.2454	4.83181	3.83523	5.06872	6.83519	4.97801	4.74892	5.55384	4.21183	4.39417	4.34641	5.28981	5.12392	5.31469	4.78355	5.09637	4.66169	5.6986	4.77381	4.94551	5.39584	4.24388	5.03141	4.40753	4.79842	5.37906	4.37469	5.15972	5.68368
IRF8|3394	6.77872	7.71048	7.20332	8.67856	6.91658	7.10595	6.47145	7.20957	7.48483	7.29065	6.66129	7.09158	7.41194	7.3793	7.48288	6.47941	6.38174	9.29702	6.47889	7.08426	7.1772	7.61506	6.81466	7.14683	9.13579	7.02738	6.87718	7.16475	7.05957	6.39479	5.61092	6.28221	7.20813	6.81294	7.2576	7.1302	6.41662	8.73463	6.72992	6.52387	7.89774	6.29952	7.45477	6.70151	6.75819	6.87487	7.16811	7.80792	7.27179
CTSS|1520	8.72449	9.73422	8.73743	9.91169	9.09779	8.876	8.4349	9.5011	9.28028	8.59469	9.41885	8.70436	10.2132	8.47463	8.39107	7.78588	8.72353	10.9204	9.11156	9.90933	9.33935	9.15306	8.29747	9.66638	9.61211	9.23787	9.31078	9.00913	9.19809	8.82543	8.29569	8.96681	8.6974	9.16919	9.45852	9.32687	8.94567	9.85614	8.61587	9.44972	10.0512	8.74146	10.1939	8.79994	9.78602	8.58868	8.2171	9.14496	9.13458
LCP2|3937	7.22608	7.22583	6.8824	8.26732	7.03975	6.72375	6.2429	6.97752	6.89994	7.11529	7.48212	7.17403	7.82767	6.84035	7.17419	6.1623	7.0459	8.61618	7.15156	8.08406	7.26103	7.01613	6.43504	7.42595	7.68561	7.0149	7.46046	7.92034	6.70425	6.33369	6.86396	6.76916	6.51361	7.07896	7.41241	6.61684	5.87647	8.102	6.65865	7.35073	7.60904	6.85597	7.5803	6.55255	7.46139	7.18655	6.77104	7.88322	7.2754
CD74|972	14.0814	13.3742	13.1141	14.1556	13.738	13.273	12.3506	13.998	13.1119	13.5138	14.1331	13.3511	14.427	13.5972	13.6475	13.0762	13.2235	15.361	13.2135	14.6342	13.5754	13.9643	13.0793	13.9792	14.5427	13.9392	14.2876	14.1339	14.392	13.3531	12.942	13.6772	12.7401	13.5239	14.2539	14.0263	14.1832	14.4671	13.3093	14.2494	13.9961	13.9026	14.3068	13.2426	14.335	13.3226	13.4635	14.5501	14.2197
TRAF1|7185	6.84283	6.15386	6.90749	8.08359	6.63808	6.82291	6.25017	6.48971	6.76578	6.82547	6.80202	6.87864	6.99388	6.91861	7.48644	6.66329	5.90249	8.465	6.55226	7.63016	6.98397	7.01613	6.92351	8.18021	7.90196	7.39171	7.4171	7.28774	6.33369	6.40021	6.77923	7.98136	6.62907	6.86754	7.33034	7.25852	7.09434	8.15714	6.77555	7.64407	7.29147	6.6414	7.31367	7.07367	6.85704	6.81214	6.96889	7.96869	7.51969
DOCK2|1794	7.14233	7.52804	7.33861	8.92077	7.12989	7.05533	6.55008	7.4438	7.24068	7.72898	7.39591	7.2771	7.88289	7.21457	7.61879	6.87045	6.85792	9.20919	6.885	8.23306	7.23757	7.35201	6.56873	7.27973	8.81939	7.16183	7.35835	7.42647	6.9915	6.22778	6.63919	6.41429	7.03822	6.94997	7.82817	7.1302	6.07983	8.66261	6.96076	7.03588	8.06869	6.72421	7.96801	6.80646	7.64122	7.27061	7.03709	7.70019	7.13576
IL27RA|9466	6.21147	6.61291	5.39994	6.72353	6.0008	6.26304	5.89909	6.8986	6.30318	7.56313	7.28516	6.45118	6.9166	6.33372	7.56258	6.42132	5.42722	8.32304	6.17729	7.25282	4.93127	6.45887	5.43489	6.84791	7.70385	6.4112	7.08755	6.87281	6.47158	6.14614	5.56402	6.64693	5.62337	7.05955	7.2033	6.49837	5.71976	7.32191	5.5272	6.58526	6.8741	5.38181	6.21271	6.38643	6.04098	5.72393	6.63266	7.14023	7.12781
LILRB2|10288	5.48972	5.97717	4.65818	5.76179	5.27	4.4967	3.97318	5.89002	4.78203	4.25263	5.76393	5.15183	5.74399	4.78444	4.92841	3.60274	4.94298	6.66731	4.91288	5.87558	4.65254	4.52561	4.67891	5.03264	5.56047	5.07744	5.75938	6.12686	4.56727	5.06163	4.23105	5.08701	4.46259	5.00949	4.52482	5.78081	4.48963	5.99951	5.3695	4.98249	6.26997	5.21184	5.90243	4.99208	5.88909	5.70103	4.39929	5.1735	4.79891
SH2D1A|4068	4.9596	4.21893	5.39994	6.92923	4.53919	4.33635	3.97318	3.82802	4.67519	4.89082	5.10549	4.4208	5.31935	4.48341	5.04883	4.50543	4.60304	6.19712	4.54367	6.48753	5.3068	5.60249	4.7482	5.01426	6.70151	4.69458	5.35508	5.26073	4.66251	4.34998	4.855	4.89685	3.89101	4.39292	5.59296	5.00784	3.27195	6.65985	5.10933	4.48627	5.25573	4.24388	5.01371	3.93853	6.25635	5.81207	4.6859	6.15141	5.39674
CD1E|913	3.01565	2.97255	3.04901	3.69622	2.57475	4.39181	2.7889	3.97204	4.58363	4.30695	3.90016	4.10578	5.85862	4.34855	4.54737	4.07415	3.46797	5.99273	4.74969	6.04029	3.96969	4.55161	3.06905	4.68302	5.5021	4.97801	4.43784	4.44729	5.8978	3.67588	4.34641	4.77927	3.38241	4.81947	5.94147	4.58676	3.60283	6.05863	3.41189	4.98249	4.945	3.5589	5.04889	3.93853	5.60476	2.54143	3.87582	5.62845	4.83841
BTK|695	5.73816	6.32055	5.32742	7.10923	5.08822	5.3216	4.5455	5.61076	5.20709	5.84452	5.47195	5.58965	5.71385	5.68685	5.92915	5.18614	5.01677	7.5195	4.82451	6.05658	5.95067	6.34452	5.01507	5.81639	7.57952	4.97801	5.92094	5.76782	4.80291	4.59686	4.855	5.35701	5.43579	5.17737	5.89655	5.71522	4.62056	6.57633	4.97497	5.05372	6.22559	4.92224	6.55614	5.28144	5.97544	5.28978	5.79974	6.24573	5.61712
NOD2|64127	3.42948	4.25813	3.81477	4.94375	3.88433	3.7937	3.47469	4.46135	3.90148	3.80138	3.63705	4.47136	4.18098	3.764	4.17644	4.34804	2.39337	6.03481	3.84528	4.88564	3.42214	3.26711	3.50241	5.31385	5.26994	4.07898	4.20663	3.44963	3.19332	3.11392	3.17133	3.70075	3.68171	4.05939	3.98736	3.56233	3.4702	5.56224	3.91433	3.96462	4.85074	2.99887	4.48146	4.20742	3.72302	3.43512	3.68893	4.83502	4.53613
TIGIT|201633	5.76895	4.27734	5.67004	7.32859	5.3414	4.70808	4.1389	4.50937	5.20709	5.6481	4.7748	5.12049	5.31935	5.27565	5.34382	5.17055	5.20532	6.49716	4.04622	6.31542	4.93127	5.76691	4.87752	5.4154	6.69632	4.63054	5.5155	5.89161	4.26135	4.90245	5.003	4.51074	4.68113	4.72407	5.98503	3.98963	4.5346	6.99108	5.12352	4.7232	5.97163	4.58508	4.80323	4.69682	4.90787	6.47001	5.06985	6.70066	5.39674
ITK|3702	5.48972	5.81574	5.73876	7.66425	5.14253	5.26333	5.08995	4.93556	5.68573	5.77877	6.47874	5.64576	7.0432	5.91398	5.54832	5.58931	5.9857	7.41413	6.53008	7.14647	6.37292	6.01136	4.97709	5.86848	7.17489	5.79443	6.04884	6.73211	5.79225	5.21733	6.45223	5.16409	5.35334	5.51038	7.14688	4.74849	4.85141	7.18598	6.17751	5.85839	6.69037	5.24427	4.90272	5.32449	6.64682	6.32026	4.6859	6.5237	6.30764
NCF4|4689	5.97666	6.30659	4.89739	6.25025	5.43141	4.9115	4.63703	5.59971	4.97456	5.39581	6.04341	5.4828	5.57545	6.02429	6.16058	4.91393	4.8811	7.58165	4.99616	6.26022	5.71053	6.2915	5.22407	6.51032	7.23705	5.59635	5.97715	6.12686	4.54745	5.06163	5.12111	5.65283	5.28085	5.23388	5.95905	5.9328	5.67023	6.43843	5.56926	6.07076	6.53537	5.46672	6.23579	5.44643	6.11893	5.86454	5.78114	6.14443	6.31466
CSF2RA|1438	5.1274	5.69235	3.93678	5.26563	4.61798	4.81337	4.28754	5.71681	5.01016	5.2919	5.4584	5.5193	6.36459	5.21491	5.64064	4.13967	5.76364	7.60577	4.96342	6.19548	6.04379	6.01136	4.52948	5.92861	6.10639	5.59635	5.84242	5.73767	5.38637	4.75773	4.52844	5.06707	4.72551	5.27485	6.22196	5.704	4.64127	6.88889	5.30872	6.09629	6.1798	5.21184	6.55614	4.7609	6.52039	3.77923	4.94174	6.29699	5.43589
GPR18|2841	3.52877	2.00065	3.48211	4.90529	2.4935	3.05779	2.86659	2.58542	3.04728	3.68314	2.63659	2.42664	2.38188	2.26378	3.06397	3.04197	2.39337	5.38789	2.12065	4.22677	3.04357	3.69806	2.8343	3.31348	5.35155	2.29515	3.59037	2.40401	2.64041	2.53675	2.55637	3.21286	3.32589	2.63059	3.50318	2.79213	2.1123	4.7283	2.78482	2.48837	2.45319	2.55763	3.37546	2.74281	1.73782	4.02032	3.37845	4.76393	4.02222
NCF2|4688	6.1189	7.25761	5.28209	6.29557	5.74402	5.77177	5.02366	6.65357	5.92835	5.75942	6.51191	5.58965	6.88088	5.60638	5.62781	4.42888	5.54164	7.24265	5.497	6.43864	6.22966	5.85308	5.59391	6.46367	6.22663	5.62949	6.28982	6.23151	5.82556	5.30096	5.16891	5.43685	5.63505	6.07176	5.72215	6.71517	6.61813	6.33461	5.7169	5.83836	7.47644	5.71831	7.31367	5.45936	6.82018	5.52964	5.59137	5.77122	5.87624
EOMES|8320	2.9455	2.59783	4.9173	6.62637	3.64193	2.12728	2.42803	3.28232	3.46153	4.25263	4.8597	3.42275	4.121	4.03388	3.46117	2.35221	3.83733	4.43826	2.23478	5.87558	3.89168	4.06599	3.06905	3.58658	4.65026	3.11364	3.20739	3.98252	3.96518	2.0762	3.5539	3.21286	3.43681	4.17934	3.88069	2.61166	1.98844	5.46724	3.10382	3.80861	3.64268	4.14428	3.31894	3.29794	3.59794	4.82258	2.77235	4.13455	6.97229
CXCR5|643	5.7485	3.57931	5.48241	7.0663	4.22363	4.9115	4.39632	4.3862	3.04728	6.66315	3.77459	3.8997	3.2133	4.58289	5.40526	5.02211	2.90955	7.21154	2.77714	4.58228	4.47668	6.11962	4.333	4.83737	7.54524	3.58838	5.31202	4.42224	1.86654	3.06008	3.69118	4.53995	4.81037	3.12472	5.43856	3.74869	4.70168	6.75677	3.84753	2.00406	4.34217	2.65734	4.62822	4.55941	2.64609	4.64197	5.94883	6.38253	5.76791
HCLS1|3059	8.22595	8.30448	7.58557	8.96352	7.74011	7.40781	6.93075	8.16324	7.73673	8.41004	8.43103	8.03582	8.4335	8.28268	8.46508	7.72315	7.88719	9.87486	7.73997	9.00326	8.1669	8.51621	7.69407	9.25648	9.72806	8.03339	8.56804	8.73937	8.1621	7.42892	7.64469	7.89638	7.76011	8.01361	8.76072	8.26233	7.58335	9.35052	7.97998	9.03139	8.70234	7.90249	8.49195	7.88514	8.93844	8.31845	8.16067	8.83613	8.44958
IL2RB|3560	6.80371	6.00624	7.47243	8.75491	7.19237	7.44105	6.66326	7.66129	7.21803	7.41024	7.50207	6.87864	7.4088	6.76821	7.46134	7.27574	6.63236	9.3038	6.15572	8.34176	6.35849	6.72764	6.51673	7.35834	8.03142	7.27437	7.78828	7.50611	6.12881	6.73262	5.81498	6.90449	6.5876	6.74652	7.62561	6.38344	6.09492	8.91444	6.81541	7.32936	7.70646	6.84544	6.82322	6.86595	6.77273	8.23321	6.43865	8.17113	7.35924
CD69|969	6.37385	7.76763	5.98493	6.76709	6.80313	7.47995	7.28215	5.58858	5.6296	5.53885	5.8598	6.45746	7.97894	6.53346	6.00057	7.23885	6.38174	8.43165	7.25662	6.32218	6.92154	6.00196	6.53645	6.42244	6.65405	7.48821	6.10878	6.45791	5.88995	5.22958	6.70552	4.80356	5.10725	5.97562	6.07648	5.81252	4.93766	7.93651	7.39716	6.14604	6.66843	4.75226	6.4417	6.53433	5.74902	6.25885	7.57404	7.25484	6.25753
HCK|3055	6.58468	7.38926	5.95636	6.90993	6.81154	6.32845	5.60253	7.29766	6.1279	6.29107	6.85468	6.58921	7.36746	6.41021	6.70967	5.56566	5.90249	8.8647	6.17729	7.43522	6.33657	6.45198	6.13221	6.91385	7.74218	6.80368	6.80137	6.95807	5.87412	6.15259	5.13722	6.3248	6.18855	6.46898	6.38694	7.11756	5.38107	7.60827	6.46057	6.74982	7.40195	6.35254	7.48719	6.22161	7.05642	6.40063	6.22822	6.83678	6.73133
MS4A1|931	7.40335	6.50704	7.52849	9.35377	5.44228	6.48964	5.74305	5.22154	4.5598	7.75119	5.15672	5.72081	6.11841	7.1552	7.40229	6.47941	4.46222	9.71352	4.74969	6.77036	7.16482	8.25449	5.70263	6.30638	10.0869	5.07744	7.00885	6.40135	3.38424	5.26571	6.30312	5.38948	6.44891	3.06367	7.71888	4.74849	6.30422	8.31703	4.92725	2.85031	7.14426	4.24388	5.80291	5.96471	4.63823	6.40772	7.33678	7.38491	7.23897
FLT3|2322	3.20769	2.32992	2.42724	4.50328	2	3.7937	3.01044	2.90551	3.11425	3.19974	2.63659	3.56922	4.3987	2.67794	3.2762	3.10893	3.58903	5.3117	1.86113	4.10672	2.30644	4.29875	2.33103	3.81612	4.81277	2.59271	3.43849	3.11643	3.90413	1.84102	1.82269	2.20421	2.85253	3.4921	4.96855	3.02648	2.1123	4.81659	2.98455	3.88872	3.89022	2.07119	3.26012	2.74281	3.76242	2.31882	2.33586	4.54819	3.58487
PIK3R5|23533	5.53819	6.53125	5.56041	7.02653	5.40943	5.21802	5.49656	5.92584	5.45975	5.2919	6.40297	5.32678	6.25723	5.49585	5.80924	4.87599	5.68434	7.51313	5.73863	6.82369	6.11418	5.71032	4.7482	5.86848	6.56562	5.64037	5.98631	6.93611	5.39748	5.5459	5.19992	5.49768	5.88048	5.84566	6.98035	6.01686	5.14041	6.87251	5.63014	6.44657	6.82537	5.53385	6.67911	5.68534	6.98744	5.84378	4.97485	6.34039	6.23551
CD22|933	7.24445	5.45991	6.24326	7.87549	4.63703	5.08975	4.49747	5.34575	5.23745	6.86674	5.64936	5.62357	5.54153	6.90426	6.74575	6.24649	4.39739	8.54517	5.36537	5.21085	6.49665	7.55204	5.14063	6.2208	9.66095	4.36793	6.06622	6.30871	4.44401	4.96238	5.46538	5.08701	5.94758	3.8584	6.51134	5.02599	5.56576	8.05195	4.73738	4.13853	6.17203	3.45189	7.30642	5.43338	4.76001	5.66598	6.83103	6.39434	6.71551
CD79A|973	7.91786	7.16266	7.09391	8.82742	7.10958	6.27784	5.38217	6.01169	4.80248	8.20183	5.92034	5.4828	6.20763	7.78912	7.5893	6.92721	5.44871	9.8954	5.92867	6.46329	7.52601	8.42596	6.11482	7.97455	10.3075	4.60855	7.61312	6.93611	3.99476	5.59406	7.26678	6.36617	6.38117	3.96239	8.97142	5.66979	7.53159	8.34847	6.20445	3.26481	7.7515	4.96178	6.0659	6.53433	6.64155	6.99742	7.614	7.7946	7.28971
CIITA|4261	6.87149	7.00739	7.13273	8.47857	7.23362	6.66869	5.95352	7.38711	6.84678	6.35047	7.1941	6.57772	8.3197	7.07203	6.85439	6.21644	5.91026	9.41437	6.32633	8.04785	6.69915	6.85839	6.5559	7.0953	8.13492	7.37552	7.28973	7.13808	7.18677	6.26395	5.96693	7.15636	6.09016	6.65119	7.62286	6.95187	6.54307	8.44719	6.80225	7.43652	7.37511	6.94251	7.60414	6.97804	7.42196	6.88507	6.48535	7.32752	6.97672
RUNX3|864	6.51373	6.76355	6.71626	8.11343	6.59976	6.70198	6.09742	6.85281	6.54689	7.06495	6.96419	6.47615	7.23578	6.58836	7.12937	6.26862	6.51503	8.79471	6.26721	7.80428	6.36572	6.71619	6.08835	6.8989	8.21524	6.98533	7.08329	7.36864	6.69527	6.24598	6.20718	6.73167	6.28808	6.66152	7.31335	6.17158	6.10241	7.87615	6.76654	6.45975	7.11212	5.58539	6.53769	6.8562	6.65731	6.81747	6.22822	7.16458	7.33873
CCL22|6367	5.56183	5.30004	4.28198	4.88566	4.39002	5.33581	5.05718	5.50816	5.90962	5.75942	5.12277	5.31299	5.84013	5.57047	6.34437	5.41505	4.20876	7.30538	5.90301	5.86636	4.74418	6.11091	5.01507	7.20066	6.72212	5.09336	5.96793	5.69648	4.9908	5.22958	5.70038	4.80356	3.89101	5.41585	6.79695	5.71522	6.4106	7.51372	5.05115	6.0183	7.12828	3.96131	5.19736	5.44643	6.31051	2.98235	5.4689	7.07198	6.40949
ZBP1|81030	3.20769	4.17863	3.63415	5.38225	5.4744	2.66629	2.42803	2.67234	2.4639	3.76303	2.97782	2.86517	4.26652	3.92434	4.31096	3.23418	3.19032	6.41305	3.22665	4.82986	4.44972	3.49862	3.74771	4.85813	5.59439	2.67967	4.83255	4.17476	3.38424	6.82834	4.0039	3.70075	3.48923	4.09033	5.1932	3.61122	4.59955	5.21773	3.97817	3.92717	5.05054	3.5589	3.31894	3.11388	4.77934	4.40745	3.27591	4.7456	3.87806
ITGB7|3695	6.23372	6.06269	5.97547	7.62632	6.22502	5.62907	5.74305	6.58241	5.80201	6.39503	6.10557	5.38069	6.69282	6.26048	6.69129	5.776	5.14077	8.51682	5.24796	7.37153	6.15649	6.02998	5.67917	7.41198	7.94203	6.3194	6.79096	6.47629	5.75816	5.77207	5.77435	6.2994	5.4753	5.93358	6.80183	5.79146	5.92796	7.52686	6.27605	5.75532	7.42176	5.61049	6.03114	6.02685	6.41926	6.5682	6.18643	6.83244	6.59386
CTSC|1075	8.60301	8.92619	8.62545	9.44207	8.92359	8.01166	7.66033	8.98358	8.61331	8.68975	8.82336	8.9425	8.88502	8.74546	8.68698	7.69891	8.37218	10.1825	8.61888	9.33334	8.49667	8.77263	8.09516	9.10838	8.9958	8.52962	8.98954	8.96753	8.27792	7.86158	7.65871	8.23912	8.42543	8.54156	8.58217	8.91214	7.52604	9.38703	8.27983	8.62953	9.66816	8.28219	9.1672	7.76787	8.69168	8.60727	8.81575	8.81431	8.89223
MMP9|4318	8.42435	10.4655	8.09829	8.88168	7.76629	7.32476	6.44003	6.8151	7.79402	7.29402	6.94973	7.26282	8.90405	7.73877	7.75778	7.29743	6.24103	10.8497	6.83611	6.66272	8.79469	7.72484	7.71729	7.93845	9.62584	7.32583	7.55583	8.11658	7.82389	9.22849	7.1366	6.42216	7.07727	7.31006	8.56648	8.38163	6.78564	8.91844	7.1836	8.79848	9.26232	6.88711	4.84385	7.19075	8.91787	6.6422	6.42074	7.73777	6.97229
PIK3R6|146850	3.9065	3.19088	2.04848	3.34026	3.60372	2.98753	2.94031	4.16425	3.56091	3.01628	3.37392	4.47136	4.34727	4.16809	4.17644	3.17291	2.77992	5.53755	2.77714	4.69064	3.18109	3.69806	3.13951	3.81612	5.22733	3.79725	3.93116	4.29002	2.97322	2.94595	3.10734	4.38757	3.53981	3.8939	3.59601	4.02615	2.91174	4.65356	2.78482	4.32285	3.59696	3.5589	4.31806	4.2966	4.85418	3.25815	3.04599	4.18984	4.53613
LILRB1|10859	4.92356	5.85462	4.79355	6.43035	5.38711	4.98546	4.04177	5.92584	4.9006	5.22294	5.78579	5.27079	5.82141	4.80519	5.44969	4.26239	4.58375	7.32489	4.32919	6.25317	5.47673	5.65141	4.39192	5.13826	6.95753	5.04505	5.58949	5.66479	4.58683	4.39417	4.16972	4.91926	5.12392	5.07282	5.78266	5.49843	3.94026	6.39894	4.75571	4.96412	6.18754	4.77463	5.70708	4.62975	5.88016	5.37906	4.53867	5.15972	5.08819
HCST|10870	6.40685	5.79589	4.81492	6.09655	5.23292	4.57066	4.28754	5.41039	4.80248	5.70988	5.98791	5.4069	5.42234	5.98845	6.23861	5.30513	5.04526	6.38544	4.69091	6.26022	5.21369	5.63934	5.48986	6.35101	6.7773	5.25783	5.85248	6.31553	5.41946	5.58456	4.91229	5.92058	5.39515	5.70283	6.06028	6.03489	5.21139	6.39894	6.12207	5.95459	6.77493	5.71831	5.81318	4.86177	6.14152	6.61795	6.006	6.86252	6.0461
CD180|4064	5.36091	5.51759	5.29736	6.83517	5.00271	5.54596	4.1389	5.99492	4.82265	6.23613	5.07029	5.25645	5.35884	5.68685	5.34382	4.53007	4.58375	7.30046	4.27686	5.80982	4.83034	5.77796	4.67891	5.35825	7.38651	5.2148	5.32651	5.38261	3.42827	4.49907	4.10566	4.62421	5.03856	4.31649	5.37449	5.33339	4.70168	6.44952	3.91433	5.00063	5.55973	4.42454	6.20494	4.58324	5.66836	4.92496	4.47066	5.13176	4.95079
PTAFR|5724	4.04712	4.6895	4.39983	5.57837	4.79797	4.18761	3.66066	5.57736	5.16032	4.68059	4.48525	4.80282	5.23698	3.764	3.90585	3.77756	3.70072	6.93826	4.16614	5.88473	3.96969	4.41664	3.79213	4.37263	5.07549	4.56353	4.35542	4.04949	4.42241	2.45566	3.64686	3.75159	4.10768	4.36789	4.42712	4.63485	2.97837	5.59257	4.33584	3.88872	5.59505	3.9998	5.30312	4.23776	4.92533	3.25815	3.27591	3.05335	3.80019
LILRB4|11006	6.0028	7.56369	6.07628	7.42011	6.18028	5.58217	5.21403	7.06044	6.02724	6.74413	6.4379	5.47042	7.05927	5.27565	6.47906	4.75578	6.48415	8.82928	5.68943	6.86127	7.25715	6.47933	6.25631	6.18838	7.14468	6.2141	6.87225	6.30871	5.86614	6.07326	4.94926	5.76843	6.3101	6.74652	6.10835	7.29639	5.00313	7.35767	6.02717	6.94512	8.26968	6.54055	7.25839	5.20671	8.07781	6.16155	5.80895	6.53441	6.461
NLRP1|22861	6.66872	7.55584	6.31252	7.64687	6.26229	5.80279	6.03148	6.43482	6.49758	5.96766	6.50534	6.92472	7.23224	6.85037	6.87625	6.36765	5.31469	7.93584	6.53008	7.34855	6.85115	6.70464	5.9184	7.49717	8.31863	7.11189	7.34061	7.42016	6.88494	5.66792	6.38636	7.86208	6.05582	6.14725	7.15071	6.98934	6.4697	7.79589	6.76201	7.6208	7.24034	6.58554	7.60414	7.08623	7.29674	6.81214	6.73767	7.23855	7.65579
LILRB3|11025	4.14426	4.67509	3.68147	4.28095	4.0918	3.2501	2.61972	4.78766	2.65595	3.01628	4.63727	4.36841	5.29241	3.80579	4.17644	1.2432	3.77064	5.87192	3.65339	5.02463	3.67592	3.49862	2.8343	4.25232	4.22875	3.49556	4.41089	3.91229	4.21183	3.06008	2.97018	4.18053	3.20572	3.92856	3.59601	4.952	4.09842	4.63425	3.91433	3.32363	5.11684	4.07385	5.5685	3.6535	4.85418	3.86415	4.04125	4.5899	3.95194
XCL2|6846	0.960649	1.69258	2.31169	2.86666	2.57475	1.25697	1.94567	1.59457	2.11727	1.16315	2.43	2.08084	1.58313	3.63086	3.6251	2.11221	2.97025	1.63373	1.71146	4.60462	1.89126	2.06392	2.8343	2.04974	1.91806	1.19202	2.93208	2.91568	2.78287	2.0762	2.55637	2.05027	1.68515	2.13289	2.84672	2.02713	0.874822	2.52706	2.17118	2.38167	1.65003	2.20902	1.67884	1.46831	0.905438	3.37851	2.11604	4.16246	3.0244
PLCG2|5336	6.71689	7.07756	6.29742	7.74815	6.72073	6.18671	5.36889	6.58801	6.45945	6.98807	6.68475	6.63429	6.37746	6.96084	6.77514	6.13042	5.50108	8.76734	6.52448	6.80934	6.62876	6.97828	5.36308	7.04639	8.80256	6.19208	6.91124	6.94053	5.51443	5.46533	6.15274	6.23832	6.0471	5.44007	6.92326	6.39046	6.38627	7.51372	6.40358	6.39264	6.98031	5.32229	7.00884	6.57649	6.38812	6.38635	6.72313	6.86252	6.71551
NLRC5|84166	8.07396	7.94778	8.02222	9.12077	9.31363	7.24795	7.8823	7.71858	7.35586	6.89361	8.12291	7.25563	8.89176	7.73066	7.79269	7.87514	7.57178	9.45423	7.44031	9.29695	7.45997	6.91958	7.86757	8.20676	8.43553	8.30872	8.2989	8.39286	8.95264	8.67681	7.82954	7.97068	7.29904	7.86276	9.05453	7.53047	7.17113	9.5375	8.6358	8.44478	8.62614	8.33019	7.45805	7.60574	8.68784	9.86724	7.12452	8.96156	8.10154
NCF1|653361	5.7991	5.79589	4.50878	6.07938	5.30614	4.21861	3.52348	5.61076	4.14513	5.56138	5.28505	4.61321	6.05572	5.58254	5.89742	4.60157	3.80437	7.40957	4.56565	5.28186	5.3068	5.75576	4.87752	5.78421	7.24775	4.23068	5.73785	5.06423	3.77368	5.00576	4.9309	5.38948	4.43613	5.14826	5.30743	5.19589	4.66169	6.61624	4.75571	5.45993	6.35484	4.75226	6.1493	4.86177	5.74902	5.59321	5.65404	5.71579	5.46141
CD37|951	8.45465	7.80617	7.48248	9.02871	6.97761	6.56394	6.08122	7.33477	6.58281	8.45283	7.60403	6.83587	7.41194	7.96999	8.20274	7.5351	6.88969	9.10936	7.00244	8.02939	7.91417	8.55046	6.84133	8.01671	9.7508	6.75445	8.40345	8.16269	7.0061	7.11909	7.49019	7.69681	7.43219	7.23591	8.47472	7.89127	7.21669	8.8718	6.6971	7.47596	8.44766	6.7861	8.81163	7.05675	8.14456	7.61187	8.49186	8.5175	8.43517
CYBA|1535	8.57279	8.69127	7.04047	8.21717	7.84824	7.11009	6.83736	8.16511	7.31017	7.94564	8.63749	7.57461	8.16494	8.36709	8.40054	8.06627	7.09102	9.99429	7.79682	8.76752	8.28221	8.10446	7.69699	8.70485	9.76266	8.13305	8.92432	9.13106	7.48396	8.14794	7.83943	8.70347	7.76543	8.10922	8.78188	8.4754	8.27724	9.13394	8.33725	8.95785	8.94178	7.79714	9.19789	8.27171	9.01688	8.18245	8.16246	8.35317	8.74414
CD1C|911	4.45316	4.09448	3.58523	4.3964	3.3504	4.44521	3.78592	4.48556	4.38097	4.92595	4.58836	4.13744	4.95721	5.03337	5.34382	4.64733	3.0285	5.40632	4.24997	5.34954	3.36555	4.99232	3.44792	5.25245	6.27623	4.87123	4.35542	5.49499	4.58683	3.63962	3.5539	5.25499	4.10768	4.34242	5.36132	4.40459	4.57822	6.03674	4.31126	4.80805	4.70748	3.39525	4.80323	4.97417	5.23637	3.64167	4.6859	6.24573	5.4487
CD1D|912	4.47822	4.66053	3.48211	4.84559	4.14599	3.98615	3.52348	4.97028	4.58363	4.38478	5.07029	4.49599	4.90482	4.03388	4.98988	3.93346	3.24047	6.13216	3.84528	5.25387	3.85103	4.52561	3.60559	5.25245	5.88674	4.67355	4.83255	5.49499	4.4653	3.31122	2.89637	5.00557	3.58867	4.36789	5.03638	5.17978	4.32014	5.46724	3.6263	5.37903	5.31342	3.50638	4.90272	4.69682	5.19378	4.05686	4.10245	5.20067	5.22857
DOCK10|55619	6.59044	7.17296	6.59176	8.28616	6.61905	6.81786	6.12929	6.92096	7.22562	7.07281	7.21035	7.02967	7.49993	6.3966	6.7218	6.20883	6.44726	8.5147	6.44964	8.02319	6.53565	6.96866	5.72572	7.60551	7.77706	6.86989	7.11286	7.10304	6.7613	5.80518	6.23738	6.29083	6.6349	6.57121	7.44085	6.47874	5.60846	8.13328	6.29497	6.67836	7.69565	6.20382	7.08707	6.30279	7.18883	6.49019	6.08394	6.95718	6.7102
FGR|2268	6.09479	6.77035	5.23529	6.062	5.4744	5.24838	4.74382	6.24936	5.54717	4.99376	6.51845	5.99586	6.73845	5.82534	5.24644	5.24686	5.49075	7.86597	6.05833	6.21739	5.97924	5.01118	4.89799	6.18016	6.73231	6.1005	6.10878	6.85887	6.06749	5.90018	5.23028	5.86394	4.9848	5.30153	6.4127	6.06153	5.25235	6.14983	6.07175	6.60318	6.64615	4.90206	6.51271	5.67429	7.14479	5.52964	4.89061	6.16527	5.82801
BIRC3|330	7.92471	7.46242	8.55097	8.84911	7.54219	8.70319	7.99037	7.6044	7.93499	7.3915	8.63146	8.00612	9.88552	8.08899	8.00853	7.42444	7.42229	9.85109	7.96128	9.18283	7.53566	9.50296	6.99651	8.64488	9.18949	8.7057	8.45219	9.15881	8.5709	8.36194	8.01316	7.77261	6.46863	7.6993	9.70118	7.33329	8.1655	8.756	8.12275	8.36301	8.26237	6.5142	6.59831	7.75219	7.76518	6.98799	7.10222	8.58221	7.9876
CD200R1|131450	2.79406	2.82369	3.31214	4.9996	2.7247	2.75355	2.32171	2.97555	3.46153	3.31024	2.53699	3.13981	3.56803	2.37898	2.51402	1.82416	1.98637	5.3503	2.69975	4.73181	2.18087	2.74303	2.06747	3.12076	4.36599	3.39636	3.38409	3.05257	3.14136	1.55987	1.97387	2.05027	3.32589	2.71241	2.99046	2.95251	1.1306	4.09922	2.55293	2.38167	3.28722	2.99887	2.92357	2.74281	2.02375	3.98283	1.707	4.10609	2.95423
PIK3CD|5293	7.18481	6.76696	6.90749	8.4012	6.65686	7.04239	6.47765	7.31802	6.96035	7.13794	7.25414	7.08348	7.29805	7.37584	7.47931	6.97286	5.64765	9.23263	6.39545	7.99176	6.71055	7.17512	6.32595	7.53312	8.61562	7.35254	7.51527	7.21667	6.2503	6.01784	5.88344	7.42263	6.97988	6.82679	7.05991	7.31126	6.47548	8.51473	6.86691	7.66697	7.40195	6.17046	7.33164	7.39975	6.98744	7.4969	7.05268	7.92659	7.66131
RELT|84957	5.20451	5.80915	4.95629	6.23482	5.52639	4.68606	4.20021	5.08562	4.48585	4.83645	4.53772	4.67922	5.39728	5.08519	5.42023	4.45485	4.25828	7.54051	4.73036	5.75096	5.21369	5.35918	4.55548	5.68311	6.66474	5.94244	5.47704	6.00562	4.35557	5.03396	3.89442	5.25499	6.06448	5.41585	5.14792	4.83337	5.26575	6.24835	4.99053	4.3794	5.93534	4.63485	5.92153	4.7609	5.3699	4.92496	5.49195	5.57753	5.42295
PIK3CG|5294	4.42766	4.97483	5.45544	7.00395	4.89609	5.26333	4.72309	5.34575	6.1279	5.66899	4.8597	5.44535	5.44698	4.60673	4.77392	3.89604	3.70072	7.36785	4.5873	5.99873	4.65254	4.87364	3.74771	5.12119	6.26925	4.46904	4.70521	4.23354	3.93497	3.06008	3.81653	4.14294	4.48857	4.29008	6.31366	4.16363	3.79993	6.38746	4.54	3.92717	5.89812	4.24388	5.1816	4.45996	5.07364	4.48994	4.13211	4.04744	4.48728
TLR10|81793	4.72849	3.41557	4.77185	6.21136	3.3504	4.05648	3.52348	4.0059	4.2078	5.5044	3.48499	4.07341	4.3987	4.43097	5.04883	4.10728	2.09938	7.13347	2.43907	4.75196	3.96969	5.28361	3.55492	4.51016	6.57131	4.3415	4.51581	4.3708	2.48232	2.61353	3.17133	3.47733	4.3537	3.12472	4.47679	3.98963	4.06814	5.66094	2.17118	3.20348	4.59569	2.45052	4.03195	4.23776	3.25544	3.68899	4.81949	4.65027	4.6735
LTB|4050	8.0595	6.02341	6.02217	7.60548	6.06549	6.13076	5.08995	6.39064	5.68573	7.91536	6.67892	6.76163	6.89438	7.31203	8.22847	7.80115	5.0732	9.20064	4.87818	7.19512	5.8716	7.9271	6.73725	8.07329	8.7076	6.71896	7.47029	7.50611	5.45182	6.39479	6.1448	7.49155	6.82024	6.87644	7.49308	6.85876	7.05629	8.49078	6.53675	5.64431	7.51383	6.02871	6.31739	5.84169	6.06481	7.23916	7.91627	8.65277	8.55854
TNFRSF25|8718	4.80971	4.56996	3.48211	4.31069	5.70845	3.05779	3.86376	3.38883	2.74317	3.14114	5.25402	4.22844	5.10387	4.74202	6.35997	4.60157	3.08448	6.55613	3.77156	5.6472	4.27637	5.20387	4.65506	5.80574	6.13741	5.40545	6.00445	5.56533	4.50696	4.39417	4.28988	5.86394	4.51409	4.8915	5.48785	5.09637	4.51229	5.60253	4.77381	6.1047	5.7069	3.65852	5.01371	5.15994	5.35709	4.61772	3.60683	5.51397	5.89509
LAT|27040	6.57309	5.09879	5.32742	6.79365	5.52639	5.15531	4.98934	5.27807	5.14439	5.71993	5.81797	5.50723	6.11841	6.22242	6.71575	5.95044	4.71368	7.61373	4.82451	6.8659	5.72185	6.38847	5.80374	7.24074	7.5042	6.00271	6.67113	6.47629	5.52461	5.11542	5.45256	7.01786	5.85074	6.03247	6.25792	6.43867	5.9695	7.32191	5.60002	6.62674	6.31303	5.94239	6.266	5.98274	6.00037	6.86975	5.83623	7.28372	6.8901
LY86|9450	5.85757	6.32978	4.72745	5.88551	4.71078	4.641	4.39632	5.62172	4.74024	5.91617	5.7305	5.25645	4.92249	5.31958	6.02034	4.69169	5.08697	5.79705	4.96342	5.88473	6.14812	6.2122	5.05207	5.92861	6.46531	5.01192	5.68258	5.87324	4.33259	4.53898	4.83538	4.96306	4.9848	5.14826	5.14792	6.51131	4.5346	6.24199	4.79169	5.90729	6.20288	5.27599	7.49996	4.45996	6.50305	5.09272	5.68438	6.17215	6.12007
BTLA|151888	4.20557	3.44984	4.31236	5.94361	2.86053	3.1888	3.14124	2.75432	3.23953	3.91066	3.73019	3.25972	4.69456	4.34855	3.6251	3.50668	3.62723	5.93676	2.77714	4.58228	3.96969	4.60226	2.99496	4.18817	5.41619	2.83928	3.20739	4.08184	2.84915	2.75581	3.81653	2.34329	3.20572	3.34594	4.76368	2.51219	3.10306	4.85044	2.92099	3.20348	4.34217	2.75059	2.13677	2.74281	3.14054	3.82231	2.84578	4.6103	3.83965
GNGT2|2793	3.20769	3.34449	2.42724	3.65043	2.86053	2.98753	2.42803	3.16731	2.97705	2.72857	3.8595	2.86517	3.56803	2.76524	2.98567	2.45873	2.77992	4.09616	2.43907	3.53886	2.18087	2.83059	2.44671	3.1879	4.16997	3.04978	3.81259	3.23625	2.48232	3.00414	2.45719	3.35115	2.93042	2.86332	3.35165	2.95251	2.43054	3.67692	2.78482	3.48697	3.22846	2.75059	3.58168	2.90286	3.72302	3.37851	3.27591	3.46543	3.27524
CYBB|1536	7.87604	8.63094	8.03366	9.37063	8.21748	7.99385	7.20947	8.85245	8.46885	8.60963	8.42234	8.20223	9.11093	7.73607	7.98105	6.66329	7.72053	10.3808	7.92561	9.18005	7.94588	8.96147	7.39966	7.99109	9.00738	8.15028	8.12323	7.91136	7.70588	7.05859	6.81472	6.99694	7.4718	7.77741	8.25921	8.33327	6.27138	9.1578	7.72944	7.85071	9.49123	7.60136	8.69434	7.41974	8.67758	7.09288	7.4382	7.68584	7.43849
CARD9|64170	3.52877	3.85977	2.81445	3.08889	3.81913	2.91367	2.20692	4.48556	3.93891	3.41288	4.70767	3.6592	4.34727	4.40402	4.94919	2.89794	2.47941	5.69578	3.61175	4.53655	3.67592	4.13641	3.27089	4.87859	5.32485	4.6522	4.94955	4.96365	3.66748	3.56426	3.60113	5.1452	3.92945	4.53462	4.11834	4.5621	3.72429	5.21773	3.66561	5.10493	4.59569	3.83923	5.36024	4.45996	5.1793	3.19399	3.32809	4.31943	4.3843
SYK|6850	7.23713	7.78619	7.58868	8.57055	7.51928	7.78965	7.17553	7.7932	7.32438	7.55193	7.37443	6.99984	7.79685	7.35136	7.676	7.19329	7.81663	9.23069	6.84512	8.01488	8.97337	8.32214	6.64943	8.60552	9.07402	7.78885	7.98842	7.70615	7.15437	6.98464	7.35896	7.07386	8.79042	8.43863	7.9866	7.83835	8.2147	8.28335	7.04515	7.88773	8.14217	8.10148	8.38073	7.77306	8.03622	8.26284	7.40821	7.38194	8.02872
VAV1|7409	6.15042	6.18471	5.89747	7.15913	5.83753	5.62907	5.42132	6.4286	5.60653	6.35047	6.06144	6.17432	6.44017	6.38286	6.64746	6.1544	5.04526	7.97342	5.37785	6.93363	6.06171	6.2915	5.87775	6.35101	7.48624	5.92475	6.47037	6.6855	5.09007	5.32399	5.16891	5.61214	5.90962	5.86368	6.25792	6.53684	5.27903	7.29142	5.49483	6.16224	6.94425	5.57268	6.79759	6.26646	6.30385	6.39351	6.02983	6.71014	6.39632
FYB|2533	7.34324	7.44128	7.67304	9.2318	7.10958	7.3943	6.79825	7.23835	7.62634	7.59895	7.95218	7.5276	8.35593	6.69227	7.06895	6.65211	7.30643	9.30687	7.14062	8.73498	7.59532	7.91963	6.50343	7.36923	8.70113	7.31229	7.56808	7.3118	7.23405	6.4534	7.35208	6.69318	7.01606	7.14307	7.99514	7.06588	5.61894	8.60675	7.03768	7.5175	8.2458	7.06558	7.84582	6.59419	7.70579	7.34267	6.79441	8.01343	7.66131
RASGRP3|25780	5.21945	6.77373	5.42795	6.54113	6.47302	5.44471	4.74382	5.55466	6.66328	6.01738	5.92034	5.95202	5.51847	5.5583	5.47856	4.73473	4.65942	7.17169	5.6281	5.66856	5.32175	5.43098	4.4205	5.97686	7.21904	5.43074	5.92094	5.50696	4.83597	5.70348	4.69006	6.24721	5.55124	4.74366	5.53551	5.33339	4.90378	6.50372	5.54838	5.24848	6.21806	4.90206	6.52525	4.69682	5.6787	5.00194	5.80895	5.94195	5.71585
PDE6G|5148	3.01565	2.6577	2.72695	4.18787	2.4935	1.47805	1.43567	2.67234	1.46864	2.02432	1.89902	2.52566	3.02976	2.37898	3.20886	1.65524	1.72973	4.26728	1.71146	3.34024	2.04332	1.06116	2.06747	3.31348	4.1087	2.18056	3.20739	2.05871	1.73248	2.82202	1.82269	2.47013	2.14333	2.63059	2.68706	2.28995	1.70339	3.33818	2.05757	2.76798	3.45039	2.45052	3.37546	1.2475	3.25544	3.77923	1.85661	3.27405	3.43835
PSTPIP1|9051	5.47735	5.24256	4.42785	6.07938	4.69269	3.91222	3.86376	4.53279	4.82265	4.96025	5.20619	4.91666	5.59762	5.59451	5.7274	4.89508	4.30616	6.6325	4.10743	6.39446	5.32175	5.72181	4.89799	5.77332	6.47748	5.20017	5.84242	5.71722	4.8683	4.37224	5.02048	5.65283	4.46259	5.07282	5.78266	5.09637	4.79707	6.6741	5.5057	5.52404	6.01573	5.30702	5.34617	4.86177	5.93291	6.15313	5.48047	6.21275	6.15959
SH3KBP1|30011	7.6658	8.288	7.19519	8.43703	7.20519	6.98495	6.88014	7.4438	7.60903	7.8642	7.79128	7.72544	7.64275	7.61202	7.70683	7.20864	7.70721	8.41125	7.33228	8.2996	7.68477	7.94438	7.44905	7.75966	8.85131	7.25327	7.84979	7.74708	7.34444	7.06202	7.33472	7.89355	7.9637	8.40057	7.9253	7.58351	7.1167	8.41645	7.37658	7.56399	8.10997	7.55363	7.92605	7.05675	7.53433	7.71263	7.6656	7.98636	7.87341
PLEK|5341	7.39021	7.4915	7.41409	8.78964	7.22735	7.40444	6.59642	7.48641	7.05713	7.31405	6.74179	7.0127	8.1575	7.04175	7.33283	6.61228	6.48415	9.67175	6.2739	8.04172	6.80933	7.33339	6.74292	7.47045	8.64694	7.24616	7.17426	7.11872	6.47158	6.67557	6.02003	6.38239	7.31001	6.98331	7.17348	7.15514	6.00189	8.77596	6.85846	6.38576	7.98019	6.94251	7.57729	6.18315	7.21035	7.16996	7.15011	7.9061	7.20915
APBB1IP|54518	6.48311	6.64654	6.00367	7.55668	5.75277	5.96698	5.32827	6.10839	6.19905	6.93732	6.47201	6.2559	6.61342	6.28285	6.77514	5.91346	6.05038	7.8593	5.6385	7.10007	6.48342	6.87908	5.84649	6.93843	7.69866	6.06055	6.55897	6.41412	6.02511	5.4233	5.50316	6.19306	6.23534	6.23293	6.85915	6.69263	5.27903	7.47897	5.85082	6.72821	7.02847	5.98139	6.94958	5.68534	7.14479	6.55549	6.38423	7.1749	7.09557
SIRPG|55423	5.04594	3.48331	4.11968	5.96247	4.53919	3.1888	3.47469	4.33383	3.51207	4.81787	4.63727	4.44631	5.31935	4.84581	5.10546	4.48036	5.30294	6.38079	3.69386	6.47546	4.47668	4.95383	4.39192	5.10391	6.23382	4.49325	5.31202	4.87411	4.26135	3.74576	4.34641	3.75159	4.3537	4.72407	5.49992	3.9137	3.37448	5.84853	3.81294	4.92665	5.28486	4.3668	4.19784	3.04691	4.76001	5.97367	4.27187	6.00496	5.16786
PTGIR|5739	3.08254	5.20292	2.81445	3.94404	3.3504	1.99028	1.21581	2.67234	2.65595	3.59855	2.97782	2.78749	2.65995	2.84757	3.20886	2.11221	2.56061	4.07326	1.99672	2.58899	3.52907	2.06392	1.91512	3.89861	3.63074	2.59271	2.14492	4.01639	1.58469	2.27837	-0.31881	3.47733	3.81089	2.63059	2.50751	3.95217	3.10306	3.5994	2.71159	3.32363	3.28722	1.74837	1.99966	1.82876	3.46098	2.82177	4.51635	3.78559	3.09132
RAC2|5880	8.38016	7.85333	7.73602	9.18239	7.84415	7.32476	6.85653	7.93838	7.49429	8.58785	8.06821	7.74355	8.31302	8.32281	8.65729	8.13816	7.4385	9.8019	7.18389	8.69391	8.02109	8.63802	7.42457	8.42771	10.0349	7.58149	8.52627	8.48193	7.27078	7.47851	7.50889	7.87361	7.66362	7.55705	8.53018	7.76191	7.29394	9.35421	7.42892	7.9262	8.63606	7.35635	8.08912	7.30621	8.00166	8.47852	8.24281	8.8318	8.50586
DOK2|9046	5.84799	5.7622	4.93693	6.33228	6.01543	4.9115	4.6807	5.95214	5.04491	5.79787	6.03431	5.61235	5.78322	5.68685	6.0495	5.34734	4.81644	7.42999	4.87818	6.53482	4.8511	5.48596	5.50329	6.18838	6.60498	5.43074	5.95866	6.62641	6.09507	5.11542	4.03863	5.6924	5.44908	5.48733	5.75272	5.84354	4.98704	6.82221	5.70752	5.60927	6.5293	5.61049	5.73973	5.00978	5.7685	6.60567	5.68438	6.37061	6.07118
SLC7A7|9056	5.55006	7.44128	5.4957	6.83005	6.32822	5.64056	5.07366	6.68527	6.07845	5.80732	6.57604	6.16667	6.50026	5.4701	6.03984	4.32005	6.05739	7.93901	5.98684	7.15406	6.56107	6.30685	5.65532	6.64185	6.81135	6.13937	6.22165	6.14228	5.8978	5.22958	5.07167	5.89819	6.19646	6.23293	6.265	6.71517	5.09609	6.65027	5.46171	6.78688	7.07508	6.14492	7.3529	5.61773	7.27648	5.94472	5.69435	6.14443	6.15959
TRAT1|50852	3.52877	2.77045	3.93678	5.97181	3.3504	3.47217	3.4242	3.28232	3.56091	4.10714	3.73019	3.47325	4.44836	3.37736	3.13823	3.17291	4.10431	5.68072	4.19463	5.37575	3.85103	4.65118	3.50241	3.81612	5.22733	4.04663	3.81259	3.59121	3.70376	3.31122	4.28988	3.53651	3.32589	4.12061	4.45217	2.40534	2.33206	5.44525	4.15431	3.43455	3.81233	3.39525	3.1988	2.65559	3.83812	3.73482	3.16553	5.0294	4.41074
CD48|962	7.18861	7.33757	6.79904	8.28803	6.50447	6.59381	6.10545	6.76654	6.4003	7.84367	7.08812	6.87864	7.34141	7.19898	7.5041	7.1542	6.35922	8.68291	6.65834	7.90669	7.09256	8.02548	6.5101	7.56819	8.9583	6.9109	7.56502	7.35215	6.79111	6.77502	6.88796	6.88185	6.82024	6.8083	7.75707	7.21568	6.04916	8.08076	6.73455	6.79729	7.7619	6.43914	7.70131	6.26646	7.02842	7.50353	7.34946	8.5925	7.74162
TYROBP|7305	8.14219	8.87272	6.51547	7.56595	7.5697	6.70198	6.31396	8.09408	7.17161	7.53211	8.23243	7.45723	7.58286	7.55191	8.00605	6.29042	7.28269	8.59625	7.27674	8.35828	8.0142	7.68427	7.48671	8.1966	7.7447	7.37226	8.13151	8.1796	7.15109	7.54862	6.83462	7.95449	7.61432	8.13912	7.27174	8.68548	6.70923	7.96962	7.22695	8.26698	8.87391	7.67755	9.27046	6.94164	8.84748	7.75216	7.70313	7.9061	8.0457
WAS|7454	6.68496	6.43189	5.86709	7.2768	5.93308	5.68564	5.28648	6.41606	5.67468	6.49201	6.67307	6.11195	6.55229	6.60029	7.32092	6.06448	5.92566	7.77314	5.67939	7.14266	6.67606	6.81611	6.09723	6.95298	8.02935	6.25715	6.93981	6.80659	5.98882	5.95284	5.88344	6.50598	6.05582	6.36529	6.84975	6.50485	5.95303	7.54248	6.19776	6.73905	7.08339	5.91243	6.85338	6.14363	6.85248	7.01145	6.39038	7.28689	6.91802
CARD11|84433	6.25562	6.32055	5.96595	7.42691	5.4744	5.3216	5.18399	6.07687	5.52273	6.76853	6.27743	5.9609	6.03148	6.44368	7.04502	6.24649	5.27915	7.85762	5.47394	7.06426	6.30682	6.89947	5.59391	6.4294	8.0169	5.96858	6.48982	6.7871	5.5939	5.25377	5.86421	6.11755	6.22765	5.95895	6.90976	5.91344	5.45313	7.74954	5.79874	6.43994	6.71198	5.75253	6.51271	6.07806	6.78235	6.32775	6.28872	6.88364	6.8901
GRAP2|9402	4.8866	3.88504	4.48231	5.67299	3.94671	4.61793	3.20245	4.68687	4.46034	4.57388	4.68459	5.08846	5.00777	4.58289	4.77392	4.66969	4.10431	6.1042	4.13708	5.50009	3.67592	4.3589	4.20741	4.61145	6.09854	4.69458	5.02259	4.63342	4.81954	3.93715	5.1845	4.51074	4.10768	4.29008	4.98581	4.22774	3.21782	5.85689	5.27099	4.60959	5.35522	4.07385	4.50698	5.07845	4.30633	4.92496	4.18965	5.27924	4.79891
CD79B|974	7.37361	6.02909	6.28215	7.99936	5.49542	5.2026	4.31551	5.6858	5.07884	7.18584	5.35983	5.97848	5.25104	6.815	6.79249	6.46031	4.37512	8.09772	5.10521	5.95594	5.68763	7.62121	5.22407	6.18838	9.27999	5.07744	6.50901	6.50042	4.2368	5.24173	5.7536	5.82886	5.66953	4.20783	6.65852	5.4722	5.80484	7.85754	5.02116	4.90755	6.36169	4.14428	6.49369	6.00937	5.02588	6.4218	6.93143	7.1953	6.80295
ACAP1|9744	6.45814	6.11702	6.00367	7.54421	5.91759	5.50882	5.35548	5.51992	5.17608	6.43216	6.38159	5.87899	6.89438	6.63547	7.18299	6.42789	5.41636	8.45286	5.68943	7.49622	6.3872	6.78357	5.94815	7.17606	8.37989	6.3058	7.17025	7.05088	6.18121	5.84553	6.05437	6.78755	6.07309	6.05617	7.09612	6.34059	6.32357	7.95607	6.28869	6.79209	7.15219	6.19555	6.34596	5.99167	6.73362	7.08406	6.55816	7.49326	7.0874
ADAMDEC1|27299	5.31991	5.27159	5.29736	6.62044	6.32822	4.81337	4.59199	5.17764	5.31067	4.38478	5.05237	4.25754	7.41194	4.29087	5.32804	3.69279	4.84913	8.5514	4.42847	6.23181	5.77713	4.85288	4.17422	4.31373	6.73738	4.99507	5.26763	4.47192	5.6131	6.19692	3.23259	3.28366	5.28085	5.56647	6.44425	4.61101	2.84188	6.17008	4.28626	4.7232	6.76978	2.92077	3.48225	2.90286	6.81081	4.12727	3.107	4.9832	4.08923
AIF1|199	7.4357	7.58697	5.91737	7.09221	6.37434	6.43128	5.62506	7.07247	6.41365	6.55508	7.24627	6.87864	7.19637	6.97464	7.35635	5.84637	6.43654	8.00249	6.35185	7.46299	6.86142	7.24053	6.74857	7.59318	7.55676	7.04796	7.25226	7.65331	6.7613	6.49458	6.09618	6.63344	6.40865	6.96256	7.07209	7.84858	6.03357	7.81316	7.19708	7.4792	7.29863	6.82414	8.03752	6.77577	7.61186	7.34267	7.46466	7.79237	7.68587
APOBEC3G|60489	5.82863	6.46996	6.0851	7.56287	7.28885	6.41799	6.02303	6.39704	7.00515	6.33748	7.29663	6.1278	7.03509	6.47639	6.71575	6.79112	5.78914	7.71333	5.41464	7.69144	6.00726	6.17922	6.17477	6.76239	7.68035	7.13516	6.96319	6.54752	6.06749	6.35621	5.86421	6.62664	5.57568	5.79022	6.36072	6.61084	4.97077	7.62548	6.012	7.16214	6.61208	5.93247	6.76094	6.64035	6.60409	6.7906	6.50248	7.20204	7.14366
BCL11B|64919	5.20451	5.06602	5.68173	7.18746	5.07431	6.06405	5.12198	5.39769	5.39389	5.91617	5.58847	5.4828	6.17112	5.5583	6.10611	6.03895	4.44093	7.5046	4.87818	6.74545	5.19757	5.63934	4.9962	6.24465	6.88172	5.75493	5.92094	5.56533	5.32946	4.45802	4.98531	5.18273	5.51377	5.34066	6.2508	5.289	4.57822	7.12159	5.38135	6.00038	6.0753	4.92224	5.38798	5.06159	5.53823	5.99266	5.20156	6.62244	6.11204
BCL2A1|597	4.82932	5.34626	4.21923	5.15522	3.91586	4.27868	4.10725	4.6445	3.78298	4.19619	4.1226	3.61491	5.66218	4.32	4.34272	4.13967	3.46797	6.50145	3.80889	5.25387	4.30675	4.49913	4.27157	5.17182	6.0747	4.67355	4.61362	4.58909	4.05216	5.01993	3.73419	3.75159	3.48923	3.8584	4.37567	4.31887	3.83631	5.62227	5.05115	4.51179	5.11684	3.65852	5.45508	3.74084	4.83583	3.68899	4.37469	5.84195	4.77875
CD244|51744	1.95057	2.17466	2.81445	3.69622	3.15287	2.36752	1.94567	3.75023	3.04728	2.72857	2.72976	2.52566	3.42653	2.76524	2.39789	2.35221	1.72973	4.05	2.23478	4.31067	-0.280589	2.6498	2.20526	2.89827	3.87109	2.91291	2.93208	2.18322	3.66748	2.27837	2.23568	3.1384	2.14333	2.13289	2.7691	2.95251	1.70339	3.5994	2.71159	2.85031	3.28722	4.17825	3.58168	2.90286	3.01568	4.34972	1.707	4.01719	3.33168
CD300A|11314	5.15874	6.11702	4.95629	6.22704	5.32974	5.10642	4.52169	5.82511	5.17608	4.79904	5.7749	5.13625	5.72397	5.18356	5.60179	4.17134	4.69582	6.89975	5.22052	6.29497	5.59221	5.48596	5.03369	5.62373	6.13741	5.29961	5.74866	6.05534	5.24581	5.04786	4.26077	5.21931	5.59972	5.5883	5.49992	6.00776	4.79707	5.67045	4.92725	6.30046	6.10827	4.77463	5.81318	5.49748	6.49138	5.72393	4.80114	5.52476	5.7781
CD6|923	6.93169	5.98303	6.04043	7.66137	6.16724	5.85305	5.47191	6.09271	5.73975	6.75882	6.66719	6.09592	6.94283	6.36899	7.1786	6.42789	5.75504	8.26362	5.82316	7.74771	6.0969	6.93941	6.12354	7.42595	8.27746	6.47337	7.03997	7.14575	6.61658	5.8925	6.02003	6.92124	6.21991	6.73188	7.33034	6.09629	6.02572	8.22162	6.45497	6.30776	7.01984	6.40369	5.72893	5.60614	7.12225	7.01145	6.1361	7.53922	7.5136
CD68|968	9.06874	10.2708	8.59643	9.90501	9.43489	8.4111	8.01617	9.93711	8.8155	8.86971	9.14105	8.73959	9.57915	8.34069	9.10088	7.35718	8.84601	10.5222	9.05345	9.72667	9.62124	8.83748	8.87794	9.22486	9.18114	8.61897	9.16615	9.09387	8.66245	8.6128	7.62483	8.49177	9.47255	9.48583	8.7084	9.93932	7.66147	9.26367	8.34029	9.12739	10.4798	9.31121	10.6206	8.12114	10.0254	9.13198	8.2597	8.82744	8.81638
CD72|971	5.27771	5.20292	4.99426	6.08799	4.19821	3.30891	3.14124	4.10298	2.97705	4.38478	4.0522	4.0403	5.17933	4.97961	4.77392	3.96994	4.28242	6.46234	4.07715	5.30931	5.06168	5.67526	4.70238	5.77332	6.79686	4.14159	4.83255	5.11201	3.84038	3.90696	4.13804	5.40544	4.85099	4.78206	4.59398	4.5621	4.12807	5.92996	4.45281	4.94551	5.13295	4.14428	5.51919	4.45996	4.90787	5.93494	3.97734	5.13176	5.13651
CFP|5199	4.94169	3.38047	3.42765	4.80438	3.97692	4.41875	3.37188	4.78766	3.3548	4.0762	4.63727	4.07341	4.67384	4.69832	4.24527	4.29151	2.71045	6.85348	3.69386	5.02463	3.80921	4.62693	3.74771	4.95767	6.28318	4.85263	4.56554	5.36956	3.8726	4.28104	3.77594	4.59667	4.81037	3.70695	4.9155	4.72647	4.59955	5.19156	3.9466	3.58641	4.42301	3.14344	3.99635	3.9011	4.10653	5.73525	4.07218	5.24049	4.62915
CLEC10A|10462	5.40077	3.80787	4.53478	5.23493	5.0461	5.72935	5.12198	6.57678	5.11198	4.79904	6.04341	6.60628	6.73345	6.35498	5.61486	4.26239	4.8652	7.74987	5.60706	6.97707	3.89168	5.79983	4.93808	6.04182	6.19012	6.46727	5.81184	6.53589	6.0535	4.41577	4.6457	6.01724	4.56382	5.4989	6.23645	5.63474	5.18341	7.40115	5.32109	5.74459	6.5293	4.68297	5.68488	5.3935	5.92425	4.7351	5.52586	7.01572	6.50462
CLEC4A|50856	3.32284	4.38752	3.18656	4.18787	3.60372	4.09039	3.31758	3.93736	4.11274	3.5087	4.18973	3.8239	4.8688	3.63086	4.10417	2.97175	3.19032	5.57876	3.84528	4.86728	3.89168	4.65118	3.27089	5.05079	4.75395	4.11062	4.43784	4.3708	3.70376	3.26436	3.50508	4.06469	3.58867	3.92856	3.98736	4.43206	3.42313	4.86708	4.09795	4.51179	4.74989	3.50638	5.03141	3.93853	4.67997	3.37851	3.60683	4.86929	4.2734
CLEC7A|64581	4.26438	6.28303	4.74982	6.05323	5.06027	4.96733	4.44778	5.37195	5.28183	4.59586	5.71919	4.80282	6.29165	4.32	5.10546	3.40377	5.10061	7.05386	4.86051	5.91185	5.35119	5.56469	4.65506	5.42934	5.41619	5.51592	5.5028	5.68599	4.71677	4.49907	4.16972	4.51074	4.9848	5.51038	5.47569	5.84354	4.75967	6.33461	4.87789	5.58543	6.88365	5.41067	6.55614	5.29593	6.31714	4.46296	4.39929	6.05792	5.15227
CLIC2|1193	6.30548	6.40594	5.42795	6.91962	5.95601	5.90162	5.02366	5.85328	6.42029	5.65858	6.323	6.79675	6.20763	6.01541	6.06862	5.26165	5.62894	7.25796	5.92017	6.72521	5.13122	6.57752	4.97709	7.09092	6.34427	5.86106	6.22939	6.41412	6.33369	4.68843	5.71118	6.1652	5.4753	5.53308	6.50537	6.23535	4.98704	6.44952	6.21774	6.26338	6.34104	5.32229	6.35301	5.48488	6.09599	6.31272	6.50815	6.86677	6.83747
CST7|8530	5.45227	5.23275	5.37137	6.78838	5.24539	5.1229	4.5455	4.72803	4.65284	5.55016	5.90044	4.80282	5.71385	6.23011	5.62781	5.12275	5.23035	6.72719	5.68943	6.93803	5.47673	5.63934	5.10586	5.65965	7.0703	5.46786	5.70494	6.72188	5.15702	5.35786	5.66748	5.35701	4.07375	5.24766	5.78266	4.79155	5.08101	6.78768	6.04963	5.4065	5.58338	5.71831	5.93099	4.97417	5.65796	6.724	5.58066	6.69111	5.89509
CTSW|1521	5.91376	5.28113	4.81492	6.07938	5.40943	5.02107	4.59199	4.50937	3.90148	5.20874	5.84945	5.13625	5.7539	5.76307	6.35997	4.42888	6.02914	6.52273	4.22256	4.28324	5.18126	5.20387	5.46264	5.96734	5.62753	4.8338	3.14333	5.56533	5.75816	5.57499	5.88344	5.20114	4.87089	5.31469	5.659	4.6583	4.70168	6.65027	4.38377	6.39949	5.7069	6.59186	5.87329	5.04452	5.53823	6.98326	5.4689	7.15767	5.90443
DPEP2|64174	4.9596	4.96301	3.18656	4.78332	3.20484	3.1888	2.94031	4.13394	3.40915	3.68314	4.43079	3.52203	4.47256	4.16809	4.34272	2.97175	3.24047	5.05555	3.94924	4.5596	4.74418	4.38806	3.83523	4.53616	5.15341	3.28982	4.81209	4.49612	3.51249	3.87613	3.60113	4.59667	3.72607	4.46551	4.59398	5.2432	4.03722	4.91586	4.31126	4.43382	5.29921	3.96131	6.19712	3.82319	5.25029	3.64167	3.87582	4.86929	4.60645
ETS1|2113	9.05215	10.1026	9.24626	10.6307	9.42122	9.30493	8.82133	9.26629	10.0665	9.88311	10.0384	9.50864	9.70514	9.50425	9.08923	8.93166	9.49134	10.5677	9.87456	10.0864	9.42232	9.86238	7.95565	9.47804	10.417	9.41225	9.53719	10.1125	9.21154	8.32674	9.34242	9.44342	8.79693	8.56101	10.0778	8.84857	8.53968	10.1853	9.1436	9.56164	9.77853	8.31118	9.14502	9.07036	9.46709	9.20094	8.97047	9.21909	9.17273
FPR3|2359	5.6305	8.01083	6.01295	7.48023	6.90091	6.10611	5.60253	7.15402	6.64074	6.06544	6.2697	6.45746	7.15584	5.36221	6.31264	4.45485	6.54028	7.66055	6.02699	7.27387	6.69341	5.76691	6.05227	6.23674	6.67534	6.5446	5.97715	7.07116	5.7408	6.55422	4.94926	5.61214	6.7086	6.65637	5.86891	7.24696	5.76765	6.93695	5.69807	5.54891	7.71451	6.284	7.28076	5.88067	6.87062	5.9832	5.52586	6.28435	6.10396
GFI1|2672	3.75068	3.93428	3.97526	5.38225	3.64193	4.09039	3.57067	4.55583	4.07961	4.61751	4.34504	4.16841	5.11928	4.63018	4.77392	3.93346	4.02069	6.08716	4.22256	5.7308	4.27637	3.87325	3.91774	4.87859	5.44126	4.54048	5.05777	5.06423	4.40047	3.26436	4.623	3.70075	3.00433	4.05939	4.95108	3.98963	3.42313	5.59257	3.91433	4.98249	5.39584	4.1095	3.13476	4.11236	4.81724	4.43548	3.68893	5.24049	4.79891
GPR171|29909	2.62484	4.56996	3.68147	5.36818	3.43987	3.41977	3.57067	2.83189	3.40915	3.5087	4.70767	3.37043	5.78322	3.13665	3.67585	3.04197	4.76598	5.98662	5.14954	5.15141	4.76621	3.26711	3.27089	4.01411	4.90576	4.54048	4.43784	5.38261	4.35557	3.87613	4.79533	3.41562	2.5899	4.36789	4.96855	2.51219	3.94026	4.81659	4.75571	5.08806	4.77063	3.96131	3.58168	3.46115	5.35709	4.84365	2.52656	5.49214	3.9875
GPR183|1880	6.26285	7.74711	6.51547	7.45048	6.7819	7.89176	7.55574	6.17688	6.4003	6.35692	6.23833	6.45118	7.33812	6.66415	6.3365	6.41472	7.15124	8.91304	7.53525	6.76044	7.86654	6.53904	6.37058	7.2128	7.48925	7.67705	6.02237	6.96242	5.72324	5.93051	6.42624	5.48271	5.35334	5.81821	6.49335	6.11336	5.74868	8.47459	8.01654	6.32226	7.19118	4.24388	8.10801	6.74968	6.65731	5.02056	7.79406	8.11332	6.76246
GPR65|8477	4.64242	5.0097	4.42785	5.94361	4.19821	5.07289	4.16988	4.36025	4.29698	4.89082	4.15656	4.44631	4.42374	3.72097	4.34272	4.04024	4.25828	6.44906	4.47566	5.21085	3.80921	5.08426	3.70187	4.95767	5.45364	4.49325	4.96816	4.51993	3.96518	3.71124	3.81653	4.06469	4.78961	4.39292	4.52482	4.31887	3.16158	5.76224	4.84403	4.07146	4.77063	4.55953	5.49388	4.62975	4.59524	4.8012	4.21758	5.42461	4.95079
IGSF6|10261	5.04594	5.42588	4.68164	6.23482	5.87811	4.66371	4.22991	5.92584	5.32487	4.74103	5.10549	5.07217	6.29165	4.23079	5.26314	3.7358	4.81644	6.76696	4.19463	6.3289	5.26099	5.08426	4.85676	5.72892	5.19822	4.88958	5.10898	4.9106	4.80291	4.49907	3.64686	4.94133	5.35334	5.57743	4.86042	5.56199	2.76846	5.78867	4.18168	5.03624	6.36851	5.42489	6.64503	4.01059	5.88909	5.66598	4.37469	5.25353	5.15227
KCNA3|3738	2.9455	3.41557	4.65818	5.90514	4.14599	3.66457	3.4242	3.10618	3.97539	3.94532	3.25358	4.00642	3.88895	3.13665	3.13823	3.23418	3.19032	6.48853	3.56887	4.73181	3.42214	2.74303	2.20526	4.4012	4.39194	2.91291	3.72776	2.91568	3.66748	2.27837	2.89637	2.05027	3.00433	2.45156	4.40162	2.28995	3.16158	4.86708	3.50152	1.49116	4.34217	2.33482	3.26012	3.11388	3.07946	3.43512	3.107	3.46543	3.27524
C13orf18|80183	5.11147	5.91106	4.9173	6.51582	4.61798	5.18701	4.28754	5.54317	4.84253	5.97607	5.26962	5.02218	4.75501	5.19932	5.19518	4.00552	4.0491	7.14997	4.5873	5.1665	4.98861	5.47241	3.95729	4.56169	6.73231	4.88958	4.61362	6.00562	4.02375	4.55853	3.5539	5.02636	4.46259	4.29008	4.84158	5.69268	5.95303	6.19005	5.42782	4.84868	5.2109	3.9998	4.86375	5.50996	5.34416	4.71238	5.29628	5.59812	5.94117
KLRG1|10219	4.23528	2.77045	3.31214	4.57855	2.7247	3.57157	2.86659	3.04234	4.0457	4.19619	3.63705	4.19874	4.02608	4.10255	3.40211	2.23719	3.46797	4.40198	2.69975	4.99112	4.07932	4.44466	2.74673	4.42922	4.79343	3.71729	3.59037	3.83847	4.50696	3.11392	3.77594	4.28776	2.77018	3.34594	4.29489	4.98947	1.70339	4.44778	2.98455	3.80861	3.73	2.92077	3.80386	3.17788	3.55372	3.12683	3.84033	4.16246	4.08923
KYNU|8942	4.37526	5.64877	3.63415	5.08812	3.97692	4.94896	3.07732	4.57851	3.97539	3.94532	3.77459	4.19874	5.11928	3.37736	3.40211	2.45873	3.77064	6.15414	3.56887	4.69064	4.36565	3.20293	3.65453	4.53616	5.72262	3.71729	4.49029	4.20445	2.97322	3.60244	2.81858	3.53651	3.68171	4.05939	4.05434	4.13047	2.97837	4.61468	4.0393	3.84922	5.14888	3.5589	4.45548	3.11388	4.83583	4.05686	3.32809	4.52688	4.15327
LAG3|3902	5.40077	4.0505	4.72745	6.14688	6.02269	4.47119	3.74536	4.66584	4.60707	4.50584	5.33038	4.22844	5.00777	4.69832	5.29595	4.50543	4.25828	6.41305	4.65035	5.95594	4.96975	3.65072	4.79261	5.7062	6.44686	4.73575	5.70494	5.54226	4.94607	6.13966	4.89345	5.00557	3.92945	4.90896	5.43856	5.33339	5.01905	5.41163	5.30872	5.82823	5.97163	5.35236	5.06616	5.02725	5.38259	7.44959	4.3242	6.10182	5.02112
LILRA4|23547	1.63117	2.82369	2.6338	4.57855	2.31581	2.25239	0.956323	2.97555	0.986988	3.80138	1.04981	1.62511	3.15468	3.2007	2.72151	2.73792	1.58198	4.55852	2.34054	0.930405	3.04357	2.55014	2.44671	3.05034	3.23156	3.54272	2.27019	2.84204	1.23407	3.67588	0.254039	1.18674	4.53917	3.62481	2.06319	3.83355	1.53651	2.44079	1.48466	1.00797	4.06832	2.55763	6.18926	2.35699	3.46098	3.25815	1.85661	3.11177	2.33521
LRMP|4033	5.31991	5.17246	4.63433	6.28062	4.79797	4.66371	4.28754	4.93556	5.20709	5.17992	5.34518	5.15183	5.37177	5.21491	5.71532	4.34804	4.44093	7.23751	5.13491	6.15065	4.69909	6.0392	4.14026	5.01426	8.95286	4.81471	5.77003	5.17335	4.71677	4.07927	4.23105	5.10667	4.65842	4.29008	6.05211	5.14699	4.09842	7.53729	4.45281	6.04477	5.13295	4.14428	5.71804	5.00978	5.22231	5.09272	4.90786	5.62845	5.07171
LST1|7940	6.0028	6.11702	4.34211	5.23493	5.07431	4.87305	4.1389	5.43546	4.53557	5.3053	5.93019	5.1825	5.76374	5.37614	5.94991	4.64733	4.8811	6.67493	4.56565	6.21012	4.39422	5.5774	4.333	6.48385	6.40924	5.43074	5.87237	6.08757	5.32946	4.90245	4.5765	5.78072	4.72551	5.31469	5.88739	6.39046	4.70168	6.52484	5.38135	5.96386	5.90752	5.27599	6.66784	5.04452	6.24249	5.6541	5.60201	6.70066	6.2935
LY9|4063	5.52623	4.42245	4.58541	6.35386	4.49812	4.4967	4.34295	4.72803	4.26786	5.55016	4.34504	4.70057	4.99111	5.18356	5.34382	4.96904	3.50947	6.97269	4.42847	6.10438	4.93127	5.25224	4.55548	5.52332	6.68587	4.36793	5.73785	5.01481	4.08003	3.71124	4.23105	4.06469	4.65842	4.74366	5.659	4.28913	4.85141	5.88166	4.00906	4.17093	5.5357	4.68297	4.50698	4.35313	4.95963	5.36456	5.17331	6.03546	5.10448
MAP4K1|11184	6.38051	5.82882	5.78282	7.31765	5.78728	5.18701	5.07366	5.72699	5.16032	6.32437	6.00665	5.6784	6.3516	6.47639	6.78095	5.9865	5.48036	8.01004	5.22052	6.99409	6.19759	6.27598	5.81454	6.81112	8.19695	5.69357	6.70481	6.78219	5.7408	5.35786	5.80493	6.1368	5.73612	5.91642	6.93664	5.78081	5.9195	7.62548	5.76294	6.43328	6.84994	5.99098	5.93099	5.67429	6.53752	6.76322	6.30183	6.9003	6.74698
MNDA|4332	5.45227	6.20993	4.74982	6.07938	5.19488	5.48351	4.6807	5.76704	5.65232	5.65858	5.53784	5.4828	6.2004	5.03337	5.06795	4.40243	4.97295	6.9127	4.5873	6.36859	5.36569	6.01136	4.7482	5.96734	5.60552	5.59635	5.64837	5.40835	5.0763	4.99144	4.10566	4.72941	5.2659	5.4989	5.10117	5.74839	3.8718	6.83495	5.19242	5.26358	6.1164	5.32229	6.30289	4.90022	5.60476	4.16123	5.39743	6.21275	5.92292
MS4A6A|64231	7.73502	8.48469	6.9564	8.39427	7.32453	7.29234	6.84218	7.99638	7.64345	7.21098	8.00205	7.66155	7.71553	7.53026	7.83238	6.14645	7.66193	8.574	7.21551	8.40516	8.0165	7.87141	6.6312	7.75136	7.96166	7.55298	7.85729	8.13982	7.75641	6.66659	6.93018	7.2697	7.51669	7.84019	7.81133	8.32046	6.45807	8.42349	7.22366	8.52217	8.39687	7.69525	8.56969	7.34854	8.79502	7.47681	7.62186	8.11689	7.97879
MSC|9242	5.46486	6.58235	4.48231	5.7401	4.83142	4.30781	3.78592	5.33246	5.19167	5.84452	5.28505	6.08785	4.60981	5.5583	5.65336	4.57813	5.10061	6.73085	3.77156	5.26793	5.49003	5.67526	4.23984	6.22879	6.46531	4.92561	5.28258	6.42677	5.25806	4.74071	4.94926	5.62583	5.89026	5.13349	5.85018	5.37645	6.19638	6.19665	6.38604	5.1705	6.13251	4.77463	5.53168	4.73985	5.42003	5.09272	6.55269	6.21941	6.07945
NPL|80896	5.77907	6.28303	5.4957	6.80415	5.44228	5.17125	4.95418	5.62172	5.44681	4.76063	5.44473	4.98785	6.29165	4.74202	5.08683	4.50543	4.97295	7.28809	5.04391	5.99028	5.36569	5.40269	5.46264	6.08649	6.00915	5.28582	5.67127	5.40835	4.81954	5.50618	3.69118	5.12606	6.09016	5.76167	5.03638	6.31129	4.66169	5.49961	4.45281	5.42004	6.9166	5.96202	7.45149	4.60668	6.17839	5.44946	4.6859	5.49214	5.27248
P2RY10|27334	4.32089	3.93428	4.81492	6.25025	4.11915	4.87305	4.16988	3.90183	4.17681	4.9771	3.73019	3.8239	4.58783	3.13665	3.90585	4.00552	4.13114	6.48853	3.9823	5.12074	3.80921	4.3589	3.39129	4.65956	5.73281	4.3415	3.81259	3.63548	3.51249	2.82202	3.69118	2.47013	3.38241	3.74633	4.501	3.34828	3.55996	5.63203	4.1264	3.13942	4.68581	3.45189	3.6747	3.7826	3.5081	4.16123	4.62463	5.1735	4.48728
P2RY13|53829	4.50286	4.50626	3.63415	5.07084	4.19821	4.4967	3.97318	5.35891	5.78155	5.60539	5.4029	5.63471	5.95625	4.96124	5.14202	3.60274	3.58903	7.55091	4.40428	6.31542	4.69909	5.48596	4.10548	5.58689	5.5374	4.96076	5.38308	4.99796	4.48628	2.82202	3.64686	4.70382	4.63535	5.07282	5.10117	5.704	3.10306	6.11543	3.88132	5.74459	5.5357	4.86082	5.01371	4.95604	5.29127	4.46296	4.13211	5.04447	4.87685
P2RY14|9934	3.32284	3.44984	3.04901	4.74026	2.57475	2.25239	2.61972	2.67234	3.46153	3.41288	3.05186	3.31614	4.09005	3.26202	2.2716	2.55792	2.97025	4.74388	3.22665	4.07508	2.89154	3.8314	1.91512	3.42899	3.49366	2.4013	2.93208	3.59121	2.91252	2.45566	3.40218	2.69458	2.77018	3.18328	3.8433	2.70471	2.1123	4.61468	3.70388	3.58641	4.31419	1.74837	2.58315	2.97668	3.76242	3.43512	2.91565	3.88943	3.27524
PRR5L|79899	5.15874	6.70091	5.13688	6.46383	5.3414	4.4967	4.22991	5.85328	5.7291	5.17992	5.67301	5.63471	5.14961	5.23034	5.57531	4.00552	4.13114	6.30422	4.52136	6.43864	4.96975	5.31432	4.77057	5.89886	6.00074	5.50405	5.22184	5.92766	5.2942	4.23318	4.45322	6.26481	5.03856	5.0415	5.06914	5.78081	4.57822	6.08731	5.095	4.94551	5.66319	5.0743	6.0399	5.1757	4.7004	5.02056	5.15898	5.49214	5.95021
PTPRCAP|5790	7.46106	6.39719	6.32747	7.8854	6.50447	5.79252	5.47191	6.4286	5.66354	7.69374	7.07486	6.53081	6.83961	7.79172	7.93751	7.04302	6.0851	8.68763	5.95389	7.79945	6.78257	7.73622	6.8571	7.51362	9.19226	6.69307	7.6739	7.62615	6.13547	6.64389	6.75855	7.62023	6.55108	6.63554	7.9253	6.67549	6.77631	8.3064	6.81104	7.10039	7.4796	7.18734	7.01775	6.2738	6.98744	8.07298	7.1282	8.02867	7.82262
PVRIG|79037	5.53819	4.9511	5.01288	5.99946	4.76373	4.21861	4.74382	4.3862	4.17681	5.20874	5.30032	4.61321	5.22278	5.67563	5.75126	5.07331	3.90108	6.14868	4.47566	5.84776	5.46331	5.8943	5.27191	6.33628	6.55991	5.28582	5.91136	6.06347	4.76907	4.77454	5.47808	6.20223	5.17282	5.14826	5.84073	5.73742	5.12579	5.94571	5.00593	5.82823	5.60663	5.12742	5.79257	5.55886	5.7588	6.17823	5.08509	5.68726	5.60572
RASSF4|83937	7.06586	7.93725	6.59176	7.51577	7.09244	6.88703	6.15274	7.15779	6.98739	6.08888	7.32677	7.16254	8.16494	7.31203	7.00091	6.42132	6.60869	9.26266	6.89805	7.89315	7.46671	7.35201	6.80927	7.73181	8.20613	7.18802	7.4171	7.43589	6.99882	6.57357	6.59904	8.34223	6.79963	7.24625	7.609	7.38341	6.12465	8.0318	7.26903	8.27631	7.59166	7.10143	7.67622	7.01355	8.16675	6.83335	7.05268	7.70019	7.82508
RNASE6|6039	6.17362	7.17808	5.5477	6.66717	5.77013	6.05549	5.16874	6.70602	6.46587	6.29779	6.57604	6.14347	6.75827	6.28285	6.22163	4.73473	6.86593	7.24521	5.87688	7.25282	6.30682	6.8268	5.66729	6.80043	7.0582	6.44882	6.49624	6.84008	6.75699	5.91543	6.29596	6.14633	6.0471	6.64599	6.81638	6.85369	5.9695	6.7833	5.96551	7.47596	7.40527	6.43914	7.22418	6.61746	7.19604	5.21092	6.41472	6.90857	6.461
SAMSN1|64092	5.88594	5.88625	5.72753	7.19943	5.23292	6.01191	5.6799	5.56605	5.60653	5.7299	5.82854	5.47042	6.38386	4.8657	5.43503	5.00464	5.42722	7.36314	5.87688	6.00714	5.95067	6.11091	5.24019	6.08649	6.76743	6.06863	6.24474	6.07154	5.04836	5.30096	5.56402	5.25499	5.14041	5.11856	5.96776	5.2276	5.15489	6.61624	6.19104	5.08806	6.40213	5.17866	6.32459	5.50996	6.15638	5.36456	5.63345	6.87944	5.7781
SIGLEC1|6614	6.13474	7.75055	6.04948	7.57211	6.15408	4.68606	4.61468	5.98647	5.17608	5.08984	5.71919	5.1825	5.90381	5.44387	5.29595	3.10893	5.60999	6.41305	5.47394	6.68909	7.1854	5.44493	6.19145	5.35825	5.15341	4.69458	6.20606	6.09551	5.52461	6.62083	4.47873	5.12606	7.70577	7.34255	4.78355	6.0703	4.37063	5.68928	5.42782	6.53013	7.40859	6.07452	6.84839	4.88112	6.85248	6.75213	5.63345	5.73451	5.30104
SIT1|27240	5.37432	4.19892	4.42785	6.08799	4.2973	3.66457	3.14124	4.48556	4.35352	5.79787	4.58836	4.76278	4.75501	5.05085	5.62781	4.91393	3.93192	6.53534	3.05083	5.41419	4.30675	5.73322	4.4205	5.23668	6.792	4.31458	5.34087	5.11201	3.80742	3.74576	4.0039	4.87409	4.70349	4.53462	5.49992	4.40459	3.60283	6.22918	3.97817	4.3514	5.5357	4.72953	3.95985	3.74084	4.59524	5.37906	4.87316	5.86761	5.70521
SKAP1|8631	5.15874	5.10954	4.11968	5.7401	4.06393	4.09039	4.16988	4.50937	4.91945	5.44508	5.01584	4.84177	5.44698	5.33393	5.34382	4.79697	4.39739	6.12104	4.65035	5.92965	4.60445	5.06633	4.58103	5.82696	6.31065	4.49325	5.17455	5.79734	4.69891	4.55853	4.45322	4.85096	4.23593	4.90896	5.47569	4.98947	5.76765	6.34058	5.095	5.51144	5.66319	4.70643	4.69636	4.32515	5.38259	5.21092	4.78256	6.46328	5.83778
SLAMF1|6504	4.23528	3.93428	4.08491	5.82498	3.94671	3.8343	3.01044	3.78965	4.01097	4.38478	4.25388	4.31404	4.79394	4.32	4.434	4.13967	4.02069	6.70502	3.38334	5.38868	3.89168	4.20356	3.70187	4.95767	5.96662	3.54272	4.49029	4.58909	4.35557	3.35659	3.60113	3.53651	3.07463	3.96239	5.38753	3.34828	3.60283	5.67989	4.1264	4.17093	5.2109	4.07385	3.1988	3.23916	4.27943	4.51641	4.10245	4.95156	4.02222
SLAMF8|56833	6.23372	7.21839	5.88741	7.23088	6.91268	5.98512	5.59114	6.98603	6.0359	5.63754	7.03435	6.5007	8.05303	6.53346	6.59568	5.34734	7.06342	8.62506	5.97867	7.88405	7.2257	6.51281	6.09723	6.98636	7.31032	6.00271	6.76459	7.16097	7.45499	5.63146	5.88344	6.09804	5.64664	7.01993	7.33034	6.23535	5.23883	7.24445	5.86778	7.35779	8.04122	6.56643	5.78216	5.61773	7.75545	6.30515	5.74321	6.94115	6.40949
SLC15A3|51296	7.39021	8.38749	6.59794	7.73998	7.53459	6.45751	5.89909	7.61815	6.82195	7.07673	7.35263	7.18164	7.13703	7.09327	7.28459	5.82661	5.86302	8.33392	6.86298	7.7602	7.83822	7.33714	6.94334	7.61469	7.60193	6.65065	7.61312	7.49414	6.38486	7.06202	6.62212	7.15636	7.10273	7.43884	6.97603	8.13228	6.58644	7.53209	7.071	7.41977	8.20638	7.27628	9.29081	6.34522	8.12957	7.11904	7.20346	7.47111	7.63351
SLC2A6|11182	4.64242	4.91476	3.68147	5.05336	6.47831	3.52273	5.42132	5.0697	4.82265	5.10525	4.51172	4.47136	5.10387	4.82564	4.65247	3.96994	3.42525	7.30046	3.33298	5.18143	4.80928	4.99232	3.79213	5.4154	6.11421	4.73575	4.77029	5.39554	3.66748	4.02409	3.856	5.12606	4.43613	4.29008	5.46342	4.43206	6.53756	5.11005	4.31126	4.32285	4.87009	3.96131	4.40207	3.86267	4.76001	4.8012	4.8376	4.85225	4.48728
SP140|11262	5.48972	5.39103	5.42795	7.09221	4.88019	4.66371	3.70363	4.55583	4.32553	5.89859	5.25402	3.97172	5.55292	5.41716	5.69085	5.13886	4.94298	7.34415	4.47566	6.1122	5.18126	5.81063	4.83569	5.68311	7.63218	4.90771	5.716	5.3564	4.68082	4.39417	4.52844	5.1452	4.83082	4.90896	6.46901	4.45903	4.64127	6.47145	4.31126	4.80805	6.34796	4.79667	4.82368	4.62975	5.59388	5.68944	5.91511	6.06533	5.38345
SPIB|6689	5.14316	3.48331	4.95629	6.27308	5.52639	6.50229	4.10725	5.49629	3.86305	6.14215	4.22216	4.74234	5.99853	6.20691	5.53464	5.62406	3.24047	8.60824	4.40428	6.18811	4.72181	5.93439	4.20741	4.2206	8.0701	6.62349	6.25235	4.71819	1.86654	5.72094	4.55267	4.65124	4.94782	3.70695	6.13953	5.07909	4.66169	6.90106	3.81294	3.84922	4.85074	2.20902	4.19784	4.40753	3.55372	4.56796	5.56986	6.14443	5.54733
SPOCK2|9806	8.91892	8.34828	8.05178	9.56206	9.49157	8.01828	7.5528	8.75126	8.36268	9.39827	9.1002	8.59032	8.58826	8.62517	9.12619	8.60047	7.90285	10.2779	8.38244	9.40587	8.0528	8.98552	7.8493	9.17609	9.83242	8.58418	9.05193	9.28315	8.23518	7.83377	7.91145	8.48051	7.87784	8.56101	9.4891	8.45546	8.09029	9.81065	8.20843	8.56547	9.38089	8.32262	8.1871	8.28993	8.74304	9.26188	8.41855	9.45668	9.2653
TCF7|6932	8.21853	5.7485	7.16221	8.12393	6.756	6.73987	6.08122	6.81987	6.96035	7.78508	7.21035	7.29476	7.4088	7.76813	7.41728	7.92477	6.13235	8.33392	6.56868	7.93781	6.78796	7.28771	6.05227	7.28357	8.58783	7.50617	7.47355	7.43275	6.18121	6.67557	7.40294	6.81769	6.94746	7.18308	7.52884	6.71517	6.75746	8.18395	6.96864	6.54874	7.36492	5.46672	7.5063	7.11512	6.42541	6.724	7.27831	8.16252	7.92248
TMEM156|80008	3.37714	3.41557	2.72695	4.62663	2.57475	3.3654	1.79485	2.58542	2.56312	3.80138	3.58812	2.93888	3.61227	3.53474	3.40211	3.10893	3.0285	5.7617	3.11185	4.13768	3.18109	4.29875	2.06747	4.08627	6.23382	3.23345	3.63763	3.34688	2.56353	2.82202	3.60113	3.1384	2.85253	2.99993	4.95108	2.40534	4.03722	4.37985	2.37465	3.58641	4.87009	2.75059	2.58315	2.46354	4.16649	3.12683	3.04599	4.24308	3.75962
UBASH3A|53347	3.94296	2.97255	4.04928	5.72913	3.88433	3.3654	3.4242	3.97204	3.82357	5.01022	3.31501	4.00642	4.42374	4.29087	4.98988	4.07415	2.63747	6.13769	1.99672	5.30931	2.04332	3.95346	3.79213	5.01426	5.35155	3.83563	4.79134	4.56641	3.33883	3.06008	2.73636	4.25289	4.00341	4.09033	4.52482	3.61122	3.21782	5.59257	3.50152	4.43382	4.47449	4.2756	2.8457	3.29794	4.33275	5.12749	3.51977	5.68726	4.96869
VPREB3|29802	5.48972	4.23866	4.21923	5.64991	2.21803	3.52273	2.70679	3.62507	1.6601	6.05754	2.63659	2.93888	2.65995	5.18356	4.57437	4.62463	2.09938	6.02291	2.12065	3.04598	4.27637	5.59	3.20669	4.53616	7.0823	2.29515	4.66014	4.39675	-0.445197	3.44328	3.23259	4.25289	3.43681	2.54385	4.29489	3.9137	4.51229	5.58253	1.93424	0.276195	4.25654	1.74837	3.88396	3.93853	1.57035	3.25815	5.34774	5.43608	5.30104
ZBTB32|27033	1.95057	1.69258	2.81445	4.18787	2.11313	0.995755	1.21581	1.76246	1.24782	2.3688	2.05118	0.955138	2.48064	2.37898	2.81504	2.23719	1.72973	4.20546	1.86113	3.22963	3.04357	2.44307	2.65348	3.58658	4.56159	1.91982	2.77183	2.98575	1.58469	1.9634	1.82269	2.58672	2.38383	2.54385	2.99046	2.51219	1.98844	2.52706	2.71159	2.26644	2.89229	1.91879	2.37716	2.24194	2.46691	3.12683	1.54007	3.32433	2.22032
[truncated: 3 more columns]

## Sheet: PRAD_CL4
Gene	TCGA.2A.A8VT.01	TCGA.CH.5740.01	TCGA.CH.5748.01	TCGA.CH.5791.01	TCGA.EJ.5507.01	TCGA.EJ.5514.01	TCGA.EJ.5522.01	TCGA.EJ.5524.01	TCGA.EJ.5525.01	TCGA.EJ.5526.01	TCGA.EJ.5527.01	TCGA.EJ.5542.01	TCGA.EJ.7218.01	TCGA.EJ.7327.01	TCGA.EJ.7782.01	TCGA.EJ.7784.01	TCGA.EJ.7788.01	TCGA.EJ.7789.01	TCGA.EJ.8469.01	TCGA.FC.A4JI.01	TCGA.G9.A9S0.01	TCGA.G9.A9S7.01	TCGA.HC.7081.01	TCGA.HC.7231.01	TCGA.HC.7738.01	TCGA.HC.7749.01	TCGA.HC.7820.01	TCGA.HC.7821.01	TCGA.HC.8216.01	TCGA.HC.8256.01	TCGA.HC.8257.01	TCGA.HC.8261.01	TCGA.HC.8262.01	TCGA.HC.A9TH.01	TCGA.HI.7171.01	TCGA.J9.A8CL.01	TCGA.KK.A59Y.01	TCGA.KK.A5A1.01	TCGA.KK.A6E0.01	TCGA.KK.A6E2.01	TCGA.KK.A6E5.01	TCGA.KK.A7B4.01	TCGA.KK.A8I6.01	TCGA.KK.A8I8.01	TCGA.V1.A8MM.01	TCGA.V1.A8WW.01	TCGA.V1.A9OF.01	TCGA.V1.A9OL.01	TCGA.V1.A9ZI.01
CX3CL1|6376	8.60293	8.44287	7.66795	8.22803	8.39666	8.39046	8.51389	8.73965	7.77592	9.27646	9.17909	8.24861	8.25125	8.76178	8.91096	7.96053	8.46966	7.55253	8.21119	4.19166	7.62273	8.00145	8.98305	8.0089	8.06842	8.88063	8.17301	8.29691	8.99167	7.98155	8.81032	8.55519	8.67934	8.31601	8.04699	8.77831	7.38909	7.81966	8.24394	8.30478	8.85234	8.21319	8.44713	8.01807	8.59669	8.0605	7.33212	8.53145	9.23413
CCL2|6347	7.19207	7.41564	5.68285	7.9579	8.06759	7.05213	7.37129	7.48044	7.368	7.44778	7.9362	6.32121	5.85665	6.79625	7.05588	6.12086	5.89968	4.69238	7.72749	5.89817	7.98463	6.0997	6.65718	6.56722	5.05296	6.33343	4.57306	6.29726	7.96631	5.08732	7.54183	7.15833	6.0342	7.5825	5.10725	7.47831	8.19159	6.83073	6.30113	7.17127	8.14227	7.64579	5.64265	6.90747	6.1186	6.56692	3.36286	6.58505	7.34818
VCAM1|7412	5.95025	6.56457	5.93155	6.1644	7.29937	8.20886	7.21497	7.23474	9.1201	7.04498	7.29932	7.13305	5.63932	7.09173	7.50976	6.33649	6.89471	5.99056	6.99454	4.49209	6.61561	5.29428	8.26859	6.68268	4.94193	6.7854	4.79572	6.94659	7.1207	5.64113	6.86427	6.28092	5.36556	7.56582	6.19758	7.75054	5.71102	6.81378	5.92177	6.89067	6.71716	7.09967	5.42224	5.71053	6.48785	6.56102	5.01285	6.29829	6.38336
CD40|958	6.07841	6.08428	5.65796	5.67676	6.61202	5.69284	6.33201	6.12766	5.20707	6.75697	6.42307	5.88547	5.63932	6.29096	6.26369	5.47089	5.48795	4.26864	4.87487	3.29456	6.138	6.28671	6.26906	5.89887	5.46799	6.39919	6.16813	5.92875	6.96868	5.77523	6.85864	6.3196	6.70761	5.85913	5.39194	6.48163	5.31211	6.05363	6.58219	4.79752	7.13239	6.25417	6.32266	6.10951	5.98367	4.69735	6.39856	5.94002	6.93435
MASP1|5648	6.25573	6.73819	6.98789	7.38601	7.41677	7.38533	8.25755	8.80811	6.04791	9.34096	7.95506	8.50997	9.32053	8.04425	8.58605	7.46465	9.80061	5.05801	7.18055	-1.28307	7.20307	5.29428	8.7698	6.61452	6.18069	8.38131	6.84754	6.73323	6.80963	6.32909	7.93038	7.18372	7.49705	6.93416	7.51988	6.72493	7.658	6.9698	6.05654	8.22359	7.88965	7.53986	7.25354	6.54467	7.13994	6.54915	4.45684	6.68087	8.20342
IL6|3569	0.372568	1.36313	0.789791	1.16316	2.56308	4.17399	1.698	2.37983	3.45463	2.39824	3.64335	0.335384	2.2833	0.743301	3.05604	0.858581	1.30428	1.11483	2.36559	1.88805	0.413753	1.36072	0.94295	-0.311212	0.714031	1.05822	-0.230606	2.87731	0.327039	0.372681	1.84214	0.747518	2.56423	2.56498	0.797329	1.4338	1.14967	2.62537	1.56318	3.01825	1.88204	1.65762	0.797497	1.21256	1.04639	1.96079	-0.217811	0.304527	1.14846
CCND2|894	6.50067	7.87479	7.84101	8.60355	7.72869	9.16215	8.25181	8.7383	7.7652	8.49063	9.63807	8.64181	7.65088	8.50683	7.76993	8.93199	8.94741	6.82774	6.28017	5.89817	7.81795	7.33396	8.66759	7.7503	7.77916	8.43281	7.84497	8.27733	7.51595	7.54613	7.62041	7.36109	7.24996	7.38119	8.64323	8.53869	7.59195	8.08978	6.69866	6.73011	8.14704	7.68158	7.70275	7.43027	8.29048	7.2595	8.6978	7.32078	8.71053
SELP|6403	6.06895	5.93936	6.5202	6.31281	6.53467	6.80559	6.53458	6.56513	5.96598	5.99094	6.97834	6.56107	5.86671	6.03717	6.26369	5.50098	6.80725	5.3649	6.23546	1.69211	5.88041	5.58104	6.98441	6.85011	5.86284	6.51577	6.03852	6.51958	6.36163	6.4724	7.42487	6.83957	6.39812	5.03193	6.03192	6.26955	6.03317	5.34793	6.88099	5.5108	7.35486	5.62487	6.33061	6.19647	7.3447	5.90662	5.77436	6.52822	7.507
NCAM1|4684	5.46453	4.85514	3.71706	5.97817	4.69715	5.88125	6.3101	6.23102	4.80786	6.66782	6.65412	6.20122	6.0718	6.95644	6.02184	4.87738	7.19146	4.39434	5.36452	0.43407	3.83079	4.07089	5.7867	3.74925	4.8424	6.12466	5.38883	3.8748	4.42618	4.97017	5.45769	5.52539	5.04322	4.28543	4.10594	6.51212	3.24024	4.73066	3.1524	4.55358	5.05143	3.95449	4.60288	4.92786	5.11855	4.51408	3.48358	6.19659	6.10922
C1S|716	9.11047	9.97496	9.53774	10.1892	10.1576	11.0615	10.64	11.0896	11.4525	10.9647	11.2155	11.1214	9.92967	11.0634	10.4765	9.69312	11.2717	8.82242	10.098	5.76733	10.3512	9.40375	11.7176	10.3579	9.48125	10.6785	9.58732	11.0462	10.1586	9.32362	10.1967	9.55845	9.81341	10.9879	10.6461	11.6931	9.93825	10.7713	9.26501	9.66413	10.3934	10.9414	10.0479	10.3908	10.3023	10.2317	8.40479	10.5628	11.1601
IRAK3|11213	5.10579	5.91889	5.60686	5.42374	5.40725	6.28144	6.26525	7.08573	5.87911	6.45784	6.67133	6.71505	4.86685	6.60358	5.74299	5.2758	6.56527	5.07688	5.29651	3.99303	4.27023	5.78671	6.68923	5.5913	5.34246	5.46879	6.20313	6.34591	5.92415	5.08732	5.77691	5.14941	5.91863	5.11068	5.8336	5.44465	4.20852	5.64476	4.71568	5.02753	5.56063	5.15486	5.66798	5.6295	5.64513	4.5383	5.84367	4.6981	5.57938
TGFBR2|7048	8.29525	8.9436	8.85074	8.74399	8.96808	10.1269	9.27083	9.82598	10.1844	9.59782	9.71614	9.65331	8.26462	9.57533	9.13374	8.75755	9.74701	9.10927	8.72609	6.60353	8.38921	7.70298	10.5041	8.91516	8.54437	9.61913	8.78714	9.12328	9.42158	8.91055	9.45247	9.01728	9.17103	8.81884	8.95364	9.29824	7.77871	9.28282	8.61391	8.59932	9.45575	8.66071	8.82187	8.87768	9.00246	8.48488	9.52579	8.54742	9.57712
PRKCB|5579	4.52018	5.19866	5.60686	5.5131	5.7397	6.53947	6.44357	6.87603	4.58202	6.21987	6.57099	6.43197	6.30407	6.48653	6.02184	5.50098	6.82831	4.617	4.82746	4.035	4.6862	4.21191	6.18912	5.81024	4.94193	6.16722	5.31076	5.89177	5.7542	6.01098	5.62611	5.44368	4.48702	5.22837	5.26493	5.10387	4.55209	5.23367	4.31585	6.1897	5.58895	5.5281	5.37688	6.05884	4.58416	4.43887	4.86511	5.39327	4.95933
C3|718	9.30341	10.0368	9.68975	10.1739	9.87819	11.4297	9.97664	10.1904	10.5367	10.2929	11.0797	9.71303	9.8502	10.9118	10.078	9.42631	9.95401	8.05668	8.63609	3.07072	9.69532	9.54792	10.1167	10.9286	9.24737	9.48592	8.99984	11.9431	9.48748	8.73164	9.63306	10.2579	8.1812	10.7444	9.55187	11.6766	8.89707	9.83038	9.35743	9.36717	9.22482	10.4392	9.71131	9.73822	10.0169	9.06461	8.44809	10.5843	9.82201
TLR7|51284	4.8425	4.8976	4.69435	4.86842	4.65279	6.57631	5.2501	5.90531	5.12555	6.03617	6.1722	5.01416	4.25166	6.32923	5.25489	4.78255	5.30473	5.51084	4.94319	2.59733	3.63074	2.58969	6.1741	3.94697	4.17258	5.38471	3.40083	6.49514	5.62453	3.94824	4.63806	5.55163	3.91522	3.91601	2.5157	5.62288	2.16294	6.32478	4.46179	3.51937	4.68232	4.48306	3.51987	3.24292	5.04815	3.63272	3.97041	4.27538	5.13642
RARRES1|5918	5.14235	7.59085	6.62022	7.83041	7.57372	8.19314	7.07905	7.3452	7.27277	8.45943	7.96207	7.22207	6.22031	7.14849	7.78437	4.90014	7.08611	3.93795	6.70427	0.86481	7.37305	7.40178	6.55072	7.25269	6.63194	7.12904	5.12254	5.55588	7.62785	4.99037	6.83591	6.97176	6.14119	6.94279	5.65515	7.72734	6.46821	6.25953	5.99073	5.76148	6.56863	6.33812	6.0895	7.58153	6.86586	6.63589	5.07181	7.50877	7.05682
SELE|6401	5.178	5.82299	6.12558	5.07819	6.21434	6.33257	5.8951	4.13658	6.24606	3.8667	6.18024	4.28937	3.34131	4.21063	6.51993	4.29103	3.52705	4.1666	6.51525	2.59733	3.68341	3.82956	3.3013	3.90954	0.714031	3.86969	1.12191	5.28352	5.11159	3.46165	6.54501	4.28026	6.86347	2.65182	0.373576	4.13675	4.89657	5.36354	6.74502	6.74311	6.25181	1.65762	3.34248	4.62758	5.3112	4.33208	0.813744	3.24427	3.09378
TNFSF13B|10673	3.34085	2.69224	1.97281	3.56552	3.74117	4.74796	3.82518	4.67686	3.50707	4.08901	4.52162	3.80979	2.2833	3.88028	3.45315	3.28685	3.62659	2.71207	3.55992	-0.182819	3.26651	1.36072	4.80717	4.01905	2.17285	3.86969	2.27038	4.29866	3.4535	2.51449	3.02155	2.84267	2.02853	3.68845	3.40385	4.67853	1.6427	3.28018	1.07519	2.24399	2.69891	3.95449	2.39977	2.49926	3.896	2.88256	1.40907	3.57872	3.09378
SOCS3|9021	7.05976	8.4212	7.13492	7.80999	7.35235	8.71342	7.71769	7.38367	9.33662	8.10349	8.47453	7.3404	6.89638	6.79077	7.81001	6.82101	7.06408	5.23648	8.20888	6.40976	6.46578	6.92143	7.85831	7.22248	6.59572	6.74663	4.94788	8.47465	7.81781	5.78683	7.52417	6.32722	7.26295	7.63139	6.38486	7.55353	7.29673	7.4546	7.22151	7.80379	8.01236	7.04576	7.49556	7.81625	8.17547	7.8	4.48603	7.26003	6.98665
RASGRP2|10235	4.52018	4.74316	4.48388	4.35931	4.60702	4.20568	5.50283	5.08609	4.15891	5.20422	4.81792	4.64869	4.76303	5.50655	5.15171	4.7071	4.71975	4.13092	4.20424	3.54749	4.94539	4.93602	6.0146	4.21591	5.31302	4.06243	5.21115	5.59091	5.14636	4.65297	4.7638	5.56457	5.00252	4.93137	4.88772	6.13496	5.21012	4.70638	4.43376	4.9623	5.54625	5.57037	5.36144	5.21382	5.59662	4.93483	3.69838	5.11315	6.19173
TLR4|7099	6.10644	7.00419	6.58764	6.2877	7.4398	7.56711	6.96214	7.46421	7.26517	7.09286	8.02142	7.60598	4.9823	8.33878	6.26369	6.14012	6.68557	6.29459	6.22635	4.71503	4.94539	5.56798	7.75105	7.53365	5.61999	6.49587	7.35891	7.3285	6.54874	5.58911	6.41304	6.13237	5.51773	6.19175	7.01757	6.69335	5.55335	6.85853	5.23744	5.48006	6.43459	6.20135	6.67469	5.52884	6.52071	7.13001	6.13847	5.57883	6.62027
EGR1|1958	10.7989	11.9607	9.84183	9.31354	9.36173	11.5391	10.1966	11.0728	10.8209	11.6365	12.3392	9.85034	9.96986	9.62925	10.9306	10.9806	9.10996	8.83078	9.70176	7.42217	7.88695	9.25378	8.60457	8.74628	10.4528	10.2885	9.27116	11.6029	10.298	9.64755	9.52531	9.13367	8.7776	9.31923	8.53385	8.69703	9.65499	11.3647	8.83631	11.0711	10.5552	10.0611	9.63711	9.9428	9.53047	9.11581	8.77524	8.88829	9.18014
TLR8|51311	2.6218	3.43111	2.89525	3.99581	3.56086	4.61267	4.05336	4.74292	3.15932	3.98213	4.38922	3.3498	2.94564	4.0365	3.3941	3.14158	3.88964	3.5082	3.67152	2.06053	2.32684	1.36072	4.88303	2.98491	3.03518	3.32506	2.62025	4.48399	4.42618	2.27205	2.54915	2.66179	2.86597	3.84407	2.5157	3.31546	1.41714	4.21533	2.45921	2.38342	3.06429	3.38852	2.51591	2.37221	3.18534	2.44367	2.92488	2.89059	3.75525
CSF3|1440	-1.28307	-0.246014	-1.28307	0.83377	0.986949	-0.300757	-0.293855	-1.28307	-0.291971	-1.28307	-0.297352	-0.257879	-0.29318	-1.28307	-0.234229	-1.28307	-1.28307	-0.235123	0.44304	2.35375	-1.28307	-1.28307	-1.28307	-0.311212	-1.28307	-1.28307	-1.28307	-0.328611	-1.28307	-1.28307	0.39826	0.747518	-0.201672	-1.28307	-1.28307	-0.335162	-0.212821	-1.28307	-1.28307	0.456579	-1.28307	-1.28307	-1.28307	-0.172081	-1.28307	0.244472	-1.28307	-1.28307	-1.28307
GBP2|2634	8.60947	8.23295	7.7731	8.33606	9.26189	8.76618	8.87147	9.07071	8.08927	9.02039	9.13533	8.40525	7.91099	8.50349	8.29871	7.79124	8.52231	6.61177	7.90069	6.79889	8.80628	8.31853	8.82133	8.51657	8.17455	9.05623	8.0293	7.91914	8.86167	7.53929	8.47187	8.39233	8.56868	9.0799	8.29469	8.78955	7.89009	7.75011	8.02423	6.756	8.65382	8.37695	8.30302	8.58536	8.81644	7.94521	7.76621	8.57574	8.77736
C1R|715	9.23206	9.97496	9.48565	10.5275	10.164	10.6884	10.1557	10.7312	11.2522	10.7522	10.917	10.6461	9.82141	10.9984	10.2933	9.57784	11.0842	8.66916	10.0145	6.91021	10.3819	9.75444	11.679	10.3855	9.29427	10.4656	9.56479	11.0595	10.1697	9.04094	10.0278	9.72261	9.60236	11.0891	10.6269	11.9684	10.1545	10.5168	9.40423	9.22607	10.1538	11.0734	10.0954	10.3535	10.1277	10.3282	8.4067	10.6612	11.3059
MRVI1|10335	7.13425	7.40832	8.19901	7.60168	7.76821	8.73122	8.91688	9.09093	9.30734	9.15666	8.89892	8.9579	8.23582	9.17718	8.93446	7.85962	9.40367	7.36946	7.86003	4.74062	7.12429	6.57484	9.63156	7.22629	8.55699	8.88701	8.47274	8.21507	7.69693	7.73752	8.03636	8.33495	8.64504	8.14694	8.49369	8.5223	7.55429	7.4546	6.81732	7.49334	8.53147	7.68479	7.74203	7.88768	7.82172	8.20179	6.86652	7.8553	8.65182
ADCY5|111	5.39048	5.90854	5.93155	5.86956	5.53495	6.23612	7.0352	7.13576	6.10006	7.15158	7.09345	6.94164	6.25134	7.53981	6.74927	6.24164	7.62066	4.78711	5.79251	0.43407	4.49316	4.78617	7.91136	5.16852	6.87295	6.61136	6.66507	6.70153	4.96344	5.88719	6.3976	6.28874	6.43683	5.78423	6.2572	6.801	5.93001	5.68259	4.48929	5.87217	6.54713	6.28834	6.07064	5.79964	5.3112	5.92511	4.42704	5.89078	6.20062
NLRP3|114548	3.51823	3.95805	3.51013	4.03657	4.11269	5.00372	4.08812	4.88623	3.8695	5.13937	4.87845	4.91594	3.39786	4.72872	4.27033	5.12936	3.96765	3.97867	4.24089	2.35375	2.95991	2.95335	4.76769	4.24626	3.52056	3.4951	4.27719	5.08488	4.36844	2.13362	3.71247	3.45647	3.11539	3.46688	3.34226	4.80213	3.0168	4.73066	3.40428	3.39304	3.75607	4.29419	4.06861	4.01258	4.48105	3.76176	2.74334	4.00618	4.43494
FGF2|2247	6.32097	5.81193	6.00247	5.82372	6.18349	6.95758	6.89503	7.42114	6.44735	7.43095	7.21968	7.21795	5.63932	6.4313	6.06033	5.68264	6.90466	5.41025	5.20672	2.59733	5.32278	4.8306	6.77138	5.56746	6.00771	6.20857	5.88536	5.75433	6.20549	5.40576	6.3976	5.62759	5.56042	5.29734	5.79963	5.9424	5.1924	6.03426	5.23744	5.14977	5.99033	5.11734	5.55034	5.57284	6.67467	4.87903	5.26947	4.93028	6.48139
VCAN|1462	7.16567	7.95991	7.25181	8.89709	8.91037	10.2522	8.50587	9.93715	12.3008	9.72411	9.68188	9.72468	5.70802	10.2473	9.94996	8.30349	10.2281	8.65824	9.14522	6.02855	7.49225	5.79794	10.8531	8.32904	5.97987	8.7882	5.66464	11.1866	8.26421	6.57627	8.65992	7.44397	7.84949	9.89028	8.7449	10.523	6.81364	9.46569	6.27766	6.30821	7.70466	8.91832	7.64652	7.81014	9.11543	9.51185	4.93029	8.56323	8.81689
CTSK|1513	6.64142	6.97969	6.60728	7.53568	7.54367	8.57316	7.71491	8.11922	9.05113	7.977	8.2751	8.02654	6.41098	8.03502	7.68933	6.66361	8.05741	6.27019	6.99989	5.81629	7.20307	6.58784	8.48032	7.14003	7.08376	7.61449	6.43422	8.31273	7.59361	6.11583	7.55928	6.94231	7.06469	8.52454	7.98285	8.94292	7.08255	8.12684	6.08386	6.51191	7.51473	8.08298	7.15398	7.1102	8.21014	7.68537	5.9098	7.87822	8.48188
CD200|4345	5.62814	5.11115	4.3963	4.89083	5.5948	6.49528	5.55345	5.16853	6.05673	5.38289	6.49571	5.12383	4.65116	5.05533	5.65769	4.35833	5.30473	4.48191	5.75499	4.26403	4.52237	3.7851	5.39157	4.3051	3.99856	5.20026	3.86139	5.6024	5.93414	4.86471	5.33338	4.96648	4.96063	5.04803	4.99166	5.25575	4.9397	4.97378	5.92177	4.36454	6.43459	4.45325	4.6289	4.81024	5.55915	4.58556	3.74744	4.72082	5.20865
S100B|6285	1.12326	3.43111	3.13054	1.65707	1.82906	3.00507	3.55401	3.53562	2.28553	2.6975	4.24343	2.85145	0.701738	2.74982	3.05604	2.05328	1.8894	0.365474	3.08297	0.43407	3.26651	3.48504	3.18622	3.74925	4.13942	0.735093	2.27038	1.22517	3.56052	2.81551	2.65682	3.56349	2.3211	3.0215	2.27325	3.00835	1.83771	2.90681	2.56637	2.51056	3.65252	2.3174	3.21081	3.62374	5.66878	2.09748	2.00091	3.42117	6.14648
TLR1|7096	4.72689	4.91838	4.30306	4.93462	4.58358	5.94836	5.39593	5.58345	4.84907	6.12258	5.85835	5.12383	3.86713	5.77409	5.41197	4.32507	4.5271	4.42413	4.87487	2.98766	4.16303	3.24355	5.6844	4.54371	3.62008	4.95023	3.20759	5.44539	4.90371	3.62559	4.34801	4.86551	4.15693	3.98452	3.34226	4.74165	3.09519	4.86832	3.71496	3.39304	4.60121	4.32744	3.72685	2.82454	3.68023	3.98966	3.69838	4.1131	4.0972
ITGA5|3678	8.14346	7.88274	8.43338	8.75625	8.05699	8.06941	8.52026	9.47875	8.99256	8.919	8.75971	8.36859	8.30584	9.45154	8.58274	7.88552	8.83484	8.51853	8.34136	7.82642	8.29714	7.78711	9.52237	7.91048	9.28102	7.66883	8.78714	8.596	8.78374	7.9941	7.66944	9.06132	8.82213	8.62051	8.77871	9.20332	8.2676	8.32122	8.87721	7.25538	8.9552	8.1095	8.81055	8.81799	8.72774	8.70682	8.25171	8.35569	9.74895
CXCL1|2919	3.27652	5.57082	3.51013	4.70103	3.863	3.48998	5.23467	3.72186	1.70132	5.251	5.93634	4.32042	3.45228	2.55686	6.15229	4.39084	1.04115	-1.28307	2.60933	4.57978	1.17209	4.30931	2.06687	5.74797	3.03518	3.32506	1.12191	1.63626	5.45457	3.51839	4.78768	4.82306	3.45407	3.91601	1.39095	2.93822	5.15629	2.40173	5.13671	1.22259	3.94322	3.67345	5.50889	2.72405	0.308173	1.80977	3.29849	2.80811	1.41589
CXCL2|2920	1.38971	5.11115	3.98062	3.0325	3.1782	3.81165	3.69596	4.10344	2.60716	5.1227	6.16412	2.57072	2.94564	3.60877	3.05604	4.18379	0.303803	1.11483	3.91775	4.36622	-0.198372	2.68955	1.20185	2.75095	3.23679	0.318048	1.61309	1.95582	4.21308	1.98049	3.94264	3.88571	2.67197	2.47258	1.98166	0.954584	4.24336	3.06792	3.34531	-0.165528	2.34754	1.43169	4.72856	2.61603	1.53235	3.38812	1.40907	0.304527	2.42681
CXCL3|2921	0.796201	2.24304	1.60726	1.65707	0.986949	1.68583	2.3974	1.00638	0.703558	2.60447	3.14897	0.754554	0.288397	0.743301	2.12562	2.34635	-1.28307	-1.28307	1.47627	2.48067	-0.198372	0.769985	-1.28307	0.264246	1.03577	-1.28307	-0.230606	-0.328611	2.6589	0.372681	1.64704	1.92304	0.837367	1.16764	-0.228976	2.20491	2.00947	2.13694	1.33972	-0.165528	0.859577	-0.203801	2.9876	-0.172081	-1.28307	0.244472	0.388265	-0.281094	1.64141
S100A9|6280	2.51433	4.51669	3.45341	5.9357	5.29627	5.38212	5.15496	4.34945	3.90901	4.98186	5.9552	4.05102	4.25166	3.9605	5.04059	3.21605	3.30464	3.85291	3.77511	5.11791	3.12134	2.4824	5.25547	6.2603	4.13942	3.98839	2.27038	4.01895	5.03941	3.06444	5.74066	4.5382	5.19543	6.03904	3.13996	4.03962	4.24336	2.72541	3.46093	3.18002	4.02841	3.45019	4.436	3.62374	3.31091	6.54915	4.19919	3.85005	5.15482
MEF2C|4208	6.9812	6.70868	6.36738	6.5066	6.90935	8.12226	7.24993	7.8833	7.81024	7.87614	7.98059	7.4672	6.03661	7.55604	7.6739	6.47938	7.60549	7.18169	7.08299	5.23057	5.99945	5.2294	8.21456	6.31143	5.88302	6.93577	6.32727	7.4543	7.16801	6.28889	6.6	6.97176	5.97231	6.63704	6.5506	7.03738	5.68591	6.94407	6.77884	5.54091	7.69166	6.14652	6.28223	6.07932	7.42676	6.5728	6.14763	6.50222	7.32805
S100A8|6279	1.12326	3.03428	1.80158	4.22469	2.35731	3.38316	3.28115	2.58585	2.0228	3.22066	3.85895	1.93134	2.69791	1.91806	2.50628	1.68508	2.17897	1.11483	0.874788	3.54749	1.44041	1.09538	2.60388	3.05516	1.88342	1.7381	0.371429	3.02123	2.83977	1.61468	2.4328	2.07549	3.32797	4.48782	2.13481	2.426	2.16294	1.12637	2.56637	0.456579	2.69891	1.16368	2.13501	2.49926	1.72517	2.63551	3.29849	1.30518	3.16812
CTF1|1489	4.34305	4.59619	4.51193	4.77516	4.17676	4.35447	5.70668	5.01657	3.45463	5.60326	5.27349	4.93612	4.9823	5.16097	4.33455	4.22043	4.94858	2.71207	3.5007	5.11791	4.63363	4.89477	4.59798	4.4425	4.86286	5.02619	5.35811	3.62735	6.1889	4.60137	5.1242	5.04246	5.38152	4.99918	4.10594	5.1969	5.46754	4.68169	4.25307	3.74301	5.83345	4.62351	4.90934	5.76212	4.83473	4.09139	4.93029	4.52816	5.60637
ZFPM2|23414	1.38971	2.24304	2.61396	0.83377	2.46386	4.32591	2.50419	3.43263	4.53228	2.28289	3.38978	3.08635	1.69919	3.3355	1.97257	2.58982	2.30452	3.45148	2.81777	-0.182819	2.03415	0.769985	2.77293	1.66731	2.4138	1.7381	2.51278	3.27204	3.3379	1.38985	2.16749	1.92304	2.56423	3.41817	1.39095	3.00835	1.14967	3.28018	1.56318	-0.165528	3.21728	0.834258	2.62339	1.90589	1.89522	2.95632	0.388265	1.30518	3.09378
CCL14|6358	4.92874	6.0088	5.45621	6.89805	6.06999	6.69828	6.99456	7.15206	4.82861	5.35461	7.54627	6.72088	6.85153	4.58427	5.67019	4.62749	6.66815	4.617	5.49161	2.06053	6.22052	7.04912	7.45427	6.74245	5.44102	7.41699	6.81963	4.40746	7.39825	6.61581	6.82441	7.4299	6.33396	4.78537	6.46651	5.61166	6.71158	5.48269	6.51689	3.89058	8.0485	4.82317	7.32295	6.89596	7.70931	5.20072	6.95271	6.13871	8.41475
CLU|1191	8.79456	10.4039	10.4348	10.3321	9.94754	10.2859	10.5726	11.2766	9.74552	11.2644	10.8572	10.3696	10.8477	11.1073	10.9179	10.0002	10.9238	10.9632	10.042	7.57225	10.2052	10.3123	11.2363	10.7839	10.7183	10.86	10.5104	9.54997	10.639	9.9362	10.4389	10.8733	10.6452	10.0837	11.32	10.7957	11.2901	10.1631	10.1874	9.85294	10.8084	10.1813	10.9439	10.5748	10.2425	10.1208	9.84597	10.6449	11.6213
KIT|3815	4.90766	5.11115	4.83422	5.72743	4.80243	6.51439	6.48979	6.6876	5.96598	6.71308	6.82275	6.43197	5.76288	6.52661	5.97223	5.24056	6.98657	6.99584	5.34781	1.46531	4.4018	4.91555	6.95395	5.80005	5.10543	7.1204	4.59957	3.67165	6.38366	5.89792	5.6393	4.98586	5.99324	5.70522	4.54915	5.15114	4.65918	6.12863	4.54276	5.6554	6.30399	3.77334	5.33005	5.23224	4.58416	5.1387	6.91026	4.93028	4.49395
CAMK2A|815	0.372568	0.772163	-0.234089	0.83377	0.258765	1.49383	1.02156	1.00638	0.290013	0.2881	0.282819	0.754554	0.288397	1.55438	1.60703	0.428474	3.88964	0.365474	0.44304	-1.28307	-1.28307	-0.247484	0.94295	-0.311212	0.714031	0.735093	1.3883	0.648067	0.327039	0.372681	1.15375	1.33584	-0.201672	-0.362113	0.373576	-0.335162	-0.212821	-0.227759	-0.260254	0.456579	1.45955	0.406646	1.8105	0.448058	2.72575	0.652169	0.813744	0.304527	2.00814
FGF7|2252	3.77262	5.67215	5.65796	5.48393	5.77117	6.99433	6.28035	6.44459	7.32483	6.87119	6.81245	6.69149	5.71916	6.02789	5.45594	4.98776	6.90961	4.53748	5.16918	6.73666	4.76163	3.82956	6.43577	4.87032	5.72432	5.32581	5.53331	5.03488	5.39797	5.21296	5.1794	4.73421	4.93923	5.95616	5.49458	6.88261	4.78276	5.84707	3.71496	5.73568	5.57486	4.72679	4.79903	5.23224	6.7093	5.26018	4.30128	5.06068	5.85167
ITGB3|3690	4.49213	4.57017	5.28797	5.40829	5.43371	5.42314	6.04414	6.3559	4.94724	6.33292	5.93634	5.709	4.76303	6.32166	6.0022	4.80685	5.39219	4.42413	5.22513	3.99303	2.87187	2.87066	6.5154	4.21591	5.76837	4.44108	5.26182	3.94868	4.42618	4.88643	4.14109	5.31173	5.50322	4.53427	4.3445	5.07148	3.9797	3.67988	4.25307	4.06644	4.62876	4.39171	4.49379	3.87874	3.77045	4.46438	3.16043	4.36466	4.91684
RUNX1|861	9.07427	7.9699	8.20116	8.05285	8.20258	9.00892	8.33555	8.58465	9.4253	8.93342	8.70506	8.65252	6.87163	8.61148	8.28252	7.63038	8.50933	6.5182	7.8834	5.09825	7.72049	7.56187	8.96462	7.84506	7.79788	7.59591	7.28734	8.51928	8.1446	6.51485	7.3745	7.30436	8.29512	8.81767	7.86189	8.53424	6.66094	7.35661	6.93698	6.81262	8.31964	8.3947	7.69044	8.84515	7.56867	8.79113	7.07304	7.81627	7.48171
COL1A2|1278	11.1975	11.3547	10.637	11.9205	11.887	12.8008	11.6132	13.0213	13.8941	12.4806	12.3966	12.2142	11.4132	13.3053	12.5875	11.5141	13.148	12.0518	11.7371	9.81169	11.2556	10.1001	13.6009	11.0416	10.6957	12.2781	10.596	13.7636	11.8202	10.8611	11.9564	11.1672	11.3123	12.8559	12.1976	13.8209	10.6445	12.7162	10.6096	11.0526	11.776	12.3218	11.2143	11.5676	12.682	12.3232	9.58602	12.5588	13.18
ATF3|467	7.88489	8.84125	7.02242	6.89805	7.30655	9.49594	7.17107	6.72076	7.86652	8.53384	9.20591	6.75537	8.02085	6.53319	7.46383	8.03698	6.25116	5.98057	8.85137	6.39372	6.5462	6.63244	5.56281	6.40182	7.08811	8.16313	6.38173	8.36931	8.24428	6.49378	7.76277	6.67029	7.79393	6.89464	7.13572	6.17362	7.5013	7.96488	7.82821	8.27375	6.98566	6.89868	6.36973	6.63046	7.29237	8.1078	6.10121	7.70671	6.93967
GADD45B|4616	8.17026	7.95238	7.2847	7.16945	7.61188	8.16117	7.50911	7.70143	8.69061	8.66632	8.3267	7.55793	8.23582	8.04195	7.32846	8.29921	7.64757	7.76529	8.67176	7.17242	8.29503	8.14249	7.91136	7.36066	8.10324	7.37766	7.87511	8.94862	8.22611	7.6322	7.663	8.41216	7.84662	7.81193	7.50591	9.21635	7.91462	9.77893	8.05446	8.02492	7.67854	7.87668	7.90534	7.59582	8.66444	8.76571	8.19538	7.61266	9.71137
MET|4233	7.73137	7.01388	6.77291	7.77428	7.60317	7.27762	7.99681	8.15605	7.53516	8.99885	8.48916	7.91654	6.34779	7.79904	7.53731	6.65695	6.03266	6.2537	7.108	2.48067	6.56035	6.68177	7.57926	7.08232	6.87798	8.1161	6.77381	5.94689	7.98324	5.90857	7.35864	6.95219	6.85778	6.49747	6.20625	7.19228	6.00299	5.45381	6.86533	3.18002	7.30878	6.52166	6.58446	6.54467	6.31875	6.20782	6.36752	7.06516	7.20984
CSF1R|1436	7.76106	7.76151	7.18369	8.07991	7.27762	8.59426	7.9621	8.69723	7.73528	8.63285	8.67552	8.18677	7.58542	9.44806	7.89233	7.80939	8.32712	7.73887	7.56355	6.31072	7.30324	6.73533	9.56474	7.77133	7.25997	7.97946	7.18166	8.94974	8.20358	6.84383	7.78963	8.363	7.16952	7.97236	7.03227	8.4295	6.5609	8.27863	7.26988	7.01384	7.87822	8.06585	7.26188	7.89347	8.78026	6.83479	7.96075	7.98766	8.26188
IL33|90865	6.44322	7.06601	7.03214	7.45904	7.60898	8.04334	7.87523	8.24612	7.32848	8.28681	8.15383	8.13094	6.64509	7.15276	6.60049	6.3197	7.54634	6.93508	7.12771	1.88805	6.66883	5.77539	7.82264	6.99118	6.15603	7.4484	7.034	6.91007	7.74877	6.72832	7.51347	6.91225	6.66912	6.62099	6.88347	7.06644	6.85928	6.71989	6.42732	6.23644	7.80465	6.2455	6.78297	6.8609	6.92106	6.2957	6.20143	6.13025	7.93193
CXCL6|6372	1.809	4.48918	3.85485	3.99581	3.97534	3.32663	4.86551	3.32172	1.87099	4.86641	4.5467	4.38059	2.60489	2.65657	5.38189	2.79808	0.719079	1.11483	0.874788	1.88805	2.18791	4.03336	2.41235	4.70536	4.96104	4.02588	2.9844	0.965286	5.14636	1.98049	4.61155	3.56349	3.95842	5.15595	3.40385	3.52135	3.24024	2.2754	4.59431	0.456579	3.35558	2.95016	4.06861	3.08981	1.53235	1.80977	3.64761	2.72063	2.84456
NR4A1|3164	10.1764	11.1819	9.79694	9.03548	9.08225	10.313	9.50265	10.5831	9.91885	10.9746	11.9427	9.80028	11.0873	10.4739	11.0331	10.309	9.59784	8.88132	11.0152	9.3339	9.57415	10.2451	8.82614	10.0242	10.928	10.9831	11.9751	11.5503	10.2077	10.2179	9.49299	10.3179	10.1179	8.39837	11.6618	9.42944	10.9222	9.96438	10.3457	10.2667	10.462	9.48042	10.6108	9.96499	10.9837	9.86955	9.62427	9.791	9.99026
EHD2|30846	8.20524	7.99212	8.07523	8.58478	7.98947	8.25881	8.71211	9.10879	8.71172	8.8332	8.86567	8.40525	8.60505	9.60761	8.90039	7.90815	9.00866	8.31498	7.67823	6.65153	8.01063	7.5184	9.68949	7.85248	8.84492	8.87165	8.83394	8.91906	8.42687	7.93019	8.01628	8.5697	8.59288	8.55443	8.63362	9.30086	8.18264	7.87516	8.09976	7.35193	8.48324	8.48586	8.54094	8.297	9.06618	8.20368	7.73615	8.38799	9.72221
DGKG|1608	1.809	1.78117	2.50653	0.83377	1.4686	3.07537	3.0183	2.00227	2.0228	2.39824	2.85976	3.28831	2.69791	2.44976	2.71369	2.20724	2.88956	2.97612	1.70335	0.43407	1.44041	1.36072	2.51129	0.674508	3.10557	3.26362	2.62025	2.09246	2.21054	2.27205	2.4328	3.51097	3.18978	1.16764	1.98166	1.214	1.6427	2.2754	1.92717	2.08962	2.34754	1.16368	2.81696	1.90589	3.584	3.15738	2.41937	2.04241	3.30621
TMEM173|340061	7.26434	7.11632	6.74954	7.78029	7.27397	7.28876	6.94328	7.43453	7.00747	7.71582	7.62197	7.02882	6.62746	7.51678	7.27627	6.70298	6.8746	5.95018	6.4463	5.67743	7.14791	7.18365	8.23098	7.75559	6.13094	7.38128	6.85306	7.20957	7.17644	6.59618	7.56965	7.32732	7.14168	7.69412	6.97762	8.01184	7.11583	6.75582	7.21329	5.88397	7.71112	7.48199	7.50261	7.44218	6.87605	7.46301	6.52351	7.18439	7.61394
A2M|2	11.0823	11.529	11.4695	12.1719	12.0118	14.0525	11.8572	12.5325	13.4311	12.7493	12.9171	12.833	12.5901	13.0469	12.8089	11.6382	14.109	12.4346	11.7257	9.64213	11.5034	10.5471	14.0519	11.6033	10.892	13.3199	10.7163	12.5868	11.7603	11.0709	12.0934	11.5235	11.5945	12.3204	12.4541	13.1068	11.5863	12.1656	11.6683	11.2765	12.1871	12.2202	11.7543	12.1296	12.4902	11.9774	11.1099	12.2358	12.1134
PLCG2|5336	5.12419	5.05597	4.61897	5.07819	5.2374	6.23612	5.52836	6.07734	5.41349	6.1057	6.15599	5.79993	5.3407	5.99969	5.54006	4.90014	5.55266	5.56532	4.987	3.65907	4.551	4.76343	6.52135	5.31887	4.82164	5.71819	5.04751	6.31133	5.03941	5.24694	5.6128	5.55163	5.99324	5.46258	4.28026	5.66691	4.68476	4.60497	5.11921	4.77237	5.39406	5.70294	5.03145	4.65514	5.75969	5.7803	4.79685	5.44876	6.44447
F2R|2149	7.92741	9.02367	7.32082	8.49805	8.86855	9.50154	8.65964	9.65351	10.3995	8.90322	10.095	9.89872	6.71353	9.37859	8.96395	8.78227	9.70777	7.59898	8.32011	6.63798	7.76394	7.17936	10.3835	8.55496	7.23271	8.68065	7.16401	9.80928	8.09428	6.42866	8.73093	7.76031	8.361	8.44926	9.23988	9.66613	7.83119	9.84644	7.86541	8.14001	8.84502	9.2785	8.52716	7.89058	8.38811	8.26847	7.10161	8.63825	8.69803
F2RL2|2151	2.2719	4.54368	3.33279	4.75087	3.82352	4.72628	4.76169	5.52206	3.98494	3.78427	6.33942	5.86455	0.701738	5.2594	4.13262	4.78255	4.69703	2.12405	3.87176	-0.182819	4.63363	3.17629	6.78627	3.98346	1.03577	5.20026	1.97885	6.69618	3.4535	1.80915	4.71481	4.42921	4.51623	3.88049	5.60359	6.37948	3.54956	5.97452	2.92965	2.83602	4.10885	5.61144	4.436	3.38134	3.11821	3.21861	0.388265	4.80828	5.77048
FBXO17|115290	5.39048	5.23224	5.27165	4.45263	4.88145	4.83159	6.07045	5.43148	5.0916	6.05387	6.1396	6.29018	5.28181	6.17805	5.05972	4.7071	5.80724	3.26656	4.62052	0.86481	4.6862	5.03427	5.81603	4.81065	5.08815	5.42736	5.83047	5.26917	6.16366	5.32853	5.81227	5.83409	6.37439	4.60126	4.65425	5.90612	4.4954	5.03355	4.91133	4.49328	6.39503	4.95665	5.867	5.2861	5.45417	4.48945	6.15674	4.93028	6.01165
F10|2159	3.67618	3.87548	4.33482	3.82019	4.07956	4.74796	5.08786	5.471	4.42733	5.38289	5.30323	5.35133	5.76288	5.54609	5.11562	4.54323	6.09482	3.26656	4.08835	2.48067	4.52237	4.42973	5.95433	4.33365	4.94193	5.52224	5.29463	4.45893	4.30829	4.92891	5.86935	4.86551	5.3166	4.0176	4.72834	4.952	4.57961	5.83593	3.89022	5.54091	5.60291	4.67608	4.9512	4.81024	5.58424	3.84179	4.62376	4.47569	6.28656
CFH|3075	6.5761	6.82876	7.02242	7.3379	7.01827	9.28777	7.93611	8.02501	8.4099	8.59406	8.35714	8.34613	6.52962	7.87604	7.58098	6.88517	8.11853	7.06365	6.58105	4.95256	6.2644	6.6387	8.57913	6.85504	6.25224	8.28796	6.44887	7.41899	7.86294	6.43604	7.82757	7.14116	7.54389	7.72198	7.13118	8.23847	6.79027	8.0968	6.16282	6.60033	7.56906	7.49302	7.40808	7.14462	6.79239	6.73353	6.27855	7.30958	7.91853
DOCK10|55619	5.73971	5.19866	5.02148	5.45415	5.90011	7.18526	6.75606	7.08573	6.46734	6.68496	6.81761	6.25042	5.05444	6.45918	6.3282	5.8083	6.05069	5.66847	6.23546	4.71503	5.59439	4.80856	7.5764	6.00029	5.05296	5.81773	4.70097	6.99097	5.76543	5.32853	6.00796	6.03344	4.93923	5.52142	5.81104	6.08715	4.27738	5.45381	4.93151	4.82224	4.90141	5.88143	5.37688	5.2861	5.87602	5.21582	5.33512	5.62774	5.67172
INHBA|3624	5.35976	3.54236	2.50653	4.62289	5.2374	7.25129	5.2501	6.15218	8.65329	6.18816	5.96454	6.15029	3.50472	6.82332	6.54049	5.05016	6.05963	5.23648	6.42257	0.86481	2.7781	0.769985	7.92489	4.68335	2.80075	5.77434	1.3883	7.73828	3.39686	2.27205	3.76154	3.21518	3.95842	5.9476	5.10725	6.43783	2.65214	5.03355	3.1524	3.51937	3.59783	5.62487	3.14017	3.31379	3.68023	5.33122	2.15428	5.04276	4.46475
CFI|3426	5.39048	5.80079	6.23059	6.67095	6.70185	6.96222	6.50273	6.70979	7.82323	7.1921	6.81245	7.01938	5.1726	7.22762	5.71913	5.44015	6.39221	4.85429	6.23546	2.80566	6.36457	5.99623	7.35453	6.87945	5.54599	6.07186	5.70182	7.10845	6.73733	5.04932	5.75285	5.99571	5.74446	6.83558	6.88347	7.7169	6.43845	5.85813	6.20489	3.57861	6.77992	6.32171	6.56437	6.82496	6.13568	6.77489	4.62376	6.73209	7.56318
LEPR|3953	7.53912	6.95979	7.00772	6.59111	7.31012	8.29609	8.07035	8.22894	7.27277	7.97467	8.494	8.10888	5.95416	7.03265	5.94163	6.38571	8.00288	6.68741	6.36562	2.70525	5.83457	4.8737	7.9091	6.71559	6.71308	6.84953	6.72649	5.99998	6.87848	6.36047	7.59694	6.5966	6.61614	6.71473	6.64289	6.24071	6.36124	6.25953	5.56916	5.08995	7.30878	6.32171	6.23217	6.26066	7.52073	5.69668	6.12924	5.63971	6.81795
ASB5|140458	2.3982	4.48918	5.35144	4.15236	4.71883	5.81088	5.45037	5.83637	4.34329	5.36882	4.91743	3.46543	2.02061	4.53272	4.71835	4.39084	5.50113	4.01826	3.87176	-1.28307	5.56662	2.95335	4.64232	3.41712	4.44106	4.84927	4.81846	3.8748	7.88112	4.52034	4.17771	4.84444	5.02301	3.26131	5.21426	3.70149	4.63314	4.03213	3.89022	1.91674	5.29438	3.3241	4.24726	4.97235	4.72619	3.84179	3.69838	4.52816	4.13476
CAMK4|814	2.98599	3.64563	3.39436	2.86156	3.74117	5.73689	4.74	5.11963	4.22303	4.57919	5.59536	5.19257	3.55532	5.35154	4.23711	3.59658	4.98654	2.71207	3.3069	1.19608	3.12134	2.24042	5.88222	2.98491	2.17285	5.08065	2.72026	4.98308	3.00046	2.72198	3.80899	3.21518	2.77223	2.95475	3.86445	3.31546	1.83771	3.57652	2.66612	2.38342	4.18505	4.39171	3.21081	3.38134	4.08366	2.88256	2.2929	3.36458	3.01539
LIF|3976	3.81852	4.87653	3.45341	5.0386	4.29694	5.42314	4.57829	5.11963	5.90865	4.62727	5.63097	4.46638	4.18895	4.81756	4.98165	3.35435	4.74212	3.56278	4.87487	3.65907	3.63074	3.69185	5.22664	3.70624	3.52056	4.87004	2.81379	5.8634	4.03894	3.46165	4.7638	3.96594	4.11935	4.60126	3.21059	5.24126	4.82937	4.80113	4.11867	3.84305	5.22389	5.07881	3.82017	3.78208	4.45408	5.23076	3.00774	3.57872	3.75525
GAB2|9846	6.64779	6.92941	6.39022	7.13702	7.21034	7.80034	7.03074	7.93838	8.03895	7.4036	7.94566	7.51496	6.56091	7.86827	7.32055	7.14547	7.49128	6.96578	7.57077	5.11791	6.23823	5.66931	8.0638	6.66031	7.26382	7.48587	6.43422	7.77428	7.12506	6.53562	6.88102	6.8127	6.91373	7.16941	7.89175	7.55939	6.08211	6.81378	5.50326	6.74311	7.02765	7.63255	6.97784	6.49216	6.92598	6.89231	6.32776	7.1762	7.49622
PDGFRB|5159	8.54608	8.69241	8.54958	9.32901	8.8914	9.82729	9.36329	10.2207	10.487	9.93639	10.1492	9.97814	8.44485	10.5415	9.92084	8.91532	10.1466	9.18842	9.04903	7.46118	8.63633	7.47007	11.3463	8.81622	8.58343	9.55085	8.47989	10.4513	8.6538	8.36475	9.75543	8.71318	8.99678	9.42933	9.00049	10.3353	8.4352	9.587	8.48496	8.26024	9.57205	9.56735	8.81055	8.97655	10.0112	9.45334	7.26212	9.28693	10.2919
GNG11|2791	5.67879	6.28157	5.90006	6.23614	7.51608	7.22833	6.66115	7.26504	6.43387	6.93467	7.04586	6.68554	6.41783	6.77976	6.4419	5.3271	6.56527	6.47617	5.82907	5.36828	7.22988	6.31826	7.26166	6.31858	6.06182	6.62364	6.43422	6.41921	7.11632	6.07858	6.57277	6.56475	6.48194	6.32983	6.4737	6.79108	6.2457	7.14711	6.69866	6.1414	7.51103	6.21028	6.93154	6.46906	7.32251	6.50067	7.04878	6.33557	7.82971
CYBB|1536	7.16122	7.25344	6.99784	7.82751	7.49424	8.90175	8.05506	8.57561	7.4673	8.71302	8.32307	7.67667	6.84646	8.63153	7.86269	7.32862	7.62668	7.48702	7.34949	6.26736	6.16603	5.56798	8.96789	7.76085	7.22877	7.62063	6.20313	8.79186	8.06958	6.40629	7.4134	7.70878	5.89659	7.60443	5.99238	8.0435	5.67319	8.19822	6.28553	6.57873	7.15624	7.18829	6.1626	6.65796	7.30752	6.35826	7.06338	7.33558	7.35615
ANGPT1|284	5.39048	6.1384	6.19643	5.0386	6.28871	6.66447	7.4602	7.2116	5.82848	7.2661	7.47292	7.21382	4.94483	7.25969	7.78724	5.97839	6.5142	3.97867	6.23546	1.19608	5.00868	4.56736	5.58569	5.15258	6.52044	6.3184	6.44887	4.62586	6.56168	5.92964	6.48784	6.3196	6.81728	5.4261	5.70494	5.44465	4.4954	6.3872	4.87008	5.04864	6.35436	4.86905	5.88871	6.2335	4.34086	4.82097	6.08222	4.74319	5.78236
PDGFC|56034	6.46504	7.98228	7.46769	7.16026	7.41012	7.9198	7.90233	8.18802	9.29621	8.40874	8.28631	8.34046	7.12296	8.18239	7.08417	7.34531	8.4426	5.18522	6.96745	1.88805	6.37262	6.84768	8.24363	7.49626	7.37128	7.326	7.28734	7.8291	7.78232	6.6856	7.1395	6.98626	7.64652	7.3062	8.06378	7.91247	6.26279	7.38748	5.71604	6.29943	7.54757	7.37873	7.43415	7.25228	7.25379	7.2522	7.60589	6.66923	7.23167
NGFR|4804	6.23895	6.34432	6.54076	7.63524	6.23706	6.29623	7.11741	6.97555	4.88914	7.25084	7.00573	6.89083	5.13982	7.85521	4.83395	5.82029	5.80724	2.38861	5.49161	-0.182819	6.49554	6.30257	6.12026	6.93174	6.18882	6.45523	6.9896	5.36672	7.05358	6.27248	7.42487	7.96452	7.78796	6.09434	5.01158	6.90117	6.27125	6.3872	5.83869	4.10725	7.96182	6.58489	6.84536	7.6854	5.92595	6.01416	7.00407	5.91068	7.65975
PDGFRA|5156	6.04983	7.06135	7.26834	6.80084	7.04426	8.95166	8.46514	8.56348	9.51206	8.4053	9.00905	8.95171	6.77886	8.87995	7.57435	7.31598	9.34824	6.44018	7.02112	1.19608	6.60199	6.05359	9.45095	7.09071	6.49444	8.03797	6.16813	8.00605	6.99754	6.78723	7.59017	6.3647	6.70126	7.85603	7.40032	8.73113	5.62115	8.36064	5.02841	7.42638	7.25676	7.83394	7.07571	7.21111	7.41631	6.60755	6.50223	6.64568	7.47806
KCNMB1|3779	5.97072	6.80106	7.21815	6.80675	6.65201	6.57023	7.65242	8.11922	6.53836	7.84089	7.75706	7.39975	7.34415	7.90421	7.18342	6.89087	7.57466	5.2196	6.63023	3.29456	7.06597	6.60712	7.4728	6.43514	8.22877	7.2127	7.89129	6.86785	7.22199	6.85489	6.37413	7.52235	7.72054	6.95991	7.78006	8.27093	7.28005	6.68925	5.98108	5.87217	7.81068	6.7896	7.22822	7.15913	7.60896	6.85422	6.43645	6.80833	8.51608
RHOB|388	10.6474	10.6628	9.72088	10.1067	10.4029	11.1105	10.5943	10.8673	10.2079	11.3452	11.3408	10.2482	10.3984	10.5366	10.4889	10.8131	10.0921	10.1589	10.4448	10.8057	11.0689	10.5496	10.2462	10.527	10.9431	10.0067	10.8448	10.4897	10.7972	10.798	9.85981	10.4897	11.1395	10.3729	10.4401	9.77197	10.3238	10.8953	10.7997	10.0941	10.4208	10.3246	10.7996	10.7439	10.7494	10.3019	9.84033	10.0434	11.0372
L1CAM|3897	1.98034	3.78788	3.61731	2.17797	1.98033	1.49383	3.45097	4.78534	2.50771	4.31133	4.81792	3.3498	1.50691	3.7509	2.80719	2.20724	2.52695	0.788266	3.91775	-1.28307	2.18791	4.37078	2.85056	3.74925	5.26769	1.54502	3.20759	3.08813	4.14592	3.62559	2.30623	5.31173	3.6247	3.60386	1.98166	3.25905	2.42818	2.40173	3.76081	1.22259	3.59783	2.17855	3.34248	4.54162	6.48785	6.13026	2.83697	4.07834	7.35217
ATP1B2|482	3.62543	3.91736	4.20338	3.11093	3.93886	4.72628	5.26536	4.72123	4.82861	5.10583	5.4829	5.10612	4.60387	5.62205	5.09722	3.28685	5.0948	4.69238	2.99987	1.88805	2.95991	3.42835	5.6844	3.61615	4.90294	5.18376	4.02678	3.75637	3.39686	4.6274	5.34952	4.77932	3.82473	3.46688	4.60266	4.42012	3.93777	3.86673	3.76081	4.14694	5.01013	3.77334	4.72856	4.4184	5.74864	3.91762	4.51465	4.30576	5.31064
P2RX1|5023	3.34085	4.21472	3.71706	3.18532	2.90318	2.77092	5.29542	4.80609	3.0219	4.86641	4.61944	4.83224	3.90664	6.02789	3.7168	4.22043	4.55263	3.19924	3.91775	1.19608	3.87676	3.17629	4.55224	4.27598	5.25226	4.02588	5.35811	1.95582	3.75333	4.37429	2.757	5.61521	3.91522	3.20499	2.90459	3.56854	4.55209	2.90681	3.51544	2.08962	5.86853	3.18593	5.46621	4.24792	5.13562	4.98856	3.97041	3.36458	4.49395
TSLP|85480	2.6218	3.2463	2.71395	3.62018	3.4091	4.46335	4.74	4.55956	3.45463	4.62727	4.38922	4.2252	3.50472	3.79533	3.45315	2.89192	5.05961	2.26239	2.99987	-0.182819	3.26651	3.03156	3.84726	2.36498	3.03518	4.59866	2.51278	2.79959	3.27644	3.34101	4.06496	3.27939	3.57003	2.88477	3.40385	3.74322	2.65214	3.40611	2.21758	3.01825	3.89866	3.3241	1.98186	2.91849	3.11821	2.44367	3.29849	3.24427	2.30029
GNG2|54331	5.01012	6.17339	6.0606	5.73982	5.87136	6.65302	6.75606	6.91952	7.05668	7.1141	7.12294	6.98103	5.3262	6.60982	6.17	5.8083	6.60853	5.46859	5.99918	5.38461	5.64838	4.99577	6.45454	6.11985	5.58346	5.85987	5.57398	5.84417	6.60608	5.80974	6.13442	5.96675	5.82836	5.18535	4.97147	6.13496	4.09864	6.71989	5.10151	5.77421	6.20682	5.76493	5.19719	5.51386	6.65704	5.07389	5.33512	5.51526	6.78879
SRGN|5552	6.82692	7.72955	7.00279	7.72526	8.24616	8.93993	7.89989	8.30197	8.61048	8.65766	8.59815	7.80296	6.94937	7.36292	7.39397	7.1311	7.96058	7.51842	7.86298	7.4379	7.38502	7.03495	8.56625	8.20126	7.30179	7.56122	7.10972	8.69457	8.38744	6.6794	7.71997	7.61857	7.02967	8.18383	8.2324	7.93515	7.22881	8.22623	7.2459	7.45037	7.80767	7.67514	7.73606	7.77289	8.29997	8.00074	7.50253	7.47576	8.10514
JAM2|58494	5.19551	5.37433	5.3041	4.67545	5.64096	6.35394	5.92424	6.33463	6.08289	6.13925	6.43655	6.1329	4.96369	6.59733	5.48453	4.94462	5.89968	5.56532	5.64989	1.19608	4.98789	4.27757	6.55652	5.29003	5.37131	5.82838	4.77261	5.91038	5.63682	4.75093	5.82387	5.62759	5.48856	5.49817	5.98232	6.24071	4.78276	5.566	5.25356	4.18556	5.93624	5.36156	5.39216	5.33802	6.7263	5.42514	4.90889	5.33555	6.89111
SLC8A1|6546	6.69162	6.60998	7.19671	6.7466	7.62916	8.07371	8.57794	8.64204	7.29903	8.72412	8.58004	8.52671	7.18454	8.37948	7.87353	7.42596	8.70136	6.02012	7.3241	4.035	5.9028	5.27833	8.22371	6.69373	7.53006	7.72119	7.28326	7.49493	7.20559	6.55609	7.35465	7.49219	7.65311	6.679	7.20656	7.47522	6.37702	6.97489	5.64447	6.20858	7.63845	6.45554	6.88909	7.12012	6.61504	6.14611	5.78614	6.6516	6.88009
TEK|7010	6.07841	5.38929	5.61981	5.84683	6.34556	7.00338	5.81438	6.73165	7.11275	6.52283	6.7107	6.33648	4.92573	5.99969	6.6135	5.58767	6.37799	6.31857	6.17992	3.9498	4.73692	4.8306	7.70738	6.11163	5.42735	6.42046	5.53331	6.68	6.60608	5.8545	6.83591	6.22495	6.28389	5.57795	5.8558	5.90612	4.96079	6.76172	6.76203	6.43384	6.68472	5.39331	5.40728	5.2861	7.18984	5.39893	6.61885	5.83979	7.40693
THBD|7056	7.26848	6.0088	5.84599	6.36974	6.18349	8.76618	5.76153	6.72622	7.72977	6.00921	6.92194	6.07035	5.18872	6.08269	7.17905	5.47089	6.36364	5.89807	6.4463	5.35177	6.2901	6.28671	7.66503	5.69395	5.23667	5.74091	5.31076	7.39937	7.13375	5.43553	6.30133	5.45763	6.45202	6.17719	6.2572	6.62245	5.67319	6.57991	7.21741	6.01842	7.97529	5.46974	5.7414	7.01771	6.80312	6.08164	4.84271	6.0959	7.31175
SERPING1|710	9.55803	9.72598	9.81465	10.1999	10.347	10.5575	10.2737	10.6021	10.3759	10.6738	10.736	10.5894	10.0744	10.7	9.93709	9.10239	10.9441	8.43139	9.39024	7.4457	10.3078	9.72164	11.1908	10.046	9.58881	10.7565	9.7049	10.09	10.31	9.13238	10.0551	9.64705	9.64513	10.6781	10.4226	11.2342	9.9711	10.2538	9.03829	9.09399	10.3071	10.4216	9.98321	10.2426	10.3666	9.86657	8.97637	10.2576	11.1616
TRPC6|7225	2.72182	2.87337	3.33279	2.17797	2.90318	4.6819	4.50302	4.60763	4.22303	4.47793	4.85855	3.97501	3.08993	4.36599	4.94097	2.89192	3.6739	4.23542	3.5007	3.36207	1.44041	2.58969	5.31146	1.66731	4.03509	4.19998	4.70097	3.98424	3.84086	2.90335	2.93864	3.27939	4.42677	3.0215	3.06569	3.97103	3.0168	3.34452	3.00779	2.73548	4.62876	2.86216	1.98186	2.91849	3.72605	2.22234	1.63441	3.18013	2.9325
VCL|7414	9.56394	10.0818	10.1464	9.86286	9.76552	10.6615	10.741	11.2074	10.5339	11.0181	10.7109	10.5842	9.84703	10.9492	10.4595	10.0321	10.9736	9.79494	9.97762	8.94279	9.23796	8.74137	11.0228	9.72013	10.5188	10.3447	10.2075	10.1247	10.2746	10.2428	9.70537	10.0772	10.4314	10.0978	9.81322	10.1027	9.58371	9.52589	9.55822	9.41367	10.0417	9.66811	9.22738	10.0315	9.35022	9.73521	9.27603	9.73629	9.99728
JAM3|83700	7.35279	8.44824	8.75277	7.46652	7.40009	8.31801	8.40783	8.56348	8.22462	8.34727	8.60563	8.51502	7.82596	8.52838	7.8545	7.75736	8.55268	6.77092	7.41511	5.33507	8.03617	7.00618	8.72412	7.38814	8.06842	8.35761	8.7238	8.36426	8.78236	8.2054	8.1374	9.33119	8.2327	7.52327	7.83698	9.84026	7.16209	8.72476	8.05446	6.9081	9.85535	7.59209	7.89465	7.75071	7.97425	8.13982	9.23255	7.46906	8.74888
CAV1|857	7.83272	8.11868	8.16849	8.43084	8.10305	8.59576	9.25658	9.39134	8.4338	9.31917	9.1446	9.15378	8.18048	8.94425	8.43128	7.85088	8.71979	8.72856	7.82123	6.77432	7.49962	7.39069	9.06879	7.48358	8.78587	8.58813	8.86705	7.75382	9.14785	8.22897	8.15816	8.68975	8.88366	7.70431	8.11532	8.31483	7.69623	7.91808	8.00054	7.13226	9.00728	7.72277	8.2134	7.9334	8.52075	7.23378	8.50803	7.36833	8.71208
PDE5A|8654	7.17893	8.3731	9.25305	8.32171	8.91154	10.0083	9.61415	10.1233	9.81672	10.0349	9.87497	9.85299	8.11452	9.70689	9.19557	8.67581	9.47217	7.82513	8.91937	3.60436	7.75166	6.78698	9.86344	8.28221	8.90166	9.27927	8.89674	8.99076	9.07864	7.78454	8.2231	8.17114	8.83088	8.55161	9.31394	8.83368	7.87905	8.14276	7.00046	7.35193	9.02294	8.0385	8.02533	8.88642	8.88746	8.47079	6.68329	7.92789	9.42055
ASB2|51676	5.04916	5.65987	5.88941	5.26128	5.47251	4.94859	6.73428	6.64216	4.05706	6.37577	6.41628	5.99537	5.90623	6.72339	5.8676	5.77174	6.33449	4.13092	5.18807	1.19608	6.20258	5.05314	6.34479	5.16852	6.94189	5.64779	6.83644	5.25468	6.12058	5.69135	5.06679	6.47163	6.35027	5.72538	6.02214	6.3992	6.1107	5.05293	4.80592	5.5108	6.6448	5.9683	6.0801	5.77473	6.04821	5.33122	4.79685	5.55374	6.67229
MRC2|9902	8.00639	8.47478	8.38491	8.78045	8.1754	8.61948	8.74651	9.12022	9.91158	9.21092	9.38347	9.05916	8.06518	10.1693	8.7168	8.54289	9.42543	7.19039	8.07065	4.88531	8.2651	7.66054	10.1152	8.52897	8.36949	8.86131	8.7343	9.61096	8.52097	8.06961	9.00498	8.58725	8.5334	8.95099	8.45057	10.1007	7.97546	8.84778	7.43452	7.6875	9.02164	9.19541	8.44347	8.56554	9.29998	8.58566	8.04409	8.74602	9.74364
CHST15|51363	6.27232	6.46219	6.42752	6.30449	7.82179	10.2118	7.16295	7.22707	7.35017	7.3183	7.67127	7.20968	6.11461	6.92179	6.75515	6.28553	5.57775	5.46859	6.15132	4.79048	8.68073	5.88478	8.21456	6.9082	7.21292	6.5354	6.72047	6.53165	6.96381	6.47956	6.1437	6.94231	7.77895	7.31621	5.68026	6.46925	7.17117	5.77886	5.70436	4.9623	7.25676	5.82435	7.13594	5.55832	6.13568	8.85881	5.87711	7.23657	6.60027
CLIC2|1193	4.72689	5.29712	5.04086	5.07819	5.87136	6.4297	5.75073	6.06017	6.10857	5.66214	5.9552	5.90608	4.71932	5.33659	5.09722	4.87738	5.53995	5.18522	5.31381	2.80566	5.33929	4.61893	6.26197	5.54322	4.94193	5.41329	4.34141	5.84417	5.85225	4.90783	5.62611	5.00497	5.04322	5.14102	5.10725	5.84993	4.37488	6.20859	5.30089	4.43035	5.50226	5.19144	4.90934	4.88196	5.94545	4.35953	5.14686	5.19657	5.93919
COL8A2|1296	6.58941	6.5177	5.65796	7.05508	6.62929	7.62978	7.01727	7.34874	8.58326	7.07563	7.36072	7.17188	6.36916	7.92185	7.68318	6.56734	7.21963	6.45468	6.71082	3.81174	6.5462	5.63214	9.07184	6.61452	5.64383	7.22081	5.90675	8.57429	6.59353	5.21296	6.72896	6.22495	6.2143	7.64733	7.47396	8.71549	6.14795	6.93887	5.47603	5.55573	6.69778	7.60231	6.40027	6.59533	7.23807	7.22634	5.23549	7.1345	7.22733
CYP27A1|1593	5.8209	6.93961	9.58389	6.95763	7.73135	7.5943	8.02623	6.64216	6.51293	8.1577	8.36774	7.68862	7.10184	7.4419	7.16146	6.62996	6.77507	6.16828	5.8048	5.09825	6.81173	7.82054	7.40687	7.31487	7.8111	7.34837	10.3435	6.11675	10.0065	8.45108	7.10665	7.58721	8.21944	7.01827	6.22344	7.61663	6.57464	7.02483	6.4202	6.12162	8.27893	6.49996	7.69044	6.5666	6.99777	6.26699	8.79287	6.81362	8.66472
EFNA5|1946	5.83213	5.94949	5.4417	6.23614	5.86165	7.06946	6.47017	6.45119	5.31397	7.2887	6.73818	6.38868	5.18872	6.77976	5.8567	5.12936	6.13763	3.5082	4.24089	-1.28307	4.60661	5.41591	6.31086	5.80005	5.64383	6.51577	5.38883	5.82469	6.1293	4.6274	5.85811	5.60271	6.23201	6.34294	4.97147	5.8783	5.51108	4.3468	4.66835	3.69027	5.70994	5.54233	5.7414	5.88357	5.10127	5.48867	5.07181	6.22865	5.52384
EGR2|1959	6.16091	7.40832	5.63264	5.5131	6.19126	7.62392	6.86026	6.86618	7.74623	6.58502	8.22548	6.77231	5.63932	6.92179	6.6768	6.7663	6.19551	4.56448	6.60935	3.14926	5.41911	4.61893	7.12774	5.76903	6.27533	7.0539	4.81846	8.10023	6.5681	4.90783	5.6128	5.95697	5.14021	5.83149	5.59041	6.15828	5.99279	6.89658	4.95142	6.72356	7.1515	6.93149	5.79985	5.73655	6.95031	6.53718	4.19919	5.91068	6.51738
FOSB|2354	9.27282	10.0451	6.63942	5.46911	6.33857	8.51743	6.90481	7.87841	8.96938	8.436	9.23803	6.10643	8.01634	6.88114	8.25996	8.48196	5.78586	4.66769	7.50449	4.88531	4.80981	7.79554	3.84726	5.16852	7.62296	9.11829	5.76172	9.28442	8.09873	6.90894	5.94564	5.2807	5.68139	5.74526	7.37364	3.52135	8.30106	8.8915	6.49671	9.06838	6.78605	7.21962	6.72382	6.9302	7.37737	6.99214	5.63794	5.29069	6.69132
GGT5|2687	6.96599	7.1736	6.31261	7.29234	7.16368	7.9054	7.32469	8.1357	8.32298	7.85357	7.81498	7.68266	7.02313	8.80724	7.43483	7.02118	7.93654	6.88776	6.3573	4.07579	7.31163	7.01583	9.05861	7.39154	6.69607	8.08313	6.9896	8.69591	7.48572	6.89829	7.30999	6.75741	6.98336	8.05235	7.90778	9.08153	7.56466	8.27037	6.84951	6.80644	7.96722	8.09026	7.87031	7.55983	8.7789	7.5872	6.94221	7.92055	9.13451
GPR183|1880	4.17677	5.76683	3.85485	5.11671	5.32482	7.46605	6.15483	6.29848	6.71037	7.26989	7.37129	6.04269	4.3409	5.22733	5.89979	5.24056	5.59014	4.09434	6.50775	3.4883	5.00868	4.48636	5.32512	5.18428	4.88304	4.52202	4.13946	6.29017	5.64899	3.81869	4.58453	4.77932	3.82473	5.35023	4.90912	5.055	4.85212	6.1912	4.22062	5.6691	4.94589	4.91351	4.70429	5.15714	5.13562	3.91762	4.36553	4.72082	4.82791
HDC|3067	0.796201	2.69224	1.38263	2.86156	1.24778	2.00686	3.1557	2.37983	1.28703	3.60378	2.39089	2.76381	2.50545	1.74765	3.2009	1.68508	2.42001	3.33087	2.71731	-0.182819	1.44041	2.36648	3.35557	2.12478	1.71355	3.13227	1.97885	0.240846	1.06898	2.81551	2.30623	1.55919	1.8565	2.65182	0.797329	3.07522	2.30165	1.61784	0.75102	2.38342	2.34754	1.85292	2.39977	1.90589	1.72517	1.96079	2.41937	1.72039	2.30029
HIC1|3090	5.32837	5.29712	4.42609	5.52747	4.35347	4.26705	5.08786	5.64233	5.6879	4.94439	5.44338	4.43834	5.18872	6.0737	5.82352	4.57187	5.81781	4.74052	5.18807	3.36207	5.35561	4.03336	6.74621	4.51907	4.90294	5.11585	4.88462	6.63036	5.0578	4.70278	5.28386	4.42921	4.85027	5.53291	4.65425	6.77105	4.82937	5.67009	4.54276	5.20722	5.42581	5.76493	5.14403	4.70871	6.0209	5.65298	4.12689	4.94965	6.37554
HRH1|3269	4.99021	3.87548	4.53944	5.32848	5.33889	5.9295	5.48989	5.34904	6.26902	5.82562	5.33237	5.91628	3.7847	5.29077	5.18693	3.94197	5.36362	4.20142	5.20672	2.80566	4.04722	4.03336	6.55652	5.49348	3.41365	5.00757	4.8629	5.54402	4.61183	3.51839	4.92324	4.1829	4.22926	5.4261	4.31274	5.88763	5.1924	4.70638	4.2848	4.9623	4.87864	4.72679	5.28165	4.4184	4.81366	6.17729	3.00774	4.65155	5.37484
HTR2B|3357	2.13347	1.78117	1.11645	2.44346	2.11723	4.94859	2.3974	2.58585	5.41349	2.86728	2.85976	2.57072	0.288397	4.07305	2.26397	1.88089	3.04158	1.97102	2.07214	1.69211	3.12134	1.09538	3.5071	1.25468	0.299316	1.7381	1.12191	3.58164	3.3379	1.1234	2.01397	1.55919	2.02853	3.60386	2.27325	3.47257	1.6427	3.57652	0.75102	1.72028	2.34754	2.44405	2.13501	1.21256	4.63307	3.49099	2.00091	2.42102	3.89315
IL1RL1|9173	0.372568	0.772163	-0.234089	0.83377	0.258765	2.93116	2.01939	2.58585	2.28553	2.78488	1.69184	2.08389	1.02265	1.74765	2.50628	1.45846	2.71962	2.80556	0.874788	-1.28307	0.413753	-1.28307	2.60388	2.36498	0.714031	2.64639	-0.230606	0.240846	1.55654	1.1234	0.824903	0.329114	0.409434	0.910223	0.373576	0.954584	0.394818	1.98377	0.332234	0.889836	0.429369	0.834258	0.797497	0.880367	0.308173	0.244472	1.40907	-0.281094	0.393799
C13orf18|80183	3.34085	4.31212	2.71395	3.56552	3.93886	4.53994	4.2807	3.99917	5.15871	4.84623	4.33266	3.80979	3.28245	4.53272	4.39604	2.47322	3.62659	3.05439	4.24089	2.48067	3.63074	2.4824	5.33866	3.98346	4.07071	3.38399	3.51663	4.92935	3.61119	3.27668	2.01397	3.66313	2.86597	4.66528	3.51966	5.15114	3.70763	3.06792	2.56637	2.51056	4.06919	4.29419	3.51987	3.31379	4.04803	4.67567	1.63441	4.07834	4.0972
C1orf175|374977	3.86301	2.10489	2.80745	0.83377	2.35731	1.49383	3.78338	2.7661	0.703558	3.98213	3.21305	1.5672	3.22109	3.70506	2.80719	2.47322	2.96757	1.11483	1.70335	1.46531	2.67782	3.82956	2.99433	1.9878	3.62008	2.64639	4.10287	1.22517	2.6589	2.90335	3.02155	3.51097	5.2311	2.73372	1.39095	3.13914	3.09519	-0.227759	2.21758	2.6274	3.94322	4.07683	4.17843	2.82454	2.81325	1.96079	3.16043	1.72039	2.84456
NAALADL1|10004	3.51823	3.31057	3.51013	3.91067	3.35475	3.48998	4.12205	3.92523	3.45463	4.22021	4.01088	4.01352	4.12338	4.14348	3.45315	3.21605	4.33445	1.97102	3.3069	2.06053	3.83079	3.7851	4.68533	3.18617	3.57118	3.98839	4.13946	3.71463	3.96294	3.77278	3.94264	4.45724	4.04113	3.76836	4.06839	4.76209	3.54956	3.67988	2.84704	3.84305	5.11123	4.03719	3.77427	3.67848	4.79229	3.67703	3.42449	3.42117	5.07977
NR4A3|8013	4.21159	4.21472	3.20115	3.44958	3.56086	5.93896	4.78306	6.24629	6.73806	4.62727	6.86325	3.8529	3.34131	4.58427	4.83395	3.75482	6.23548	2.26239	5.11097	2.98766	3.19575	2.78295	3.76944	4.72704	4.41358	5.81773	5.56055	6.51958	5.12908	4.31145	4.61155	4.42921	3.72817	3.84407	6.17126	2.86451	5.13789	5.09094	4.89085	4.79752	4.06919	3.50933	3.27814	3.87874	5.13562	4.97088	2.83697	4.91065	3.43224
NTRK1|4914	0.796201	-0.246014	0.366837	1.43115	-0.315294	0.278262	1.50575	1.26804	-0.291971	2.02021	0.695454	1.5672	3.01959	1.74765	1.3824	-0.187108	2.42001	-0.235123	1.70335	-0.182819	1.86204	0.349148	0.94295	0.674508	1.03577	2.82715	0.794928	0.240846	0.745189	2.13362	2.757	1.55919	1.16698	0.910223	0.373576	1.6245	0.394818	0.799121	-0.260254	0.456579	1.88204	0.406646	0.797497	1.4824	1.53235	0.652169	1.1419	0.304527	1.41589
P2RY13|53829	4.5477	5.19866	4.36589	4.56834	4.84248	5.03933	5.07058	6.32028	3.65385	5.69635	5.40275	5.15861	4.01908	5.42407	4.59268	4.39084	4.60239	4.33286	3.72425	0.86481	4.23538	3.30782	5.46746	4.54371	3.57118	4.32556	3.771	5.49554	5.27765	3.72536	3.94264	4.45724	4.22926	3.41817	2.5157	5.055	3.43366	5.566	4.31585	3.63552	4.83201	4.79967	3.82017	3.78208	4.18556	2.88256	4.26804	4.39323	4.93824
P2RY2|5029	2.98599	1.95209	2.26422	2.6676	2.35731	2.2693	3.21979	2.67879	1.02459	2.60447	2.93768	2.67049	1.285	2.83741	2.71369	1.45846	2.04144	0.788266	2.22632	1.19608	0.413753	1.58476	2.30612	2.47158	1.88342	1.90836	1.80753	0.648067	2.33636	1.80915	3.09995	4.00444	4.15693	2.26789	0.373576	1.214	2.30165	1.81238	2.45921	0.456579	2.69891	1.65762	2.27346	2.23287	0.308173	1.80977	1.40907	2.04241	0.819924
PTGER2|5732	5.14235	5.16429	5.04086	5.32848	5.35283	5.99445	6.0083	6.50928	5.665	6.1057	6.36785	6.16747	5.26671	5.84976	5.78955	5.0903	6.9486	3.12864	4.70164	0.86481	4.92366	3.95526	6.65718	5.33308	5.35696	5.38471	4.8629	5.17997	5.24593	4.6274	4.6641	4.82306	4.96063	5.53291	5.24824	5.66691	5.02227	5.37899	3.84836	5.28042	5.36159	5.40892	4.46519	4.81024	4.87595	4.93483	3.59498	5.60349	5.64593
SIK1|150094	7.57299	8.79145	6.72579	7.10384	7.23312	8.90295	7.64952	9.28911	8.63278	9.68772	10.251	7.98597	8.04318	9.34908	7.9626	7.9442	7.12493	7.69067	10.2724	8.96874	7.35692	8.19653	6.98871	7.64319	8.8539	8.103	9.11226	8.84119	7.86294	8.6031	7.2338	8.81823	8.59971	6.61019	8.36024	8.36581	8.51756	7.79972	7.95195	7.64309	7.80163	7.76888	8.92132	8.3674	8.67761	7.04381	6.14763	9.14714	8.74737
TPSAB1|7177	4.34305	6.44081	5.00183	7.17402	4.55975	6.82612	6.45027	6.52814	4.74374	6.56665	6.43655	5.58662	7.05864	6.05555	7.6457	6.0309	7.35278	7.42207	5.39736	2.70525	6.07039	6.94182	7.11992	6.20729	6.07064	8.45531	5.74994	4.6482	7.03514	6.89829	6.90305	6.4298	5.26591	5.4261	5.37666	7.22946	6.22842	6.67055	5.46222	6.33422	5.89146	5.37752	6.67469	5.32092	6.6863	4.7187	7.24087	4.98762	7.17871
ZFP36L2|678	10.71	11.3861	9.80618	9.86711	9.76095	11.1914	10.5886	10.961	11.4073	11.5868	11.717	10.2811	9.48292	10.7235	10.216	10.2003	10.5661	9.71436	10.4903	9.14917	9.88928	10.2187	10.1299	9.91691	9.42817	9.98723	9.43466	10.2633	11.6111	10.2238	10.2932	9.93808	10.1757	9.84089	10.314	10.0553	10.313	10.6729	9.16412	9.92462	10.6235	10.2996	10.1676	11.0955	9.84398	9.24652	9.1866	10.1726	11.2546
[truncated: 7 more columns]

## Sheet: PRAD_CL5
Gene	TCGA.EJ.5506.01	TCGA.EJ.5512.01	TCGA.EJ.5515.01	TCGA.EJ.5530.01	TCGA.EJ.5532.01	TCGA.EJ.8474.01	TCGA.EJ.A46D.01	TCGA.EJ.A6RA.01	TCGA.EJ.A7NH.01	TCGA.EJ.A7NJ.01	TCGA.EJ.A7NK.01	TCGA.EJ.AB20.01	TCGA.FC.A8O0.01	TCGA.G9.6364.01	TCGA.G9.6365.01	TCGA.G9.6367.01	TCGA.G9.6378.01	TCGA.G9.6385.01	TCGA.HC.7075.01	TCGA.HC.7750.01	TCGA.HC.8260.01	TCGA.HC.8264.01	TCGA.HI.7169.01	TCGA.J4.8198.01	TCGA.KC.A7FE.01	TCGA.M7.A71Y.01	TCGA.M7.A720.01	TCGA.M7.A721.01	TCGA.V1.A8MG.01	TCGA.V1.A8MK.01	TCGA.V1.A9OA.01	TCGA.V1.A9OH.01	TCGA.V1.A9OQ.01	TCGA.V1.A9Z7.01	TCGA.V1.A9Z8.01	TCGA.VN.A88I.01	TCGA.XJ.A9DK.01	TCGA.XJ.A9DQ.01	TCGA.XK.AAJT.01	TCGA.YL.A8SB.01	TCGA.YL.A8SQ.01	TCGA.ZG.A9L6.01	TCGA.ZG.A9NI.01
CCL2|6347	5.90521	7.30861	7.04923	5.7407	6.97124	7.28193	5.74883	6.44521	5.40408	6.29845	7.9915	8.1989	6.36718	6.40744	9.09903	6.814	6.24481	6.91861	4.69085	5.64283	6.84171	5.21237	6.36053	6.0821	7.10242	5.36962	6.54848	5.73475	8.19973	7.26875	7.78156	7.15736	6.23607	6.72076	7.72683	9.79817	5.743	6.4037	8.00573	7.92253	6.33974	8.10989	8.93784
ICAM1|3383	7.13264	7.44615	6.76742	8.3629	7.51876	7.36109	7.55907	7.0279	6.71435	7.32067	7.55562	7.99669	6.5125	8.28785	8.11867	6.54499	7.15028	6.90804	6.6324	7.20337	7.48436	6.78105	6.86987	7.59288	7.6934	6.8693	7.65129	7.18605	8.01344	7.49001	7.50118	7.68141	7.43701	7.62061	8.25542	8.66122	7.34075	6.84981	7.60327	7.59345	7.1212	8.07415	8.28698
VCAM1|7412	5.62264	6.67096	6.22418	6.92567	7.1902	7.32414	5.32908	5.76825	5.97899	6.08104	6.16537	7.562	5.04328	6.28071	7.64231	5.53926	6.00977	5.88629	5.98966	5.47438	5.906	6.52467	5.10148	7.01443	6.68434	5.47551	5.5415	5.34942	7.43852	6.73543	7.25027	6.56774	6.25941	7.30215	6.46053	7.95487	5.97763	5.22886	7.37982	6.95556	7.18725	7.66961	7.34546
CD86|942	4.55508	3.76019	4.38687	4.13263	4.72414	4.74103	4.65649	4.3595	4.11874	4.46102	4.10674	5.10982	3.85854	3.98896	4.35571	3.64615	4.36337	4.31057	4.07115	4.18581	4.63995	5.22886	3.75034	4.4765	4.725	4.16622	3.69185	4.56747	4.38946	4.03919	5.46743	4.93376	4.32729	5.57167	4.82844	4.93591	4.27257	3.39023	5.31203	5.22133	4.82572	5.09616	5.18089
TGFB1|7040	7.29242	6.65808	6.75034	7.46534	7.12229	8.0148	8.00521	8.20024	8.3857	7.43728	7.94169	8.96474	8.14111	7.99673	8.09681	7.20625	7.59186	7.39811	6.57772	7.76609	7.45586	8.78817	8.40408	7.47488	8.36406	8.62535	7.71192	8.41083	8.70493	7.98539	8.86655	8.36579	7.58594	8.63536	8.98431	9.53824	8.39404	8.1903	8.36144	8.19245	8.27906	8.8429	8.58209
IL1B|3553	2.14028	3.09863	3.7257	2.06043	2.99368	2.96386	1.68683	3.00191	1.19884	3.02841	3.10309	5.06408	3.26984	2.66899	3.64757	2.11005	2.38809	2.51364	1.71394	1.33833	2.25995	1.76349	2.49302	2.14547	3.47005	1.83173	1.58477	1.73266	2.76627	2.95901	3.49267	1.61894	2.29782	2.82649	2.28537	4.19985	-0.215395	1.16513	4.00473	2.59781	3.28197	3.07676	5.07778
IL6|3569	-0.225844	2.30496	2.94014	2.19815	1.91392	0.845402	0.86013	1.40388	0.436412	1.03007	2.55221	3.95378	-0.156911	2.57609	4.02627	-0.319166	1.60504	1.80835	2.29877	1.07386	5.05538	0.337504	3.25452	1.40087	3.52457	1.41143	0.769988	1.5397	1.1618	3.4908	1.41705	2.40289	3.52	4.15864	3.45445	5.57928	2.15848	0.835625	3.21546	3.83802	3.13672	4.18215	7.48633
CCND2|894	8.30478	9.09607	9.32399	7.99823	8.52374	8.33472	8.6495	8.48579	8.66728	8.22951	8.98775	10.9701	9.12255	9.38515	10.078	9.67106	10.1405	9.33164	7.7823	9.34642	7.89061	8.96474	10.8331	8.25892	9.65658	8.82885	8.71939	8.15061	8.67945	9.29799	10.0924	8.17755	8.57977	8.72795	10.3726	10.2009	9.11006	9.09095	9.35496	9.39675	8.28768	9.83893	9.13478
NCAM1|4684	5.3358	7.42348	6.34285	7.04001	6.91716	5.99317	6.29614	5.69545	6.66162	6.54518	7.76304	9.62673	8.20903	7.56972	8.40502	7.53271	8.70392	7.2636	4.26818	5.80462	6.63478	8.66327	10.0191	7.40827	8.02188	7.93994	6.72948	5.44897	5.91234	6.77021	8.7457	5.36479	6.88743	7.39736	8.20473	9.07828	6.76161	6.60713	6.69434	7.44682	6.34801	8.1767	8.88155
LY96|23643	2.82243	3.17298	2.67649	2.32386	2.44546	4.09094	2.69958	3.74147	3.4298	2.61356	2.17048	4.14164	2.52536	3.52551	3.74073	2.55569	3.66556	2.51364	2.29877	3.51384	3.56021	4.19507	3.43938	3.28919	3.97967	3.48627	2.58969	3.43465	4.25792	2.87631	3.89448	4.25057	4.10491	4.9299	5.0029	4.61432	4.01566	3.03479	4.51201	4.00333	3.64635	4.73346	4.46571
C1S|716	9.3089	10.5275	10.3235	10.5765	10.6684	11.1176	10.5273	9.96319	10.0835	9.66377	10.6933	12.1649	10.3695	10.8608	11.6776	10.5421	11.3706	10.7686	9.87717	11.3653	10.5863	11.3519	11.527	10.8659	11.6652	10.5642	10.2543	10.1533	10.692	10.3172	11.2025	10.3775	10.584	11.4901	11.6814	12.7308	10.554	9.73722	10.6599	11.263	10.6081	11.1555	11.1705
CCR1|1230	4.60859	4.17635	3.94167	4.02567	4.3906	4.83743	3.42075	3.35696	3.60761	4.16562	3.76473	4.48023	2.9451	4.54926	3.74073	2.8179	4.13037	3.98808	3.88354	3.71336	4.164	5.3694	2.70029	2.99853	3.85756	3.9312	3.69185	4.43499	4.45099	2.59526	4.8744	4.49712	3.57062	5.34007	3.74384	4.22955	3.97491	2.95184	4.84474	4.79476	4.35333	5.42884	4.46571
TNFSF12|8742	7.50489	8.05231	7.54134	7.86754	7.577	7.87701	8.70719	8.33016	8.32552	7.77473	8.45661	9.71507	9.01958	8.58017	8.94482	8.6579	8.94634	8.55892	7.90088	8.85459	7.81968	8.45471	10.6173	7.48209	8.75746	8.53025	8.22386	8.1943	8.29928	8.47085	8.45936	8.30033	8.86857	8.07649	8.62669	9.48844	8.20661	8.83875	8.80359	8.32137	8.23958	8.71531	8.24595
CD33|945	2.40513	2.43152	2.94014	3.13207	2.99368	2.68173	2.89381	3.08025	3.49154	2.87647	2.43584	4.22712	2.85105	2.66899	2.91007	2.89568	3.45093	2.72113	1.29905	2.34193	3.93536	3.72254	1.78873	3.28919	3.94011	3.16309	2.68956	2.73378	3.61857	2.87631	3.89448	3.06912	2.80021	4.0334	3.74384	4.10689	3.30292	3.11323	3.34115	3.43674	3.69904	4.04119	3.59544
FGFR1|2260	8.61371	9.56506	9.43146	9.4594	8.92099	9.50133	9.34561	9.07319	9.36948	8.74074	9.55499	11.027	10.183	9.79504	10.2004	10.1713	10.2264	10.4639	8.55115	10.3488	9.05053	10.0238	10.7778	9.87447	10.4538	9.48938	9.43736	9.30758	9.40713	9.75391	10.3697	9.03735	9.24485	9.6771	9.86945	10.9447	9.56942	9.3538	9.96425	10.2518	9.99835	10.2715	10.1832
TNFRSF1B|7133	6.62961	6.64508	6.54782	7.04914	7.30568	7.29047	7.10884	7.28108	7.13767	7.01431	6.96525	8.27615	6.43358	7.04959	7.40677	6.56298	7.29427	7.15602	6.84281	7.28791	6.85813	7.4738	8.0536	6.86239	7.88271	6.84692	6.73534	7.20652	7.75443	7.51072	7.81089	7.47396	7.22425	8.15187	7.95631	8.52862	7.02373	6.82088	7.78293	7.58369	7.89179	8.45372	7.66296
SOCS3|9021	5.85073	7.77934	8.61243	8.1713	8.27478	8.21647	7.14269	7.20006	6.52805	7.35342	8.68886	11.3491	5.7773	8.20302	9.66555	8.66069	8.60827	7.73063	6.85819	6.71457	8.2903	6.11843	9.25295	8.21412	9.06395	6.95548	7.18365	7.69775	8.79222	8.36866	8.3872	8.55116	8.14921	8.9171	8.13771	10.7439	7.89886	8.1652	9.88584	8.56571	8.71136	8.96744	10.8522
RASGRP2|10235	4.80476	5.57075	5.5672	4.95001	4.72414	6.31114	6.65224	6.35354	6.41311	5.90568	6.95999	6.99495	5.8998	6.0923	5.95078	6.26624	5.69258	5.6274	4.75796	6.28388	5.99784	5.9194	7.84021	5.93212	6.98095	6.71106	7.02064	5.9827	6.39182	6.89624	6.91965	5.87036	5.63139	6.06318	6.12526	7.70559	6.50683	7.09662	7.14145	5.8722	6.16345	6.28015	6.99551
C1QA|712	7.8034	7.27524	7.49083	7.48229	7.52206	8.42086	8.04922	8.85098	8.69871	7.84806	7.75091	9.09268	7.3763	8.15163	8.49468	8.18694	9.03825	8.48082	7.39301	8.02727	8.11682	8.86537	8.03459	7.65165	8.45986	8.65945	7.95455	8.4073	9.03508	7.50729	8.88873	9.1373	8.23801	9.60259	8.81265	8.97685	8.10878	7.93083	9.94829	8.77316	9.07504	9.61165	9.32876
CCL4|6351	3.34806	3.8981	4.52715	2.64619	4.13894	3.78737	4.51598	4.61771	3.3653	3.87616	3.37999	7.64718	2.10404	3.42255	4.46896	3.96761	4.61644	3.27581	2.88363	3.45933	3.89347	3.62621	3.38035	3.41515	3.52457	3.70108	3.53959	3.31911	4.86678	4.11329	4.80614	4.14605	4.10491	4.45572	3.65368	4.44742	4.37006	4.07856	4.48502	4.37932	4.56686	4.31055	6.66884
PLAUR|5329	4.35041	4.52757	4.38687	4.86982	5.41947	5.52806	4.36029	5.00678	4.26733	4.53902	5.18266	6.13109	4.93283	5.0414	5.61165	4.23034	5.07632	5.19478	4.71357	5.28364	4.50735	4.72338	5.53943	5.20859	5.87981	5.38523	4.54086	4.98259	5.46746	6.05012	5.68579	4.52517	5.73489	5.3792	6.30632	6.82245	5.37143	4.70341	5.94741	5.57662	5.16235	6.20779	6.53251
SH2D2A|9047	2.5213	3.09863	2.35363	2.19815	2.44546	2.57393	2.89381	4.00516	3.07392	3.61319	2.43584	4.59188	2.52536	2.12989	3.264	2.64849	3.50765	2.90249	2.41422	3.00621	2.89085	2.46645	4.04454	2.52661	3.72414	2.42194	2.4824	2.43396	4.4808	3.92038	2.9338	2.62655	3.35652	3.22048	3.5575	5.48392	2.92925	2.7701	4.14922	3.03983	3.89245	3.84311	2.90694
C1R|715	9.40088	10.3243	10.0546	10.391	10.4316	10.7426	10.5287	10.1256	10.0627	9.58092	10.8924	12.0677	10.4718	10.7506	11.7231	10.3891	11.302	10.9499	9.91992	11.1659	10.3228	11.0545	11.1013	10.5104	11.3841	10.7338	10.3523	10.2789	10.5811	10.0716	11.3024	10.4089	10.4254	11.4693	11.7769	12.6644	10.5436	9.77993	10.7405	11.2399	10.538	10.9367	11.4813
JAK3|3718	4.58208	5.2312	4.63031	5.3845	5.50195	5.16916	5.61744	5.52384	5.12124	5.97279	5.50493	6.61092	4.27544	5.31011	6.24916	5.16819	5.23592	4.90693	5.77963	5.21949	5.42242	5.1788	6.04611	4.96258	5.79363	5.46085	5.51452	5.59272	6.68218	5.31598	5.74777	4.77926	5.49389	6.3059	6.40634	7.07646	5.54847	5.42613	5.13242	6.29538	6.12545	6.1316	5.72671
CD34|947	7.00873	7.26253	7.59971	8.07847	7.98808	8.54916	7.89321	8.17591	8.7906	6.76126	7.96024	9.00866	7.35932	8.20883	9.0338	8.41373	8.70543	8.20881	6.83765	8.77732	8.37265	9.39661	7.32205	8.3778	9.52653	7.80136	7.56188	8.24266	8.78328	8.51935	8.67089	8.25916	8.78395	9.37469	9.67761	9.56906	7.83768	8.60426	8.88711	9.20847	8.76332	9.71316	9.49306
ADCY3|109	7.74485	7.71547	7.92293	7.73801	7.94941	8.18476	8.21293	7.6552	8.29555	7.66306	8.5987	9.22065	8.39549	8.26385	8.5179	8.01461	8.16812	7.84866	6.70788	8.33792	8.12589	8.2004	8.518	8.41408	8.66795	8.2714	8.34749	7.93454	8.06109	8.15943	9.20157	8.18636	7.19632	8.70632	8.44038	8.97575	8.41704	8.15597	8.62665	8.33695	8.28553	8.98077	8.88028
FCER1G|2207	5.35159	4.76243	5.02048	5.31049	5.1393	6.22467	5.20642	5.61877	5.77067	5.43396	5.18266	6.54586	5.41599	6.28071	6.03596	5.03702	6.09553	5.58821	4.75796	5.16943	5.61518	6.35471	5.30563	5.04284	5.81566	5.58771	5.34111	5.9047	6.07752	5.07767	6.26267	6.2691	5.98864	6.64251	6.51276	6.43966	6.01829	4.97949	6.99614	6.52352	5.89644	6.58952	6.60228
MRVI1|10335	8.67927	9.66747	9.59423	9.05488	8.71021	9.39051	8.91313	8.58821	9.13208	8.2739	9.82312	10.8838	9.21158	9.91012	10.4372	10.1635	10.2965	9.90902	7.60531	10.2579	8.78008	10.0554	11.0338	9.7567	10.4281	9.23426	9.44809	8.40021	9.30356	9.85726	10.2745	8.88331	9.10158	8.83269	9.88687	10.8	9.2023	9.39854	9.76837	9.75954	8.85615	10.1307	9.71331
CD14|929	6.97856	7.09095	7.20775	7.42382	7.43026	7.65031	7.32642	8.32615	7.44126	7.24124	7.04189	8.02282	7.02973	7.6882	7.56162	7.14784	7.40293	7.71555	7.03094	7.37146	7.17904	7.26573	6.69319	6.82315	7.81323	7.60535	6.98177	7.37509	7.85744	7.20663	7.27152	7.24009	7.57358	8.42395	7.84103	8.20523	6.85438	6.39587	8.1021	8.49283	7.85453	8.34171	8.35471
CXCR4|7852	7.46192	7.46106	7.02577	7.13313	7.59903	7.52565	8.47639	7.54555	7.70177	7.53885	6.68203	9.49649	6.0018	7.02344	8.43321	7.83129	8.42714	7.37142	8.47008	7.21575	8.21788	7.87322	7.57001	8.598	8.13791	7.43205	7.96206	7.88968	8.07337	7.86723	8.39884	7.88185	8.33637	8.47602	7.95395	9.10356	8.73023	7.72454	8.04089	7.5271	8.57528	7.81472	8.39459
CTSK|1513	6.68048	7.057	7.1438	7.52546	6.67203	8.58952	7.10884	7.32196	7.43341	6.86079	6.81027	9.03952	7.53594	8.39711	7.86298	7.15577	8.49535	7.29234	6.81682	7.6122	7.70022	8.30911	7.74106	7.79179	8.44933	7.64479	6.92143	7.49308	7.78462	7.17238	8.12062	7.60789	7.34186	9.2252	8.45213	9.4869	8.27742	7.03751	8.05701	8.31549	7.20557	8.36038	8.63601
CD200|4345	5.92644	5.75147	5.81726	5.39886	5.98555	5.80335	5.09228	5.82624	5.15978	5.87593	6.26252	7.58917	6.32407	5.05867	6.95087	5.97519	5.57806	6.63428	4.59622	6.60585	5.40762	7.00347	6.55322	5.96339	7.09343	5.89086	6.04419	5.02007	6.5826	6.6998	6.46809	5.38023	6.28994	5.91127	7.7213	8.49997	6.44105	6.18507	7.16714	6.50295	5.91883	7.48122	6.90302
ITGAX|3687	4.73429	3.94129	4.23146	5.59866	5.4613	6.01395	5.76133	5.63184	5.90151	5.86588	6.03143	5.65346	5.33145	5.54882	4.44147	3.34713	4.9387	5.10506	5.22135	4.78225	5.83031	5.81402	5.00708	5.20859	5.89023	5.33788	4.95622	6.60518	5.6751	5.43633	6.35317	5.94495	5.51988	6.77067	5.62978	7.07646	6.64958	5.42613	6.1839	6.57039	6.74252	7.09207	6.1131
HLA-DMA|3108	7.03829	7.99965	6.87111	7.10713	7.24311	7.77725	8.02609	7.96497	8.28904	7.66885	8.23729	8.28946	6.90071	7.61712	8.05661	7.86311	7.73534	7.95005	7.40701	7.82925	7.79997	8.05071	7.492	7.15197	8.18099	7.612	7.20067	8.7021	8.47433	7.79589	8.42183	7.99901	8.14712	8.58045	8.99582	8.77889	8.42083	7.86718	9.07751	8.49457	8.16194	8.78329	8.06008
IL10RA|3587	6.06689	5.58443	6.04905	5.86999	6.52199	6.41632	6.06351	6.38474	5.95728	6.60685	6.03143	6.97037	4.65524	5.86576	5.93115	4.94854	5.88685	5.35902	5.87341	6.11784	6.1568	6.14475	5.87493	6.3812	6.49252	5.77713	5.68149	6.11849	6.96127	6.22742	6.23697	5.79171	6.13878	7.19291	6.1666	7.89358	6.23219	5.41068	6.75206	6.57697	7.04183	7.3379	6.22188
ADA|100	3.14572	2.84937	3.4716	3.13207	3.26959	4.05129	4.29299	3.96442	4.55444	3.75066	4.06817	5.89027	4.70985	3.31167	4.96999	3.77524	4.9387	3.94736	3.29862	4.73715	3.93536	4.22827	5.70493	3.78545	4.83696	3.42717	4.10746	3.98235	4.45099	4.14896	4.46609	4.10946	3.75702	4.96462	4.86907	5.55603	4.05528	3.62251	4.3116	4.46687	4.28603	5.06008	4.32271
LCP2|3937	5.78252	5.3641	5.29624	5.97913	6.08701	5.61222	5.51778	5.46665	6.10284	6.01889	4.76704	7.52872	5.46444	5.66614	6.378	5.63309	6.86565	5.65295	5.67933	5.74889	5.88478	6.23733	6.42035	5.62831	6.32598	5.35383	5.48703	5.84329	6.30283	5.89071	6.40025	6.01587	5.55802	6.27165	6.34284	6.59605	6.04806	5.28076	6.19226	6.56379	6.55514	6.95634	5.83607
MAP3K8|1326	4.38149	4.49895	3.77156	4.06221	3.87576	4.46744	4.80882	4.29525	4.19495	3.75066	5.40013	5.2795	4.23877	3.42255	4.23281	2.23501	3.45093	3.98808	3.29862	4.04485	4.61439	5.1788	3.96642	3.91904	4.90019	3.6503	4.51387	4.01984	5.11507	4.25096	5.7109	3.46639	4.10491	4.00032	4.98453	5.96202	4.97672	4.4848	5.02413	4.37932	4.41763	5.40026	5.36733
IFI27|3429	4.47089	6.20568	5.47319	5.71797	6.39105	6.9459	6.31322	7.30982	7.32737	6.07232	6.78671	8.145	6.34147	6.15787	7.37079	6.69938	7.36506	6.54157	5.76883	6.77161	6.85813	7.42094	8.28844	6.23512	8.17247	6.36243	5.76398	6.71782	7.96153	7.18102	7.07761	6.90319	8.39373	7.74566	8.282	7.89358	6.39546	7.55926	9.11429	7.19233	6.85709	8.06962	7.9979
CD74|972	11.9821	12.1794	11.6254	11.8661	12.1384	12.2265	12.8445	12.6597	12.8159	12.5988	12.7134	13.567	12.1788	12.6422	13.1995	12.7746	13.027	12.853	12.8975	12.8974	12.1297	12.7224	12.9781	11.4478	13.1081	12.566	12.1924	13.3467	13.0707	12.457	13.3241	12.8599	12.9122	13.1972	13.6325	13.3873	12.934	12.8256	13.4373	13.0873	12.8393	13.2094	12.6842
CXCL1|2919	1.98707	4.58317	1.57272	2.64619	2.65222	4.79004	5.86924	4.48	2.80882	2.02896	4.2855	2.85498	7.09273	2.75626	4.8286	3.34713	3.05385	4.67719	0.299619	5.52834	1.96864	2.46645	1.10465	2.28401	4.55206	3.23378	4.61893	4.01984	3.81857	3.4341	4.63303	1.98489	2.52016	0.205923	4.37167	5.89873	2.74768	5.70471	4.21638	5.30291	3.05822	2.45421	3.32227
LILRB2|10288	3.40965	2.30496	2.57669	3.78455	4.30129	4.37411	2.59169	3.22523	3.55074	3.79372	3.81219	3.69838	2.64229	3.36817	3.49548	2.96948	4.09378	3.34014	3.23723	4.0814	3.80584	4.09065	2.79373	3.87587	4.29407	3.01039	3.17629	3.94387	4.72453	3.96108	4.49529	3.6811	3.35652	5.14195	4.02128	5.00624	3.30292	2.66986	4.51201	4.49492	4.35333	5.00421	4.82534
BTK|695	3.58008	2.7557	3.94167	4.02567	4.20609	4.16711	4.18575	4.00516	4.46494	3.79372	3.94585	4.81075	3.65094	3.62161	3.95029	3.34713	3.9374	4.06623	4.10592	3.96884	4.05421	4.44143	3.55065	3.73802	5.01889	3.59767	3.48505	3.90432	3.44797	3.54535	4.78264	4.14605	3.57062	5.11129	4.80768	5.25757	4.27257	3.51104	4.3116	5.17007	5.32206	5.32624	4.09522
CXCL2|2920	-0.225844	4.49895	2.67649	2.90949	2.32979	3.68746	4.73466	3.96442	2.21764	2.29181	5.43086	3.84981	2.64229	2.37018	2.54711	0.662441	1.79932	3.7719	2.52112	4.64246	2.70958	1.76349	1.37036	0.381612	4.29407	3.9312	4.80856	3.90432	2.66605	2.69515	3.60409	0.800083	1.29819	1.1809	2.15997	4.13854	3.30292	3.03479	3.21546	3.11404	3.53481	3.21444	7.41409
NCF4|4689	3.73248	2.93733	3.4716	3.59804	3.44662	4.437	4.29299	4.4508	4.4954	4.22973	4.4141	5.03277	3.99672	3.98896	3.95029	3.89371	4.78655	4.51945	4.13986	4.11705	4.58836	4.65178	3.70294	3.73802	4.90019	4.72794	4.34038	4.64149	5.32683	3.83536	4.93959	4.40953	4.51992	5.4173	5.66482	5.72194	4.60179	4.32918	5.57769	6.13533	5.45055	5.41462	5.09548
CXCL3|2921	-0.225844	2.30496	-0.254618	1.32188	0.322238	0.845402	2.05508	1.40388	-0.181023	0.29457	2.85378	-0.376924	2.64229	-0.308442	0.735392	-1.28307	-0.235417	1.12266	1.29905	2.75786	-0.236496	-0.256279	-1.28307	-0.222871	1.57133	1.41143	2.78295	0.313894	1.65562	0.774524	0.394739	-0.227105	-0.285289	-0.354442	0.703424	2.52672	0.817288	0.835625	1.55944	0.776603	-0.189819	-1.28307	1.90577
ADCY4|196883	4.52756	4.43994	4.23146	5.67142	5.37639	6.67298	5.98038	6.23866	7.1616	5.39254	6.3695	5.99959	5.16553	5.0414	5.38511	5.97519	5.03832	4.96928	4.59622	5.70271	6.86898	7.10525	5.11964	5.98386	7.1422	5.30542	5.5415	6.46273	6.43052	6.64465	6.157	5.4404	6.98863	6.93726	7.40974	7.38767	5.9879	7.06737	7.10647	6.67215	6.72991	6.99029	6.65696
S100A9|6280	4.03573	4.37842	4.23146	4.23221	4.41918	3.73828	4.18575	5.42222	4.03828	3.51368	4.66734	3.84981	2.64229	2.99026	5.23308	3.73348	3.76198	5.50647	4.59622	4.88922	5.07425	4.05409	3.65394	3.07687	4.90019	4.12961	4.78618	4.56747	4.38946	3.96108	4.73448	2.27655	3.57062	3.43376	4.65338	5.60217	5.03734	3.11323	4.88657	5.42454	4.32008	5.38576	3.6917
CLU|1191	11.1435	11.9284	11.4277	10.7306	11.267	11.3696	12.0908	11.857	11.4903	11.3455	12.7199	13.92	12.4512	12.1145	12.6478	12.4793	12.4726	11.854	10.0617	13.0887	11.0419	12.5435	14.3992	11.908	12.9164	12.4442	12.4384	11.184	11.9158	12.4654	12.2338	11.5991	11.5016	11.6556	12.7706	13.8102	12.2729	12.1684	12.3497	12.2982	11.4262	12.5044	12.2053
FLT3LG|2323	4.80476	5.00564	4.09383	4.82799	4.23853	4.86055	6.05338	5.75637	5.52711	5.21385	6.1562	7.35287	6.03426	4.9518	6.23321	5.72118	6.09553	5.15956	4.26818	5.51504	5.49426	5.56397	6.89117	4.85554	6.15506	6.31431	5.87421	5.34942	5.98694	5.67523	6.31274	5.45506	5.54542	5.17197	6.19085	7.11278	5.94636	6.16679	6.04301	5.73785	5.10492	6.24843	5.7153
FCGR2A|2212	6.13229	5.44134	6.15666	6.32572	6.73022	6.24238	5.72349	6.48894	6.49074	5.79348	5.35278	6.7713	5.48023	6.42752	6.46248	5.50244	6.60472	6.32024	5.10588	5.58035	6.5293	7.67078	5.08309	6.43424	6.62319	6.17755	5.76398	6.24259	7.01828	5.66295	7.58845	7.14837	6.51341	7.73061	7.43703	6.7423	5.96728	5.88319	7.27346	7.4682	7.09686	7.28807	7.73815
ATF3|467	8.21274	8.12435	8.0724	7.85978	8.12667	7.28621	7.36789	7.13272	7.02214	7.68895	9.09597	11.4912	6.14739	6.42752	8.66182	9.67313	8.51969	8.92545	8.55901	7.44344	8.6287	7.99875	8.05832	7.75949	9.28339	7.4055	8.10907	7.52276	8.23296	8.24844	9.24842	7.39254	8.79331	7.84452	7.27637	7.97255	8.13906	8.92554	8.83731	8.3581	7.50836	8.99517	10.2563
CTSC|1075	7.20825	6.79975	7.02103	7.34815	7.99759	8.62877	7.15696	7.85784	7.82079	7.11536	7.25866	7.88275	6.5125	7.8507	8.12948	7.1238	7.37653	6.94471	6.89344	7.91022	7.94032	8.44592	7.17785	7.67387	7.91369	7.2775	7.3907	8.26039	8.23733	7.87257	8.09463	7.82374	7.86478	9.07142	8.88378	8.91307	7.67233	7.82701	8.22133	8.4612	8.4674	8.3548	7.94028
IL33|90865	7.34065	7.74319	8.16552	7.12451	7.80528	8.50948	7.12828	7.19126	7.74993	6.76667	7.65005	8.64958	8.62948	8.11082	8.28836	7.63264	7.69926	7.91087	6.31345	8.37336	7.60284	8.45996	8.2016	8.13852	8.92137	7.16443	7.40546	7.13572	7.65007	7.85107	7.77562	7.13022	8.23409	7.92385	8.86004	8.96255	7.83199	7.95765	8.22133	8.40504	8.08483	8.86267	8.19554
HCST|10870	4.03573	3.76019	3.41493	3.82764	3.26959	4.49726	4.36029	5.04635	4.4954	4.77219	4.38301	6.09364	3.53474	4.25178	4.96999	4.34569	4.95918	4.06623	4.03553	4.31422	3.80584	4.1263	5.08309	3.35354	4.725	4.86786	4.48637	4.94411	4.95438	4.28342	4.80614	4.43932	5.18827	5.7213	5.03897	5.40802	4.60179	4.32918	5.45792	4.43828	4.64951	5.34135	5.11297
EHD2|30846	8.87349	9.37634	9.33549	9.04806	8.88046	9.25746	9.81092	9.41394	9.78686	8.87712	10.1547	10.9424	10.2311	10.1354	10.4838	10.4508	10.1819	10.1103	7.85052	10.7396	8.74222	10.2788	11.5897	9.10862	10.8746	9.88696	9.86803	9.35876	9.5832	9.99776	10.3494	9.31955	9.17397	9.61083	10.4149	11.2664	9.67334	10.0386	10.1987	9.93995	9.42904	10.4078	10.3852
CXCL5|6374	0.3777	4.10217	1.93705	2.98756	0.322238	2.96386	2.34819	1.1369	0.436412	0.29457	2.30925	-0.376924	-1.28307	1.48051	2.06098	1.24122	1.38046	1.38908	1.03613	4.88922	-0.236496	0.337504	-1.28307	-1.28307	1.08282	1.63683	2.95336	2.05504	-0.205011	1.10021	1.6426	0.37604	-1.28307	-1.28307	0.703424	1.94534	2.29714	2.18016	0.329312	0.776603	0.424935	-0.262997	1.54252
LILRB3|11025	1.98707	2.30496	2.22768	3.38379	2.83303	3.12532	2.34819	2.1487	2.90271	1.29273	2.43584	2.53563	1.73425	2.12989	3.19982	2.35001	2.97558	2.27122	2.17326	1.33833	2.38616	2.46645	3.92572	2.14547	3.52457	2.15681	2.87067	3.59226	3.44797	2.37198	4.20841	2.40289	3.71263	3.74467	2.78742	3.52312	3.23553	1.85449	3.886	3.83802	4.06297	4.00369	3.6917
PDE1B|5153	2.62882	1.84091	2.46947	3.44041	3.95598	3.27051	3.42075	3.15456	3.66232	2.29181	4.14431	7.50324	2.75044	2.83855	3.87008	2.96948	4.64201	2.90249	1.88382	2.34193	4.26603	3.89782	6.02699	3.5856	3.97967	4.09205	3.7851	3.64119	3.72203	4.49223	2.84585	3.34573	2.96065	4.70195	4.67646	4.68034	3.97491	3.82253	3.886	4.77202	4.28603	5.74517	4.98584
CSF3R|1441	3.91348	3.3755	3.62936	4.38426	4.85543	4.4059	5.34579	4.56419	4.69228	3.79372	5.12745	5.65346	3.99672	3.42255	3.95029	3.0397	4.20087	4.57397	3.99901	3.8886	4.87338	4.83533	2.49302	3.5856	4.87942	4.16622	4.07089	4.71189	3.72203	3.64864	5.64729	4.43932	4.10491	5.49061	4.28423	5.72194	4.62831	4.45499	4.7345	5.57662	5.25325	5.69899	4.62047
CD37|951	4.71001	5.02584	4.74969	5.27978	6.23903	5.4691	6.26135	6.07611	6.28821	5.99141	5.69414	6.7713	5.46444	5.99697	5.941	5.51482	6.21105	5.54792	6.85819	5.59306	5.43708	6.16203	5.56616	5.50623	6.44384	5.91257	6.14438	6.2024	6.35205	5.84795	6.71147	6.23554	6.6955	7.03034	6.84362	7.44259	6.46331	5.69198	6.7119	6.65361	7.5978	7.26052	6.42459
F10|2159	4.58208	5.29918	5.29624	6.64165	6.50875	5.92899	6.02254	6.45993	6.52066	4.53902	6.01123	9.70082	7.22984	6.15787	7.8988	6.64973	8.52485	6.51395	5.62044	6.81023	5.81916	4.83533	9.5129	6.34209	7.69638	6.16856	5.94664	5.47619	5.70066	6.77592	5.87541	5.48393	5.91219	6.05515	7.33193	8.19397	5.82552	6.58666	6.29681	7.17943	6.89146	7.90648	6.26163
PLEKHO2|80301	7.64274	7.945	7.95061	7.71811	7.90968	7.67986	7.91576	8.03057	8.03548	7.61285	7.99664	9.1846	7.88048	7.99897	8.5113	8.24939	8.49184	7.96797	6.9567	8.43822	7.74213	7.88367	9.09211	7.64523	8.7926	8.20917	8.0586	7.72354	8.33644	8.80298	8.36365	7.96613	8.28992	8.36181	8.63996	9.41116	8.13213	7.88126	8.99025	8.44152	8.00337	9.16934	8.72401
FGR|2268	3.73248	4.76243	4.26391	4.52181	4.52815	5.55667	5.24254	5.04635	5.54177	4.46102	5.03046	5.54666	4.76247	4.47402	5.18416	4.26005	4.48136	4.92801	4.20545	5.21949	5.85234	5.49745	5.76385	4.71564	5.82655	5.13121	4.59338	5.59272	4.95438	5.59991	5.59429	4.99522	5.73489	5.60507	5.59386	5.67953	5.61627	5.59964	6.31224	4.96481	5.1994	6.39323	4.69204
HABP4|22927	7.26768	6.9341	7.20358	6.38462	6.46144	6.98851	6.90418	7.42313	7.25801	7.41332	7.64351	8.34947	7.73667	6.63748	7.34134	7.26239	7.3879	7.12897	6.15648	7.30733	7.27189	7.56107	8.26007	6.92726	7.81323	7.59195	7.45596	6.81698	7.8939	7.43328	7.60864	7.27768	7.23214	7.67404	7.61182	8.26382	7.66915	7.41188	7.78293	7.49274	7.09686	7.72539	7.9549
RELT|84957	3.28371	2.7557	3.0183	3.78455	3.83392	3.92536	3.28877	3.96442	3.3653	4.13245	3.85813	4.25453	3.34076	3.19156	3.441	2.64849	3.61482	3.20848	3.35751	2.92808	3.71255	3.15986	4.81985	4.00169	4.09226	3.42717	3.30782	4.19392	3.77111	3.96108	4.09853	4.25057	3.46754	4.5502	4.09164	5.25757	4.54725	2.66986	4.34199	3.83802	4.28603	4.24778	4.05959
OSM|5008	-0.225844	0.397304	1.34901	0.73493	2.06626	2.03791	0.429865	2.63748	0.436412	1.29273	1.15643	2.34482	0.902259	0.678703	2.19871	-1.28307	2.12353	1.12266	1.03613	1.07386	0.363663	1.93414	1.10465	1.9922	2.76831	1.63683	0.34915	0.313894	1.1618	1.95487	3.01669	1.394	2.41327	3.03689	2.28537	3.07697	1.14566	0.835625	2.75534	1.36805	2.88711	2.66107	4.51916
LY86|9450	4.25295	3.49626	3.7257	3.49489	3.91643	5.01281	4.87935	4.66932	4.46494	4.09851	3.55757	5.3319	4.082	4.25178	4.95062	3.73348	4.91792	4.14036	3.71362	3.8886	4.56186	5.01726	3.84069	3.41515	4.55206	4.65254	3.91457	4.82209	4.22307	3.64864	5.312	5.23492	4.75695	5.23021	4.88897	5.10569	4.67992	4.19134	5.34241	5.17007	5.35527	5.5638	5.51935
[truncated: 48 more rows]

## Sheet: PRAD_CL6
Gene	TCGA.2A.A8VO.01	TCGA.EJ.A65E.01	TCGA.G9.6333.01	TCGA.G9.6338.01	TCGA.G9.6499.01	TCGA.G9.7523.01	TCGA.H9.A6BX.01	TCGA.HC.7817.01	TCGA.HC.A76W.01	TCGA.HI.7170.01	TCGA.J4.8200.01	TCGA.J4.A67T.01	TCGA.J4.AATV.01	TCGA.J4.AAU2.01	TCGA.J9.A52C.01	TCGA.J9.A52E.01	TCGA.J9.A8CK.01	TCGA.J9.A8CP.01	TCGA.KC.A4BR.01	TCGA.KC.A7F3.01	TCGA.KC.A7F6.01	TCGA.KC.A7FA.01	TCGA.KK.A7B1.01	TCGA.KK.A7B3.01	TCGA.KK.A8I9.01	TCGA.KK.A8IB.01	TCGA.KK.A8IG.01	TCGA.KK.A8IL.01	TCGA.QU.A6IP.01	TCGA.TK.A8OK.01	TCGA.V1.A8MF.01	TCGA.V1.A8MU.01	TCGA.V1.A9O7.01	TCGA.V1.A9ZG.01	TCGA.VN.A88O.01	TCGA.VP.A878.01	TCGA.VP.A87H.01	TCGA.VP.AA1N.01	TCGA.XA.A8JR.01	TCGA.XJ.A83H.01	TCGA.XK.AAJA.01	TCGA.Y6.A8TL.01	TCGA.ZG.A8QW.01	TCGA.ZG.A8QX.01	TCGA.ZG.A9L0.01	TCGA.ZG.A9L4.01	TCGA.ZG.A9L9.01	TCGA.ZG.A9LB.01	TCGA.ZG.A9LU.01
[truncated: 127 more rows]

[truncated: 2 more sheets: PRAD_CL7, PRAD_CL8]
