# Supplementary material for: Immune landscape of human prostate cancer: immune evasion mechanisms and biomarkers for personalized immunotherapy
Source: BMC Cancer. 2020 Jun 18;20:572. doi: 10.1186/s12885-020-07058-y (PMC7302357; doi:10.1186/s12885-020-07058-y)
Supplement: Supplementary file 4 — Additional file 4. Immune cell abundance for each patient in the 8 clusters. The abundance of immune cells was identified using CIBESORT for the patients in the identified clusters. [file 12885_2020_7058_MOESM4_ESM.xlsx]

## Sheet: PRAD_CL1_tumor_cibersort
	B cells naive	B cells memory	Plasma cells	T cells CD8	T cells CD4 naive	T cells CD4 memory resting	T cells CD4 memory activated	T cells follicular helper	T cells regulatory (Tregs)	T cells gamma delta	NK cells resting	NK cells activated	Monocytes	Macrophages M0	Macrophages M1	Macrophages M2	Dendritic cells resting	Dendritic cells activated	Mast cells resting	Mast cells activated	Eosinophils	Neutrophils	P-value	Pearson Correlation	RMSE	lymphocyte_score
TCGA.2A.A8VL.01	0.0133669	0	0.426579	0.0888695	0	0.114455	0	0.0565094	0	0	0	0.079541	0.0205046	0.0298669	0.0377582	0.00703779	0.0128932	0	0.112618	0	0	0	0.32	0.0578451	1.04136	0.722811
TCGA.2A.A8VV.01	0.133774	0	0.0604548	0.116132	0	0.283761	0	0.0485987	0	0	0.0146178	0	0.0175531	0.00717007	0.0593383	0.14215	0	0	0.11645	0	0	0	0.99	-0.0606	1.10825	0.60874
TCGA.2A.A8VX.01	0.19275	0	0.0320108	0.144949	0	0.0650149	0	0.162595	0	0	0	0.0600807	0.0150588	0	0.0157805	0.277287	0	0	0.0083812	0.0260917	0	0	0.96	-0.0395	1.10915	0.494806
TCGA.2A.A8W1.01	0.0612914	0	0	0.0784991	0	0.155865	0	0.11675	0	0	0.0543012	0	0.087372	0.109017	0.0338894	0.201172	0	0.0348495	0.0669928	0	0	0	0.99	-0.0677	1.10694	0.349957
TCGA.2A.AAYF.01	0.0923836	0	0.248722	0	0	0.0480762	0	0.099859	0	0	0	0.0403671	0.0589777	0.144945	0.0237748	0.103418	0	0	0.139477	0	0	0	0.95	-0.0372	1.07032	0.429549
TCGA.2A.AAYU.01	0.147749	0	0.0306428	0.06357	0	0.174046	0	0.0395146	0	0	0	0.0193394	0.00303854	0.119339	0.0306011	0.165949	0	0	0.206211	0	0	0	0.97	-0.0462	1.09859	0.435348
TCGA.CH.5737.01	0.0417253	0	0.359678	0	0	0.070571	0	0.0802415	0	0	0	0.0414299	0	0.192437	0.0316265	0.101378	0	0.0147683	0.0661453	0	0	0	0.23	0.0882367	1.03112	0.513404
TCGA.CH.5741.01	0.0963984	0	0.0089936	0.0915007	0	0.18915	0	0.0823546	0	0	0	0.00724514	0.00969814	0	0.0231041	0.232532	0	0.0155317	0.243492	0	0	0	0.97	-0.0481	1.10549	0.393287
TCGA.CH.5752.01	0.052544	0	0.0748913	0.00383512	0	0.332159	0	0.0602699	0	0	0	0.0346666	0.0530776	0	0.0467186	0.337209	0	0	0	0	0.00462853	0	0.97	-0.0464	1.10625	0.498096
TCGA.CH.5761.01	0.00235294	0.00275184	0	0	0	0.370442	0	0.0284425	0.0690932	0	0.0484427	0	0	0.337134	0.0232641	0.0476413	0.00117031	0	0.0582986	0	0.010966	0	0.44	0.0295282	1.10677	0.493083
TCGA.CH.5765.01	0.17508	0	0.101375	0.0316727	0	0.184171	0	0.0389586	0	0	0	0.0157953	0.0260932	0.0967434	0.0479296	0.172561	0	0	0.10962	0	0	0	0.97	-0.0458	1.08576	0.508094
TCGA.CH.5767.01	0.0178274	0	0.302826	0.0212409	0	0.206145	0	0.0920281	0.00527247	0	0	0.053786	0.016895	0.0417389	0.00149484	0.141884	0	0.0236179	0.0709534	0.00428933	0	0	0.54	0.0189139	1.05188	0.607099
TCGA.CH.5788.01	0.11733	0	0.291465	0	0	0.130678	0	0.0275987	0.00165281	0	0.00438431	0	0.00487005	0.212829	0.0374521	0.123502	0	0	0.0482389	0	0	0	0.98	-0.0512	1.08592	0.54551
TCGA.EJ.5496.01	0.0171333	0	0.310081	0.0447624	0	0.158909	0	0.0483118	0	0	0	0.0662178	0.0319394	0.105702	0.0449544	0.0394995	0	0	0.132489	0	0	0	0.97	-0.0426	1.07191	0.597104
TCGA.EJ.5505.01	0	0	0.291345	0.0667581	0	0.13887	0	0.0299326	0	0	0	0.0595955	0.0294204	0	0.0142257	0.117117	0	0	0.252735	0	0	0	0.89	-0.0252	1.07786	0.556569
TCGA.EJ.5511.01	0.110643	0	0.277786	0.025474	0	0.106931	0	0.0399703	0	0	0	0.0265044	0.0300869	0.0284373	0.0414443	0.129869	0.00541837	0	0.177435	0	0	0	0.97	-0.0446	1.06989	0.547338
TCGA.EJ.5519.01	0.00724478	0	0.0086197	0	0	0.236643	0	0.0971467	0.0229624	0	0.00242165	0.034593	0.0512133	0.237716	0.0243734	0.178645	0	0.019643	0.0787772	0	0	0	0.93	-0.0315	1.11051	0.312485
TCGA.EJ.7123.01	0.0480904	0	0.361748	0	0	0.091079	0	0.0793725	0	0	0	0.0488954	0.0159278	0.130716	0.0162912	0.101393	0	0.00591867	0.100568	0	0	0	0.9	-0.0279	1.06211	0.549812
TCGA.EJ.7312.01	0.0136765	0	0.0126532	0.106189	0	0.15901	0	0.0234297	0.0303249	0	0.0283293	0.0171367	0.0425274	0.0173771	0.0250479	0.3199	0	0	0.204399	0	0	0	0.96	-0.0413	1.10401	0.367319
TCGA.EJ.7314.01	0	0	0.343705	0.157746	0	0.0946813	0	0.0763608	0	0	0	0.0531265	0.0352187	0.0360601	0.0136337	0.068154	0	0.049488	0.0718254	0	0	0	0.8	-0.0113	1.06357	0.649259
TCGA.EJ.7317.01	0.132277	0	0.326742	0.0262159	0	0.0865958	0	0.055142	0	0	0	0.0339576	0.0174505	0	0.0072169	0.163141	0	0.00558759	0.145674	0	0	0	0.84	-0.0176	1.06015	0.605788
TCGA.EJ.7793.01	0.00578311	0	0.286295	0.0611915	0	0.216266	0	0.00812211	0	0	0.00429352	0.0304328	0.0234123	0.137858	0.0361349	0.0863397	0	0	0.103872	0	0	0	0.9	-0.0272	1.06907	0.604261
TCGA.EJ.8472.01	0.0264483	0	0	0	0	0.208187	0	0.166563	0	0	0	0.0701325	0.0335318	0.132567	0	0.243882	0	0.0246469	0.0940421	0	0	0	0.77	-0.0085	1.09483	0.304767
TCGA.EJ.A46B.01	0	0	0.407475	0.0307767	0	0.159925	0	0.0337672	0	0	0	0.0713464	0.0257096	0.0821117	0.0163831	0.0324339	0	0	0.140071	0	0	0	0.7	0.00141857	1.05586	0.669523
TCGA.EJ.A46F.01	0.109046	0	0.0239917	0.0621104	0	0.125157	0	0.124702	0	0	0	0.0790436	0.016699	0.100835	0.0445014	0.179413	0	0	0.134501	0	0	0	1	-0.0691	1.10679	0.399349
TCGA.EJ.A65D.01	0.110632	0	0.404694	0.0249385	0	0.0282498	0	0.148584	0	0	0	0.0501113	0.00934888	0.0674378	0.0205831	0.094263	0	0	0.0411573	0	0	0	1	-0.0734	1.07794	0.618625
TCGA.EJ.A65G.01	0.0166704	0	0.283876	0.0461654	0	0.116058	0	0.141912	0	0	0	0.0623504	0.0296224	0.0364181	0.00201304	0.0869005	0	0.00791801	0.170096	0	0	0	0.9	-0.0304	1.07191	0.52512
TCGA.EJ.A65J.01	0.0468607	0	0.193012	0.00360717	0	0.166604	0	0.104371	0	0	0.00483472	0.0292544	0.026992	0.0006	0.0329462	0.300733	0	0.0179162	0.072234	0	0	0	0.96	-0.0398	1.0767	0.444174
TCGA.EJ.A7NF.01	0.0821875	0	0.214628	0.0563655	0	0.11714	0	0.104081	0	0	0.014119	0.014292	0	0.227314	0.0585415	0.0684779	0	0	0.0428528	0	0	0	0.83	-0.0131	1.07722	0.498732
TCGA.EJ.A8FO.01	0.110707	0	0.2888	0.0522617	0	0.121892	0	0.0581783	0	0	0.0104472	0.0171565	0.00919878	0.0881883	0.0193814	0.136402	0	0	0.0873867	0	0	0	0.83	-0.0154	1.05982	0.601264
TCGA.EJ.A8FS.01	0.085177	0	0.0212474	0.0807464	0	0.158549	0	0.0535657	0	0	0.0007	0.0207097	0.0093524	0.182309	0.0399864	0.199798	0	0	0.147829	0	0	0	0.96	-0.0414	1.10213	0.36713
TCGA.FC.A5OB.01	0.0200963	0	0.0139245	0.0008	0	0.224291	0	0.0207378	0.0052226	0	0	0.0148949	0.0436727	0	0.00718268	0.438437	0	0.00102368	0.209741	0	0	0	0.99	-0.0547	1.12239	0.27923
TCGA.G9.6332.01	0.0950133	0	0.0303505	0.133151	0	0.144992	0	0.0500582	0	0	0	0.0294314	0	0.198504	0.0436862	0.112485	0.0162189	0	0.146109	0	0	0	0.93	-0.0318	1.09766	0.432938
TCGA.G9.6343.01	0.0876179	0	0.333085	0.111753	0	0.110468	0	0.00891873	0.0100259	0	0	0.0160652	0.0102649	0.0313783	0.013046	0.18786	0	0	0.0795175	0	0	0	0.84	-0.0204	1.06039	0.669014
TCGA.G9.6351.01	0.00136468	0	0.446833	0.0481884	0	0.188833	0	0.0653443	0	0	0	0.0678124	0.0194204	0.0152143	0.0127562	0.04912	0	0	0.0851132	0	0	0	0.83	-0.0162	1.0653	0.753032
TCGA.G9.6353.01	0	0	0.410902	0.124114	0	0.117035	0	0.0417569	0	0	0	0.0701761	0.0233777	0.0350596	0.014338	0.0316353	0	0	0.131606	0	0	0	0.38	0.041116	1.04804	0.722226
TCGA.G9.6354.01	0.114392	0	0.253012	0.0555487	0	0.129478	0	0.093156	0	0	0	0.0290034	0	0.139716	0.0726779	0.0750693	0	0	0.0379468	0	0	0	0.89	-0.0258	1.07391	0.581434
TCGA.G9.6361.01	0	0	0.0437176	0.0447402	0	0.319381	0	0.0630317	0.0290161	0	0.00763004	0	0.00600543	0.116227	0.0593044	0.144383	0	0	0.166563	0	0	0	0.98	-0.0499	1.10692	0.444485
TCGA.G9.6366.01	0.0270895	0	0.369997	0.0215478	0	0.157953	0	0.0938349	0	0	0	0.0447945	0.00678993	0.0878349	0.0834565	0	0	0.00796175	0.0987407	0	0	0	0.95	-0.0381	1.07308	0.621381
TCGA.G9.6369.01	0.0317472	0	0.0930249	0.0806358	0	0.210809	0	0.10015	0.00504186	0	0	0.058288	0.0286254	0	0.0488315	0.247572	0	0	0.0951826	0	0.0001	0	0.96	-0.0403	1.09268	0.479547
TCGA.G9.6371.01	0.0454371	0	0.285182	0.00363039	0	0.142627	0	0.0756957	0.00451092	0	0	0.0489149	0	0.141749	0.0773239	0.0498639	0	0	0.125066	0	0	0	0.97	-0.042	1.07479	0.530302
TCGA.G9.6494.01	0.0168256	0	0.40172	0.0430457	0	0.130429	0	0.084241	0	0	0	0.07252	0.0243732	0.00402803	0.00739576	0.0869995	0	0.00991324	0.118509	0	0	0	0.9	-0.0273	1.06474	0.66454
TCGA.G9.6496.01	0.0504149	0	0.388872	0.0511853	0	0.122147	0	0.0334238	0	0	0.00980924	0.0335053	0.00656879	0	0.062671	0.186852	0.0002	0	0.0543904	0	0	0	0.97	-0.0429	1.06721	0.655934
TCGA.G9.7509.01	0.0469453	0	0.397558	0.0337077	0	0.170991	0	0.074984	0	0	0	0.0491059	0.021394	0.0297408	0.0176717	0.00665293	0.0124558	0	0.138792	0	0	0	0.72	-0.0008	1.05842	0.698309
TCGA.G9.7519.01	0.0426346	0	0.266928	0.0612572	0	0.136599	0	0.0527033	0	0	0	0.0463075	0.0167546	0.0207483	0.021183	0.19893	0	0	0.135955	0	0	0	0.83	-0.0153	1.06161	0.553726
TCGA.G9.7525.01	0.120665	0	0.0774559	0.0532809	0	0.21248	0	0	0.0130582	0	0.0113162	0	0.00740868	0.026405	0.0229763	0.308976	0.00986664	0	0.136112	0	0	0	0.98	-0.0529	1.09397	0.488256
TCGA.G9.A9S4.01	0.093343	0	0.190083	0.11287	0	0.184625	0	0.0915122	0	0	0	0.0528587	0.0138469	0.00919007	0.0178415	0.211718	0	0.00597724	0.0161352	0	0	0	0.4	0.0366556	1.0609	0.633779
TCGA.H9.7775.01	0.110662	0	0.0276724	0.0484965	0	0.168048	0	0.0443973	0	0	0	0.0204922	0.0184623	0.134892	0.0236612	0.208558	0.0007	0	0.193977	0	0	0	0.95	-0.0383	1.0965	0.375371
TCGA.H9.A6BY.01	0.0669831	0	0.383918	0.0844222	0	0.110886	0	0.0315825	0	0	0	0.0599195	0.0109993	0	0.00389228	0.13546	0	0.00336921	0.108568	0	0	0	1	-0.0724	1.07736	0.706129
TCGA.HC.7077.01	0.105414	0	0.234852	0.0906273	0	0.104358	0	0.0722361	0.035908	0	0.00547043	0.012816	0	0.177588	0.055282	0.0546768	0	0	0.0507724	0	0	0	0.98	-0.0496	1.08339	0.589445
TCGA.HC.7080.01	0.0241037	0	0.192757	0.0486477	0	0.0751671	0	0.0779203	0	0	0	0.0594538	0.0280092	0.025873	0.0393554	0.120075	0	0	0.308638	0	0	0	0.83	-0.0133	1.08541	0.400129
TCGA.HC.7212.01	0.0816151	0	0.0588599	0.0134985	0	0.28224	0	0.0103693	0	0	0.0236853	0	0.0379273	0	0.0813819	0.282132	0.00569344	0	0.122597	0	0	0	0.98	-0.0517	1.09572	0.459899
TCGA.HC.7230.01	0.0899954	0	0.0493124	0.0546667	0	0.198149	0	0	0	0	0.0264749	0.00413114	0	0.149971	0.10395	0.218094	0	0	0.105255	0	0	0	0.98	-0.0522	1.10729	0.422729
TCGA.HC.7232.01	0.00641371	0	0.0498395	0.0655809	0	0.213413	0	0.0453688	0	0	0	0.0327053	0.0100594	0.0378476	0.0706023	0.272974	0	0	0.195195	0	0	0	0.97	-0.0432	1.10054	0.367952
TCGA.HC.7742.01	0.110663	0	0.157549	0.116209	0	0.146525	0	0.0196523	0	0	0	0.025192	0.0252441	0.0275079	0.0856728	0.158256	0.00731419	0	0.120215	0	0	0	0.97	-0.0445	1.08212	0.556138
TCGA.HC.7744.01	0.0535867	0	0.335224	0.0140678	0	0.103106	0	0.0607098	0	0	0	0.0269097	0	0.0822074	0.0228426	0.153678	0.0187266	0.0293774	0.0995643	0	0	0	0.98	-0.0514	1.06689	0.532894
TCGA.HC.7819.01	0.0982103	0	0.347786	0.0283874	0	0.0868228	0	0.0722174	0	0	0	0.022122	0.0001	0.0636024	0.0513253	0.131272	0	0.0139307	0.084243	0	0	0	0.94	-0.0346	1.06302	0.583329
TCGA.HC.8213.01	0.122298	0	0.32637	0.0495639	0	0.0869837	0	0.0336338	0	0	0	0.01991	0	0.186314	0.052124	0.0989754	0	0	0.0238278	0	0	0	0.99	-0.0625	1.08549	0.605125
TCGA.HC.8259.01	0.103476	0	0.420454	0.0445774	0	0.132795	0	0.0511709	0	0	0.00633275	0.00657442	0	0.00291974	0.0584235	0.138694	0	0	0.0345823	0	0	0	0.98	-0.0513	1.0715	0.71421
TCGA.HC.A48F.01	0.0451017	0	0.407084	0.0220428	0	0.0549309	0	0.0361843	0	0	0	0.0417217	0.00417872	0.0603518	0.0036276	0.164263	0	0.0005	0.160054	0	0	0	0.96	-0.0394	1.06687	0.570881
TCGA.HC.A631.01	0.102129	0	0.0209955	0.0863733	0	0.264186	0.00766753	0.0662485	0.0210229	0	0.0368247	0.0198574	0.0153124	0	0.0886102	0.197326	0.0007	0.00357615	0.0691764	0	0	0	0.96	-0.0394	1.10646	0.559056
TCGA.HC.A76X.01	0.0948005	0	0.186376	0.0853378	0	0.0849737	0	0.0744788	0	0	0	0.0507772	0.0135792	0.176718	0.00101838	0.0760816	0	0	0.155859	0	0	0	0.99	-0.0595	1.089	0.502265
TCGA.HI.7168.01	0.154118	0	0.103293	0.0199057	0	0.169581	0	0.0241355	0	0	0	0.0408906	0.00708702	0	0.0702657	0.342239	0	0	0.0684843	0	0	0	0.93	-0.0323	1.08932	0.487788
TCGA.J4.A6M7.01	0.0956365	0	0.0093636	0.0614894	0	0.157127	0	0.128244	0	0	0	0.0488394	0.00960387	0.1301	0.0171367	0.139833	0	0	0.202628	0	0	0	0.99	-0.0603	1.10874	0.372455
TCGA.J4.A83K.01	0.105093	0	0.223437	0.0653647	0	0.148649	0	0.0642241	0	0	0	0.0295344	0.00696909	0.0825917	0.0129433	0.110083	0	0.0177002	0.13341	0	0	0	0.92	-0.0312	1.06924	0.572079
TCGA.J4.A83L.01	0	0	0.190171	0	0	0.151086	0	0.148493	0	0	0	0.0794144	0.0335907	0.160484	0.0325372	0.0183848	0	0.00690996	0.123125	0.0558052	0	0	0.76	-0.0083	1.0791	0.420671
TCGA.J4.AATZ.01	0.134816	0	0.182476	0.0697645	0	0.14637	0	0.0437407	0.0238252	0	0.0219884	0.0006	0.00762483	0.0621537	0.11405	0.157212	0	0.00620366	0.029142	0	0	0	0.98	-0.0508	1.0915	0.57984
TCGA.J9.A52D.01	0.128517	0	0.112548	0	0.0119091	0.1704	0	0.0590382	0	0	0.0133583	0.0071213	0.0174082	0.181976	0.00853421	0.204785	0	0.00318606	0.081218	0	0	0	0.99	-0.063	1.10027	0.443854
TCGA.J9.A8CN.01	0.0999618	0	0.262673	0.0293279	0	0.15681	0	0.107779	0	0	0	0.0895869	0.0977129	0.0169196	0.00604106	0.0313316	0	0	0.0889826	0.012874	0	0	0.55	0.0165696	1.05991	0.63836
TCGA.KC.A4BN.01	0.0551574	0	0.279143	0.121244	0	0.0866618	0	0.144588	0	0	0.036319	0.0258548	0.04112	0.082746	0.0231079	0	0.00202987	0.0132137	0.0888143	0	0	0	0.94	-0.0335	1.07562	0.60438
TCGA.KC.A7F5.01	0.0051241	0	0.142753	0.00829349	0	0.16402	0	0.175015	0.00827221	0	0	0.121441	0.0412226	0.0774618	0.0873938	0	0	0.00916191	0.159841	0	0	0	0.97	-0.0476	1.10543	0.449904
TCGA.KC.A7FD.01	0.0971858	0	0.156544	0.0820499	0	0.187127	0	0.0672444	0.0624959	0	0	0.00468668	0.0845775	0.0684212	0.0407959	0.0927165	0	0.0267897	0.024949	0.00441717	0	0	0.97	-0.0433	1.08318	0.590089
TCGA.KK.A59X.01	0.0878261	0	0.0405381	0.00424906	0	0.15789	0	0.0605725	0.0276606	0	0.00431141	0.021026	0.00393693	0.0431326	0.0491253	0.339904	0.00612985	0	0.153698	0	0	0	0.95	-0.0376	1.09488	0.343501
TCGA.KK.A6E1.01	0.131969	0	0.107786	0.0171451	0	0.252827	0	0.041618	0	0	0.042457	0.00948373	0.011261	0	0.11869	0.175638	0.0141455	0.0152349	0.0617442	0	0	0	0.99	-0.0532	1.09881	0.561668
TCGA.KK.A6E7.01	0.133158	0	0.0723425	0.0382663	0	0.113671	0	0.0644263	0	0	0	0.0304232	0.00296615	0.0443327	0.00573986	0.338034	0	0.0167923	0.129926	0.00992091	0	0	0.86	-0.0228	1.08636	0.387861
TCGA.KK.A6E8.01	0.113853	0	0.340098	0.138121	0	0.0214228	0	0.0684775	0	0	0	0.0372943	0.00806484	0	0.0146899	0.195478	0	0	0.0625002	0	0	0	0.91	-0.0304	1.06583	0.650789
TCGA.KK.A7AP.01	0.00845678	0	0	0.091329	0	0.151589	0	0.145895	0.0509521	0	0.00209422	0.0233947	0.0255186	0.12384	0.0648751	0.20265	0	0	0.109405	0	0	0	0.99	-0.0603	1.11361	0.327816
TCGA.KK.A7AU.01	0.0938802	0	0	0.161076	0	0.124671	0	0.161472	0.0288989	0	0.0371862	0.0218865	0.0199187	0	0.0884719	0.200405	0	0.00219523	0.0599389	0	0	0	1	-0.069	1.12581	0.467598
TCGA.KK.A7AZ.01	0.107994	0	0.277075	0.0814133	0	0.0912325	0	0.111577	0.00912261	0	0	0.0287612	0	0	0.0222147	0.155853	0	0	0.114756	0	0	0	0.93	-0.0312	1.06841	0.595599
TCGA.KK.A8I5.01	0.156318	0	0.224548	0.017051	0	0.12023	0	0.0260156	0	0	0.00204442	0.013266	0	0.192999	0.0285722	0.128919	0	0	0.0900375	0	0	0	0.88	-0.0249	1.07653	0.533457
TCGA.KK.A8IA.01	0.0609109	0	0.00464763	0	0	0.217537	0	0.126801	0.0147767	0	0	0.0447438	0.0342389	0.149406	0.162704	0.0771081	0	0.001	0.106175	0	0	0	0.94	-0.0348	1.11598	0.342616
TCGA.KK.A8IF.01	0.197927	0	0.149491	0	0	0.168379	0	0.118985	0	0	0	0.0519017	0.0065437	0.0278693	0.0500139	0.177198	0	0	0.0516915	0	0	0	0.97	-0.0448	1.08724	0.567698
TCGA.KK.A8II.01	0.115097	0	0.0295519	0.147325	0	0.058794	0	0.0853607	0	0	0.00195622	0.0198772	0	0.332497	0.107637	0.0669205	0	0	0.0349842	0	0	0	0.96	-0.0396	1.13101	0.372601
TCGA.KK.A8IJ.01	0.0926082	0	0.126679	0.0322916	0	0.193074	0	0.00298001	0	0	0.0007	0.0120522	0.0273272	0.023788	0.00765765	0.216924	0	0.023591	0.196524	0.0438481	0	0	0.95	-0.0387	1.08797	0.457406
TCGA.KK.A8IK.01	0.167022	0	0.151956	0	0	0.0735391	0	0.025488	0	0	0	0.0288654	0.0359716	0.00744703	0.00228585	0.227067	0	0.00102664	0.279304	0	0	0	0.9	-0.0264	1.09108	0.421382
TCGA.M7.A71Z.01	0.107574	0	0.105526	0.0659021	0	0.0259927	0	0.139056	0	0	0	0.0703604	0.00740993	0	0.0134064	0.410496	0	0	0.0542761	0	0	0	0.99	-0.0683	1.1092	0.375355
TCGA.M7.A724.01	0.0368274	0	0.00279385	0	0	0.0421539	0	0.12417	0	0	0.00209064	0.0523962	0.031727	0.0607212	0	0.403079	0	0.0229519	0.205717	0.0153708	0	0	0.97	-0.0471	1.12226	0.136262
TCGA.M7.A725.01	0.130073	0	0.052705	0.0108215	0	0.147739	0	0.0764244	0.0222155	0	0.0131931	0.00719383	0.0169047	0.115904	0.0711793	0.256048	0	0.00238549	0.0772141	0	0	0	0.9	-0.0288	1.09011	0.383941
TCGA.MG.AAMC.01	0.00284757	0	0.334552	0.153563	0	0	0.00245676	0.0113861	0.0680731	0	0.0953376	0	0.0379564	0.0767249	0.0728594	0.033272	0.0116551	0	0.0993158	0	0	0	0.99	-0.0559	1.07948	0.65683
TCGA.QU.A6IN.01	0.0558525	0	0.18042	0.270378	0	0.0222759	0	0.0652637	0.0443119	0	0	0.0611632	0.0110011	0.227998	0.00335342	0.0333804	0	0	0.0246005	0	0	0	0.97	-0.045	1.11068	0.634402
TCGA.TP.A8TV.01	0.0868879	0	0.0133763	0.0791404	0	0.159192	0	0.135558	0	0	0	0.0611689	0.0158343	0.0223162	0.0215218	0.264165	0	0.00370466	0.137135	0	0	0	0.99	-0.0533	1.10407	0.399765
TCGA.V1.A8ML.01	0.107551	0	0.377173	0.0460382	0	0.125854	0	0.0444902	0.00404625	0	0	0.0232956	0.00308692	0.0001	0.0198444	0.147882	0	0.00246697	0.0982133	0	0	0	0.79	-0.0091	1.0554	0.683958
TCGA.V1.A8WS.01	0.0705655	0	0.138858	0.0725097	0	0.230949	0	0.0556254	0	0	0	0.0406938	0.0405105	0.0289775	0.0989404	0.112557	0	0	0.109814	0	0	0	0.99	-0.0669	1.09772	0.553575
TCGA.V1.A9Z9.01	0.0570482	0	0.0878014	0.053118	0	0.162691	0	0.0563843	0.00590699	0	0.00254755	0.0378713	0.0046438	0.0200924	0.0406055	0.29896	0	0.00226027	0.170068	0	0	0	0.92	-0.0312	1.08576	0.406985
TCGA.VN.A88K.01	0.0182902	0	0.12982	0.0586557	0	0.175476	0	0.080483	0	0	0.0527658	0.0142791	0.0254351	0.00804392	0.0027383	0.206627	0	0.00574508	0.221641	0	0	0	0.84	-0.0174	1.08062	0.449287
TCGA.VN.A88L.01	0.0265521	0	0.0500448	0.0589462	0	0.140348	0	0.128294	0	0	0	0.08287	0.0309655	0.0956347	0.0353213	0.106175	0.0182193	0	0.226629	0	0	0	0.97	-0.0462	1.10132	0.358761
TCGA.VN.A88M.01	0.141891	0	0.327173	0.109134	0	0.0891011	0	0.123634	0	0	0	0.0259552	0.0063399	0	0.0329033	0.0508174	0	0	0.0930518	0	0	0	0.88	-0.0245	1.07335	0.693254
TCGA.VN.A88N.01	0.107417	0	0.239265	0.130768	0	0.0868254	0	0.14233	0	0	0.0103751	0.00427723	0.00647227	0	0.0505324	0.150963	0	0	0.0707742	0	0	0	0.89	-0.0255	1.07301	0.578928
TCGA.VN.A88Q.01	0.0695656	0	0	0.0353786	0	0.107855	0	0.0715716	0.0490686	0	0.0284882	0.00487748	0	0.301928	0.0622502	0.142513	0	0	0.126504	0	0	0	0.57	0.0150116	1.09668	0.295233
TCGA.VN.A88R.01	0.0649777	0	0.306622	0.035286	0	0.0185037	0	0.0391776	0	0	0	0.0138963	0.0002	0	0	0.361977	0	0.0258109	0.133508	0	0	0	0.89	-0.0257	1.07478	0.439286
TCGA.VN.A943.01	0.143359	0	0.24302	0.0689247	0	0.146393	0	0.0587608	0.0161596	0	0.0169183	0.00219534	0	0.100138	0.0367299	0.0469038	0	0	0.120497	0	0	0	0.99	-0.0597	1.08124	0.63697
TCGA.VP.A875.01	0.182657	0	0.0775494	0.0382788	0	0.126558	0	0.216215	0	0	0	0.0359272	0.0180502	0.0223112	0.0444999	0.161122	0	0.0369861	0.0398456	0	0	0	0.99	-0.0553	1.101	0.46097
TCGA.VP.A876.01	0.115351	0	0.0159559	0.143746	0	0.224827	0	0.112602	0	0	0	0.0193649	0.00610334	0.110516	0.0870267	0.109377	0	0	0.0551296	0	0	0	0.97	-0.0455	1.11532	0.519245
TCGA.VP.A879.01	0.0963529	0	0.312291	0.121652	0	0.113678	0	0.0571234	0	0	0	0.0457017	0.0235785	0	0.0007	0.12809	0	0.0167882	0.0840355	0	0	0	0.94	-0.0333	1.06908	0.689676
TCGA.VP.A87B.01	0.0932305	0	0.158164	0.0782206	0	0.0885617	0	0.0709476	0	0	0	0.0295992	0.0186585	0.0553654	0.0231942	0.328997	0	0.0024138	0.0526474	0	0	0	0.98	-0.0497	1.08905	0.447776
TCGA.VP.A87D.01	0.112822	0	0	0.0739601	0	0.222369	0	0.117694	0.00734876	0	0.0142085	0.0120715	0.0152456	0	0.0769075	0.262707	0.0274895	0	0.0571763	0	0	0	0.99	-0.0676	1.11396	0.44278
TCGA.VP.A87J.01	0.0618193	0	0.0305016	0.0680097	0	0.208896	0	0.173634	0	0	0	0.0533127	0.0409271	0.106898	0.034727	0.171181	0	0.0232298	0.0246854	0	0.002178	0	0.75	-0.008	1.09281	0.422539
TCGA.XJ.A83F.01	0.0964837	0	0.324044	0.0354049	0	0.0134446	0	0.0344884	0	0	0.0221748	0	0	0.261751	0.0070866	0.138814	0	0	0.0663079	0	0	0	0.79	-0.0092	1.08019	0.491552
TCGA.XJ.A83G.01	0.0634719	0	0.289551	0.0743356	0	0.0476352	0	0.0803815	0	0	0.0152186	0.0154471	0	0.0988166	0.0504996	0.112571	0	0	0.152071	0	0	0	0.95	-0.0369	1.06785	0.50566
TCGA.XK.AAJ3.01	0.0898012	0	0.311171	0.0895674	0	0.117181	0	0.0328742	0	0	0	0.0302478	0.0170276	0.014397	0.0308776	0.234639	0	0	0.0322153	0	0	0	0.95	-0.0377	1.06956	0.637969
TCGA.XK.AAJR.01	0.0661522	0	0.249296	0.0240715	0	0.0882427	0	0.0363262	0	0	0	0.0284952	0.0167766	0	0.00569072	0.234013	0	0.0133991	0.237537	0	0	0	0.83	-0.0168	1.07153	0.456257
TCGA.XQ.A8TA.01	0	0	0.025743	0.0204925	0	0.394578	0	0.0451905	0.00417946	0	0.00287001	0.0982333	0.0881797	0.114129	0	0.0201879	0	0	0.17482	0	0.0113962	0	0.94	-0.0336	1.11638	0.546096
TCGA.Y6.A9XI.01	0.0436689	0	0.0620621	0.0593973	0	0.200984	0	0.0766969	0.0314193	0	0.0150185	0.0142131	0.0102529	0.0453909	0.0499382	0.227307	0	0.00148156	0.162169	0	0	0	0.96	-0.039	1.09011	0.426763
TCGA.YJ.A8SW.01	0.0501478	0	0.0356766	0.0627037	0	0.234088	0	0.125791	0	0	0.0538891	0	0.0553218	0.0378299	0.0166573	0.228079	0	0	0.0998169	0	0	0	0.98	-0.0513	1.10045	0.436505
TCGA.YL.A8HL.01	0.0907655	0	0.354869	0	0	0.118772	0	0.0838919	0	0	0	0.0286063	0.00491919	0.0569864	0.0613444	0.15286	0	0	0.0469849	0	0	0	0.84	-0.0191	1.06037	0.593013
TCGA.YL.A8S9.01	0.140068	0	0.263148	0	0	0.0626154	0	0.0645467	0	0	0	0.0504336	0.00165992	0.0423608	0.00173979	0.13488	0	0.0581348	0.180413	0	0	0	0.99	-0.0639	1.07848	0.516265
TCGA.YL.A8SA.01	0.113197	0	0.199443	0.0473066	0	0.0832212	0	0.158938	0.0251433	0	0.0171675	0.00779942	0.0104696	0.0468549	0.0928537	0.128887	0	0	0.0687192	0	0	0	0.99	-0.0562	1.08507	0.493278
TCGA.YL.A8SJ.01	0.0545978	0	0.410965	0.0160596	0	0.113332	0	0.035273	0	0	0	0.0469286	0.0246664	0.0911776	0.0244935	0.122909	0	0	0.0595979	0	0	0	0.66	0.00523467	1.04971	0.641883
TCGA.YL.A8SL.01	0.184032	0	0	0.110074	0	0.102945	0	0.182968	0	0	0	0.0430825	0.0208906	0.0682318	0.0607318	0.196539	0	0	0.0305059	0	0	0	0.99	-0.0621	1.11648	0.440134
TCGA.YL.A8SO.01	0.115439	0	0.124528	0.0741383	0	0.106609	0	0.0617025	0.00208949	0	0	0.0147272	0	0.12132	0.0229981	0.301356	0	0	0.0550921	0	0	0	0.9	-0.028	1.08832	0.43753
TCGA.YL.A8SP.01	0	0	0.388377	0.0145689	0	0.20668	0	0.0948174	0	0	0	0.0993077	0.0342902	0	0.00878858	0.0568199	0	0	0.0963496	0	0	0	0.44	0.0315654	1.05436	0.708934
TCGA.YL.A8SR.01	0.0952434	0	0.354595	0.0676549	0	0.0923626	0	0.0278598	0	0	0.00716765	0.0268654	0.00937292	0	0.0302087	0.118491	0	0	0.170178	0	0	0	0.84	-0.0187	1.06112	0.643889
TCGA.YL.A9WH.01	0.0772456	0	0.00606826	0.00762018	0	0.132217	0	0.101876	0	0	0	0.0423222	0	0.225057	0.0363292	0.149107	0	0.10328	0.118878	0	0	0	0.99	-0.0582	1.11511	0.265473
TCGA.YL.A9WI.01	0.107454	0	0.0292197	0.0353035	0	0.16659	0	0.091479	0.0233864	0	0	0.0343175	0.00794933	0.00880301	0.0814954	0.239125	0.00220573	0.00376126	0.16891	0	0	0	0.99	-0.0644	1.10314	0.396271
TCGA.YL.A9WL.01	0.0928446	0	0.0980043	0.0967187	0	0.106865	0	0.0957064	0.0496693	0	0	0.0408185	0.0134881	0.0724012	0.0786979	0.190559	0.0006	0	0.0636425	0	0	0	0.7	0.0013202	1.07409	0.484921
TCGA.ZG.A8QY.01	0.0105783	0	0.0946864	0	0	0.187332	0	0.0800072	0.0398779	0	0	0.0528807	0.0475763	0	0.0463594	0.31402	0	0.0164837	0.110198	0	0	0	0.96	-0.0403	1.08844	0.385356
TCGA.ZG.A9L1.01	0	0	0.423919	0.0125374	0	0.18277	0	0.0881995	0	0	0	0.111212	0.0331954	0	0.0242258	0.0618977	0	0	0.0620435	0	0	0	0.46	0.0258271	1.05567	0.730438
TCGA.ZG.A9L5.01	0.128329	0	0.0625377	0.0401271	0	0.146018	0	0.126791	0	0	0	0.0456328	0.00391097	0	0.015719	0.350587	0	0	0.0803472	0	0	0	0.77	-0.0087	1.08355	0.422645
TCGA.ZG.A9ND.01	0.0560286	0	0.0733894	0.110341	0	0.192791	0	0.0828308	0.00620224	0	0	0.0998602	0.0211626	0	0.0393678	0.200101	0	0	0.0641424	0.0537837	0	0	0.94	-0.0336	1.10422	0.538612

## Sheet: PRAD_CL2_tumor_cibersort
	B cells naive	B cells memory	Plasma cells	T cells CD8	T cells CD4 naive	T cells CD4 memory resting	T cells CD4 memory activated	T cells follicular helper	T cells regulatory (Tregs)	T cells gamma delta	NK cells resting	NK cells activated	Monocytes	Macrophages M0	Macrophages M1	Macrophages M2	Dendritic cells resting	Dendritic cells activated	Mast cells resting	Mast cells activated	Eosinophils	Neutrophils	P-value	Pearson Correlation	RMSE	lymphocyte_score
TCGA.EJ.7318.01	0.0141931	0	0.223769	0.113703	0	0.120101	0	0.0174411	0.0435043	0	0.00241674	0.019082	0.0441429	0	0.118062	0.17787	0	0	0.105714	0	0	0	0.94	-0.035	1.08034	0.536769
TCGA.EJ.7325.01	0.0398686	0	0.060343	0.0959688	0	0.190534	0	0.0369965	0.00967375	0	0	0.0475198	0.0131327	0.211843	0.00329192	0.200005	0	0	0.0908227	0	0	0	0.9	-0.0267	1.10227	0.443908
TCGA.EJ.A65B.01	0.0878158	0	0.21916	0.0306634	0	0.0566151	0	0.0334463	0	0	0	0.0376733	0.00292168	0.266515	0	0.179335	0	0.0104294	0.0754241	0	0	0	0.27	0.071357	1.05645	0.431928
TCGA.FC.A66V.01	0.0512971	0	0.198246	0.150991	0	0.0469091	0	0.0669689	0	0	0.00809997	0.0304977	0.0120928	0.0534201	0.023529	0.306498	0	0.00249038	0.0489602	0	0	0	0.51	0.021201	1.06156	0.486041
TCGA.FC.A6HD.01	0.00746139	0.0304751	0.172402	0.130187	0	0.0912173	0	0.0828074	0.00860273	0	0.00408817	0.0356025	0.0273811	0.00643119	0.00566708	0.218547	0	0.00826564	0.170865	0	0	0	0.97	-0.0458	1.0818	0.480036
TCGA.G9.6339.01	0.0861316	0	0.217472	0.139601	0	0.145267	0	0.0785729	0.0241833	0	0.0360851	0.0274501	0.0174805	0	0.0922382	0.089	0	0.00412784	0.0423901	0	0	0	0.93	-0.0313	1.08972	0.67619
TCGA.G9.6347.01	0.10647	0	0.106494	0.12353	0	0.182321	0	0.122348	0.0376535	0	0	0.0506293	0.0130233	0.0205004	0.00826301	0.163045	0	0.0136311	0.0520905	0	0	0	0.33	0.0474616	1.06557	0.607098
TCGA.G9.6362.01	0.10434	0	0.0287923	0.115594	0	0.321173	0	0.001	0	0	0.0379857	0	0.0222245	0	0.140128	0.210254	0	0	0.0185124	0	0	0	0.91	-0.0306	1.11938	0.607885
TCGA.G9.6379.01	0.0145409	0.0148353	0.0612379	0.16409	0	0.179196	0	0.109659	0.0569748	0	0	0.0512631	0.0214002	0.0289088	0.0281932	0.21839	0	0.0128684	0.0384421	0	0	0	0.26	0.0787232	1.06058	0.542138
TCGA.G9.6498.01	0.175367	0	0.0366297	0.160795	0	0.236362	0	0.100365	0.0494352	0	0.0226798	0	0	0.0226765	0.00860587	0.103725	0	0.0474763	0.0333886	0.0024942	0	0	0.28	0.0667455	1.07544	0.681269
TCGA.HC.7752.01	0.0484877	0	0.237608	0.163157	0	0.0488316	0	0.0797091	0.0298868	0	0.0157859	0.0252392	0.0586693	0.105408	0.0375695	0.067504	0	0	0.076419	0	0.00572473	0	0.94	-0.0332	1.07151	0.568996
TCGA.HC.A6AL.01	0.0208637	0.00385826	0.016952	0.0922467	0	0.0980334	0	0.0661298	0.0580169	0	0	0.0310576	0.0176487	0.196281	0.0218544	0.272265	0.0148635	0.0006	0.0893453	0	0	0	0.59	0.0137308	1.09054	0.321029
TCGA.HC.A6AN.01	0.00140564	0	0.177105	0.00705144	0	0.134017	0	0.0274854	0.0201311	0	0.0740454	0	0	0.333577	0.0273608	0.0746619	0.0051175	0	0.108941	0	0.00910127	0	0.79	-0.0104	1.09653	0.413755
TCGA.HC.A6AO.01	0.0273671	0	0.0685568	0.0562239	0	0.129995	0	0.0466949	0.0304626	0	0.0160964	0.0179827	0.221414	0.0254962	0.0338963	0.177232	0	0.00801297	0.13403	0	0	0.00653891	0.84	-0.0173	1.0799	0.346685
TCGA.HC.A6AP.01	0.00870336	0	0.137996	0.0555127	0	0.0847234	0	0.0558439	0.0149758	0	0.0386916	0	0.00290277	0.314555	0.0229521	0.204306	0.0004	0	0.058473	0	0	0	0.4	0.0352565	1.08881	0.340603
TCGA.HC.A6AQ.01	0	0	0.240075	0.0006	0	0.121948	0	0.0668089	0.00637768	0	0	0.0659466	0.016758	0.108222	0.0414476	0.0610382	0.00295964	0	0.267818	0	0	0	0.85	-0.0218	1.08093	0.434947
TCGA.HC.A6AS.01	0.0562538	0	0.106717	0.0484933	0	0.159887	0	0.0755815	0	0	0.0167444	0.00988276	0.0145942	0.19022	0.0152369	0.224591	0	0	0.0799013	0.00189662	0	0	0.14	0.108025	1.0392	0.397979
TCGA.HC.A6HX.01	0.00888346	0.0251218	0.0591528	0.213768	0	0.0463191	0	0.16488	0.00555659	0	0	0.0304294	0.0585486	0.158968	0.025264	0.0415828	0.00610756	0	0.146562	0	0.00885561	0	0.37	0.0437346	1.06743	0.389231
TCGA.HC.A6HY.01	0	0	0.217233	0.181336	0	0.0203829	0	0.150846	0	0	0	0.0780977	0.0407572	0.046121	0.0436544	0.0595771	0	0	0.161995	0	0	0	0.99	-0.0587	1.09515	0.497049
TCGA.J4.A67K.01	0.00391796	0.0221898	0.063284	0.3227	0	0	0	0.146764	0.096782	0	0	0	0.0504841	0.130396	0.0187509	0	0.0131115	0.0099343	0.115204	0	0.00648042	0	0.75	-0.0079	1.10075	0.508874
TCGA.J4.A67L.01	0.0107551	0.00941944	0.016525	0.15012	0	0.149635	0	0.0543339	0.102657	0	0	0.0697077	0.0321356	0.137419	0.0605998	0.0526822	0.00730043	0	0.146711	0	0	0	0.66	0.00539695	1.09229	0.508819
TCGA.J4.A67M.01	0.0117764	0	0.0283749	0.0860003	0	0.256728	0	0.0769649	0.0648057	0	0.0200684	0.0004	0.0717558	0.0839177	0.0241674	0.145559	0	0	0.129508	0	0	0	0.36	0.0454797	1.06676	0.468153
TCGA.J4.A67N.01	0.0360463	0	0.073065	0.0671425	0	0.0726595	0	0.0403595	0	0	0	0.0148936	0	0.543286	0.0200153	0.102319	0	0	0.0302134	0	0	0	0.08	0.135785	1.0988	0.263807
TCGA.J4.A67O.01	0.0828579	0	0.281678	0.101861	0	0.107407	0	0.0877361	0	0	0	0.0517808	0.035612	0	0.0188865	0.159006	0	0.0177728	0.0554016	0	0	0	0.82	-0.0125	1.06228	0.625585
TCGA.J4.A67Q.01	0.0421756	0	0.0616562	0.0940525	0	0.219823	0	0.0792107	0.0328043	0	0	0.0511406	0.0235309	0.0401552	0.0158152	0.208037	0	0	0.131599	0	0	0	0.6	0.00794448	1.07807	0.501652
TCGA.J4.A67R.01	0.138285	0	0.0687152	0.0766735	0	0.251974	0	0.144833	0.0126893	0	0	0.0490107	0.0160641	0.023959	0.017261	0.154097	0	0.00927348	0.0371647	0	0	0	0.33	0.0476326	1.07213	0.597348
TCGA.J4.A67S.01	0	0.0166071	0.158964	0.171823	0	0.230931	0	0.140558	0.00568319	0	0.00724143	0.0231918	0.0208314	0.00834784	0.0456645	0.125005	0	0.013285	0.0295379	0.00232763	0	0	0.66	0.0052826	1.08957	0.614443
TCGA.KK.A59V.01	0.0779056	0	0.0114866	0.249928	0	0.103198	0.0462957	0.193638	0.0553187	0	0	0	0.00583888	0.0827696	0.0717616	0.0854432	0	0.00174593	0.0146699	0	0	0	0	0.379809	0.930819	0.544133
TCGA.KK.A6E3.01	0.00343563	0	0.197593	0.0973562	0	0.117109	0	0.199288	0	0	0	0.030867	0.0440573	0.0721487	0.0480177	0.0500649	0.00448221	0	0.13558	0	0	0	0.49	0.0241527	1.06113	0.446361
TCGA.KK.A6E4.01	0.0721919	0	0.130884	0.100696	0	0.228649	0	0.107735	0	0	0	0.0575685	0.0135749	0.0034719	0.0726019	0.119949	0	0.0189256	0.0737523	0	0	0	0.97	-0.0468	1.10021	0.589989
TCGA.KK.A7AQ.01	0.117685	0	0.126301	0.05479	0	0.181214	0	0.0746169	0.0580019	0	0.0162907	0.0171588	0.0122889	0	0.0891316	0.188629	0	0	0.0638922	0	0	0	0.84	-0.0208	1.08125	0.571442
TCGA.KK.A7AW.01	0.0225445	0.0002	0.146054	0.0929027	0	0.17071	0	0.107654	0.0635729	0	0	0.0633639	0.0248743	0.102117	0.0425099	0.113813	0	0	0.049727	0	0	0	0.83	-0.014	1.08321	0.559348
TCGA.KK.A7AY.01	0	0	0.136076	0.0807215	0	0.0880572	0	0.17239	0.00418903	0	0	0.0678272	0.0172629	0.0891248	0.046601	0.145705	0.0137246	0	0.138321	0	0	0	0.94	-0.0365	1.08499	0.376871
TCGA.KK.A7B0.01	0.00380225	0.0333122	0.037084	0.115966	0	0.180083	0	0.094181	0.0546801	0	0	0.0294847	0.00672947	0.168876	0.0111799	0.153787	0	0.00410901	0.106725	0	0	0	0.3	0.0601385	1.06467	0.454413
TCGA.KK.A7B2.01	0.023282	0	0.0645759	0.115105	0	0.240027	0	0.0353611	0.00602262	0	0.0219647	0.0137882	0.0103045	0.0256155	0.101985	0.240526	0.0258701	0	0.0755737	0	0	0	0.26	0.0766694	1.05504	0.484765
TCGA.M7.A722.01	0	0.00525572	0.0758562	0.0766644	0	0.223018	0.0001	0.0161569	0.0822015	0	0.0685126	0.0209497	0.107852	0	0	0.190039	0.00162985	0	0.131792	0	0	0	0.97	-0.0449	1.0967	0.552558
TCGA.M7.A723.01	0.0935098	0	0.289274	0.116148	0	0.145755	0	0.0172124	0	0	0.0263056	0	0.0138596	0	0.0812957	0.171152	0.00327473	0.00448746	0.037726	0	0	0	0.38	0.0408723	1.048	0.670993
TCGA.QU.A6IL.01	0.00590322	0	0.155777	0.202964	0	0	0	0.0963755	0.0246174	0	0	0	0.00154802	0.2623	0.0368244	0.0963345	0.00617797	0	0.0694125	0	0.0417652	0	0.66	0.00519867	1.08179	0.389262
TCGA.QU.A6IM.01	0	0	0.171505	0.314365	0	0.112892	0	0.13998	0.0240366	0	0.0191914	0.0357158	0.0287014	0	0.0315223	0.109062	0	0.0109544	0.00207509	0	0	0	0.57	0.0150696	1.10399	0.677705
TCGA.QU.A6IO.01	0	0	0.182724	0.194155	0	0.146978	0	0.132216	0.0110171	0	0	0.0330177	0.00963404	0.0286346	0.038712	0.110934	0	0	0.111979	0	0	0	0.83	-0.0149	1.08606	0.567891
TCGA.V1.A9OT.01	0.0910809	0	0.0738226	0.241698	0	0.178167	0	0.0983461	0.0174685	0	0.0109349	0.0401638	0.0228842	0	0.0099229	0.129824	0	0	0.0856878	0	0	0	0.9	-0.0296	1.11352	0.653335
TCGA.X4.A8KQ.01	0.0844648	0	0.185161	0.0823476	0	0.169679	0	0.055461	0	0	0	0.0396647	0.0256285	0	0.0284463	0.235383	0	0.0008	0	0.0929339	0	0	0.97	-0.0433	1.08526	0.561318
TCGA.X4.A8KS.01	0.0863254	0	0.138258	0.167314	0	0.203082	0	0.0583098	0.0273057	0	0.0116506	0.0125123	0.0178093	0	0.0401634	0.20621	0	0.00214191	0.0289184	0	0	0	0.67	0.00344608	1.07951	0.646447
TCGA.XK.AAK1.01	0.0722177	0	0.186886	0.120431	0	0.11842	0	0.046363	0.0187806	0	0	0.0134925	0.00200434	0	0.0401672	0.210414	0	0	0.170823	0	0	0	0.86	-0.024	1.07219	0.530228

## Sheet: PRAD_CL3_tumor_cibersort
	B cells naive	B cells memory	Plasma cells	T cells CD8	T cells CD4 naive	T cells CD4 memory resting	T cells CD4 memory activated	T cells follicular helper	T cells regulatory (Tregs)	T cells gamma delta	NK cells resting	NK cells activated	Monocytes	Macrophages M0	Macrophages M1	Macrophages M2	Dendritic cells resting	Dendritic cells activated	Mast cells resting	Mast cells activated	Eosinophils	Neutrophils	P-value	Pearson Correlation	RMSE	lymphocyte_score
TCGA.2A.AAYO.01	0.183717	0	0.0926976	0.0794199	0	0.0768476	0	0.112856	0.045337	0	0.00214369	0.0145233	0.0134034	0.0716843	0.0528817	0.0987996	0	0	0.155689	0	0	0	0.46	0.0271191	1.06232	0.494686
TCGA.4L.AA1F.01	0.0939201	0	0	0.0237219	0	0.164819	0	0.0154135	0	0	0.0304233	0	0	0.404739	0.0733511	0.16826	0	0	0.0253525	0	0	0	0.03	0.209599	1.03402	0.312884
TCGA.CH.5750.01	0.253088	0	0.0105693	0.0699425	0	0.18387	0.00261685	0.133806	0	0.0162174	0.0178743	0	0	0.121087	0.0829305	0.0942011	0	0	0	0.0137972	0	0	0.54	0.0191982	1.09262	0.554178
TCGA.CH.5751.01	0.267896	0	0.020752	0.0992589	0	0.157892	0	0.128934	0.0187587	0.0173892	0.0112176	0	0.0100406	0.0540494	0.0929603	0.117921	0	0	0.00293117	0	0	0	0.03	0.192665	1.01831	0.593164
TCGA.CH.5754.01	0.0875036	0	0.134357	0.0736147	0	0.197137	0.00276369	0.129288	0	0	0.0242701	0.00237101	0.00910328	0.0636018	0.127728	0.103295	0	0.0156488	0.0293174	0	0	0	0.21	0.0939141	1.04808	0.522017
TCGA.CH.5762.01	0.15223	0	0.0673906	0.0643182	0	0.248621	0	0.0765613	0	0	0.0139845	0	0.0223274	0.0316973	0.0770941	0.125786	0	0.0233281	0.0762968	0.0203648	0	0	0.46	0.0265097	1.06943	0.546544
TCGA.CH.5766.01	0.111634	0	0.150677	0	0	0.268901	0	0.138674	0	0	0	0.0285409	0.00666863	0.039262	0.091927	0.130887	0	0	0.0328282	0	0	0	0.4	0.0378549	1.06416	0.559753
TCGA.CH.5792.01	0.0795056	0	0.147968	0.0636006	0	0.189691	0	0.0378808	0.0213132	0	0.0350647	0	0.0436575	0.083124	0.0720213	0.175619	0	0	0.0505539	0	0	0	0.38	0.0427404	1.05219	0.537143
TCGA.EJ.5495.01	0.0991445	0	0.175943	0.0152141	0	0.152547	0	0.0995053	0.00110415	0	0	0.0145073	0.0111925	0.0993289	0.0934737	0.134521	0	0	0.103518	0	0	0	0.66	0.00523306	1.06383	0.45846
TCGA.EJ.7315.01	0.0817819	0.11284	0	0.101797	0	0.25541	0.00257275	0.0925173	0.0838338	0	0.00652655	0	0.0101668	0.0157803	0.0609253	0.117654	0	0.0106141	0.0475797	0	0	0	0.59	0.0128586	1.09509	0.644762
TCGA.EJ.7328.01	0.072589	0	0.0897918	0.0813617	0	0.264817	0	0.0712657	0.0053381	0	0.0183239	0.00812313	0.0503189	0.0103486	0.0929959	0.147228	0.0169675	0	0.0705311	0	0	0	0.32	0.0553368	1.05775	0.540345
TCGA.EJ.7792.01	0.145621	0	0.125182	0.038088	0	0.214911	0	0.0631934	0.0264594	0	0	0	0.0296774	0.00852575	0.0308049	0.173513	0	0.00537905	0.138645	0	0	0	0.32	0.0542064	1.04851	0.550262
TCGA.EJ.8470.01	0.108978	0	0.102256	0.045303	0	0.211956	0	0.118139	0	0	0	0.00897167	0	0.12149	0.128723	0.120702	0	0	0.03348	0	0	0	0.18	0.101661	1.04648	0.477465
TCGA.EJ.A6RC.01	0.155525	0	0.149286	0.0707823	0	0.145854	0	0.133757	0	0	0.0137563	0.00433592	0.0396343	0.0481002	0.0233628	0.10291	0	0	0.112695	0	0	0	0.4	0.0381396	1.05379	0.53954
TCGA.EJ.A7NM.01	0.0678327	0.0607783	0	0.126352	0	0.241342	0	0.0975598	0.0685474	0	0.0147727	0.00917282	0.0311337	0.0450803	0.0763053	0.114708	0	0	0.0464154	0	0	0	0.18	0.101799	1.05573	0.588798
TCGA.EJ.AB27.01	0.0968227	0	0.186295	0.0680668	0	0.236211	0	0.145187	0.0266294	0	0	0.0123136	0.00313394	0.0500914	0.0529452	0.0351029	0	0.0110342	0.0761674	0	0	0	0.28	0.0649436	1.0544	0.626338
TCGA.G9.7521.01	0.0766126	0	0.0205884	0.12506	0	0.307155	0.0203093	0.054316	0.0398545	0	0	0.0044094	0.0157859	0.00628987	0.11826	0.123936	0	0.00706632	0.0803569	0	0	0	0.23	0.0824205	1.06727	0.59399
TCGA.HC.7079.01	0.0768611	0.109507	0	0	0	0.211331	0.00647061	0.13971	0.0224052	0	0.0353026	0.0008	0	0.206369	0.057461	0.110328	0	0.0118864	0.0116168	0	0	0	0.02	0.260214	0.982546	0.462678
TCGA.HC.7737.01	0.142505	0	0.211296	0.0537718	0	0.236349	0	0.0566777	0.00991757	0	0	0	0.00804364	0.0058176	0.0422439	0.16479	0	0.019212	0.0318051	0.0175707	0	0	0.37	0.0440116	1.05128	0.653839
TCGA.HC.8266.01	0.00991157	0.0369864	0.0003	0.206635	0	0.237825	0	0.138563	0.00144307	0	0.036298	0	0.00982574	0	0.125991	0.166091	0.0157102	0.00194009	0.0125102	0	0	0	0.02	0.273974	0.989405	0.5294
TCGA.HC.A4ZV.01	0.132675	0.0134321	0.0468096	0.110385	0	0.163709	0	0.0977312	0.00494622	0	0	0.00331801	0	0.154493	0.0364285	0.167789	0	0	0.068283	0	0	0	0.7	0.00107672	1.08285	0.475275
TCGA.HC.A632.01	0.169043	0.101491	0	0.0503133	0	0.224717	0	0.0735754	0.0293251	0	0	0.00861187	0.00832265	0.0198502	0.0220987	0.183939	0	0.0193727	0.089341	0	0	0	0.49	0.0245975	1.07764	0.583501
TCGA.HC.A8CY.01	0.0162706	0.0410669	0.0163675	0.119821	0	0.104129	0	0.178392	0.0853459	0	0.0217155	0.0445032	0.0539941	0.0668867	0.0774098	0.0550977	0	0	0.118999	0	0	0	0.67	0.00317559	1.09145	0.44922
TCGA.HC.A9TE.01	0.076344	0	0.0738076	0.0735371	0	0.289262	0	0.0851749	0.0317551	0	0	0.0281257	0.0188949	0.0271946	0.0482386	0.139889	0	0.0429017	0.0648754	0	0	0	0.11	0.126693	1.03359	0.572831
TCGA.J4.A6G1.01	0.199099	0.127138	0.0447458	0.0956216	0	0.122514	0	0.176641	0	0	0.0091911	0	0.00411915	0.0979764	0.0120874	0.0698236	0	0.00688603	0.0341572	0	0	0	0.01	0.295722	0.96777	0.598309
TCGA.J4.A6G3.01	0.0597225	0	0.0729435	0.0680401	0	0.31283	0	0.0721348	0	0	0.0295874	0	0.0159853	0	0.0978938	0.198108	0.0135984	0	0.0345283	0.024628	0	0	0.31	0.0580179	1.06426	0.543124
TCGA.KK.A7AV.01	0.103118	0	0.181309	0.0947354	0	0.129568	0	0.095649	0.0589985	0	0.0376027	0	0.0185227	0.031009	0.0686323	0.106413	0	0	0.0744419	0	0	0	0.22	0.0893349	1.03582	0.605332
TCGA.KK.A8I4.01	0.100313	0	0	0.12475	0	0.187247	0	0.0869279	0.0538054	0	0.0190304	0	0.0156394	0.063186	0.0921451	0.133317	0.0147242	0	0.108914	0	0	0	0.17	0.102785	1.04658	0.485146
TCGA.TP.A8TT.01	0.0697237	0	0.0672446	0.134454	0	0.254624	0.00113062	0.0100911	0	0	0.0301834	0	0.00511715	0.0722297	0.142861	0.124206	0.0143007	0	0.0738331	0	0	0	0.24	0.0821141	1.06057	0.557361
TCGA.V1.A8MJ.01	0.0795708	0	0.0833425	0.0698705	0	0.130685	0	0.0614241	0.0284909	0	0.00944453	0.0254881	0	0.309615	0.07847	0.0797683	0	0	0.0438302	0	0	0	0.28	0.0688947	1.06941	0.426893
TCGA.V1.A8WL.01	0.173535	0	0.24861	0.0667994	0	0.184144	0	0.0766265	0	0	0	0	0	0.0318765	0.0670459	0.0649816	0	0.0177344	0.0686457	0	0	0	0.36	0.0449993	1.05199	0.673089
TCGA.V1.A8WV.01	0.160712	0	0.0158723	0.130962	0	0.213271	0	0.0953816	0.0428552	0	0	0.0320901	0.0135917	0.00457874	0.085857	0.110375	0.00753863	0	0.0869141	0	0	0	0.67	0.00274904	1.09622	0.595763
TCGA.V1.A9O5.06	0.143835	0.00487367	0.00149678	0.126868	0	0.13059	0	0.130733	0.0449761	0	0.0270468	0	0.020145	0.0242729	0.0817112	0.217797	0.0142438	0	0.0314111	0	0	0	0.74	-0.0067	1.09312	0.479686
TCGA.V1.A9O5.01	0.086194	0	0	0.0990315	0	0.258375	0.00212939	0.071823	0.023521	0	0.0144387	0	0.0104885	0.0349513	0.105203	0.205017	0.00865256	0.0150058	0.0651692	0	0	0	0.24	0.0821622	1.05957	0.483689
TCGA.V1.A9O9.01	0.0650655	0.064374	0.0679602	0.108784	0	0.259004	0	0.0981003	0.0254441	0	0.0331001	0	0.0123552	0.0789877	0.107307	0.0451858	0	0.0216622	0.0126693	0	0	0	0.18	0.0975589	1.0585	0.623732
TCGA.V1.A9ZR.01	0.0944449	0	0	0.0816056	0	0.201031	0	0.0888528	0.0144795	0	0.00454194	0.0111984	0.0245474	0.0425718	0.0346772	0.337541	0	0.0003	0.0641776	0	0	0	0.19	0.0954201	1.05029	0.407301
TCGA.VP.A872.01	0.131525	0	0.121623	0.0756519	0	0.166798	0	0.12469	0.0531582	0	0.0131622	0.00765076	0.0152468	0.093579	0	0.107568	0	0.0623999	0.0269473	0	0	0	0.74	-0.0064	1.07819	0.56957
TCGA.VP.A87C.01	0.128038	0	0.022334	0.0352994	0	0.295486	0	0.206009	0.0100916	0	0.00443424	0.0223535	0.0260317	0.062111	0.0861168	0.0525153	0	0	0.0491787	0	0	0	0.03	0.236699	0.998215	0.518037
TCGA.VP.A87E.01	0.173456	0	0.0950823	0.0994153	0	0.205784	0.0002	0.12771	0.00900151	0	0.00770873	0	0.0198234	0.0113976	0.085484	0.132556	0	0	0.0145621	0.0178578	0	0	0.38	0.0390544	1.07218	0.590647
TCGA.XJ.A9DI.01	0.0597275	0	0	0.125691	0	0.221344	0	0.0918647	0.0299376	0	0.0346213	0	0.00359726	0.113982	0.0517509	0.219736	0	0.00248343	0.0452642	0	0	0	0.11	0.119651	1.04529	0.471321
TCGA.XK.AAIV.01	0.0841242	0.00110451	0.0180126	0.0604709	0	0.231362	0.00412147	0.0737471	0.0496799	0	0.0177649	0	0.0174706	0.126829	0.081164	0.145025	0.0275347	0.0197915	0.0417975	0	0	0	0.03	0.228878	0.992453	0.46664
TCGA.YL.A8HM.01	0.0535898	0	0.00423733	0.255825	0	0.165077	0	0.0887109	0.0639594	0	0.00830462	0.0155336	0.0301333	0	0.0484953	0.216067	0.0191993	0.00108117	0.0297868	0	0	0	0.89	-0.0255	1.11702	0.566526
TCGA.YL.A8HO.01	0.0138621	0.051039	0.0139138	0	0	0.248847	0	0.116057	0	0	0	0.019331	0.0165387	0	0.036527	0.381215	0.00526831	0	0.0974008	0	0	0	0.19	0.0966374	1.04864	0.346993
TCGA.YL.A9WX.01	0.160516	0	0.240333	0.0805571	0	0.134609	0	0.104286	0	0	0	0.00859523	0.0189483	0.0099495	0.0170947	0.134378	0	0.012496	0.0761671	0.00207172	0	0	0.15	0.107069	1.02553	0.624609
TCGA.YL.A9WY.01	0.0444609	0	0.0426726	0.0934311	0	0.241652	0	0.0522511	0.0254509	0	0	0.00895506	0.00396106	0.105967	0.0698594	0.234042	0.0177987	0	0.0594984	0	0	0	0.08	0.13995	1.03009	0.456623
TCGA.ZG.A9KY.01	0.077456	0	0.0118609	0.357626	0	0.0280944	0	0.170092	0.0525257	0	0	0.0169205	0.0212331	0.0004	0.0964602	0.138057	0	0	0.0292929	0	0	0	0.13	0.110667	1.07063	0.544483
TCGA.ZG.A9L2.01	0.145667	0.00960362	0.067499	0.0498627	0	0.375618	0	0.0572072	0	0	0	0.0300117	0.00793219	0	0.025155	0.169291	0	0.0111674	0.0509853	0	0	0	0.51	0.0207256	1.08367	0.678262
TCGA.ZG.A9LN.01	0.0464436	0.0571989	0.00198067	0.156613	0	0.191927	0	0.124925	0.0623261	0	0	0.00964036	0.00741709	0	0.116821	0.141062	0.0140002	0.0311722	0.0384729	0	0	0	0.03	0.233332	1.00116	0.526129
TCGA.ZG.A9LS.01	0.0368163	0.0237351	0.00911421	0.00921257	0	0.212429	0	0.0948669	0.121683	0	0.0062055	0.0531048	0.0439771	0.0724176	0.108832	0.0668909	0.00949399	0	0.131221	0	0	0	0.08	0.137235	1.03349	0.472301
TCGA.ZG.A9M4.01	0.0661637	0	0	0.106941	0	0.219979	0	0.0730406	0.114225	0	0.0666409	0	0.0368349	0.0425333	0.161432	0.0428561	0.0087838	0	0.0605692	0	0	0	0.11	0.117605	1.06273	0.57395
TCGA.ZG.A9MC.01	0.124597	0.0263981	0	0.0502616	0	0.25137	0	0.120954	0.0322166	0	0	0.0440804	0.00874997	0.0929853	0.0650089	0.11928	0	0.0377226	0.0263759	0	0	0	0.11	0.123198	1.04347	0.528924
TCGA.ZG.A9N3.01	0.098503	0.282349	0	0.0888376	0	0.219284	0.00736727	0.119489	0.00228172	0	0	0	0.00145408	0.0268747	0.0515815	0.0646789	0	0.0358154	0.0014847	0	0	0	0.28	0.0669429	1.08277	0.698622

## Sheet: PRAD_CL4_tumor_cibersort
	B cells naive	B cells memory	Plasma cells	T cells CD8	T cells CD4 naive	T cells CD4 memory resting	T cells CD4 memory activated	T cells follicular helper	T cells regulatory (Tregs)	T cells gamma delta	NK cells resting	NK cells activated	Monocytes	Macrophages M0	Macrophages M1	Macrophages M2	Dendritic cells resting	Dendritic cells activated	Mast cells resting	Mast cells activated	Eosinophils	Neutrophils	P-value	Pearson Correlation	RMSE	lymphocyte_score
TCGA.2A.A8VT.01	0	0	0	0.0552128	0	0.195829	0	0.127086	0.0351934	0	0	0.0448827	0.0220026	0.11114	0.107173	0.191904	0	0	0.109575	0	0	0	0.95	-0.0373	1.10918	0.331118
TCGA.CH.5740.01	0.140362	0	0.246578	0.0413513	0	0.162355	0	0.118786	0	0	0	0.0125928	0.0129144	0	0.0868556	0.121248	0	0	0.0569567	0	0	0	0.84	-0.019	1.07307	0.603239
TCGA.CH.5748.01	0.0839009	0	0.311455	0	0	0.098615	0	0.0815967	0	0	0	0.066134	0.0226033	0.0932531	0.0649265	0.0642813	0	0	0.113234	0	0	0	0.97	-0.0438	1.06965	0.560105
TCGA.CH.5791.01	0.0761197	0	0	0	0	0.224116	0	0.0285841	0.0195603	0	0.00265358	0.0149327	0.112132	0.0493879	0.0833776	0.187032	0	0.0288271	0.173277	0	0	0	0.97	-0.0458	1.09721	0.337382
TCGA.EJ.5507.01	0.137732	0	0.0985178	0.0201243	0	0.255214	0.0153918	0.0466738	0	0	0.00927554	0.00141536	0.00957744	0.0434143	0.140406	0.10269	0.0365901	0.0228045	0.0601728	0	0	0	0.71	-0.0003	1.08389	0.537671
TCGA.EJ.5514.01	0	0	0.0944206	0	0	0.300666	0	0.044297	0	0.0021303	0	0.0243249	0.00992176	0.0579956	0.0636942	0.282242	0	0.0113932	0.108914	0	0	0	0.42	0.0332748	1.06623	0.421542
TCGA.EJ.5522.01	0.0479942	0	0.293863	0.0248737	0	0.195802	0	0.0496316	0	0	0.0007	0.0379963	0.0299619	0.0236249	0.074097	0.0976185	0	0	0.12381	0	0	0	0.9	-0.0272	1.06591	0.601229
TCGA.EJ.5524.01	0.0847346	0	0.0281687	0.0522042	0	0.34977	0	0.0451019	0	0	0	0	0.0207783	0	0.0579877	0.220316	0	0.0271724	0.113767	0	0	0	0.8	-0.0112	1.08911	0.514877
TCGA.EJ.5525.01	0.191443	0	0.0139195	0	0	0.234863	0	0.029471	0.00932134	0	0	0.0128168	0	0.0905771	0.0396297	0.280343	0.0416057	0	0.0560098	0	0	0	0.96	-0.0409	1.10187	0.462363
TCGA.EJ.5526.01	0.0380738	0	0.30165	0	0	0.216969	0	0.0209973	0	0	0	0.02806	0.00617319	0.0913576	0.0225672	0.149347	0	0.0123409	0.112464	0	0	0	0.71	0.0007	1.05478	0.584753
TCGA.EJ.5527.01	0.148218	0	0.186716	0.0365264	0	0.242042	0	0.0292711	0	0	0	0.00144023	0.0134472	0.001	0.0411487	0.158744	0.0258128	0.0232527	0.0924249	0	0	0	0.67	0.00316212	1.06116	0.614942
TCGA.EJ.5542.01	0.0457529	0	0.260552	0.0358627	0	0.255729	0	0.023288	0	0	0	0.0466574	0.027912	0.0109755	0.0432525	0.127563	0.0111997	0.0002	0.111035	0	0	0	0.99	-0.0625	1.07927	0.644554
TCGA.EJ.7218.01	0.122326	0	0.152632	0.0399351	0	0.111154	0	0.116708	0	0	0	0.0164028	0.0144445	0.0552553	0.0733367	0.155148	0	0	0.142658	0	0	0	0.83	-0.0151	1.06946	0.44245
TCGA.EJ.7327.01	0.114172	0	0.307411	0.0302755	0	0.172918	0	0	0.0190244	0	0.00311732	0.00754335	0.0348716	0	0.0647741	0.157941	0	0	0.0879512	0	0	0	0.97	-0.0473	1.06953	0.654462
TCGA.EJ.7782.01	0.105613	0	0.032842	0	0	0.300604	0	0.0309819	0.0104611	0	0.0151315	0	0.0122627	0.0998858	0.0514974	0.176717	0.0422957	0.00800156	0.113706	0	0	0	0.94	-0.0356	1.08927	0.464652
TCGA.EJ.7784.01	0.13085	0	0.120626	0.0646682	0	0.25567	0	0.0658699	0	0	0.0143546	0	0.0224076	0.0212892	0.0845351	0.110189	0	0.0253971	0.0841434	0	0	0	0.97	-0.0483	1.0934	0.586169
TCGA.EJ.7788.01	0.0854829	0	0.0331708	0.0500964	0	0.248685	0	0.02461	0	0	0	0.0004	0.0240321	0	0.0588207	0.245592	0.0222388	0	0.206888	0	0	0	0.93	-0.0325	1.09187	0.417835
TCGA.EJ.7789.01	0.00805615	0.00375185	0	0.0474743	0	0.316984	0	0.0371961	0.0742028	0	0.0135943	0	0.067979	0.0755516	0.024498	0.0676908	0	0	0.263021	0	0	0	0.97	-0.0493	1.11802	0.464064
TCGA.EJ.8469.01	0	0.0157536	0.00705883	0	0	0.256725	0	0.0916046	0.00208387	0	0	0.0349672	0.0481455	0.194766	0.048573	0.0766738	0.013735	0	0.209913	0	0	0	0.94	-0.0345	1.10345	0.316588
TCGA.FC.A4JI.01	0.0808219	0	0.0498891	0.19765	0	0.0831202	0	0.0934398	0.034112	0	0.0966272	0.00606436	0.0067219	0.0488319	0.0618889	0.125107	0	0.0832068	0.0305467	0	0	0.00197292	0.95	-0.0387	1.11123	0.548284
TCGA.G9.A9S0.01	0.0759594	0	0.0289176	0.126204	0	0.213944	0	0.089563	0.100207	0	0	0.0324954	0.00965071	0.0324864	0.0737905	0.157042	0.0164758	0	0.0432641	0	0	0	0.75	-0.008	1.09877	0.577727
TCGA.G9.A9S7.01	0	0.0257124	0.0623723	0.0623638	0	0.21074	0	0.194558	0.00881614	0	0.0186539	0.0319118	0.0221454	0.0969151	0.116392	0.0526305	0.00382514	0	0.0929628	0	0	0	0.95	-0.0379	1.10905	0.420571
TCGA.HC.7081.01	0.0178784	0	0.0355903	0.0698565	0	0.250399	0	0.00868966	0	0	0	0.0445981	0.0575823	0.0620394	0.0278635	0.273202	0.00864972	0.00700291	0.136648	0	0	0	0.74	-0.0074	1.08516	0.418323
TCGA.HC.7231.01	0.0863666	0	0.0594859	0.118883	0	0.233297	0.00448309	0.0198452	0.00353176	0	0.0158969	0	0.0006	0.14229	0.120482	0.0938203	0.00744144	0.0265177	0.0670767	0	0	0	0.73	-0.0022	1.09254	0.521944
TCGA.HC.7738.01	0.0877937	0	0.140581	0.0602781	0	0.152441	0	0.033496	0.00704795	0	0.00847102	0.0014289	0	0.228697	0.044869	0.16057	0	0	0.0743261	0	0	0	0.83	-0.0139	1.08486	0.458042
TCGA.HC.7749.01	0.0568125	0	0.0366397	0.0890873	0	0.144947	0	0.0334338	0.022803	0	0	0.0176443	0	0.0461548	0.0432504	0.308414	0	0	0.200813	0	0	0	0.67	0.0025243	1.08226	0.367933
TCGA.HC.7820.01	0.102226	0	0.298241	0.121251	0	0.149316	0	0.0816899	0	0	0	0.001	0.0134448	0	0.0747972	0.0887447	0	0.00986531	0.0594611	0	0	0	0.97	-0.0486	1.08145	0.672034
TCGA.HC.7821.01	0.117704	0	0.0485035	0.0248335	0	0.274219	0	0.0954544	0	0	0.0212297	0	0.0949313	0	0.0692522	0.250874	0	0.00282243	0	0	0	0.0002	0.83	-0.013	1.09007	0.48649
TCGA.HC.8216.01	0.0849307	0	0.146267	0.0831927	0	0.179175	0.00629236	0.014459	0.0223975	0	0.0123336	0	0.001	0.108249	0.0616399	0.203045	0	0	0.0770452	0	0	0	0.46	0.0278228	1.0591	0.534589
TCGA.HC.8256.01	0.0378704	0	0.286937	0.0357842	0	0.137944	0	0.0796935	0.0001	0	0	0.0458779	0.0227943	0.0606558	0.109434	0.0403249	0	0	0.142611	0	0	0	0.97	-0.0468	1.08046	0.544514
TCGA.HC.8257.01	0.0558291	0	0.198471	0.184397	0	0.0963103	0	0.0663188	0.0333745	0	0	0.0189662	0.0153428	0	0.0757613	0.154797	0.0170804	0	0.0833517	0	0	0	0.97	-0.0455	1.08385	0.587348
TCGA.HC.8261.01	0.063864	0	0.192528	0.0525845	0	0.0705194	0	0.0698902	0.0304845	0	0.0163752	0.01629	0.026904	0.0589871	0.0858036	0.240793	0	0	0.074976	0	0	0	0.94	-0.0341	1.07619	0.442646
TCGA.HC.8262.01	0.0207776	0	0.347556	0.046414	0	0.149456	0	0.0823379	0	0	0	0.057001	0.0297117	0.0377399	0.0463159	0.0693458	0	0.0130696	0.100274	0	0	0	0.99	-0.0564	1.07298	0.621205
TCGA.HC.A9TH.01	0.0693675	0	0.0953945	0.0456797	0	0.125623	0	0.0933231	0.0475725	0	0.00436355	0.00379556	0.00877503	0.0914445	0.105827	0.181123	0	0.0523417	0.0753687	0	0	0	0.46	0.0267359	1.06793	0.391797
TCGA.HI.7171.01	0.132748	0	0.158651	0.157482	0	0.176226	0	0.0723648	0.00159008	0	0	0.00127507	0.0104069	0.0881217	0.0585094	0.0765681	0	0.0114304	0.0546267	0	0	0	0.96	-0.0396	1.08995	0.627972
TCGA.J9.A8CL.01	0.0730118	0	0	0.0749083	0	0.228415	0	0.0577251	0.0250818	0	0.00143758	0.0338006	0.0357094	0	0.0666458	0.309102	0	0	0.094162	0	0	0	0.66	0.0056711	1.08445	0.436656
TCGA.KK.A59Y.01	0.134952	0	0.240665	0.0432772	0	0.17156	0	0.0819996	0.0186142	0	0.0114178	0.00719149	0	0.104413	0.0532678	0.0767719	0.00687316	0.00499933	0.043997	0	0	0	0.97	-0.0468	1.0791	0.627678
TCGA.KK.A5A1.01	0.104847	0	0.161493	0.0524127	0	0.163083	0	0.028167	0	0	0	0.0117159	0.0168751	0	0.0376522	0.333057	0	0.00187594	0.0888211	0	0	0	0.74	-0.0073	1.07041	0.493552
TCGA.KK.A6E0.01	0.0974297	0	0.407363	0.0289032	0	0.0745778	0	0.0595418	0	0	0	0.0313804	0.00928417	0	0.0487928	0.152364	0	0.00927718	0.0810856	0	0	0	0.98	-0.0514	1.06693	0.639655
TCGA.KK.A6E2.01	0.121575	0	0.00357708	0.0602905	0	0.208954	0	0.181759	0	0	0	0.0507086	0.0174178	0.103677	0.105075	0.035281	0.0003	0	0.111335	0	0	0	0.97	-0.0428	1.11476	0.445105
TCGA.KK.A6E5.01	0.0398576	0	0.369738	0	0	0.106878	0	0.090176	0	0	0	0.050545	0.0122359	0.0373996	0.0849851	0.116934	0	0	0.0912514	0	0	0	0.83	-0.017	1.06055	0.567018
TCGA.KK.A7B4.01	0.103901	0	0.0688911	0.127145	0	0.203521	0	0.116927	0.0245269	0	0.0144846	0.0106635	0.0241611	0	0.0741367	0.166661	0.0169191	0.0009	0.0471815	0	0	0	0.9	-0.0269	1.09609	0.553133
TCGA.KK.A8I6.01	0.126984	0	0.0401257	0.0413176	0	0.175407	0	0.108927	0	0	0	0.0122301	0.00224163	0.0519752	0.107186	0.199746	0	0	0.13386	0	0	0	0.99	-0.0551	1.10157	0.396065
TCGA.KK.A8I8.01	0.111977	0	0.0438462	0.114641	0	0.221668	0	0.105488	0	0	0.0216649	0	0.0225258	0	0.109233	0.191739	0	0.00801238	0.0492041	0	0	0	0.92	-0.0312	1.10353	0.513797
TCGA.V1.A8MM.01	0.0951434	0	0.185427	0.0941385	0	0.143395	0.00589353	0.0570684	0.0353255	0	0.032088	0	0.0180708	0	0.0625142	0.223697	0	0.0007	0.0465514	0	0	0	0.74	-0.0049	1.06695	0.591411
TCGA.V1.A8WW.01	0.0806198	0	0.0470983	0.00368399	0	0.185219	0	0.128548	0	0	0	0.0872923	0	0.164769	0.114781	0.10064	0	0	0.087349	0	0	0	0.96	-0.0396	1.10694	0.403913
TCGA.V1.A9OF.01	0.150185	0	0.290972	0.0809514	0	0.103258	0	0.0111975	0.00941783	0	0.0167328	0.00233614	0.011418	0	0.0227136	0.214533	0	0	0.0862855	0	0	0	0.98	-0.0511	1.07259	0.653853
TCGA.V1.A9OL.01	0.10029	0	0.0359062	0.101043	0	0.192586	0	0.0672029	0.0486391	0	0	0.00689327	0.00278083	0.0567288	0.093137	0.227008	0	0.0143412	0.0534445	0	0	0	0.59	0.0138471	1.0808	0.485357
TCGA.V1.A9ZI.01	0.0283935	0	0.0343947	0.0611279	0	0.107679	0	0.0596987	0.0124293	0	0.0462635	0.00602047	0.0299634	0.0497542	0.0281626	0.46512	0	0	0.0709931	0	0	0	0.33	0.0488249	1.07859	0.296308
TCGA.VP.A87K.01	0.107208	0	0.228571	0.173967	0	0.0406666	0	0.073755	0.0430085	0	0	0.00885014	0.0170795	0.0527429	0.074439	0.140163	0	0.00172577	0.0378243	0	0	0	0.96	-0.041	1.07935	0.602271
TCGA.WW.A8ZI.01	0.0198275	0	0.060769	0.0738848	0	0.201801	0	0.131266	0	0	0	0.0406112	0.0142916	0.083091	0.0617778	0.147621	0	0	0.165058	0	0	0	0.97	-0.042	1.09687	0.396894
TCGA.XJ.A9DX.01	0.116795	0	0.0623844	0.0442214	0	0.183018	0	0.0561546	0.0243418	0	0.0155367	0.0164159	0.00303109	0	0.0597701	0.366797	0	0	0.051533	0	0	0	0.86	-0.0237	1.09118	0.462714
TCGA.XK.AAIW.01	0	0.00207201	0.0261432	0.456675	0	0	0	0.179125	0.0004	0	0.0247836	0	0.0277095	0.0288951	0.0766034	0.0951566	0.00530043	0	0.0771553	0	0	0	0.38	0.0409621	1.11065	0.510074
TCGA.XK.AAJP.01	0.0622116	0	0.0882307	0.0288189	0	0.166921	0	0.0664819	0.0270604	0	0.0146165	0.00542035	0.111441	0	0.032371	0.327478	0	0	0.0689487	0	0	0	0.97	-0.0445	1.09024	0.393279
TCGA.YL.A8SC.01	0.0669272	0	0.0206968	0.123207	0	0.161464	0	0.111715	0.0379838	0	0	0.0243044	0.016688	0.0836391	0.0653568	0.222862	0	0	0.0651556	0	0	0	0.59	0.0147441	1.0809	0.434583
TCGA.YL.A8SF.01	0.121364	0	0.0274114	0.0712821	0	0.142151	0	0.0401911	0.0495139	0	0.0146061	0	0.0102407	0.0753704	0.0211565	0.359884	0	0	0.0668289	0	0	0	0.93	-0.0314	1.09948	0.426328

## Sheet: PRAD_CL5_tumor_cibersort
	B cells naive	B cells memory	Plasma cells	T cells CD8	T cells CD4 naive	T cells CD4 memory resting	T cells CD4 memory activated	T cells follicular helper	T cells regulatory (Tregs)	T cells gamma delta	NK cells resting	NK cells activated	Monocytes	Macrophages M0	Macrophages M1	Macrophages M2	Dendritic cells resting	Dendritic cells activated	Mast cells resting	Mast cells activated	Eosinophils	Neutrophils	P-value	Pearson Correlation	RMSE	lymphocyte_score
TCGA.EJ.5506.01	0.123662	0	0.230596	0.0652052	0	0.20041	0	0.0114095	0	0	0.0159885	0	0.0107984	0	0.138321	0.139879	0	0.0033609	0.0603699	0	0	0	0.84	-0.0187	1.08213	0.635862
TCGA.EJ.5512.01	0.0435636	0	0.338041	0.0291174	0	0.19069	0	0.0724737	0	0	0	0.0669214	0.0258818	0.0925539	0.049621	0	0	0.0135649	0.0775708	0	0	0	0.86	-0.0237	1.0679	0.668334
TCGA.EJ.5515.01	0.0426818	0	0.340641	0.0366919	0	0.174594	0	0.0648342	0	0	0	0.0620344	0.0358832	0.0105642	0.0511049	0.0400892	0.0128139	0	0.128068	0	0	0	0.63	0.00643749	1.05586	0.656643
TCGA.EJ.5530.01	0.0331626	0	0.334712	0.0204711	0	0.125608	0	0.103814	0	0	0	0.065228	0.0351651	0.0641551	0.0214613	0.0395331	0.00931362	0	0.147376	0	0	0	0.98	-0.0518	1.07207	0.579182
TCGA.EJ.5532.01	0.11289	0	0.0376633	0.0045956	0	0.31683	0	0.0674418	0	0	0	0.0250626	0.0334506	0.0289582	0.0871913	0.173487	0	0.00968156	0.102748	0	0	0	0.97	-0.0453	1.09828	0.497041
TCGA.EJ.8474.01	0.112623	0	0.031335	0.0545084	0	0.190852	0	0.0433491	0.00882561	0	0	0.0131397	0	0.125989	0.0404924	0.270727	0	0	0.108159	0	0	0	0.9	-0.0295	1.09471	0.411283
TCGA.EJ.A46D.01	0.111842	0	0.337204	0.105357	0	0.0864873	0	0.0914696	0	0	0.0003	0.0224818	0.0184026	0	0.00756513	0.128067	0.00753998	0.00227544	0.081008	0	0	0	0.9	-0.0264	1.06444	0.663672
TCGA.EJ.A6RA.01	0.0751729	0	0.235181	0.112338	0	0.156644	0	0.0666208	0.0139597	0	0.0157936	0.00191929	0.0158678	0	0.0472263	0.175031	0	0	0.0842453	0	0	0	0.71	0.0004	1.06105	0.611009
TCGA.EJ.A7NH.01	0.0891249	0	0.31345	0.115616	0	0.104947	0	0.0602145	0	0	0.00975352	0.0189124	0.0163231	0	0.0273014	0.0971477	0	0.00164364	0.145567	0	0	0	0.74	-0.0072	1.06017	0.651802
TCGA.EJ.A7NJ.01	0.0722687	0	0.238561	0.126569	0	0.129968	0	0.146087	0.00422572	0	0.010838	0.0090683	0.0145732	0.0430589	0.0935939	0.074862	0	0.00472936	0.0315974	0	0	0	0.33	0.0506397	1.05534	0.591498
TCGA.EJ.A7NK.01	0.110579	0	0.272335	0.0850854	0	0.0593463	0	0.146613	0.0193326	0	0	0.0368269	0.0123454	0	0.04051	0.160114	0	0.0131456	0.0437685	0	0	0	0.59	0.0145639	1.05576	0.583504
TCGA.EJ.AB20.01	0.064109	0	0.0640907	0.15412	0	0.180631	0	0.143583	0.00162867	0	0	0.107231	0.0132475	0	0.0114669	0.147284	0	0.0150795	0.0784852	0.0190437	0	0	0.26	0.0790577	1.06815	0.57181
TCGA.FC.A8O0.01	0.128163	0	0	0.0614481	0	0.0360383	0	0.160166	0	0	0	0.0793025	0.0240838	0.00792429	0.0209072	0.12451	0	0.00559557	0.351861	0	0	0	0.37	0.0447693	1.08824	0.304952
TCGA.G9.6364.01	0.00923541	0	0.173117	0	0	0.234921	0	0.0267131	0.0174505	0	0	0.0201626	0.0115104	0.233692	0.0618571	0.0933773	0	0	0.117963	0	0	0	0.59	0.00938003	1.07376	0.454887
TCGA.G9.6365.01	0.0162348	0	0.00412688	0.049553	0	0.306748	0	0.151709	0	0	0	0.0767543	0.0200689	0.02561	0.0650694	0.133419	0.028305	0	0.122401	0	0	0	0.9	-0.0265	1.10922	0.453417
TCGA.G9.6367.01	0.00595985	0	0.373183	0.0690435	0	0.16421	0	0.0764677	0	0	0	0.0673702	0.0251136	0.0449346	0.0262783	0.0274403	0	0.00518968	0.114809	0	0	0	0.54	0.0185978	1.05424	0.679767
TCGA.G9.6378.01	0.105872	0	0.243591	0.0369409	0	0.188542	0	0.0625203	0	0	0	0.0121674	0.00723355	0	0.0429189	0.140487	0	0.0139085	0.145819	0	0	0	0.85	-0.0223	1.06621	0.587113
TCGA.G9.6385.01	0.0162066	0	0.275351	0	0	0.163918	0	0.156305	0	0	0	0.0779433	0.0379873	0.0795805	0.025544	0.0348908	0	0.0118332	0.12044	0	0	0	0.7	0.0009	1.06165	0.533419
TCGA.HC.7075.01	0.151981	0	0.185226	0.0497398	0	0.125554	0	0.104567	0.0106514	0	0	0.0007	0	0.164069	0.0564854	0.0711402	0	0.0160222	0.0638921	0	0	0	0.8	-0.0107	1.07206	0.523851
TCGA.HC.7750.01	0.140817	0	0.243897	0.0323046	0	0.129293	0	0.0660434	0.015397	0	0	0.0337911	0.0166004	0.0350487	0.00957088	0.0996119	0	0.00953252	0.168093	0	0	0	0.73	-0.0032	1.06082	0.5955
TCGA.HC.8260.01	0.0981172	0	0.350421	0.0672048	0	0.0472306	0	0.0550417	0	0	0.00679813	0.0134958	0.0095937	0	0.0749686	0.136132	0.0301331	0.00162858	0.109235	0	0	0	0.71	0.0001	1.05286	0.583268
TCGA.HC.8264.01	0.0175533	0	0.00909964	0.0417371	0	0.273252	0	0.0200452	0	0	0.0263186	0.00282911	0.0465931	0	0.0309746	0.356547	0	0.0235541	0.151497	0	0	0	0.86	-0.0242	1.09648	0.37079
TCGA.HI.7169.01	0.0361119	0	0.270294	0.0965428	0	0.108861	0	0.167433	0	0	0	0.0549116	0.0133161	0.0512251	0.02905	0.011266	0.00714115	0	0.153847	0	0	0	0.73	-0.0037	1.07068	0.566721
TCGA.J4.8198.01	0.17913	0	0.119206	0.0354292	0	0.262723	0	0.0225682	0	0	0.0137347	0.00665095	0.0177954	0.0171832	0.0578482	0.124668	0	0	0.143063	0	0	0	0.99	-0.0619	1.09454	0.616874
TCGA.KC.A7FE.01	0	0	0.248103	0	0	0.166002	0	0.14154	0	0	0	0.0671871	0.0351734	0.051388	0.0200984	0.0838446	0	0	0.186664	0	0	0	0.55	0.0176321	1.05833	0.481292
TCGA.M7.A71Y.01	0.0813672	0	0.0152198	0.180563	0	0.11654	0	0.127237	0	0	0.0274991	0	0.0189006	0.0499495	0.0483659	0.227804	0.00721604	0	0.099338	0	0	0	0.71	0.0004	1.08428	0.421189
TCGA.M7.A720.01	0.0270453	0	0.265545	0.0178398	0	0.152492	0	0.111628	0	0	0	0.0657298	0.0272552	0.101541	0.0270592	0.0743454	0	0.00165748	0.127861	0	0	0	0.83	-0.0145	1.0637	0.528653
TCGA.M7.A721.01	0.101231	0	0.250654	0.0667955	0	0.127029	0	0.0449854	0	0	0	0.0216734	0.0108702	0.049286	0.0409948	0.193296	0	0	0.093184	0	0	0	0.9	-0.0265	1.065	0.567383
TCGA.V1.A8MG.01	0.0933131	0	0.285314	0.133463	0	0.131164	0	0.134862	0	0	0.00119466	0.0204414	0.0117961	0	0.0489731	0.0962193	0	0.00519506	0.0380655	0	0	0	0.73	-0.0019	1.06979	0.664889
TCGA.V1.A8MK.01	0.0499655	0	0.330971	0.0208202	0	0.18159	0	0.0955475	0	0	0	0.0535429	0.0227053	0.0647212	0.0705841	0.00876172	0.0012385	0	0.0995522	0	0	0	0.59	0.0108606	1.05691	0.636889
TCGA.V1.A9OA.01	0.0691337	0	0.074666	0	0	0.192014	0	0.0726963	0.0111044	0	0.0550217	0.0120092	0.0298957	0	0.0445485	0.341303	0	0	0.0976084	0	0	0	0.75	-0.0079	1.07764	0.413949
TCGA.V1.A9OH.01	0.117998	0	0.213003	0.100269	0	0.111337	0	0.0460331	0	0	0.0119016	0.00761094	0.00836619	0	0.0600426	0.229791	0.00303857	0	0.0906086	0	0	0	0.97	-0.0419	1.07466	0.56212
TCGA.V1.A9OQ.01	0.11349	0	0.268904	0.128689	0	0.121194	0	0.0863453	0	0	0.00479736	0.0170631	0.013214	0.0142844	0.0186526	0.111098	0	0.00106236	0.101168	0	0	0	0.83	-0.0149	1.06658	0.654139
TCGA.V1.A9Z7.01	0.127246	0	0.0605461	0.0545641	0	0.196071	0	0.013843	0.018765	0	0.00296646	0	0.00578469	0	0.0326034	0.392242	0	0.00374922	0.0916189	0	0	0	0.51	0.0215764	1.07408	0.460159
TCGA.V1.A9Z8.01	0.0787816	0	0.18875	0.0609378	0	0.143471	0	0.0530324	0.0125523	0	0	0.0328971	0.00930941	0	0.00517736	0.170094	0	0.0136457	0.231351	0	0	0	0.38	0.0400074	1.05393	0.517389
TCGA.VN.A88I.01	0.126358	0	0.019273	0.115619	0	0.243047	0	0.0356666	0.0205134	0	0.0053175	0.0322601	0.0125143	0	0	0.173567	0	0.00219321	0.21367	0	0	0	0.18	0.0992664	1.05111	0.562389
TCGA.XJ.A9DK.01	0.150982	0	0.137494	0.108353	0	0.106811	0	0.083568	0.00255521	0	0.0147061	0.0164696	0.00366843	0.207187	0.00706835	0.119451	0	0.0007	0.041026	0	0	0	0.47	0.0254375	1.06944	0.537371
TCGA.XJ.A9DQ.01	0.0963122	0	0.387243	0.126648	0	0.0852344	0	0.0699685	0	0	0	0.0181235	0.00999615	0	0.00211067	0.12272	0	0.00342683	0.0782173	0	0	0	0.86	-0.0235	1.06364	0.713561
TCGA.XK.AAJT.01	0.101146	0	0.297899	0.058846	0	0.192328	0	0.0274493	0	0	0.00908174	0.00356035	0.0153199	0	0.0577572	0.183812	0	0.0042319	0.0485676	0	0	0	0.41	0.033843	1.0467	0.662862
TCGA.YL.A8SB.01	0.0241615	0	0.274383	0.00788942	0	0.164889	0	0.106831	0	0	0	0.055985	0.025934	0	0.00321913	0.175755	0	0.00563357	0.15532	0	0	0	0.59	0.0097314	1.05555	0.527308
TCGA.YL.A8SQ.01	0.119647	0	0.0468161	0.0860996	0	0.207491	0	0.1076	0	0	0.00942963	0.0173605	0.0292564	0	0.0405826	0.171044	0	0	0.164672	0	0	0	0.85	-0.0227	1.08797	0.486844
TCGA.ZG.A9L6.01	0.101917	0	0.251153	0.0376905	0	0.14231	0	0.0487695	0	0	0	0.0248336	0.00557367	0.00344751	0.0187207	0.285012	0	0.00739645	0.0731757	0	0	0	0.37	0.043741	1.04491	0.557904
TCGA.ZG.A9NI.01	0.128335	0	0	0.0245481	0	0.182312	0	0.0443027	0	0	0	0.0477188	0.0161884	0	0.0153791	0.385231	0	0.00419788	0.128286	0.0235021	0	0	0.83	-0.0155	1.0956	0.382913

## Sheet: PRAD_CL6_tumor_cibersort
	B cells naive	B cells memory	Plasma cells	T cells CD8	T cells CD4 naive	T cells CD4 memory resting	T cells CD4 memory activated	T cells follicular helper	T cells regulatory (Tregs)	T cells gamma delta	NK cells resting	NK cells activated	Monocytes	Macrophages M0	Macrophages M1	Macrophages M2	Dendritic cells resting	Dendritic cells activated	Mast cells resting	Mast cells activated	Eosinophils	Neutrophils	P-value	Pearson Correlation	RMSE	lymphocyte_score
TCGA.2A.A8VO.01	0.0281894	0	0.177774	0.0365241	0	0.206913	0	0.0870658	0.0137282	0	0	0.0431373	0.0560192	0.148886	0.0274874	0.0752643	0	0	0.0990107	0	0	0	0.79	-0.0098	1.06965	0.506266
TCGA.EJ.A65E.01	0.0280914	0	0.127754	0.0185719	0	0.278996	0	0.139783	0	0	0	0.0642887	0.0192524	0.035957	0.0481335	0.149159	0	0	0.0900123	0	0	0	0.95	-0.0376	1.09179	0.517702
TCGA.G9.6333.01	0.0672622	0	0.262153	0	0	0.19686	0	0.127376	0	0	0	0.0951185	0.0154735	0.00553672	0.113716	0.073181	0	0	0.021997	0.0213267	0	0	0.46	0.0264323	1.06967	0.621393
TCGA.G9.6338.01	0.0722201	0	0.100541	0.145627	0	0.115616	0	0.110508	0.0187028	0	0	0.0241529	0.046388	0.0893181	0.0293535	0.0992215	0	0.0218796	0.12647	0	0	0	0.97	-0.0471	1.08778	0.476861
TCGA.G9.6499.01	0.0636719	0	0.348016	0.077277	0	0.111291	0	0.0937699	0.0009	0	0.0046522	0.0457689	0.0306026	0.0432284	0.024496	0.0918156	0	0	0.0645315	0	0	0	0.84	-0.0185	1.06086	0.651577
TCGA.G9.7523.01	0.104564	0	0.0733806	0.105645	0	0.181482	0	0.0507159	0.0154766	0	0	0.0101449	0.00664206	0	0.014931	0.245948	0	0.0497386	0.141331	0	0	0	0.17	0.104856	1.03386	0.490693
TCGA.H9.A6BX.01	0.0158998	0	0.168101	0	0	0.155498	0	0.111426	0	0	0.00256518	0.033302	0.0103472	0.240408	0.0441521	0.119124	0	0	0.0991766	0	0	0	0.1	0.131817	1.02745	0.375367
TCGA.HC.7817.01	0.0445456	0	0.13027	0.0687181	0	0.138935	0	0.0861098	0.00165597	0	0.00611912	0.0413954	0.025173	0.081541	0.0341392	0.196782	0.0122297	0.00467523	0.126624	0	0	0.00108768	0.38	0.0416164	1.05165	0.431639
TCGA.HC.A76W.01	0.0308206	0	0.0204352	0.0816676	0	0.199879	0	0.0787754	0.00181426	0	0	0.0329392	0.0548684	0.0885306	0.0102514	0.276257	0.00170012	0.0138475	0.108213	0	0	0	0.73	-0.0043	1.08614	0.367556
TCGA.HI.7170.01	0.0979074	0	0.217309	0.079522	0	0.206527	0	0.0325883	0.00758698	0	0	0.0112074	0.0239944	0	0.0441335	0.145717	0	0.00997223	0.123535	0	0	0	0.6	0.00868247	1.05807	0.620059
TCGA.J4.8200.01	0.209608	0	0.207745	0.00161821	0	0.153108	0	0.00894944	0	0	0	0.0133102	0	0.0957527	0.04005	0.188894	0	0	0.0745767	0	0	0.00638788	0.78	-0.0088	1.06936	0.585389
TCGA.J4.A67T.01	0.0497984	0	0.279388	0.0008	0	0.193454	0	0.0908737	0	0	0	0.0354413	0.0623273	0.169685	0.0484615	0.00432893	0	0.0380401	0.0273823	0	0	0	0.83	-0.0149	1.06723	0.558882
TCGA.J4.AATV.01	0.096845	0	0.116822	0.0149953	0	0.215156	0	0.0887905	0.00928348	0	0.0001	0.0259876	0.0662033	0.0118929	0	0.230953	0	0.0596494	0.0633202	0	0	0	0.4	0.0382114	1.05285	0.47919
TCGA.J4.AAU2.01	0.0714848	0	0.240136	0.0551534	0	0.183634	0	0.188075	0	0	0	0.0739613	0.0144191	0.0405522	0.0336959	0.0444883	0	0	0.0543991	0	0	0	0.59	0.0147532	1.07195	0.62437
TCGA.J9.A52C.01	0.0717636	0	0.0169857	0.127371	0	0.185119	0	0.0451125	0.0001	0	0	0.0243662	0.0004	0.0851107	0.0467071	0.289922	0.00723313	0	0.0713416	0.0284781	0	0	0.33	0.0489704	1.06902	0.425705
TCGA.J9.A52E.01	0.0495623	0	0.104415	0.0499944	0	0.082649	0	0.0984062	0.081812	0	0	0.0326949	0	0.199656	0.0519842	0.203911	0	0	0.0449152	0	0	0	0.31	0.0588387	1.06048	0.401128
TCGA.J9.A8CK.01	0.0819318	0	0.191215	0.0377642	0	0.109401	0	0.0476787	0	0	0.00253039	0.0343265	0.00802927	0	0.00943737	0.352852	0	0.0157426	0.109076	0	0	0	0.89	-0.0254	1.07541	0.457169
TCGA.J9.A8CP.01	0.0608033	0	0.217858	0.0253231	0	0.0639851	0	0.0230305	0	0	0	0.0381808	0.00165254	0	0.0058081	0.0388325	0	0.00691337	0.517613	0	0	0	0.03	0.204905	1.04224	0.40615
TCGA.KC.A4BR.01	0.0130488	0	0.251924	0.0925314	0	0.146179	0	0.0723625	0	0	0	0.0644346	0.0928346	0.0311239	0.0367353	0.0143106	0	0.00794906	0.175783	0	0	0.0008	0.52	0.0202603	1.05846	0.568117
TCGA.KC.A7F3.01	0.0596427	0	0.317953	0.0792428	0	0.159253	0	0.0520021	0	0	0.0232746	0.0106166	0.0197009	0	0.0133512	0.176262	0	0.0135975	0.0751039	0	0	0	0.83	-0.0153	1.05918	0.649983
TCGA.KC.A7F6.01	0.00624418	0.0212047	0.0425479	0.173773	0	0.148397	0	0.14107	0	0	0.0443971	0.006803	0.0439188	0.106151	0.0113178	0.150444	0	0.00370366	0.100027	0	0	0	0.97	-0.0439	1.10509	0.443367
TCGA.KC.A7FA.01	0.028501	0	0.0597578	0.0930889	0	0.189102	0	0.100295	0	0	0	0.0527245	0.0329225	0.0798206	0.114001	0.158557	0	0	0.0912284	0	0	0	0.94	-0.0344	1.09988	0.423175
TCGA.KK.A7B1.01	0.00721248	0	0.0277629	0	0	0.228099	0	0.0858898	0	0	0	0.058409	0.0526787	0.0414672	0.0107979	0.179129	0	0.0437938	0.26476	0	0	0	0.97	-0.0464	1.10451	0.321484
TCGA.KK.A7B3.01	0.0385473	0	0	0.112148	0	0.209336	0	0.0821775	0.0034419	0	0.0329505	0	0.00195676	0.241671	0.0564155	0.145495	0.00106915	0	0.074791	0	0	0	0.33	0.0507986	1.0799	0.396424
TCGA.KK.A8I9.01	0.0071538	0	0.190386	0	0	0.157957	0	0.0700242	0.0453598	0	0	0.0489495	0.0549973	0.0296854	0.0446578	0.100926	0	0.0279467	0.221957	0	0	0	0.75	-0.0081	1.06814	0.449806
TCGA.KK.A8IB.01	0.105904	0	0.00858491	0.134846	0	0.133528	0	0.0891104	0.053689	0	0	0.0354274	0.0522738	0.042284	0.028963	0.209096	0.00311893	0.0135127	0.089661	0	0	0	0.83	-0.013	1.08644	0.47198
TCGA.KK.A8IG.01	0.0830744	0	0.228316	0.0635464	0	0.189559	0	0.0272018	0	0	0	0.018665	0.0151765	0	0.0348937	0.193708	0	0	0.145859	0	0	0	0.71	0	1.05922	0.583161
TCGA.KK.A8IL.01	0.0750781	0	0.186555	0.0853355	0	0.182071	0.0182477	0.0747423	0.0182528	0	0.0358855	0	0.0230402	0	0.0895234	0.1598	0.00276557	0.0205562	0.0281467	0	0	0	0.51	0.0210125	1.06314	0.601426
TCGA.QU.A6IP.01	0.104789	0	0.231384	0.0827276	0	0.180014	0	0.0980626	0	0	0.0297426	0.00513097	0.0126419	0.129214	0.0181788	0.0770247	0	0	0.0310901	0	0	0	0.84	-0.0173	1.07409	0.633788
TCGA.TK.A8OK.01	0.0006	0	0.0779819	0	0	0.311263	0	0	0	0	0	0.0413582	0.0325071	0.0405894	0.0234073	0.231495	0.0130865	0.00519044	0.222513	0	0	0	0.52	0.0206091	1.07274	0.431204
TCGA.V1.A8MF.01	0.0937728	0	0.0902605	0.0986876	0	0.186841	0	0.0208478	0.00555017	0	0	0.0116336	0.0123053	0	0.0483504	0.184548	0.0180837	0	0.22912	0	0	0	0.29	0.0618153	1.05247	0.486745
TCGA.V1.A8MU.01	0.0862118	0	0.150318	0.132469	0	0.197075	0	0.0766939	0	0	0.0006	0.0024006	0.00762463	0.0416075	0.0466535	0.124712	0	0.0003	0.133352	0	0	0	0.33	0.0506737	1.05275	0.569074
TCGA.V1.A9O7.01	0.039385	0	0.184568	0	0	0.242158	0	0.0823804	0.00137108	0	0	0.0482342	0.0457997	0.0874282	0.0188354	0.120124	0	0.00541265	0.124303	0	0	0	0.27	0.0721323	1.03801	0.515717
TCGA.V1.A9ZG.01	0.0201899	0	0.0698717	0.044307	0	0.171781	0	0.0128214	0.0461349	0	0	0.0199541	0.0163023	0	0.0149343	0.293965	0	0.0226209	0.267117	0	0	0	0.86	-0.0229	1.09389	0.372238
TCGA.VN.A88O.01	0.133633	0	0.130371	0.0960328	0	0.239422	0	0.0760035	0.0168734	0	0.0245467	0	0.00144709	0.0487131	0.071151	0.124517	0	0	0.0372902	0	0	0	0.9	-0.0282	1.09088	0.640879
TCGA.VP.A878.01	0.0682012	0	0.239438	0.0811453	0	0.109428	0	0.0366978	0.00597776	0	0.00379181	0.0124635	0.0151137	0.0557638	0.0155412	0.180337	0	0.00386548	0.172236	0	0	0	0.86	-0.0235	1.06609	0.520446
TCGA.VP.A87H.01	0.0646448	0	0.127739	0	0	0.190104	0	0.139364	0.0227039	0	0.0148533	0.0417297	0.0735632	0.110982	0.0302741	0.0798492	0	0.0276983	0.0764946	0	0	0	0.6	0.00899147	1.06338	0.461775
TCGA.VP.AA1N.01	0.0511305	0	0.0210281	0.0528272	0	0.267196	0	0.134081	0.00249805	0	0	0.0350381	0.0275835	0.00467472	0.0258222	0.313582	0	0.0132049	0	0.0513343	0	0	0.6	0.00785328	1.09071	0.429718
TCGA.XA.A8JR.01	0.0451962	0	0.106655	0.0188016	0	0.10692	0	0.139479	0	0	0	0.0651545	0.0291683	0.0589687	0.0860398	0.156651	0	0	0.186966	0	0	0	0.83	-0.0152	1.07876	0.342727
TCGA.XJ.A83H.01	0.147371	0	0.286084	0.0986987	0	0.0643527	0	0.0772337	0	0	0	0.0383309	0.0145515	0	0.0485038	0.122369	0	0.0200384	0.0203496	0.062117	0	0	0.33	0.049181	1.04518	0.634837
TCGA.XK.AAJA.01	0.0499032	0	0.217884	0.0741969	0	0.100955	0	0.126304	0	0	0	0.0489253	0.026891	0.109409	0.0114449	0.0285771	0	0.00745598	0.198053	0	0	0	0.8	-0.0108	1.07042	0.491865
TCGA.Y6.A8TL.01	0.0478626	0	0.326929	0.0349709	0	0.266241	0	0.100294	0	0	0.0202841	0.0128087	0.0298028	0.0366243	0.00756287	0.0484617	0	0.0005	0.0676625	0	0	0	0.84	-0.0175	1.07117	0.709096
TCGA.ZG.A8QW.01	0.0312038	0	0.0345486	0.0275353	0	0.310394	0	0.130813	0.0001	0	0	0.0555112	0.0335236	0.0601426	0.0537314	0.201591	0.0005	0.00593127	0.0544815	0	0	0	0.37	0.0441954	1.07202	0.459293
TCGA.ZG.A8QX.01	0.155037	0	0.370151	0.0487907	0	0.122001	0	0.0656404	0	0	0	0.0418972	0.0113135	0.0134564	0.0242055	0.100366	0	0	0.0471415	0	0	0	0.66	0.0054066	1.0565	0.737877
TCGA.ZG.A9L0.01	0.0545566	0	0	0.0705652	0	0.260465	0	0.0661147	0.00956552	0	0.00541287	0.0136716	0.0263272	0.0288076	0.0718819	0.307214	0.00396753	0	0.0814503	0	0	0	0.73	-0.0029	1.09032	0.414237
TCGA.ZG.A9L4.01	0.108248	0	0	0.0571467	0	0.371886	0	0.0442003	0	0	0.00215983	0.0259494	0.00657703	0	0.0631414	0.215509	0.0164713	0.00452452	0.016261	0.0679259	0	0	0.93	-0.0326	1.11081	0.56539
TCGA.ZG.A9L9.01	0.00139328	0.00460068	0	0.115711	0	0.105229	0	0.0568613	0.107323	0	0	0.0501509	0.0477591	0.00252523	0.0868975	0.216082	0.00259757	0	0.195545	0	0.00732492	0	0.66	0.00419902	1.0876	0.384408
TCGA.ZG.A9LB.01	0.00353432	0.0115661	0.0194407	0.19306	0	0.0778953	0	0.179159	0.0133277	0	0	0.0433494	0.0489277	0.0993705	0.027571	0.094715	0.0058303	0.031119	0.118338	0	0.0327957	0	0.43	0.031914	1.0745	0.362173
TCGA.ZG.A9LU.01	0.0062953	0	0.0219927	0.15848	0	0.0389004	0	0.127574	0.0818059	0	0	0.0431799	0.0332526	0.228133	0.0493272	0.0377568	0.0069047	0	0.163052	0	0.0033448	0	0.4	0.0383936	1.07729	0.350654

## Sheet: PRAD_CL7_tumor_cibersort
	B cells naive	B cells memory	Plasma cells	T cells CD8	T cells CD4 naive	T cells CD4 memory resting	T cells CD4 memory activated	T cells follicular helper	T cells regulatory (Tregs)	T cells gamma delta	NK cells resting	NK cells activated	Monocytes	Macrophages M0	Macrophages M1	Macrophages M2	Dendritic cells resting	Dendritic cells activated	Mast cells resting	Mast cells activated	Eosinophils	Neutrophils	P-value	Pearson Correlation	RMSE	lymphocyte_score
TCGA.CH.5743.01	0.0488492	0	0.0888763	0.157918	0	0.198827	0	0.0479086	0.0216261	0	0.0638136	0	0.0388197	0	0.0513773	0.189439	0.0197762	0.0140398	0	0.0531966	0	0.00553351	0.42	0.0332795	1.07061	0.57991
TCGA.CH.5763.01	0	0	0.228698	0.0174709	0	0.249939	0	0.0857415	0	0	0	0.044041	0.0630235	0.0705353	0.0169153	0.13409	0	0.0109155	0.0786306	0	0	0	0.45	0.0284734	1.05216	0.540149
TCGA.CH.5764.01	0.1149	0	0.215628	0.0854009	0	0.262311	0	0.0488269	0	0	0.00150491	0.0006	0.00944386	0.0277885	0.0673085	0.102222	0.00255516	0.0106447	0.0369419	0.0122799	0	0.00163729	0.6	0.00813995	1.06819	0.680345
TCGA.CH.5789.01	0	0	0.310626	0.0104943	0	0.157452	0	0.0719717	0	0	0	0.0627117	0.10858	0.0184964	0.0059366	0.154362	0	0.0141331	0.0824495	0.0027869	0	0	0.33	0.0477769	1.0386	0.541284
TCGA.EJ.5497.01	0.0270737	0	0.243619	0	0	0.321698	0	0.0158324	0	0	0.0391071	0	0.0369693	0.106039	0.01057	0.0741145	0	0.00416463	0.120812	0	0	0	0.83	-0.0156	1.06732	0.631498
TCGA.EJ.5498.01	0.0788264	0	0.317431	0.069416	0	0.222837	0	0.0133717	0	0	0	0.0194783	0.0265559	0.0103856	0.0402703	0.123049	0	0	0.0783784	0	0	0	0.51	0.020666	1.04996	0.707989
TCGA.EJ.5502.01	0.0836394	0	0.205941	0.0587127	0	0.216352	0	0.0177477	0.02649	0	0.0108819	0.00650293	0.0885477	0.0260814	0.0457215	0.146077	0	0.00937262	0.0579321	0	0	0	0.8	-0.0114	1.06325	0.60852
TCGA.EJ.5503.01	0.0784965	0	0.355086	0.0129734	0	0.131163	0	0.0477933	0.00375988	0	0	0.0462036	0.0157634	0.125944	0.0199325	0.0640674	0	0	0.0988167	0	0	0	0.38	0.038993	1.04131	0.627683
TCGA.EJ.5504.01	0.100027	0	0.250777	0.0405332	0	0.135044	0	0.0136936	0	0	0	0.018587	0.0195153	0	0.0625849	0.24551	0	0	0.113727	0	0	0	0.94	-0.0361	1.07005	0.544969
TCGA.EJ.5508.01	0.169822	0	0.134514	0.0536533	0	0.191633	0	0.0352111	0	0	0	0.00842332	0.0111251	0.0830114	0.0598214	0.165842	0.00989973	0.0007	0.0762964	0	0	0	0.8	-0.011	1.07227	0.558045
TCGA.EJ.5516.01	0.152134	0	0.303475	0.01728	0	0.150523	0	0.0223736	0	0	0	0.0127161	0.0005	0	0.106652	0.127863	0.00911291	0	0.0928856	0	0	0.00444949	0.83	-0.0147	1.06786	0.636129
TCGA.EJ.5517.01	0.172982	0	0.13828	0.0146252	0	0.296688	0	0.0835769	0	0	0	0.020396	0.0110314	0.0426433	0.0401311	0.0878432	0	0.0005	0.0912797	0	0	0	0.67	0.00285957	1.07489	0.642971
TCGA.EJ.5518.01	0.122209	0	0.0472309	0.0114194	0	0.274795	0	0.0317006	0	0	0	0.00967857	0.0256798	0.0182623	0.0648753	0.300945	0.00241397	0	0.0907899	0	0	0	0.69	0.00201217	1.07832	0.465333
TCGA.EJ.5531.01	0.0816936	0	0.140778	0.036819	0	0.128445	0	0.0315224	0.0345141	0	0.0232874	0	0.0246991	0.259365	0.00645392	0.145556	0	0.0224264	0.0644398	0	0	0	0.3	0.0596306	1.05897	0.445537
TCGA.EJ.7125.01	0.121424	0	0.170434	0.0474156	0	0.155206	0	0.0706211	0	0	0	0.020955	0	0.0312812	0.0465587	0.213507	0	0.0225754	0.100023	0	0	0	0.64	0.00615615	1.06014	0.515434
TCGA.EJ.7330.01	0.0364102	0	0.274566	0.0499778	0	0.198885	0	0.103835	0	0	0	0.0445486	0.078747	0.00765412	0.0144698	0.0754845	0.0198126	0.00503933	0.0905703	0	0	0	0.51	0.021436	1.0519	0.604388
TCGA.EJ.7331.01	0.0633359	0	0.232927	0	0	0.189767	0	0.0411311	0	0	0.00299194	0.0299473	0.0373803	0.0754805	0.0502756	0.12629	0	0	0.150473	0	0	0	0.59	0.0147056	1.05212	0.518969
TCGA.EJ.7781.01	0.0836888	0	0.144733	0.0644967	0	0.227084	0	0.0379936	0	0	0	0.00524297	0.0342188	0.0984949	0.0600516	0.0990075	0.00481086	0	0.13614	0	0	0.0040375	0.8	-0.0119	1.07015	0.525246
TCGA.EJ.7783.01	0.138829	0	0.273168	0.0724338	0	0.146449	0	0.0401762	0	0	0.00181773	0.0254091	0.0260452	0.00290374	0.0222796	0.0901697	0	0.0169115	0.12503	0	0	0.0183779	0.59	0.0133166	1.05283	0.658106
TCGA.EJ.7785.01	0.13436	0	0.234214	0.0343302	0	0.162131	0	0.0322338	0	0	0.00806486	0.00301667	0.0346589	0.0405053	0.0397727	0.146559	0	0	0.128042	0	0	0.00211104	0.75	-0.0081	1.05895	0.576118
TCGA.EJ.7786.01	0.153828	0	0.243711	0.0176224	0	0.219374	0	0.0562624	0	0	0	0.0123439	0.0204042	0.0189136	0.0386326	0.0925101	0	0	0.126398	0	0	0	0.9	-0.0262	1.07018	0.646879
TCGA.EJ.7791.01	0.125372	0	0.293978	0.0187736	0	0.158659	0	0.0693853	0	0	0	0.0177666	0.0113686	0.0114756	0.0258996	0.109694	0	0.00494896	0.152679	0	0	0	0.4	0.0363364	1.04515	0.614549
TCGA.EJ.7794.01	0.106328	0	0.242731	0.0357769	0	0.150037	0	0.0146824	0	0	0.0192214	0	0.0374945	0.102103	0.0178005	0.160875	0	0.0128677	0.0934843	0	0	0.00659867	0.67	0.00268373	1.05538	0.554093
TCGA.EJ.A46H.01	0.0695335	0	0.322118	0.0877783	0	0.223064	0	0.0404966	0	0	0.0348517	0	0.0172584	0	0.00115151	0.094395	0	0.0313397	0.0270853	0.0509275	0	0	0.13	0.111646	1.02382	0.737346
TCGA.G9.6370.01	0.0682996	0	0.391856	0.0254493	0	0.163719	0	0.0410974	0	0	0	0.0357527	0.0134828	0.0343424	0.0384712	0.0990519	0	0.0008	0.0876294	0	0	0	0.08	0.140093	1.00786	0.685077
TCGA.HC.7736.01	0.0676561	0	0.0492433	0	0	0.349457	0	0.0290004	0	0	0.0292934	0	0.0522855	0.239078	0.038221	0.0996149	0	0	0.0461501	0	0	0	0.62	0.00653704	1.08933	0.49565
TCGA.HC.7740.01	0.0321962	0	0.328867	0.0205325	0	0.280539	0	0.0675244	0	0	0	0.0400399	0.04601	0.00212743	0.00735224	0.0994078	0	0.0149058	0.0604976	0	0	0	0.23	0.0838288	1.03276	0.702175
TCGA.HC.7748.01	0.128431	0	0.251537	0.0465806	0	0.204539	0	0.0277724	0	0	0.0095262	0	0.0246436	0.0198922	0.0907602	0.113868	0.00580276	0	0.0724587	0	0	0.00418822	0.66	0.00424719	1.06064	0.640614

## Sheet: PRAD_CL8_tumor_cibersort
	B cells naive	B cells memory	Plasma cells	T cells CD8	T cells CD4 naive	T cells CD4 memory resting	T cells CD4 memory activated	T cells follicular helper	T cells regulatory (Tregs)	T cells gamma delta	NK cells resting	NK cells activated	Monocytes	Macrophages M0	Macrophages M1	Macrophages M2	Dendritic cells resting	Dendritic cells activated	Mast cells resting	Mast cells activated	Eosinophils	Neutrophils	P-value	Pearson Correlation	RMSE	lymphocyte_score
TCGA.CH.5739.01	0.145288	0	0.198462	0.0491403	0	0.216946	0	0.0558179	0	0	0.00695877	0.0076849	0.0325129	0	0.078684	0.168309	0	0	0.0401967	0	0	0	0.69	0.00210527	1.06693	0.62448
TCGA.CH.5744.01	0.108563	0	0.139535	0.0544767	0	0.171631	0	0.107364	0	0	0	0.0215787	0.0142321	0.05375	0.0644007	0.150611	0.0236409	0	0.0727729	0.0174441	0	0	0.71	0.0003	1.06617	0.495784
TCGA.CH.5746.01	0	0	0.348738	0.0140758	0	0.152268	0	0.132761	0	0	0	0.0792714	0.0242374	0.129678	0.00187124	0.0128289	0	0.00413339	0.0995876	0	0.0005	0	0.77	-0.0087	1.06516	0.594353
TCGA.CH.5753.01	0.0866629	0	0.0140002	0	0	0.32995	0	0.128118	0.0007	0	0	0.0220941	0.0265736	0.136299	0.0868343	0.128124	0	0.0119262	0.0287637	0	0	0	0.77	-0.0084	1.09854	0.453407
TCGA.CH.5768.01	0.172647	0	0.213764	0.0481984	0	0.149973	0	0.00754048	0	0	0.00388257	0	0	0.172668	0.0526904	0.106905	0	0.0121229	0.0596082	0	0	0	0.96	-0.0406	1.08249	0.588465
TCGA.CH.5769.01	0.140582	0	0.0622919	0.0541684	0	0.1904	0	0.079077	0	0	0	0.0247047	0.0192594	0.0250322	0.0889454	0.183855	0.0176763	0.0209304	0.0930766	0	0	0	0.99	-0.0552	1.09556	0.472148
TCGA.CH.5790.01	0.116999	0	0.114244	0.0547901	0	0.125572	0	0.0702656	0	0	0	0.00675097	0.0761026	0.21354	0.0432242	0.127348	0	0	0.0511632	0	0	0	0.88	-0.0251	1.08601	0.418356
TCGA.CH.5794.01	0.0222883	0	0.0195439	0	0	0.233089	0	0.124998	0.0214724	0	0	0.0612943	0.0423157	0.224534	0.0678202	0.101104	0	0	0.0815412	0	0	0	0.86	-0.0235	1.10272	0.357688
TCGA.EJ.5499.01	0.0880847	0	0.0821208	0.0512966	0	0.216868	0	0.0608259	0.00962739	0	0.0003	0.00631969	0.00577654	0	0.0929567	0.20787	0.00305848	0.0339123	0.141003	0	0	0	0.75	-0.008	1.07871	0.454617
TCGA.EJ.5521.01	0.078558	0	0.196652	0.0614008	0	0.156011	0	0.0699233	0	0	0	0.0237708	0.00345239	0.0640891	0.0602737	0.19641	0.00128975	0.00172044	0.0864497	0	0	0	0.96	-0.0404	1.07561	0.516392
TCGA.EJ.7321.01	0.175913	0	0.0835015	0.0908316	0	0.211692	0.00742902	0.119333	0	0	0	0	0	0.0307295	0.13108	0.0907438	0	0.00773255	0.0510141	0	0	0	0.83	-0.0139	1.10049	0.569367
TCGA.EJ.A65F.01	0.112717	0	0	0.0729118	0	0.234967	0	0.0741094	0	0	0	0.0399148	0.0168966	0.044565	0.0403703	0.17294	0.001	0	0.188663	0.001	0	0	0.83	-0.0169	1.09167	0.460511
TCGA.G9.6336.01	0.0116647	0	0.42022	0.037144	0	0.0812959	0	0.0850189	0	0	0	0.0229245	0.0020051	0.0609356	0.036666	0.146416	0.00527695	0	0.0904321	0	0	0	0.52	0.0201815	1.04486	0.573249
TCGA.G9.6342.01	0.113823	0	0.32131	0.051014	0	0.144683	0	0.0620888	0.0135856	0	0.0107926	0.0162627	0.00674085	0.104931	0.04577	0.0646981	0.0105004	0	0.0338002	0	0	0	0.74	-0.0063	1.05994	0.671471
TCGA.G9.6356.01	0.107811	0	0.144721	0.090418	0	0.213567	0	0.0519994	0.0439513	0	0.0411431	0	0.0124188	0.00581285	0.0779774	0.132429	0.00963933	0.00803684	0.0600749	0	0	0	0.67	0.00373593	1.07301	0.641611
TCGA.G9.6363.01	0.126048	0	0.075539	0.0234722	0	0.262453	0	0.103696	0.00661714	0	0	0.02038	0.00222516	0.0480035	0.126801	0.0921734	0	0	0.112591	0	0	0	0.97	-0.0417	1.10313	0.51451
TCGA.G9.6373.01	0.0999042	0	0.042112	0.109251	0	0.262019	0	0.106687	0.0283108	0	0	0.00945502	0.0177197	0	0.0879849	0.185756	0	0.0138477	0.0369529	0	0	0	0.87	-0.0243	1.10431	0.551052
TCGA.G9.6384.01	0.136522	0	0.182887	0.0934393	0	0.198105	0	0.022358	0.0411715	0	0.00439198	0.012425	0.0142655	0	0.0840841	0.109288	0.0135917	0	0.0874699	0	0	0	0.59	0.0133577	1.06518	0.668942
TCGA.G9.7522.01	0.0470414	0	0.325259	0	0	0.154363	0	0.0641572	0	0.00692101	0	0.0308747	0.0102562	0.135305	0.0815731	0.061275	0	0	0.0829749	0	0	0	0.36	0.0453798	1.04346	0.564459
TCGA.HC.7209.01	0.176282	0	0.200666	0.0814075	0	0.0786015	0	0.0406989	0	0	0	0.0221492	0.0142455	0.0183406	0.0857526	0.119795	0.0226837	0.0325254	0.106853	0	0	0	0.94	-0.0332	1.07544	0.559106
TCGA.HC.7213.01	0.0710566	0	0.109856	0	0	0.188052	0	0.144586	0.00153407	0	0	0.0539913	0.0457611	0.0642404	0.0169151	0.166629	0	0.0421198	0.0952583	0	0	0	0.8	-0.0113	1.07058	0.42449
TCGA.HC.A8D1.01	0.0775404	0	0.241289	0.0217804	0	0.22146	0	0.136776	0	0	0.00485826	0.0398936	0.0218831	0.00987646	0.101978	0.0608957	0	0	0.0613332	0	0.0004	0	0.31	0.0584305	1.05202	0.606821
TCGA.J4.A83I.01	0.0245778	0	0.195286	0	0	0.261358	0	0.0836825	0.0389195	0	0	0.0489935	0.0229439	0.0501722	0.099569	0.105228	0	0.0164434	0.0528269	0	0	0	0.73	-0.0034	1.0745	0.569135
TCGA.J4.A83N.01	0.0499098	0	0.153818	0.0324701	0	0.191681	0	0.11743	0	0	0.0198788	0.0293693	0.0333809	0.248985	0.0180631	0.0839982	0	0	0.0210157	0	0	0	0.55	0.0177238	1.07637	0.477127
TCGA.KC.A4BV.01	0.0834076	0	0.00182696	0.189502	0	0.221832	0	0.0858	0.0101863	0	0	0.013377	0.0159043	0	0.0781373	0.17184	0	0.0430345	0.0851523	0	0	0	0.94	-0.0349	1.11243	0.520132
TCGA.KK.A6E6.01	0.117411	0	0.134883	0.0602442	0	0.22872	0	0.0612974	0	0	0	0.0113121	0.00732929	0	0.116897	0.139911	0.00777715	0	0.114217	0	0	0	0.95	-0.0377	1.09051	0.552571
TCGA.XQ.A8TB.01	0.189351	0	0	0.0148619	0	0.312175	0	0.0747646	0	0	0	0.00258497	0.00215554	0.00574651	0.0774492	0.258463	0	0	0	0.0624476	0	0	0.97	-0.0459	1.11393	0.518973
TCGA.ZG.A8QZ.01	0.0360884	0.0066303	0.00637532	0	0	0.309324	0	0.152769	0.0254618	0	0.00213737	0.0475634	0.0186023	0	0.0716986	0.259385	0.00212358	0	0.0618411	0	0	0	0.83	-0.0154	1.10087	0.43358
TCGA.ZG.A9LZ.01	0.130711	0	0.169986	0.0813521	0	0.171307	0	0.059317	0.0127078	0	0.00819191	0.0208134	0.0199172	0.0616149	0.0818451	0.135224	0	0.0111463	0.0358663	0	0	0	0.86	-0.0233	1.0782	0.595069

## Sheet: PRAD_TCGA_normal_cibersort
Input Sample	B cells naive	B cells memory	Plasma cells	T cells CD8	T cells CD4 naive	T cells CD4 memory resting	T cells CD4 memory activated	T cells follicular helper	T cells regulatory (Tregs)	T cells gamma delta	NK cells resting	NK cells activated	Monocytes	Macrophages M0	Macrophages M1	Macrophages M2	Dendritic cells resting	Dendritic cells activated	Mast cells resting	Mast cells activated	Eosinophils	Neutrophils	P-value	Pearson Correlation	RMSE	lymphocyte_score
TCGA.CH.5761.11	0	0	0.41935	0.0459314	0	0.157579	0	0.132371	0	0	0	0.0583442	0.0430125	0.0101583	0.0137866	0.0500984	0.0009	0.00323267	0.0652189	0	0	0	0.21	0.0756963	1.03524	0.681205
TCGA.CH.5767.11	0.0344819	0	0.246257	0.0196261	0	0.258867	0	0.114375	0	0	0	0.020241	0.0423509	0	0.0106971	0.12496	0	0.0485487	0.0135381	0.0535024	0	0.0125564	0.19	0.0784113	1.03656	0.579472
TCGA.CH.5768.11	0.0198349	0	0.494539	0.0428439	0.0236423	0.0750742	0	0	0	0	0	0.0610761	0.0144285	0.0721104	0.00982925	0	0	0.00192596	0.184696	0	0	0	0.97	-0.0288	1.06858	0.71701
TCGA.CH.5769.11	0.0760101	0	0.022919	0.0458506	0	0.256607	0	0.0989253	0	0	0	0.0443867	0.0418552	0.045914	0.0721981	0.123917	0.0437654	0	0.127652	0	0	0	1	-0.0496	1.09777	0.445773
TCGA.EJ.7115.11	0.0795112	0	0.462454	0.05339	0	0.072615	0	0.0413201	0	0	0	0.0366478	0.026341	0.0008	0.0124716	0.0700308	0	0	0.144453	0	0	0	0.74	-0.0042	1.05498	0.704618
TCGA.EJ.7123.11	0.0280677	0	0.245703	0	0	0.203919	0	0.0856586	0	0	0	0.0607418	0.0381682	0.0238967	0.00505492	0.12841	0	0.0006	0.177113	0	0	0.00268985	0.16	0.0871179	1.03209	0.538432
TCGA.EJ.7125.11	0.0725019	0	0.231016	0.080685	0	0.137166	0	0.0978089	0	0	0	0.0271012	0.0156247	0	0.0564577	0.134612	0.0239262	0	0.123101	0	0	0	0.27	0.0637197	1.03784	0.54847
TCGA.EJ.7314.11	0.116436	0	0.231982	0.0375437	0	0.15107	0	0.0620341	0	0	0	0.0424673	0.0301588	0	0.0329057	0.151829	0.00757371	0.00700432	0.127526	0	0	0.00147028	0.3	0.0515167	1.04012	0.579498
TCGA.EJ.7315.11	0.140429	0	0.147382	0.0356581	0	0.275703	0.0004	0.0721991	0	0	0	0	0.0146055	0.00720748	0.0568337	0.121625	0.0263314	0	0.101613	0	0	0	0.02	0.213456	0.991005	0.599573
TCGA.EJ.7317.11	0.0135551	0	0.362516	0	0	0.231418	0	0.0449028	0	0	0	0.0522969	0.0390417	0	0.00575408	0.101037	0	0.0106849	0.138793	0	0	0	0.42	0.0356999	1.04414	0.659786
TCGA.EJ.7321.11	0.0739672	0	0.317556	0.0573829	0	0.234204	0	0.0704787	0	0	0	0.0270036	0.0436872	0.00529842	0.00592671	0.0318454	0	0.0139739	0.118676	0	0	0	0.1	0.120204	1.02208	0.710113
TCGA.EJ.7327.11	0.0282651	0	0.362928	0	0	0.160296	0	0.11978	0	0	0	0.0742096	0.0271259	0.0233563	0.0514246	0.0342181	0	0	0.118395	0	0	0	0.65	0.00679595	1.05724	0.625699
TCGA.EJ.7328.11	0.0239826	0	0.2595	0	0	0.306836	0	0.0440928	0	0	0	0.0447469	0.0442696	0.00353983	0.086243	0.077205	0	0	0.109584	0	0	0	0.19	0.0794675	1.03829	0.635066
TCGA.EJ.7330.11	0.0841711	0	0.104872	0.111297	0	0.173072	0	0.0382068	0	0	0	0.0144268	0.0591088	0.00648769	0.0246601	0.179216	0.0251214	0.0104644	0.159513	0	0	0.00938212	0.17	0.0811076	1.03767	0.487839
TCGA.EJ.7331.11	0.0884971	0	0.300613	0.00739651	0	0.185756	0	0.0541903	0	0	0	0.0481418	0.0414699	0.0059523	0.0316013	0.124832	0	0	0.11155	0	0	0	0.21	0.0734256	1.03063	0.630404
TCGA.EJ.7781.11	0.0996756	0	0.136332	0.0562152	0	0.184565	0	0.10964	0	0.0113478	0	0.0254417	0.0119899	0.0152369	0.0297171	0.17819	0.0141345	0.00134285	0.126172	0	0	0	0.16	0.0884854	1.03542	0.513577
TCGA.EJ.7782.11	0.0970227	0	0.213508	0.0317846	0	0.24035	0	0.0979513	0	0	0.016338	0	0.0118957	0.0124727	0.0745161	0.110276	0	0.0143769	0.0795082	0	0	0	0.11	0.107969	1.02825	0.599003
TCGA.EJ.7783.11	0.0334795	0	0.079978	0.0105066	0	0.191144	0	0.111994	0	0	0	0.0513485	0.0886502	0.0201045	0.00797079	0.0838898	0	0	0.320934	0	0	0	0.03	0.160912	1.02566	0.366457
TCGA.EJ.7784.11	0.0151284	0	0.28537	0.080308	0	0.204485	0	0.0519387	0	0	0.00513598	0.024683	0.039027	0.0340659	0.0263334	0.132495	0	0.00988119	0.0911485	0	0	0	0.11	0.103363	1.02337	0.61511
TCGA.EJ.7785.11	0.121143	0	0.220369	0.0563462	0	0.12894	0	0.0766889	0	0	0	0.0146561	0.0392977	0	0.0326063	0.113914	0.0130713	0	0.182968	0	0	0	0.32	0.0484579	1.04402	0.541454
TCGA.EJ.7786.11	0.124673	0	0.208264	0	0	0.227996	0	0	0	0	0	0.0168685	0.0397874	0.00680573	0.0171847	0.205752	0	0.0041474	0.1167	0	0	0.0318201	0.16	0.0857847	1.03007	0.577802
TCGA.EJ.7789.11	0.035086	0	0.362096	0.015332	0	0.118726	0	0.0306117	0.0124436	0	0	0.0541178	0.0183896	0.0190547	0.0332466	0.107804	0	0.0148678	0.178224	0	0	0	0.16	0.092794	1.02477	0.597802
TCGA.EJ.7792.11	0.0506794	0	0.288953	0	0	0.244095	0	0.0505807	0	0	0.012278	0.0330468	0.0357907	0.00908968	0.0291227	0.111044	0	0.00741777	0.127903	0	0	0	0.11	0.115177	1.01849	0.629052
TCGA.EJ.7793.11	0.0618048	0	0.2921	0.0264024	0	0.187018	0	0.0105551	0	0	0.00861027	0.0150328	0.10844	0.0004	0.0236294	0.0937002	0	0.00635235	0.158507	0	0	0.00742183	0.17	0.0800162	1.02843	0.590968
TCGA.EJ.7794.11	0.0493501	0	0.151329	0.0515371	0	0.189038	0	0.036161	0.0219632	0	0.0273425	0	0.0769865	0.0347636	0.0290392	0.149022	0	0.00656152	0.159918	0	0	0.0169875	0.21	0.0736298	1.0363	0.490561
TCGA.EJ.7797.11	0.0963675	0	0.249302	0.0108328	0	0.220084	0	0.102165	0	0	0	0.0602463	0.0198816	0	0.0212011	0.0847957	0	0	0.135124	0	0	0	0.16	0.0921309	1.03304	0.636833
TCGA.EJ.A8FO.11	0.152823	0	0	0.0878676	0	0.156099	0	0.0776155	0	0	0	0.0251873	0.010369	0	0.0358239	0.197999	0.0252363	0.0356436	0.195335	0	0	0	0.64	0.0113597	1.07572	0.421977
TCGA.G9.6333.11	0.193536	0	0.136808	0.125049	0	0.145265	0	0	0.0385844	0	0	0.0261147	0.0126112	0	0.0201902	0.211672	0	0.00893397	0.0812359	0	0	0	0.5	0.0266628	1.062	0.665356
TCGA.G9.6342.11	0.0410531	0	0.436061	0.14999	0	0.0976043	0	0.0983694	0	0	0	0.0663053	0.0249249	0.0217742	0.00994336	0.00314279	0	0.00371007	0.0469475	0	0.0002	0	0.53	0.0210671	1.06207	0.791014
TCGA.G9.6348.11	0.106027	0	0.191457	0.0833876	0	0.26836	0	0.0713709	0	0	0	0.0292394	0.0116595	0.00800538	0.0518036	0.0717343	0	0.00612198	0.100833	0	0	0	0.51	0.0240818	1.06632	0.678471
TCGA.G9.6351.11	0.126895	0	0.463619	0.0826415	0	0.15219	0	0.0240204	0	0	0.00823166	0.00923204	0.0165729	0	0.00808322	0.0781492	0	0.00757561	0.0227897	0	0	0	0.37	0.0426252	1.04563	0.842809
TCGA.G9.6356.11	0.0950661	0	0.293588	0.182264	0	0.102515	0	0.00864053	0.0296423	0	0.0377598	0.0127452	0.0167497	0	0.105594	0.0834881	0	0.00989742	0.0220506	0	0	0	0.43	0.034294	1.0628	0.75358
TCGA.G9.6362.11	0.198449	0	0.0446881	0.0697997	0	0.202203	0	0.0744506	0	0	0	0.0409757	0.0118336	0	0.0449707	0.236908	0	0	0.0757215	0	0	0	1	-0.0366	1.09621	0.556115
TCGA.G9.6363.11	0.114456	0	0.106538	0	0	0.217966	0	0.0900453	0.026862	0	0	0.0344509	0.0095688	0.184022	0.0460021	0.0556548	0	0.00308923	0.111344	0	0	0	1	-0.0376	1.08796	0.500273
TCGA.G9.6365.11	0.0316772	0	0.156386	0.24914	0	0.228318	0	0.0492676	0.0271849	0	0.0305236	0.0287769	0.0331373	0	0	0.113584	0	0.0209462	0	0.0310578	0	0	0.42	0.0365736	1.08746	0.752007
TCGA.G9.6384.11	0.00275583	0	0.403387	0.0476828	0	0.15123	0	0.0799188	0	0	0	0.0639	0.013579	0.0139618	0.0138294	0.0465594	0.00478472	0.0210011	0.13741	0	0	0	0.43	0.0353054	1.04657	0.668956
TCGA.G9.6496.11	0.177377	0	0.40409	0.105144	0	0.0760323	0	0.0241748	0	0	0	0.024336	0.0113193	0	0.0156115	0.0846023	0	0.00769519	0.0696183	0	0	0	0.15	0.0965687	1.02705	0.786979
TCGA.G9.6499.11	0.287844	0	0.106074	0.109205	0	0.118225	0	0.0969662	0.00251873	0	0.00344613	0.00685454	0.0071064	0.0335587	0.0139433	0.143374	0	0.00774924	0.0631348	0	0	0	0.96	-0.027	1.09449	0.634168
TCGA.HC.7211.11	0.106037	0	0.722289	0	0.00112843	0	0	0.0382075	0	0	0.00556819	0.00598519	0	0	0	0.0700148	0	0.0488078	0	0.00196149	0	0	0.06	0.13783	1.02048	0.841008
TCGA.HC.7737.11	0.067512	0	0.484626	0	0	0.103245	0	0.0567363	0.0126118	0	0	0.0598954	0.00262233	0.0337849	0.0038499	0.027107	0	0.0197403	0.128269	0	0	0	0.85	-0.0138	1.05908	0.727891
TCGA.HC.7738.11	0.0803561	0	0.511742	0.0154597	0	0.0781021	0	0.0832816	0	0	0	0.0597536	0.0332816	0.0033701	0	0.0532311	0	0.0052963	0.0761256	0	0	0	0.02	0.244964	0.975782	0.745414
TCGA.HC.7740.11	0.117093	0	0.485485	0	0	0.0951781	0	0.0367271	0.0220252	0	0	0.0756824	0.00907129	0.0199249	0.0009	0.0456346	0	0	0.0923173	0	0	0	0.05	0.140236	1.01191	0.795464
TCGA.HC.7742.11	0.0362587	0	0.342319	0.0541857	0	0.0871733	0	0.0589949	0.0130893	0	0	0.0605074	0.0303636	0.0806459	0.0164412	0.0680381	0	0	0.151983	0	0	0	0.72	-0.0016	1.0551	0.593533
TCGA.HC.7745.11	0.0620913	0	0.491252	0.0611288	0	0.0630198	0	0.045727	0.0299161	0	0.0117552	0.0337996	0.0293637	0	0	0.0711794	0	0.00182944	0.0989375	0	0	0	0.02	0.187969	0.99381	0.752963
TCGA.HC.7747.11	0.156652	0	0.619782	0	0.0156432	0	0	0.0166134	0.0053548	0	0	0.0198316	0.00117385	0	0	0.0850931	0	0.035631	0.0442249	0	0	0	0.02	0.188992	0.998687	0.817264
TCGA.HC.7752.11	0.0371767	0	0.177101	0.0944866	0	0.198482	0	0.0489454	0.02093	0	0.0297857	0	0.0221835	0	0.0840164	0.161904	0	0.0004	0.124588	0	0	0	0.27	0.0629983	1.04559	0.557962
TCGA.HC.7819.11	0.11983	0	0.353755	0.0428653	0	0.11764	0	0.0487479	0.0267396	0	0.0174017	0.0138253	0.0335444	0	0.0545799	0.108897	0	0.00864764	0.0535273	0	0	0	0.48	0.0286997	1.04509	0.692056
TCGA.HC.8258.11	0.126112	0	0.535871	0.0348687	0	0.104513	0	0.0478716	0.00882876	0	0.00644614	0.0300776	0.0134095	0	0	0.0549703	0.00444709	0.0325842	0	0	0	0	0.02	0.260741	0.971701	0.846717
TCGA.HC.8259.11	0.00374774	0	0.396818	0.0442158	0	0.0882024	0	0.120585	0	0	0	0.0774615	0.0406958	0.0101469	0.021706	0.0410369	0.0120106	0.00402784	0.139346	0	0	0	0.21	0.0763889	1.03277	0.610446
TCGA.HC.8260.11	0.0963886	0	0.327067	0.0770305	0	0.110436	0	0.10862	0	0	0.00704883	0.0346933	0.0143041	0	0.00729094	0.125633	0	0.00698125	0.0845059	0	0	0	0.52	0.022378	1.05005	0.652664
TCGA.HC.8262.11	0.123296	0	0.249758	0.103232	0	0.118366	0	0.0618965	0	0	0.0223361	0.00544032	0.0405063	0	0.00303568	0.146522	0	0.0683008	0.0379803	0.00146417	0	0.0178658	0.16	0.0946542	1.02597	0.622428
TCGA.J4.A83J.11	0	0	0.230263	0.0561645	0	0.192949	0	0.160978	0	0	0.027741	0.0434587	0.0500627	0.00851793	0.0199431	0.102067	0	0.0142203	0.0936355	0	0	0	0.12	0.100816	1.03261	0.550576
