# Supplementary material for: Immune landscape of human prostate cancer: immune evasion mechanisms and biomarkers for personalized immunotherapy
Source: BMC Cancer. 2020 Jun 18;20:572. doi: 10.1186/s12885-020-07058-y (PMC7302357; doi:10.1186/s12885-020-07058-y)
Supplement: Supplementary file 5 — Additional file 5. Differential gene expression of the clusters compared to normal adjacent tissues. Differential gene expression analysis using DESeq are shown along with p-values and log2 fold change. [file 12885_2020_7058_MOESM5_ESM.xlsx]

## Sheet: DESeq_PRAD_CL1_normal
Gene	baseMean	log2FoldChange	lfcSE	stat	pvalue	padj	threshold	Expression vs Norm
APOBEC3G|60489	160.566	-2.62454	0.167241	-15.6931	1.68554e-55	1.02481e-52	TRUE	downregulated
CXCR2|3579	16.0154	-3.29719	0.219345	-15.032	4.53107e-51	1.37745e-48	TRUE	downregulated
ADCY6|112	2495.01	1.82481	0.124941	14.6054	2.59326e-48	5.25568e-46	TRUE	upregulated
CASP1|834	77.1521	-1.06512	0.0772176	-13.7938	2.7782e-43	4.22286e-41	TRUE	downregulated
FOLH1|2346	18382.6	3.34114	0.247605	13.4939	1.69955e-41	2.06666e-39	TRUE	upregulated
CLU|1191	13327.4	-2.65764	0.200327	-13.2665	3.62018e-40	3.66845e-38	TRUE	downregulated
DOCK4|9732	638.561	1.90936	0.145328	13.1383	1.98554e-39	1.72459e-37	TRUE	upregulated
LRMP|4033	32.1107	-1.90028	0.147052	-12.9225	3.36095e-38	2.55432e-36	TRUE	downregulated
PLA2G7|7941	1797.62	3.03073	0.237633	12.7538	2.96848e-37	2.00537e-35	TRUE	upregulated
ZBTB10|65986	1870.71	1.85916	0.146144	12.7215	4.49435e-37	2.73256e-35	TRUE	upregulated
NPEPPS|9520	2525.87	1.29169	0.101838	12.6838	7.27452e-37	4.02083e-35	TRUE	upregulated
PDE3B|5140	1539.36	2.23318	0.176321	12.6654	9.19838e-37	4.66051e-35	TRUE	upregulated
DLX1|1745	756.069	4.47331	0.358079	12.4925	8.20241e-36	3.83621e-34	TRUE	upregulated
ZMYM2|7750	2127.76	1.36771	0.112009	12.2107	2.72467e-34	1.18329e-32	TRUE	upregulated
TEP1|7011	738.572	1.18146	0.0986477	11.9765	4.71696e-33	1.91194e-31	TRUE	upregulated
RAP1GAP2|23108	1352.69	2.06429	0.172997	11.9325	8.0119e-33	3.04452e-31	TRUE	upregulated
P2RY2|5029	17.8626	-1.90893	0.161	-11.8567	1.98652e-32	7.10471e-31	TRUE	downregulated
ITGAX|3687	90.2696	1.2789	0.107947	11.8475	2.2179e-32	7.49156e-31	TRUE	upregulated
GUCY1A3|2982	5049.51	1.97155	0.167675	11.7582	6.41067e-32	2.05142e-30	TRUE	upregulated
PRKCB|5579	173.277	-1.91969	0.16422	-11.6897	1.43881e-31	4.1657e-30	TRUE	downregulated
HLA-DMB|3109	2732.08	3.48441	0.298019	11.6919	1.40182e-31	4.1657e-30	TRUE	upregulated
TERT|7015	5.45839	4.76611	0.411104	11.5934	4.44863e-31	1.22944e-29	TRUE	upregulated
STEAP4|79689	13626.4	2.23881	0.195083	11.4762	1.73779e-30	4.59382e-29	TRUE	upregulated
PDPK1|5170	1694.39	1.24994	0.10913	11.4537	2.25429e-30	5.71088e-29	TRUE	upregulated
TLR2|7097	103.405	-1.82846	0.161365	-11.3312	9.19162e-30	2.2354e-28	TRUE	downregulated
ADRB2|154	741.997	1.81784	0.164078	11.0792	1.58354e-28	3.70305e-27	TRUE	upregulated
LILRB4|11006	58.5089	1.24981	0.112895	11.0706	1.74317e-28	3.92536e-27	TRUE	upregulated
CLCF1|23529	139.311	1.98742	0.180887	10.9871	4.40935e-28	9.24444e-27	TRUE	upregulated
VTCN1|79679	57.0322	-2.65593	0.241676	-10.9896	4.28755e-28	9.24444e-27	TRUE	downregulated
F2RL2|2151	22.0347	2.48692	0.226595	10.9752	5.03146e-28	1.01971e-26	TRUE	upregulated
MAP9|79884	879.835	1.16087	0.105994	10.9523	6.47908e-28	1.27074e-26	TRUE	upregulated
WSB1|26118	1682.93	1.44752	0.132384	10.9343	7.90538e-28	1.50202e-26	TRUE	upregulated
TLR10|81793	6.34208	-1.72425	0.162493	-10.6113	2.64148e-26	4.86673e-25	TRUE	downregulated
ISG15|9636	912.89	2.59403	0.244832	10.5951	3.13853e-26	5.61244e-25	TRUE	upregulated
PLA2G4A|5321	281.394	-2.1978	0.208801	-10.5258	6.5674e-26	1.14085e-24	TRUE	downregulated
HLX|3142	108.377	1.53583	0.146626	10.4744	1.13232e-25	1.91237e-24	TRUE	upregulated
CD68|968	466.898	0.961583	0.0918982	10.4636	1.26994e-25	2.08681e-24	FALSE	minimally upregulated
ANGPT1|284	268.14	-1.85831	0.178355	-10.4192	2.02659e-25	3.24254e-24	TRUE	downregulated
PVRIG|79037	50.1336	1.65901	0.159354	10.4108	2.21358e-25	3.45092e-24	TRUE	upregulated
RANBP2|5903	5252.89	1.26175	0.123043	10.2545	1.12963e-24	1.71704e-23	TRUE	upregulated
RARRES1|5918	270.444	-1.71246	0.167044	-10.2516	1.16424e-24	1.72649e-23	TRUE	downregulated
ST6GALNAC4|27090	168.484	-1.74519	0.170957	-10.2084	1.81839e-24	2.63233e-23	TRUE	downregulated
TREM2|54209	70.8281	1.30086	0.130009	10.0059	1.4356e-23	2.02988e-22	TRUE	upregulated
EIF2AK2|5610	386.857	1.18613	0.118781	9.98588	1.7574e-23	2.42841e-22	TRUE	upregulated
KIT|3815	184.088	-1.89491	0.190682	-9.93751	2.85875e-23	3.86249e-22	TRUE	downregulated
TSLP|85480	49.0814	-1.67588	0.168698	-9.93421	2.95501e-23	3.90575e-22	TRUE	downregulated
CD40|958	185.548	-1.16168	0.117147	-9.91642	3.53208e-23	4.56915e-22	TRUE	downregulated
IL11|3589	12.0069	2.23387	0.226075	9.88108	5.02897e-23	6.37003e-22	TRUE	upregulated
F2R|2149	566.18	1.31825	0.134584	9.79503	1.18259e-22	1.46738e-21	TRUE	upregulated
CARD11|84433	34.0262	-1.12852	0.116024	-9.72654	2.32355e-22	2.77004e-21	TRUE	downregulated
BRPF3|27154	1672.78	1.09283	0.112334	9.72846	2.2801e-22	2.77004e-21	TRUE	upregulated
ANAPC1|64682	586.552	1.12152	0.115843	9.68139	3.61749e-22	4.22968e-21	TRUE	upregulated
GBP2|2634	679.784	-0.761621	0.078846	-9.65961	4.47576e-22	5.13446e-21	FALSE	minimally downregulated
GBP1|2633	244.77	-0.945297	0.0985093	-9.59602	8.30901e-22	9.35533e-21	FALSE	minimally downregulated
TRPC6|7225	41.2127	-1.465	0.154238	-9.49831	2.13334e-21	2.35831e-20	TRUE	downregulated
GGT5|2687	422.013	0.994198	0.104802	9.48642	2.3911e-21	2.59605e-20	FALSE	minimally upregulated
KLK3|354	554465	1.98161	0.208933	9.48443	2.43718e-21	2.59966e-20	TRUE	upregulated
TNFRSF6B|8771	44.2319	1.46017	0.155931	9.36419	7.66373e-21	8.0337e-20	TRUE	upregulated
STAT3|6774	5291.41	0.83885	0.0897099	9.3507	8.7072e-21	8.97284e-20	FALSE	minimally upregulated
CFH|3075	347.729	-0.933248	0.100096	-9.32356	1.12504e-20	1.14004e-19	FALSE	minimally downregulated
MET|4233	296.511	-1.2038	0.129671	-9.28344	1.64099e-20	1.63561e-19	TRUE	downregulated
SEC24D|9871	1691.93	1.1005	0.119994	9.17128	4.6744e-20	4.58393e-19	TRUE	upregulated
JMJD1C|221037	1453.88	1.01692	0.111396	9.12882	6.92501e-20	6.68319e-19	TRUE	upregulated
HLA-DOA|3111	227.228	-0.722361	0.0794045	-9.09722	9.26696e-20	8.80361e-19	FALSE	minimally downregulated
ADCY1|107	522.81	1.9471	0.214379	9.08251	1.06095e-19	9.92401e-19	TRUE	upregulated
FCER1A|2205	32.5535	-1.25882	0.139087	-9.05062	1.42163e-19	1.30962e-18	TRUE	downregulated
NUP155|9631	393.968	1.05916	0.118011	8.9751	2.83095e-19	2.56898e-18	TRUE	upregulated
TLR1|7096	32.6588	-0.914567	0.103393	-8.84551	9.11096e-19	8.14627e-18	FALSE	minimally downregulated
F5|2153	2123.06	2.7526	0.31156	8.83488	1.00208e-18	8.82989e-18	TRUE	upregulated
RIPK3|11035	23.425	-1.1669	0.132233	-8.82463	1.09822e-18	9.5388e-18	TRUE	downregulated
GHR|2690	1281.17	1.67557	0.191425	8.75313	2.07522e-18	1.77709e-17	TRUE	upregulated
CXCL6|6372	32.8943	-1.64697	0.189011	-8.71362	2.9433e-18	2.48545e-17	TRUE	downregulated
CAV1|857	1500.92	-1.25259	0.143786	-8.71148	2.99928e-18	2.49803e-17	TRUE	downregulated
P2RY12|64805	8.7588	-1.26903	0.145841	-8.7015	3.27537e-18	2.69111e-17	TRUE	downregulated
FN1|2335	11165.3	-1.92336	0.223489	-8.60605	7.56231e-18	6.13052e-17	TRUE	downregulated
CD244|51744	5.27378	-0.960407	0.112441	-8.54145	1.32547e-17	1.06038e-16	FALSE	minimally downregulated
TNFRSF18|8784	39.9847	2.06495	0.242395	8.51893	1.61039e-17	1.27158e-16	TRUE	upregulated
UBR2|23304	746.476	0.837374	0.098414	8.50869	1.75914e-17	1.37123e-16	FALSE	minimally upregulated
MS4A1|931	8.04266	-2.22121	0.261262	-8.50182	1.86639e-17	1.43641e-16	TRUE	downregulated
RENBP|5973	76.4892	1.47563	0.17515	8.42494	3.60941e-17	2.74315e-16	TRUE	upregulated
CXCL13|10563	68.7481	-2.93999	0.349702	-8.40712	4.20215e-17	3.1542e-16	TRUE	downregulated
PRKG1|5592	40.648	-1.56243	0.186476	-8.37873	5.35029e-17	3.96704e-16	TRUE	downregulated
PTGIR|5739	7.13258	1.51683	0.182076	8.33075	8.0329e-17	5.88434e-16	TRUE	upregulated
MMP9|4318	135.23	1.99025	0.239553	8.30818	9.71799e-17	7.03397e-16	TRUE	upregulated
RELB|5971	307.692	1.07792	0.130767	8.24309	1.67821e-16	1.20041e-15	TRUE	upregulated
IL33|90865	306.627	-0.860049	0.105905	-8.12096	4.62496e-16	3.26974e-15	FALSE	minimally downregulated
CD200|4345	129.365	-0.959627	0.118725	-8.08279	6.33029e-16	4.42392e-15	FALSE	minimally downregulated
PRKCQ|5588	14.5751	-1.24488	0.154386	-8.06345	7.41721e-16	5.06704e-15	TRUE	downregulated
PIK3R5|23533	50.2814	1.05357	0.130641	8.06459	7.34808e-16	5.06704e-15	TRUE	upregulated
CCR7|1236	20.9354	-1.29468	0.162477	-7.96839	1.60751e-15	1.08596e-14	TRUE	downregulated
IL1RL1|9173	13.8602	-2.20984	0.277584	-7.96098	1.70682e-15	1.14038e-14	TRUE	downregulated
PIK3CD|5293	100.162	-0.524676	0.0660885	-7.93899	2.03832e-15	1.34706e-14	FALSE	minimally downregulated
ICAM1|3383	545.123	1.18567	0.149574	7.92702	2.24471e-15	1.46751e-14	TRUE	upregulated
C10orf54|64115	446.173	-0.669039	0.0844736	-7.9201	2.37312e-15	1.53496e-14	FALSE	minimally downregulated
P2RY10|27334	4.48861	-1.27726	0.161347	-7.91621	2.4486e-15	1.56711e-14	TRUE	downregulated
CYBA|1535	350.519	-0.996222	0.126773	-7.85829	3.894e-15	2.4662e-14	FALSE	minimally downregulated
NUP153|9972	1026.3	0.797343	0.101704	7.83982	4.51181e-15	2.82802e-14	FALSE	minimally upregulated
TEC|7006	49.1358	1.16491	0.149063	7.81492	5.49982e-15	3.41213e-14	TRUE	upregulated
SH2B3|10019	281.909	0.592269	0.0758605	7.80735	5.84028e-15	3.58676e-14	FALSE	minimally upregulated
MANEA|79694	424.019	0.99698	0.127968	7.79084	6.65637e-15	4.04707e-14	FALSE	minimally upregulated
ZBTB32|27033	5.51443	1.3363	0.171621	7.78631	6.8997e-15	4.15348e-14	TRUE	upregulated
SLC8A1|6546	484.803	-1.20425	0.154828	-7.77798	7.36907e-15	4.39255e-14	TRUE	downregulated
FCGR1B|2210	18.411	1.07242	0.138057	7.76793	7.97772e-15	4.70918e-14	TRUE	upregulated
IL3RA|3563	73.0272	0.76987	0.0993553	7.74866	9.28675e-15	5.42917e-14	FALSE	minimally upregulated
SLC15A3|51296	158.707	0.57157	0.0741696	7.70626	1.29558e-14	7.50203e-14	FALSE	minimally upregulated
NCAM1|4684	213.424	-1.66947	0.217719	-7.66797	1.74744e-14	1.00231e-13	TRUE	downregulated
NT5E|4907	208.95	-0.947099	0.124199	-7.62566	2.42786e-14	1.37957e-13	FALSE	minimally downregulated
ESAM|90952	329.943	0.848823	0.111972	7.58064	3.43861e-14	1.93581e-13	FALSE	minimally upregulated
CTF1|1489	119.799	-1.13735	0.150078	-7.57836	3.49956e-14	1.95205e-13	TRUE	downregulated
CCL11|6356	9.30573	1.85808	0.246092	7.55036	4.34052e-14	2.37751e-13	TRUE	upregulated
ALOX15|246	162.67	2.99537	0.396712	7.55049	4.33631e-14	2.37751e-13	TRUE	upregulated
FGFR2|2263	614.695	-1.41911	0.188409	-7.53207	4.99429e-14	2.71119e-13	TRUE	downregulated
SH3KBP1|30011	269.473	0.615336	0.0822085	7.48507	7.15109e-14	3.84767e-13	FALSE	minimally upregulated
FCER1G|2207	98.6447	0.672232	0.0901868	7.45377	9.07085e-14	4.83779e-13	FALSE	minimally upregulated
SIGLEC1|6614	36.8312	1.18264	0.159285	7.42468	1.13049e-13	5.97687e-13	TRUE	upregulated
C3|718	1277	-1.00801	0.13583	-7.4211	1.16152e-13	6.08795e-13	TRUE	downregulated
FAP|2191	59.3533	1.5129	0.206938	7.31091	2.6533e-13	1.37881e-12	TRUE	upregulated
LY9|4063	8.79628	-0.862385	0.118208	-7.2955	2.97554e-13	1.53316e-12	FALSE	minimally downregulated
LILRB3|11025	14.2631	0.931308	0.129449	7.19442	6.27277e-13	3.20491e-12	FALSE	minimally upregulated
TYROBP|7305	207.112	0.604277	0.0840143	7.19254	6.35956e-13	3.22218e-12	FALSE	minimally upregulated
CD1C|911	13.1103	-1.01897	0.142745	-7.13845	9.43919e-13	4.743e-12	TRUE	downregulated
CD207|50489	32.7807	-1.25966	0.177317	-7.10398	1.21211e-12	6.04069e-12	TRUE	downregulated
GFI1|2672	22.4197	1.27998	0.181487	7.05275	1.75414e-12	8.67088e-12	TRUE	upregulated
PDCD1LG2|80380	11.3711	-0.829511	0.118212	-7.01718	2.26395e-12	1.11007e-11	FALSE	minimally downregulated
VAV1|7409	47.1196	-0.833551	0.119152	-6.99571	2.63917e-12	1.27903e-11	FALSE	minimally downregulated
ARHGAP22|58504	37.4306	-0.886163	0.126683	-6.9951	2.65062e-12	1.27903e-11	FALSE	minimally downregulated
FBXO17|115290	166.047	-1.08547	0.155525	-6.97937	2.96515e-12	1.41953e-11	TRUE	downregulated
PECAM1|5175	426.382	0.812541	0.116813	6.95589	3.50343e-12	1.66413e-11	FALSE	minimally upregulated
VCL|7414	3464.11	-0.789464	0.114363	-6.90317	5.08549e-12	2.39688e-11	FALSE	minimally downregulated
TPO|7173	10.5008	2.07743	0.301055	6.90049	5.18233e-12	2.42373e-11	TRUE	upregulated
FGF2|2247	182.414	-0.870117	0.126333	-6.88749	5.67837e-12	2.63546e-11	FALSE	minimally downregulated
IL18|3606	46.4708	-0.8374	0.121791	-6.8757	6.16852e-12	2.84126e-11	FALSE	minimally downregulated
KCNMB1|3779	715.519	-1.1983	0.174406	-6.87077	6.38545e-12	2.91906e-11	TRUE	downregulated
BCL11B|64919	23.7437	-0.859471	0.125298	-6.85941	6.91458e-12	3.13736e-11	FALSE	minimally downregulated
RELT|84957	37.6695	0.879443	0.130445	6.74189	1.56342e-11	7.04116e-11	FALSE	minimally upregulated
UBR1|197131	836.514	0.689857	0.102424	6.7353	1.63596e-11	7.31372e-11	FALSE	minimally upregulated
ASB2|51676	271.315	-1.23361	0.183266	-6.73129	1.68166e-11	7.46311e-11	TRUE	downregulated
CXCL1|2919	50.2466	-1.51419	0.225616	-6.71135	1.92834e-11	8.49586e-11	TRUE	downregulated
EHD2|30846	1293.83	-0.753714	0.112697	-6.68798	2.26279e-11	9.89768e-11	FALSE	minimally downregulated
PTPRC|5788	167.796	-0.692671	0.104007	-6.65987	2.74077e-11	1.19028e-10	FALSE	minimally downregulated
CAMK2A|815	8.90656	-1.55751	0.234596	-6.63909	3.15615e-11	1.36095e-10	TRUE	downregulated
DEFB1|1672	50.6336	-1.72549	0.26004	-6.63545	3.23509e-11	1.37574e-10	TRUE	downregulated
FCGR2A|2212	176.06	0.677953	0.102172	6.63542	3.23571e-11	1.37574e-10	FALSE	minimally upregulated
IRAK3|11213	127.741	-0.744857	0.11234	-6.63038	3.34813e-11	1.41365e-10	FALSE	minimally downregulated
EFNA5|1946	142.28	-0.985197	0.148881	-6.61734	3.65727e-11	1.53353e-10	FALSE	minimally downregulated
CCND2|894	899.615	-1.07177	0.162415	-6.59896	4.14058e-11	1.7243e-10	TRUE	downregulated
LTC4S|4056	47.1726	1.36825	0.209383	6.53468	6.37456e-11	2.63655e-10	TRUE	upregulated
CD1E|913	9.62556	-1.07541	0.164692	-6.52986	6.58319e-11	2.70445e-10	TRUE	downregulated
CNTFR|1271	53.5348	-1.346	0.206748	-6.51032	7.49921e-11	3.06008e-10	TRUE	downregulated
CX3CL1|6376	1045.07	-0.660177	0.101724	-6.48988	8.59052e-11	3.48202e-10	FALSE	minimally downregulated
CCR2|729230	17.7573	-0.81064	0.125555	-6.45643	1.07204e-10	4.31654e-10	FALSE	minimally downregulated
FPR3|2359	66.5281	0.855775	0.132629	6.4524	1.10095e-10	4.4038e-10	FALSE	minimally upregulated
CD3G|917	5.30096	-1.00586	0.15606	-6.44532	1.15357e-10	4.55435e-10	TRUE	downregulated
MRVI1|10335	977.321	-0.940806	0.14595	-6.44607	1.14787e-10	4.55435e-10	FALSE	minimally downregulated
ADCY5|111	242.857	-1.0847	0.168658	-6.43134	1.26481e-10	4.96133e-10	TRUE	downregulated
IL2RB|3560	69.5422	-0.71594	0.111458	-6.42343	1.33235e-10	5.19276e-10	FALSE	minimally downregulated
DGKG|1608	28.8738	-1.23084	0.192077	-6.40806	1.47378e-10	5.67126e-10	TRUE	downregulated
KLRD1|3824	6.16116	-0.849817	0.132607	-6.40852	1.46941e-10	5.67126e-10	FALSE	minimally downregulated
ITGB3|3690	108.754	-1.09116	0.170796	-6.38869	1.67308e-10	6.39768e-10	TRUE	downregulated
CD200R1|131450	4.31848	-0.991325	0.15602	-6.35385	2.09994e-10	7.97979e-10	FALSE	minimally downregulated
PTPRCAP|5790	109.847	1.08133	0.170442	6.34427	2.23484e-10	8.43963e-10	TRUE	upregulated
HLA-B|3106	13967.7	0.829175	0.130744	6.34198	2.26836e-10	8.51336e-10	FALSE	minimally upregulated
CAMK4|814	28.8216	-1.03061	0.163965	-6.28558	3.26627e-10	1.21834e-09	TRUE	downregulated
RASGRP3|25780	57.9626	0.787007	0.125703	6.26085	3.82885e-10	1.41948e-09	FALSE	minimally upregulated
PDE6G|5148	3.06157	1.09633	0.176134	6.22444	4.83292e-10	1.78086e-09	TRUE	upregulated
TMEM173|340061	332.927	-0.575895	0.0935365	-6.1569	7.41825e-10	2.71705e-09	FALSE	minimally downregulated
ITGA2|3673	431.861	-0.91126	0.148449	-6.13854	8.32815e-10	3.03205e-09	FALSE	minimally downregulated
PLAU|5328	173.666	-0.69286	0.113731	-6.09209	1.11449e-09	4.03339e-09	FALSE	minimally downregulated
PIK3CA|5290	307.501	0.602685	0.0994311	6.06133	1.34998e-09	4.85672e-09	FALSE	minimally upregulated
SLC2A6|11182	53.4712	1.32376	0.218896	6.04745	1.4716e-09	5.26314e-09	TRUE	upregulated
ENTPD1|953	681.727	0.456187	0.0759244	6.00844	1.87313e-09	6.66e-09	FALSE	minimally upregulated
AGER|177	52.0777	1.28291	0.213885	5.99814	1.99584e-09	7.05508e-09	TRUE	upregulated
NAALADL1|10004	46.3053	-0.722549	0.120683	-5.98719	2.135e-09	7.50334e-09	FALSE	minimally downregulated
HK3|3101	9.33944	1.09964	0.185913	5.91483	3.32212e-09	1.16083e-08	TRUE	upregulated
CYP27A1|1593	911.022	-1.22805	0.208074	-5.90199	3.59146e-09	1.24778e-08	TRUE	downregulated
CD48|962	64.1565	-0.54433	0.0922561	-5.90021	3.63032e-09	1.25411e-08	FALSE	minimally downregulated
ISG20|3669	328.845	1.28015	0.217006	5.89914	3.65397e-09	1.25515e-08	TRUE	upregulated
VAV3|10451	123.765	-1.04029	0.177069	-5.87504	4.22731e-09	1.44394e-08	TRUE	downregulated
LAT|27040	59.2565	0.903485	0.154338	5.85394	4.80052e-09	1.63057e-08	FALSE	minimally upregulated
GRB7|2886	445.999	0.891993	0.15325	5.8205	5.8671e-09	1.98178e-08	FALSE	minimally upregulated
PDE5A|8654	1191.19	-0.894961	0.154832	-5.78022	7.46047e-09	2.49664e-08	FALSE	minimally downregulated
C1orf175|374977	33.1777	-1.174	0.203118	-5.77992	7.4735e-09	2.49664e-08	TRUE	downregulated
MASP1|5648	660.758	-1.13578	0.197596	-5.74798	9.03179e-09	3.00073e-08	TRUE	downregulated
AQP9|366	14.3386	-1.31109	0.229144	-5.72167	1.05484e-08	3.48557e-08	TRUE	downregulated
LIME1|54923	94.2496	1.10929	0.194039	5.71687	1.08507e-08	3.56606e-08	TRUE	upregulated
CXCL2|2920	54.2026	-1.43196	0.251791	-5.68711	1.29208e-08	4.17864e-08	TRUE	downregulated
CLEC10A|10462	30.569	-0.764489	0.134383	-5.68889	1.27866e-08	4.17864e-08	FALSE	minimally downregulated
SH2D1A|4068	34.1933	1.78278	0.31347	5.68723	1.29118e-08	4.17864e-08	TRUE	upregulated
CD96|10225	25.6993	-0.618585	0.109454	-5.65153	1.59022e-08	5.11564e-08	FALSE	minimally downregulated
FCGR1A|2209	13.6113	0.835554	0.147958	5.64722	1.6306e-08	5.21794e-08	FALSE	minimally upregulated
MAP3K8|1326	64.8375	-0.940143	0.166611	-5.64276	1.6735e-08	5.32716e-08	FALSE	minimally downregulated
PIK3CG|5294	17.3784	-0.858405	0.152238	-5.63858	1.71458e-08	5.4295e-08	FALSE	minimally downregulated
C5AR1|728	78.1454	0.707388	0.125932	5.61723	1.9404e-08	6.11275e-08	FALSE	minimally upregulated
TLR3|7098	104.486	-0.90127	0.161042	-5.59649	2.18739e-08	6.85533e-08	FALSE	minimally downregulated
S100A9|6280	71.5858	-1.06748	0.190795	-5.59488	2.20772e-08	6.88355e-08	TRUE	downregulated
SELL|6402	44.2765	-0.700311	0.127803	-5.47962	4.26229e-08	1.32218e-07	FALSE	minimally downregulated
P2RY13|53829	26.0298	-0.614698	0.112409	-5.4684	4.54112e-08	1.40152e-07	FALSE	minimally downregulated
LCK|3932	84.2692	0.78968	0.144589	5.46155	4.71994e-08	1.44935e-07	FALSE	minimally upregulated
CXCL5|6374	8.52229	-1.37515	0.252232	-5.45193	4.98265e-08	1.52234e-07	TRUE	downregulated
ITPR3|3710	1841.33	0.995629	0.18268	5.45013	5.03327e-08	1.53011e-07	FALSE	minimally upregulated
KCNA3|3738	4.48628	-0.837345	0.155384	-5.38886	7.09042e-08	2.14476e-07	FALSE	minimally downregulated
MT2A|4502	4300.63	1.19025	0.221523	5.37305	7.74174e-08	2.33019e-07	TRUE	upregulated
SPOCK2|9806	587.99	1.26016	0.236752	5.3227	1.02241e-07	3.06219e-07	TRUE	upregulated
AR|367	738.023	1.00824	0.189469	5.32139	1.02976e-07	3.06909e-07	TRUE	upregulated
PRR5L|79899	43.7683	0.421442	0.0792312	5.31914	1.04257e-07	3.0771e-07	FALSE	minimally upregulated
HABP4|22927	348.143	0.521454	0.0980224	5.31974	1.03914e-07	3.0771e-07	FALSE	minimally upregulated
FRK|2444	105.589	1.04136	0.195863	5.31675	1.05634e-07	3.10269e-07	TRUE	upregulated
NR4A3|8013	386.477	-1.46138	0.276896	-5.27771	1.3081e-07	3.82366e-07	TRUE	downregulated
ADCY4|196883	101.234	0.569206	0.108127	5.26426	1.40753e-07	4.08849e-07	FALSE	minimally upregulated
CA8|767	103.752	1.54171	0.292898	5.26366	1.41214e-07	4.08849e-07	TRUE	upregulated
IRF4|3662	8.25301	-0.76928	0.146205	-5.26167	1.42754e-07	4.11347e-07	FALSE	minimally downregulated
ZFPM2|23414	18.715	-0.980136	0.186594	-5.25277	1.4983e-07	4.29702e-07	FALSE	minimally downregulated
TRAF1|7185	157.875	0.607866	0.115838	5.24755	1.54139e-07	4.39985e-07	FALSE	minimally upregulated
SLAMF8|56833	55.1506	0.506538	0.0970202	5.22096	1.78003e-07	5.05727e-07	FALSE	minimally upregulated
CD69|969	51.7598	-0.834239	0.160682	-5.19186	2.08208e-07	5.88794e-07	FALSE	minimally downregulated
FYB|2533	80.7838	-0.430635	0.0833233	-5.16824	2.36307e-07	6.57597e-07	FALSE	minimally downregulated
TRAT1|50852	3.40115	-0.880151	0.170314	-5.1678	2.36865e-07	6.57597e-07	FALSE	minimally downregulated
SKAP1|8631	37.5022	-1.3131	0.254003	-5.16963	2.34552e-07	6.57597e-07	TRUE	downregulated
ATP1B1|481	1260.28	-0.791366	0.153124	-5.16812	2.36459e-07	6.57597e-07	FALSE	minimally downregulated
CHI3L2|1117	34.9927	-1.44739	0.280414	-5.16162	2.44817e-07	6.76584e-07	TRUE	downregulated
NOS1|4842	21.2338	-1.55251	0.30162	-5.14725	2.64327e-07	7.27199e-07	TRUE	downregulated
CX3CR1|1524	65.7193	-0.766802	0.149543	-5.12762	2.93426e-07	8.03617e-07	FALSE	minimally downregulated
KIRREL|55243	87.9853	-0.89522	0.175152	-5.1111	3.20285e-07	8.73243e-07	FALSE	minimally downregulated
PDGFC|56034	425.454	-0.601902	0.117866	-5.10666	3.279e-07	8.90015e-07	FALSE	minimally downregulated
P2RX1|5023	138.979	-1.25202	0.247258	-5.06361	4.11392e-07	1.11167e-06	TRUE	downregulated
PSMB10|5699	832.274	0.620283	0.122706	5.05505	4.30275e-07	1.15755e-06	FALSE	minimally upregulated
FCGR3B|2215	8.84916	-1.36607	0.270321	-5.05353	4.33712e-07	1.16166e-06	TRUE	downregulated
SIT1|27240	7.73454	-0.670972	0.133406	-5.02956	4.91597e-07	1.31093e-06	FALSE	minimally downregulated
PSMB8|5696	923.018	0.677441	0.135414	5.00275	5.65187e-07	1.50058e-06	FALSE	minimally upregulated
FLT3|2322	4.29919	-0.886504	0.177714	-4.98836	6.08936e-07	1.60411e-06	FALSE	minimally downregulated
TNFRSF4|7293	15.7158	0.854927	0.17139	4.9882	6.09456e-07	1.60411e-06	FALSE	minimally upregulated
C1QA|712	515.35	0.436447	0.0884907	4.93212	8.13409e-07	2.13169e-06	FALSE	minimally upregulated
CD28|940	27.3503	1.07326	0.218005	4.92309	8.5188e-07	2.22293e-06	TRUE	upregulated
KLHL13|90293	137.531	-0.61678	0.125361	-4.92004	8.65271e-07	2.24822e-06	FALSE	minimally downregulated
IFITM2|10581	1299.63	0.574864	0.117529	4.89126	1.00194e-06	2.59226e-06	FALSE	minimally upregulated
INHBA|3624	36.7638	1.05729	0.216957	4.87325	1.09775e-06	2.82811e-06	TRUE	upregulated
C1QC|714	500.826	0.421235	0.0872525	4.82777	1.38067e-06	3.54198e-06	FALSE	minimally upregulated
NLRP1|22861	122.838	-0.569861	0.118199	-4.82119	1.42708e-06	3.64564e-06	FALSE	minimally downregulated
GNG11|2791	344.123	-0.629427	0.13092	-4.80773	1.52653e-06	3.8834e-06	FALSE	minimally downregulated
C1QB|713	540.967	0.422449	0.0880615	4.7972	1.60895e-06	4.07601e-06	FALSE	minimally upregulated
KIF2A|3796	304.445	0.54704	0.114638	4.7719	1.82499e-06	4.60413e-06	FALSE	minimally upregulated
IL7R|3575	25.2587	-0.907304	0.190214	-4.76992	1.84297e-06	4.63028e-06	FALSE	minimally downregulated
CST7|8530	24.2542	-0.507442	0.106507	-4.76438	1.89437e-06	4.73983e-06	FALSE	minimally downregulated
SERPING1|710	2462.1	-0.457748	0.0963771	-4.74956	2.03863e-06	5.07987e-06	FALSE	minimally downregulated
NGFR|4804	313.166	-0.806772	0.170409	-4.73432	2.19796e-06	5.45452e-06	FALSE	minimally downregulated
DENND5B|160518	189.462	0.648256	0.13836	4.68529	2.7957e-06	6.90971e-06	FALSE	minimally upregulated
KLRB1|3820	17.0752	-0.709001	0.151478	-4.68056	2.8609e-06	7.04222e-06	FALSE	minimally downregulated
BEND5|79656	48.5031	-0.639077	0.137976	-4.63181	3.62479e-06	8.88659e-06	FALSE	minimally downregulated
NLRC5|84166	179.122	0.543604	0.117772	4.61571	3.91747e-06	9.56554e-06	FALSE	minimally upregulated
SAA1|6288	43.9712	-1.33694	0.291257	-4.59025	4.42712e-06	1.07667e-05	TRUE	downregulated
SIK1|150094	2026.31	-0.891612	0.194773	-4.57769	4.7014e-06	1.13816e-05	FALSE	minimally downregulated
PRKAR2A|5576	338.739	0.678098	0.148154	4.57698	4.71739e-06	1.13816e-05	FALSE	minimally upregulated
ITK|3702	17.7482	-0.544299	0.119058	-4.57171	4.83751e-06	1.16253e-05	FALSE	minimally downregulated
RASGRP2|10235	97.7812	-0.6232	0.136717	-4.55832	5.15645e-06	1.2343e-05	FALSE	minimally downregulated
ACVRL1|94	250.152	-0.592923	0.130174	-4.55483	5.24275e-06	1.25004e-05	FALSE	minimally downregulated
LY96|23643	19.0081	0.493851	0.108572	4.54862	5.39977e-06	1.28245e-05	FALSE	minimally upregulated
P2RY14|9934	7.84024	-0.604395	0.133262	-4.53537	5.75021e-06	1.36036e-05	FALSE	minimally downregulated
SPIB|6689	12.4662	-1.17535	0.259387	-4.53126	5.86328e-06	1.3802e-05	TRUE	downregulated
ASGR1|432	10.0712	0.97921	0.216129	4.53068	5.87948e-06	1.3802e-05	FALSE	minimally upregulated
NCF2|4688	50.7912	0.464872	0.102794	4.52236	6.11553e-06	1.43009e-05	FALSE	minimally upregulated
MNDA|4332	32.9308	-0.53233	0.117893	-4.51536	6.321e-06	1.47248e-05	FALSE	minimally downregulated
CTLA4|1493	8.39874	0.843369	0.186957	4.51104	6.45107e-06	1.49704e-05	FALSE	minimally upregulated
S100B|6285	43.0376	-1.14069	0.255836	-4.45869	8.24634e-06	1.90638e-05	TRUE	downregulated
GNG2|54331	130.913	-0.473334	0.106814	-4.43139	9.36255e-06	2.15622e-05	FALSE	minimally downregulated
PDGFRB|5159	1159.8	0.419941	0.0952957	4.40671	1.04951e-05	2.40792e-05	FALSE	minimally upregulated
KLRG1|10219	15.9958	0.683345	0.155292	4.4004	1.08054e-05	2.4698e-05	FALSE	minimally upregulated
CD79A|973	19.6338	-0.893422	0.204326	-4.37253	1.22815e-05	2.79669e-05	FALSE	minimally downregulated
IRF8|3394	136.441	-0.888689	0.204132	-4.3535	1.3398e-05	3.03954e-05	FALSE	minimally downregulated
CTSS|1520	397.205	-0.366058	0.0841444	-4.35036	1.35916e-05	3.072e-05	FALSE	minimally downregulated
NOD2|64127	16.6504	-0.585231	0.135587	-4.31629	1.58673e-05	3.57309e-05	FALSE	minimally downregulated
FOXP3|50943	20.4945	0.650726	0.15172	4.289	1.79481e-05	4.02673e-05	FALSE	minimally upregulated
ITGB7|3695	44.0072	-0.672283	0.157253	-4.27517	1.90994e-05	4.26929e-05	FALSE	minimally downregulated
RASSF4|83937	211.721	-0.572895	0.134222	-4.26827	1.96991e-05	4.38719e-05	FALSE	minimally downregulated
CFD|1675	337.964	-0.795968	0.186543	-4.26695	1.98168e-05	4.3973e-05	FALSE	minimally downregulated
PTAFR|5724	17.3771	-0.514046	0.121332	-4.2367	2.26833e-05	5.01507e-05	FALSE	minimally downregulated
RASGRP1|10125	27.0757	0.566883	0.133967	4.2315	2.32136e-05	5.11373e-05	FALSE	minimally upregulated
NTRK1|4914	8.66093	-0.942053	0.2253	-4.18133	2.89811e-05	6.3612e-05	FALSE	minimally downregulated
CD274|29126	8.26197	-0.708844	0.169824	-4.17398	2.99318e-05	6.54623e-05	FALSE	minimally downregulated
CXCR5|643	4.56932	-0.798705	0.191728	-4.16582	3.10233e-05	6.76062e-05	FALSE	minimally downregulated
NCOA2|10499	781.324	0.781885	0.188079	4.15721	3.22153e-05	6.99533e-05	FALSE	minimally upregulated
FCGR3A|2214	186.794	0.484341	0.11708	4.13683	3.52134e-05	7.61912e-05	FALSE	minimally upregulated
RASA3|22821	262.763	0.381058	0.0922109	4.13246	3.58899e-05	7.73796e-05	FALSE	minimally upregulated
S100A8|6279	24.1594	-0.912453	0.221319	-4.1228	3.74289e-05	8.04127e-05	FALSE	minimally downregulated
ATP1B2|482	77.8935	-0.586813	0.142837	-4.10827	3.98637e-05	8.5342e-05	FALSE	minimally downregulated
ITGB2|3689	352.199	0.338256	0.0825944	4.09539	4.21463e-05	8.9867e-05	FALSE	minimally upregulated
CCL21|6366	126.79	-0.858846	0.209746	-4.09469	4.22729e-05	8.9867e-05	FALSE	minimally downregulated
GBP4|115361	287.399	-0.43717	0.107368	-4.0717	4.6671e-05	9.8871e-05	FALSE	minimally downregulated
P2RY1|5028	214.752	0.914453	0.226047	4.04541	5.2232e-05	0.000110267	FALSE	minimally upregulated
RHOB|388	8053.06	-0.525335	0.129998	-4.04109	5.32035e-05	0.00011193	FALSE	minimally downregulated
MEF2C|4208	288.799	-0.417914	0.103475	-4.0388	5.37264e-05	0.00011264	FALSE	minimally downregulated
CD40LG|959	5.1129	-0.630467	0.15674	-4.02238	5.76135e-05	0.000120375	FALSE	minimally downregulated
HLA-DMA|3108	478.226	0.378015	0.0941064	4.01689	5.89719e-05	0.000122791	FALSE	minimally upregulated
SLC7A7|9056	57.2215	0.339243	0.0847452	4.00309	6.25204e-05	0.000129735	FALSE	minimally upregulated
PTGER2|5732	102.27	-0.626813	0.156845	-3.99639	6.43153e-05	0.000132555	FALSE	minimally downregulated
LEPR|3953	237.895	-0.440971	0.110322	-3.99713	6.41164e-05	0.000132555	FALSE	minimally downregulated
ADAM28|10863	75.1569	-0.858602	0.214898	-3.99539	6.45884e-05	0.000132668	FALSE	minimally downregulated
CCL5|6352	171.466	-0.497623	0.125441	-3.96698	7.27889e-05	0.000148509	FALSE	minimally downregulated
IL4R|3566	819.368	0.366719	0.0924371	3.96723	7.27124e-05	0.000148509	FALSE	minimally upregulated
ITGA1|3672	736.419	-0.567764	0.143169	-3.96569	7.31848e-05	0.000148817	FALSE	minimally downregulated
CD226|10666	4.93949	-0.527436	0.133374	-3.95456	7.66756e-05	0.000155396	FALSE	minimally downregulated
PLCG2|5336	82.8785	-0.350754	0.0887697	-3.95128	7.77336e-05	0.000157017	FALSE	minimally downregulated
CCL22|6367	20.5153	0.538476	0.136815	3.93579	8.29219e-05	0.000166942	FALSE	minimally upregulated
PSMB9|5698	233.603	0.437501	0.111982	3.90688	9.34941e-05	0.000187605	FALSE	minimally upregulated
IL2RA|3559	6.31003	0.66052	0.169887	3.88799	0.000101077	0.000202155	FALSE	minimally upregulated
CD247|919	18.0709	-0.35408	0.091526	-3.86863	0.00010945	0.000218183	FALSE	minimally downregulated
CTSW|1521	22.1313	-0.604121	0.156251	-3.86634	0.00011048	0.000219517	FALSE	minimally downregulated
DPEP2|64174	13.8905	0.436097	0.112828	3.86516	0.000111014	0.000219859	FALSE	minimally upregulated
EGR2|1959	356.351	0.839153	0.217445	3.85914	0.000113785	0.000224615	FALSE	minimally upregulated
AIM2|9447	2.21106	-0.670927	0.176172	-3.80837	0.000139888	0.00027525	FALSE	minimally downregulated
F10|2159	110.152	-0.570507	0.150398	-3.79331	0.000148652	0.000291097	FALSE	minimally downregulated
BCL2|596	468.243	-0.67759	0.178647	-3.7929	0.0001489	0.000291097	FALSE	minimally downregulated
GPR183|1880	75.4899	-0.452434	0.119901	-3.77341	0.000161031	0.000313804	FALSE	minimally downregulated
ICAM2|3384	124.243	0.422199	0.111938	3.77173	0.000162119	0.000314915	FALSE	minimally upregulated
TGFBR2|7048	1221.2	-0.35061	0.0930074	-3.7697	0.000163441	0.000316472	FALSE	minimally downregulated
CXCL9|4283	147.794	0.833509	0.222727	3.7423	0.000182346	0.000351956	FALSE	minimally upregulated
CD8A|925	64.5988	-0.459571	0.124138	-3.7021	0.000213826	0.000411412	FALSE	minimally downregulated
CD34|947	608.319	0.363487	0.100002	3.63478	0.000278216	0.000533614	FALSE	minimally upregulated
CEP110|11064	268.834	0.395892	0.109357	3.62018	0.000294396	0.00056287	FALSE	minimally upregulated
TNFSF12|8742	727.867	0.401404	0.110941	3.61819	0.000296671	0.000565441	FALSE	minimally upregulated
B2M|567	31156.8	0.413921	0.114617	3.61133	0.00030463	0.000578798	FALSE	minimally upregulated
IL15RA|3601	92.4894	0.405662	0.113042	3.58861	0.000332448	0.000627728	FALSE	minimally upregulated
P2RX7|5027	21.4133	-0.468974	0.130684	-3.58862	0.000332434	0.000627728	FALSE	minimally downregulated
RAG1|5896	14.638	-0.619632	0.173285	-3.5758	0.000349159	0.00065724	FALSE	minimally downregulated
UBASH3A|53347	4.85189	-0.523977	0.146782	-3.56975	0.000357319	0.000670525	FALSE	minimally downregulated
C1orf54|79630	73.7905	-0.438759	0.123349	-3.55706	0.00037503	0.000701595	FALSE	minimally downregulated
GDF5|8200	15.3619	-0.727606	0.204928	-3.55054	0.000384442	0.000716995	FALSE	minimally downregulated
PLEKHG3|26030	522.167	-0.376316	0.106404	-3.53665	0.000405229	0.000753454	FALSE	minimally downregulated
RSAD2|91543	89.1714	0.52136	0.148298	3.51563	0.000438718	0.000813233	FALSE	minimally upregulated
ITGA5|3678	1783.27	-0.559869	0.159482	-3.51054	0.000447201	0.000826438	FALSE	minimally downregulated
CD8B|926	41.5554	0.808377	0.230396	3.50864	0.000450406	0.000829839	FALSE	minimally upregulated
IL1B|3553	22.8117	-0.773659	0.221349	-3.49521	0.000473694	0.000870109	FALSE	minimally downregulated
DAPK2|23604	207.613	0.579501	0.166224	3.48626	0.000489827	0.000897033	FALSE	minimally upregulated
SAMD9L|219285	106.342	-0.368895	0.106306	-3.47011	0.000520243	0.000949874	FALSE	minimally downregulated
LY86|9450	35.6253	0.31289	0.0908805	3.44287	0.000575584	0.00104777	FALSE	minimally upregulated
CFB|629	894.973	-0.648849	0.188514	-3.44191	0.000577629	0.00104835	FALSE	minimally downregulated
CXCR6|10663	24.8637	-0.44253	0.12939	-3.42014	0.000625901	0.00113258	FALSE	minimally downregulated
IGSF6|10261	26.2241	0.40885	0.119901	3.4099	0.000649859	0.00117245	FALSE	minimally upregulated
L1CAM|3897	78.598	-0.94478	0.278242	-3.39553	0.000684958	0.00123211	FALSE	minimally downregulated
LILRB2|10288	23.5286	0.369273	0.109021	3.38716	0.00070619	0.00126656	FALSE	minimally upregulated
C1S|716	2330.57	-0.357297	0.106247	-3.3629	0.000771271	0.00137921	FALSE	minimally downregulated
PDGFRA|5156	313.182	-0.434561	0.12976	-3.34897	0.000811138	0.00144413	FALSE	minimally downregulated
CHST15|51363	331.643	-0.445695	0.1331	-3.34856	0.000812323	0.00144413	FALSE	minimally downregulated
MRC1|4360	61.3437	-0.470402	0.140886	-3.33889	0.000841134	0.00149099	FALSE	minimally downregulated
CD3E|916	71.9949	-0.373515	0.112082	-3.33251	0.000860665	0.00152118	FALSE	minimally downregulated
ITGAL|3683	71.0842	-0.315202	0.0947506	-3.32665	0.000878957	0.001549	FALSE	minimally downregulated
SPAG4|6676	41.0289	0.767095	0.233178	3.28974	0.00100279	0.00175705	FALSE	minimally upregulated
XCL2|6846	2.6597	-0.643631	0.195607	-3.29044	0.00100032	0.00175705	FALSE	minimally downregulated
HTR2B|3357	8.81787	0.604854	0.184622	3.27617	0.00105226	0.00183844	FALSE	minimally upregulated
IFI27|3429	242.163	0.432041	0.132089	3.27083	0.00107232	0.00186811	FALSE	minimally upregulated
FCN1|2219	16.1653	-0.752859	0.230442	-3.26702	0.00108686	0.00188803	FALSE	minimally downregulated
COL1A2|1278	8135.46	0.430071	0.132267	3.25154	0.0011478	0.00198822	FALSE	minimally upregulated
ATHL1|80162	439.469	0.628428	0.194448	3.23186	0.00122986	0.0021243	FALSE	minimally upregulated
COL8A2|1296	226.493	-0.406398	0.125799	-3.23054	0.00123559	0.00212815	FALSE	minimally downregulated
IRAK2|3656	99.3615	0.38842	0.121108	3.20723	0.0013402	0.00230181	FALSE	minimally upregulated
GAB2|9846	276.349	0.267483	0.0834542	3.20515	0.00134991	0.00231196	FALSE	minimally upregulated
SLAMF1|6504	5.69504	-0.426211	0.134159	-3.1769	0.00148856	0.00254227	FALSE	minimally downregulated
NKG7|4818	24.2336	-0.374117	0.117902	-3.17311	0.00150815	0.00256851	FALSE	minimally downregulated
IFNG|3458	0.818179	-1.04743	0.330921	-3.1652	0.00154977	0.00263201	TRUE	downregulated
AIF1|199	106.994	0.262652	0.083442	3.14772	0.00164548	0.00278678	FALSE	minimally upregulated
SOCS3|9021	1351.49	-0.743432	0.236748	-3.14018	0.00168843	0.00285158	FALSE	minimally downregulated
HCK|3055	71.4115	-0.232967	0.0744438	-3.12943	0.00175146	0.00294983	FALSE	minimally downregulated
TNFRSF1B|7133	259.704	0.165862	0.0530288	3.12777	0.00176135	0.0029583	FALSE	minimally upregulated
SMAD3|4088	935.18	0.229725	0.0737728	3.11395	0.00184601	0.00309194	FALSE	minimally upregulated
HCLS1|3059	202.583	0.183153	0.0590527	3.10152	0.00192533	0.00320486	FALSE	minimally upregulated
MS4A6A|64231	171.86	0.258607	0.0833971	3.10091	0.00192924	0.00320486	FALSE	minimally upregulated
OSM|5008	13.1742	0.653522	0.210738	3.10112	0.00192791	0.00320486	FALSE	minimally upregulated
FGR|2268	62.3991	0.282809	0.0918794	3.07804	0.00208364	0.00345192	FALSE	minimally upregulated
GPR171|29909	7.32842	-0.425094	0.139009	-3.05804	0.00222788	0.00368085	FALSE	minimally downregulated
DOCK2|1794	67.4636	-0.301686	0.0988734	-3.05123	0.00227905	0.00375519	FALSE	minimally downregulated
HLA-A|3105	9590.9	0.446294	0.146897	3.03815	0.00238036	0.00391152	FALSE	minimally upregulated
FGF7|2252	183.988	-0.595785	0.196166	-3.03714	0.00238834	0.00391404	FALSE	minimally downregulated
MSC|9242	36.7799	0.358287	0.118039	3.03533	0.00240273	0.00392704	FALSE	minimally upregulated
KYNU|8942	8.12655	-0.475066	0.156663	-3.03241	0.00242609	0.00395459	FALSE	minimally downregulated
CD37|951	90.9212	0.239369	0.0796761	3.00427	0.00266216	0.00432778	FALSE	minimally upregulated
DOCK5|80005	402.159	0.435907	0.146217	2.98123	0.00287093	0.00465473	FALSE	minimally upregulated
ZAP70|7535	23.3255	0.452504	0.152484	2.96756	0.00300172	0.00484097	FALSE	minimally upregulated
CD22|933	28.9997	-0.515319	0.173607	-2.96831	0.00299438	0.00484097	FALSE	minimally downregulated
ST8SIA1|6489	129.076	-0.545986	0.184564	-2.95824	0.00309401	0.00497661	FALSE	minimally downregulated
IL18RAP|8807	3.45285	-0.47202	0.162536	-2.90409	0.00368323	0.00590872	FALSE	minimally downregulated
CIITA|4261	68.9379	-0.288626	0.0999299	-2.88828	0.00387351	0.00619762	FALSE	minimally downregulated
TLR8|51311	9.39505	-0.435722	0.151017	-2.88525	0.003911	0.00624118	FALSE	minimally downregulated
TNFRSF12A|51330	273.445	0.461927	0.160889	2.8711	0.00409052	0.00651057	FALSE	minimally upregulated
PDCD1|5133	10.1256	0.435095	0.152415	2.85468	0.00430804	0.00683888	FALSE	minimally upregulated
CXCL3|2921	9.65912	-0.817806	0.286723	-2.85225	0.0043411	0.00687341	FALSE	minimally downregulated
ADCY7|113	106.476	0.231392	0.0815801	2.83637	0.00456289	0.00720581	FALSE	minimally upregulated
GZMK|3003	23.524	-0.424149	0.152719	-2.77732	0.0054809	0.00861082	FALSE	minimally downregulated
HLA-F|3134	545.444	0.336348	0.121093	2.77761	0.00547601	0.00861082	FALSE	minimally upregulated
CD79B|974	34.104	-0.356905	0.129153	-2.76344	0.00571961	0.0089627	FALSE	minimally downregulated
SELE|6401	327.209	-0.819671	0.298617	-2.74489	0.00605306	0.00946082	FALSE	minimally downregulated
IL12RB1|3594	7.93769	-0.269717	0.0983079	-2.74359	0.00607708	0.00947401	FALSE	minimally downregulated
APBB1IP|54518	45.849	-0.239466	0.087325	-2.74224	0.00610215	0.00948876	FALSE	minimally downregulated
CD14|929	342.186	0.209633	0.0767832	2.73019	0.0063298	0.00981765	FALSE	minimally upregulated
WAS|7454	58.3732	0.179576	0.0665011	2.70034	0.00692687	0.0107164	FALSE	minimally upregulated
IL16|3603	124.078	-0.190045	0.0714113	-2.66127	0.00778469	0.0120129	FALSE	minimally downregulated
VDR|7421	102.785	0.413422	0.155694	2.65534	0.00792277	0.012195	FALSE	minimally upregulated
NPL|80896	50.3347	-0.4027	0.152547	-2.63984	0.0082944	0.0127348	FALSE	minimally downregulated
CRTAM|56253	4.44798	-0.356988	0.135652	-2.63164	0.00849734	0.0130136	FALSE	minimally downregulated
SPARC|6678	8258.36	0.304034	0.117236	2.59335	0.0095045	0.0145194	FALSE	minimally upregulated
CD3D|915	22.6293	-0.336589	0.132602	-2.53834	0.0111381	0.0169456	FALSE	minimally downregulated
CD72|971	13.8726	0.295609	0.116473	2.53801	0.0111484	0.0169456	FALSE	minimally upregulated
LIF|3976	78.9411	0.503357	0.198537	2.53534	0.0112339	0.0169906	FALSE	minimally upregulated
KPNA5|3841	77.198	0.392517	0.154793	2.53575	0.0112207	0.0169906	FALSE	minimally upregulated
TNFAIP3|7128	479.5	-0.280815	0.111453	-2.51958	0.0117495	0.0177263	FALSE	minimally downregulated
CSF1|1435	206.695	-0.213931	0.0852138	-2.51052	0.0120554	0.0181428	FALSE	minimally downregulated
AMICA1|120425	58.1727	-0.255128	0.101892	-2.50391	0.0122829	0.0184396	FALSE	minimally downregulated
PDE2A|5138	189.114	-0.341738	0.136831	-2.49752	0.0125065	0.018729	FALSE	minimally downregulated
APOB|338	11.9665	-0.673372	0.273545	-2.46165	0.0138299	0.0206598	FALSE	minimally downregulated
CFI|3426	140.312	-0.276889	0.113795	-2.43322	0.014965	0.0223008	FALSE	minimally downregulated
CSF1R|1436	334.437	-0.187217	0.0775187	-2.41512	0.01573	0.0233834	FALSE	minimally downregulated
CR1|1378	9.46687	-0.396311	0.164328	-2.4117	0.0158783	0.0235463	FALSE	minimally downregulated
CSF3|1440	14.7781	-1.00517	0.417916	-2.4052	0.0161637	0.0239112	TRUE	downregulated
GNGT2|2793	7.93692	0.236853	0.0990747	2.39065	0.0168184	0.0248194	FALSE	minimally upregulated
IL6ST|3572	806.694	-0.455244	0.190997	-2.38352	0.0171479	0.0252443	FALSE	minimally downregulated
TGFB1|7040	486.367	0.251128	0.105859	2.37228	0.0176785	0.0259626	FALSE	minimally upregulated
SYK|6850	298.146	0.345372	0.145761	2.36945	0.0178148	0.026037	FALSE	minimally upregulated
HRH1|3269	78.2901	-0.400612	0.169064	-2.36958	0.0178081	0.026037	FALSE	minimally downregulated
SH2D2A|9047	14.1468	0.319344	0.135032	2.36495	0.0180324	0.0262919	FALSE	minimally upregulated
GZMH|2999	12.2683	-0.371459	0.157405	-2.3599	0.0182799	0.0265889	FALSE	minimally downregulated
ICAM4|3386	5.87429	-0.450921	0.194969	-2.31278	0.0207347	0.0300876	FALSE	minimally downregulated
LILRB1|10859	21.382	-0.226718	0.0985267	-2.30108	0.0213871	0.0309604	FALSE	minimally downregulated
CCR1|1230	31.9098	0.263909	0.115416	2.28659	0.02222	0.0320898	FALSE	minimally upregulated
ITGA3|3675	1315.95	-0.246137	0.107905	-2.28106	0.0225451	0.032482	FALSE	minimally downregulated
CCR10|2826	8.35691	0.34554	0.152817	2.26113	0.023751	0.0341386	FALSE	minimally upregulated
CSF2RA|1438	29.3924	-0.202838	0.0901939	-2.24891	0.0245181	0.035158	FALSE	minimally downregulated
HLA-DRA|3122	3525.92	-0.193084	0.0859825	-2.24563	0.024728	0.0353756	FALSE	minimally downregulated
CCR4|1233	4.83654	-0.478739	0.214487	-2.23202	0.0256137	0.0365567	FALSE	minimally downregulated
IL10|3586	2.38052	-0.421462	0.189132	-2.2284	0.0258536	0.0368126	FALSE	minimally downregulated
NLRP3|114548	26.9519	-0.280947	0.12728	-2.20731	0.0272925	0.0387706	FALSE	minimally downregulated
FYN|2534	193.485	0.244422	0.110799	2.206	0.0273837	0.0388095	FALSE	minimally upregulated
CD4|920	219.918	0.153972	0.069843	2.20454	0.0274864	0.0388645	FALSE	minimally upregulated
TNFRSF25|8718	28.0515	0.349817	0.15995	2.18704	0.0287399	0.0405425	FALSE	minimally upregulated
CD2|914	51.937	-0.247888	0.11379	-2.17848	0.0293706	0.0413364	FALSE	minimally downregulated
MRC2|9902	985.233	-0.207785	0.0967363	-2.14795	0.0317178	0.0445368	FALSE	minimally downregulated
KIAA0754|643314	145.082	0.459078	0.215096	2.13429	0.0328189	0.0459767	FALSE	minimally upregulated
FLT3LG|2323	68.1631	-0.200123	0.0938931	-2.13139	0.0330571	0.046204	FALSE	minimally downregulated
PRF1|5551	37.4617	-0.206919	0.0988448	-2.09337	0.0363158	0.0506422	FALSE	not DE
RAB33A|9363	3.16064	-0.290975	0.141708	-2.05335	0.0400389	0.0557062	FALSE	not DE
ETS1|2113	726.616	0.181206	0.0883686	2.05057	0.0403089	0.0559539	FALSE	not DE
IFITM3|10410	3505.88	0.233849	0.115003	2.03342	0.0420104	0.0581829	FALSE	not DE
SRGN|5552	515.967	-0.176247	0.0872889	-2.01912	0.0434749	0.0600743	FALSE	not DE
TUBA4A|7277	731.551	-0.352874	0.17506	-2.01573	0.0438287	0.0604259	FALSE	not DE
KLRK1|22914	17.0574	-0.240107	0.120924	-1.98561	0.0470764	0.0647567	FALSE	not DE
PDE6A|5145	11.706	0.426697	0.215353	1.98138	0.0475483	0.0652581	FALSE	not DE
GZMA|3001	21.3077	-0.240103	0.121978	-1.96841	0.0490204	0.067127	FALSE	not DE
CCL19|6363	65.665	-0.405964	0.20679	-1.96317	0.0496267	0.0678045	FALSE	not DE
IL27RA|9466	117.333	-0.25489	0.130797	-1.94874	0.0513261	0.0699693	FALSE	not DE
TLR6|10333	5.27706	-0.236141	0.124502	-1.89668	0.0578697	0.0787131	FALSE	not DE
HLA-DPB1|3115	1322.82	0.147587	0.078004	1.89204	0.0584856	0.0793734	FALSE	not DE
TLR5|7100	149.05	0.21907	0.115849	1.89099	0.0586251	0.0793854	FALSE	not DE
EOMES|8320	6.06002	0.406134	0.217213	1.86975	0.0615183	0.083118	FALSE	not DE
HCST|10870	35.8426	0.1648	0.0884032	1.86419	0.0622951	0.0837951	FALSE	not DE
PLEKHF1|79156	316.673	0.321735	0.172578	1.86429	0.0622814	0.0837951	FALSE	not DE
XAF1|54739	180.851	-0.241464	0.129622	-1.86283	0.0624862	0.0838667	FALSE	not DE
CLEC7A|64581	29.2553	0.211816	0.11405	1.85723	0.063279	0.0847437	FALSE	not DE
CYBB|1536	177.05	-0.212786	0.11515	-1.8479	0.0646162	0.0863442	FALSE	not DE
PYCARD|29108	139.873	-0.264414	0.143325	-1.84486	0.0650583	0.0867444	FALSE	not DE
CCL4|6351	45.8877	0.324243	0.177349	1.82828	0.0675078	0.0898134	FALSE	not DE
CARD9|64170	15.4804	-0.233332	0.129106	-1.80728	0.070718	0.0938789	FALSE	not DE
CD74|972	10496.5	-0.133999	0.0744939	-1.79879	0.0720515	0.0954408	FALSE	not DE
LAG3|3902	45.1029	-0.301363	0.167985	-1.79398	0.0728156	0.0962433	FALSE	not DE
PDE1B|5153	21.9712	-0.233458	0.130526	-1.78859	0.0736811	0.0969657	FALSE	not DE
FPR1|2357	28.851	-0.251596	0.14061	-1.78932	0.0735638	0.0969657	FALSE	not DE
GADD45B|4616	1806.03	0.345227	0.19696	1.75278	0.0796398	0.104581	FALSE	not DE
HLA-DOB|3112	9.29065	-0.257027	0.150111	-1.71225	0.0868501	0.113804	FALSE	not DE
LILRA4|23547	4.1642	0.387079	0.228322	1.69532	0.0900145	0.117696	FALSE	not DE
HLA-DPA1|3113	1698.5	-0.128945	0.0766493	-1.68227	0.0925174	0.120709	FALSE	not DE
A2M|2	8501.52	0.186026	0.111346	1.6707	0.0947808	0.123398	FALSE	not DE
BCL2A1|597	13.9408	0.214349	0.132476	1.61802	0.105658	0.137265	FALSE	not DE
IL17B|27190	7.40302	-0.292947	0.181487	-1.61414	0.106496	0.137765	FALSE	not DE
ADAMDEC1|27299	12.7215	0.37119	0.22991	1.6145	0.106418	0.137765	FALSE	not DE
TNFSF13B|10673	8.4839	-0.216162	0.13402	-1.61291	0.106764	0.137819	FALSE	not DE
CTSK|1513	339.749	0.15764	0.0995058	1.58422	0.113143	0.145743	FALSE	not DE
F13A1|2162	138.486	-0.266065	0.168782	-1.57638	0.114938	0.147742	FALSE	not DE
ZFP36L2|678	3066.7	-0.1769	0.11279	-1.5684	0.116787	0.149803	FALSE	not DE
THBS1|7057	2782.62	0.274033	0.175771	1.55904	0.118988	0.152304	FALSE	not DE
DOK2|9046	31.3086	0.146713	0.0942615	1.55645	0.119601	0.152768	FALSE	not DE
CTSC|1075	373.199	0.136745	0.0889001	1.53818	0.124004	0.158051	FALSE	not DE
RAC2|5880	141.73	-0.137534	0.0894733	-1.53715	0.124257	0.158051	FALSE	not DE
ATF3|467	2172.7	-0.399372	0.264336	-1.51085	0.130826	0.166059	FALSE	not DE
SP140|11262	11.4362	-0.150434	0.100431	-1.49788	0.134165	0.169942	FALSE	not DE
SELP|6403	177.911	0.187554	0.125696	1.49212	0.135668	0.171489	FALSE	not DE
ZBP1|81030	4.59054	0.281527	0.18926	1.48751	0.136879	0.172661	FALSE	not DE
ICOS|29851	4.10414	-0.273971	0.187755	-1.4592	0.144511	0.181534	FALSE	not DE
TNFRSF10D|8793	77.8434	-0.242516	0.166159	-1.45954	0.144417	0.181534	FALSE	not DE
IL2RG|3561	117.9	0.206701	0.141882	1.45685	0.145158	0.181971	FALSE	not DE
TPSAB1|7177	252.859	0.251511	0.174117	1.44449	0.148601	0.185904	FALSE	not DE
ITGAM|3684	54.9489	-0.14034	0.0987001	-1.42189	0.155059	0.193585	FALSE	not DE
FASLG|356	2.98563	-0.240764	0.170446	-1.41255	0.157787	0.196587	FALSE	not DE
PSTPIP1|9051	18.7158	-0.170523	0.120858	-1.41094	0.158264	0.196778	FALSE	not DE
LCP2|3937	90.7246	-0.108868	0.0778336	-1.39873	0.161895	0.200882	FALSE	not DE
HIC1|3090	113.288	0.153266	0.110838	1.3828	0.166728	0.206457	FALSE	not DE
PLEK|5341	74.1994	0.136632	0.102294	1.33567	0.181656	0.224486	FALSE	not DE
IKBKE|9641	90.0469	-0.18914	0.141774	-1.33409	0.182174	0.224669	FALSE	not DE
CD1D|912	18.0159	-0.12731	0.0965599	-1.31846	0.18735	0.230585	FALSE	not DE
CD6|923	32.2854	0.144531	0.110044	1.31339	0.189051	0.232208	FALSE	not DE
ASB5|140458	117.499	-0.337137	0.257014	-1.31174	0.189606	0.232421	FALSE	not DE
JAM3|83700	1099.19	-0.195755	0.149835	-1.30648	0.19139	0.233665	FALSE	not DE
ETV3|2117	159.892	0.20423	0.15627	1.3069	0.191246	0.233665	FALSE	not DE
GPR65|8477	16.2869	-0.129325	0.0991009	-1.30498	0.191899	0.233817	FALSE	not DE
FBXO2|26232	183.986	-0.258211	0.199359	-1.29521	0.195248	0.237422	FALSE	not DE
GRAP2|9402	20.5931	-0.211543	0.168977	-1.25191	0.210604	0.255573	FALSE	not DE
TNFRSF8|943	3.91239	0.155708	0.124489	1.25078	0.211016	0.255573	FALSE	not DE
CCL14|6358	299.485	-0.216546	0.173792	-1.24601	0.212762	0.257176	FALSE	not DE
TNFSF8|944	7.32703	-0.162178	0.13065	-1.24131	0.214491	0.258752	FALSE	not DE
IL6|3569	55.565	-0.430597	0.348313	-1.23624	0.216371	0.260502	FALSE	not DE
BTK|695	27.2883	-0.12603	0.102155	-1.23371	0.21731	0.261116	FALSE	not DE
CSF2RB|1439	50.7638	-0.140457	0.114417	-1.22758	0.219604	0.262999	FALSE	not DE
TEK|7010	154.124	0.138989	0.113419	1.22544	0.220408	0.262999	FALSE	not DE
CFP|5199	13.6732	0.146901	0.119927	1.22491	0.220607	0.262999	FALSE	not DE
FGFR1|2260	1363.64	-0.137559	0.112109	-1.22701	0.219818	0.262999	FALSE	not DE
C1R|715	2206.49	-0.117197	0.0985907	-1.18872	0.234551	0.279074	FALSE	not DE
SIRPG|55423	6.8138	-0.157562	0.134715	-1.16959	0.242166	0.287572	FALSE	not DE
HLA-DQA1|3117	401.162	-0.147659	0.129191	-1.14295	0.253061	0.299924	FALSE	not DE
SAMSN1|64092	31.553	-0.133625	0.118327	-1.12928	0.258778	0.306103	FALSE	not DE
FOSB|2354	3826.98	-0.366173	0.327875	-1.11681	0.264077	0.311764	FALSE	not DE
IDO1|3620	53.6016	0.245734	0.222343	1.1052	0.269071	0.317045	FALSE	not DE
HDC|3067	13.8971	0.219644	0.203294	1.08042	0.279953	0.329229	FALSE	not DE
CD7|924	34.0814	-0.125524	0.118727	-1.05725	0.290396	0.340851	FALSE	not DE
C13orf18|80183	23.4482	-0.138827	0.135311	-1.02599	0.304898	0.357183	FALSE	not DE
NR4A1|3164	11260.7	0.210322	0.205306	1.02444	0.30563	0.357352	FALSE	not DE
TCF7|6932	182.116	0.159246	0.158523	1.00456	0.315109	0.367728	FALSE	not DE
CSF3R|1441	37.4739	-0.114317	0.114211	-1.00092	0.316864	0.369068	FALSE	not DE
CLIC2|1193	76.816	0.0740199	0.0743276	0.99586	0.319318	0.371215	FALSE	not DE
TIGIT|201633	9.03256	-0.137611	0.13858	-0.993008	0.320706	0.371495	FALSE	not DE
CCL2|6347	399.462	-0.202869	0.204329	-0.992854	0.320781	0.371495	FALSE	not DE
GAL3ST4|79690	80.3625	-0.101699	0.102879	-0.988527	0.322895	0.373232	FALSE	not DE
CD5|921	25.0676	-0.111146	0.117391	-0.946808	0.343737	0.396569	FALSE	not DE
GBP5|115362	28.4134	-0.130244	0.138446	-0.940757	0.346829	0.399379	FALSE	not DE
FES|2242	263.719	0.128157	0.141046	0.908615	0.363554	0.417846	FALSE	not DE
CD86|942	39.7216	0.0810399	0.0922473	0.878507	0.379668	0.43526	FALSE	not DE
SPN|6693	48.1873	-0.0794035	0.0904735	-0.877644	0.380137	0.43526	FALSE	not DE
BST1|683	19.7906	-0.106314	0.122662	-0.866723	0.386094	0.44125	FALSE	not DE
IL15|3600	23.7536	-0.0880438	0.105242	-0.836587	0.402825	0.459507	FALSE	not DE
DOCK10|55619	60.8606	-0.114616	0.138354	-0.828422	0.407432	0.463892	FALSE	not DE
SOCS1|8651	42.7275	0.117172	0.14243	0.822663	0.4107	0.466739	FALSE	not DE
ACAP1|9744	35.195	-0.0879121	0.107271	-0.819534	0.412482	0.46789	FALSE	not DE
TIMP1|7076	3082.86	-0.098928	0.123296	-0.802361	0.422344	0.478185	FALSE	not DE
STAT5A|6776	447.554	-0.0689722	0.0865231	-0.797154	0.425362	0.480706	FALSE	not DE
SELPLG|6404	97.5995	0.0516969	0.0651619	0.79336	0.427568	0.482303	FALSE	not DE
HGF|3082	42.7096	-0.147217	0.18621	-0.790598	0.429178	0.48233	FALSE	not DE
ADA|100	33.6692	0.100875	0.127489	0.791246	0.4288	0.48233	FALSE	not DE
REL|5966	47.3286	-0.120454	0.152942	-0.787581	0.430942	0.483418	FALSE	not DE
HLA-DRB1|3123	1308.56	-0.0829156	0.107104	-0.774157	0.438838	0.491369	FALSE	not DE
TNFRSF9|3604	1.34163	-0.177599	0.231045	-0.768677	0.442085	0.494095	FALSE	not DE
STAT4|6775	11.5588	-0.0897585	0.117995	-0.760695	0.44684	0.498475	FALSE	not DE
LTB|4050	33.08	0.128223	0.168858	0.759349	0.447644	0.498475	FALSE	not DE
MICB|4277	16.4566	-0.0951182	0.12939	-0.735127	0.462262	0.513813	FALSE	not DE
PIK3R6|146850	10.2116	0.078953	0.108438	0.728093	0.466556	0.517639	FALSE	not DE
RUNX2|860	169.119	-0.0894672	0.123558	-0.724092	0.469009	0.519413	FALSE	not DE
IL21R|50615	7.54119	0.100333	0.141194	0.710604	0.47733	0.527666	FALSE	not DE
NCF4|4689	38.0412	-0.0721007	0.102796	-0.701395	0.483057	0.533028	FALSE	not DE
LST1|7940	35.7301	-0.0622013	0.096121	-0.647115	0.517558	0.570064	FALSE	not DE
CCR5|1234	35.808	-0.0615706	0.0956546	-0.643676	0.519786	0.570977	FALSE	not DE
VPREB3|29802	5.45255	-0.136051	0.211609	-0.642936	0.520265	0.570977	FALSE	not DE
SLC16A3|9123	204.96	-0.0969538	0.15432	-0.628263	0.529831	0.580305	FALSE	not DE
RUNX1|861	554.972	0.0830285	0.132426	0.626979	0.530673	0.580305	FALSE	not DE
FCGR2B|2213	25.2656	-0.0897112	0.144774	-0.619662	0.53548	0.58451	FALSE	not DE
EBI3|10148	13.8662	0.0554348	0.0897273	0.617815	0.536697	0.584789	FALSE	not DE
IL2|3558	0.189873	0.347635	0.58083	0.598514	0.549497	0.597664	FALSE	not DE
VILL|50853	314.857	-0.112823	0.192867	-0.584979	0.558562	0.606439	FALSE	not DE
TNFSF15|9966	34.4453	-0.12463	0.214498	-0.581031	0.56122	0.608238	FALSE	not DE
BIRC3|330	218.881	-0.0689861	0.120635	-0.57186	0.567417	0.61277	FALSE	not DE
TGFB2|7042	575.431	0.0922899	0.161252	0.572333	0.567097	0.61277	FALSE	not DE
ITGA4|3676	74.877	-0.0795302	0.142177	-0.559377	0.575905	0.620833	FALSE	not DE
CD180|4064	19.4058	0.0695673	0.127563	0.545356	0.585509	0.628956	FALSE	not DE
RNASE6|6039	89.6014	-0.0470239	0.0861513	-0.545829	0.585184	0.628956	FALSE	not DE
TLR7|51284	31.7038	0.079128	0.149043	0.530907	0.595483	0.638543	FALSE	not DE
CXCR3|2833	11.1238	0.0620576	0.121568	0.510477	0.609717	0.651647	FALSE	not DE
TLR9|54106	9.75637	0.0671063	0.131506	0.510291	0.609847	0.651647	FALSE	not DE
CEBPB|1051	612.098	0.058594	0.121539	0.482098	0.629736	0.671719	FALSE	not DE
PLEKHO2|80301	523.834	-0.0337667	0.072224	-0.467528	0.640122	0.681601	FALSE	not DE
PLAUR|5329	110.809	0.0643826	0.140576	0.457992	0.646958	0.687676	FALSE	not DE
CXCR4|7852	436.364	0.0503203	0.111054	0.453117	0.650464	0.690196	FALSE	not DE
CD33|945	13.542	-0.0450637	0.100239	-0.449561	0.653027	0.690505	FALSE	not DE
RUNX3|864	69.4882	-0.0652068	0.144635	-0.450837	0.652107	0.690505	FALSE	not DE
IL10RA|3587	111.757	0.0317514	0.077786	0.40819	0.683135	0.721086	FALSE	not DE
GZMB|3002	10.8974	0.0757046	0.18785	0.403005	0.686945	0.723851	FALSE	not DE
KDR|3791	556.032	-0.0583546	0.148427	-0.393153	0.694206	0.729727	FALSE	not DE
GPR18|2841	3.7229	-0.0541396	0.138046	-0.392186	0.694921	0.729727	FALSE	not DE
BTLA|151888	4.13648	0.0804642	0.212251	0.3791	0.704614	0.73863	FALSE	not DE
CD300A|11314	36.8096	0.0313763	0.0856825	0.366193	0.714221	0.747412	FALSE	not DE
GNLY|10578	13.6126	0.0745471	0.206639	0.36076	0.718279	0.750367	FALSE	not DE
EGFR|1956	769.203	-0.0473816	0.137637	-0.344251	0.730658	0.761989	FALSE	not DE
LAMP3|27074	117.416	0.0786802	0.247093	0.318423	0.750164	0.780992	FALSE	not DE
CCR6|1235	18.9384	0.0317098	0.102856	0.308292	0.75786	0.787656	FALSE	not DE
VCAM1|7412	156.797	0.0346844	0.127705	0.271598	0.785931	0.815437	FALSE	not DE
MAP3K14|9020	301.631	0.0286763	0.110749	0.258931	0.795688	0.824154	FALSE	not DE
NCF1|653361	17.9801	-0.0298069	0.117087	-0.254571	0.799055	0.826234	FALSE	not DE
VCAN|1462	563.877	-0.045816	0.19573	-0.234077	0.814925	0.841213	FALSE	not DE
TBX21|30009	4.51859	-0.0276968	0.121481	-0.227993	0.819652	0.843229	FALSE	not DE
CD27|939	25.1247	-0.0286979	0.124897	-0.229773	0.818268	0.843229	FALSE	not DE
CLEC4A|50856	14.5417	-0.0195622	0.0922254	-0.212113	0.832019	0.854506	FALSE	not DE
FCGR2C|9103	11.4676	0.028549	0.136513	0.20913	0.834347	0.855452	FALSE	not DE
ADCY3|109	478.956	0.0167295	0.0826517	0.202409	0.839597	0.859385	FALSE	not DE
TLR4|7099	183.274	0.0225016	0.134251	0.167608	0.866892	0.885832	FALSE	not DE
IFIT2|3433	139.333	-0.0239644	0.158369	-0.15132	0.879724	0.895615	FALSE	not DE
MAN1A1|4121	356.552	-0.0214855	0.143383	-0.149848	0.880885	0.895615	FALSE	not DE
JAM2|58494	121.323	-0.0159422	0.104519	-0.152529	0.878769	0.895615	FALSE	not DE
TBXA2R|6915	32.4079	0.0172447	0.126609	0.136204	0.89166	0.905057	FALSE	not DE
THBD|7056	325.603	-0.0180526	0.149838	-0.120481	0.904102	0.916157	FALSE	not DE
TMEM156|80008	4.23828	-0.0153405	0.158452	-0.0968148	0.922873	0.933622	FALSE	not DE
MAP4K1|11184	25.4239	0.00882194	0.112805	0.0782055	0.937665	0.94701	FALSE	not DE
UBA7|7318	553.904	-0.00748817	0.131442	-0.0569693	0.95457	0.962485	FALSE	not DE
EGR1|1958	8103.78	-0.00975015	0.239778	-0.0406633	0.967564	0.973972	FALSE	not DE
IFI44L|10964	112.047	0.0066539	0.172998	0.0384623	0.969319	0.974126	FALSE	not DE
JAK3|3718	64.5326	0.00229339	0.0899043	0.0255093	0.979649	0.982882	FALSE	not DE
GZMM|3004	10.5651	-0.00216067	0.176831	-0.0122189	0.990251	0.991882	FALSE	not DE
IFITM1|8519	861.185	-0.00118617	0.137392	-0.00863346	0.993112	0.993112	FALSE	not DE

## Sheet: DESeq_PRAD_CL2_normal
Gene	baseMean	log2FoldChange	lfcSE	stat	pvalue	padj	threshold	Expression vs Norm
KIRREL|55243	119.919	-5.38777	0.21429	-25.1424	1.71255e-139	1.04123e-136	TRUE	downregulated
IL6ST|3572	910.658	-5.54673	0.227279	-24.4049	1.51727e-131	4.61249e-129	TRUE	downregulated
PRKG1|5592	70.8411	-5.14866	0.23239	-22.1553	9.2839e-109	1.88154e-106	TRUE	downregulated
ETV3|2117	136.602	-3.79297	0.18662	-20.3245	7.80438e-92	1.18627e-89	TRUE	downregulated
MAN1A1|4121	369.546	-2.4963	0.131031	-19.0512	6.42291e-81	7.81026e-79	TRUE	downregulated
NCOA2|10499	481.214	-4.39367	0.237172	-18.5253	1.29169e-76	1.30891e-74	TRUE	downregulated
TLR3|7098	156.005	-2.76573	0.149724	-18.4722	3.46019e-76	3.00542e-74	TRUE	downregulated
KIAA0754|643314	107.479	-4.24842	0.231589	-18.3446	3.64306e-75	2.76873e-73	TRUE	downregulated
EGFR|1956	786.184	-2.84259	0.157161	-18.0871	4.02674e-73	2.72029e-71	TRUE	downregulated
ITGB3|3690	166.921	-3.59057	0.200902	-17.8722	1.94093e-71	1.18008e-69	TRUE	downregulated
P2RX7|5027	26.346	-3.02352	0.17656	-17.1247	9.71482e-66	5.36664e-64	TRUE	downregulated
ANGPT1|284	546.473	-2.99676	0.175048	-17.1196	1.0592e-65	5.36664e-64	TRUE	downregulated
SLC8A1|6546	819.069	-2.73338	0.159853	-17.0993	1.50093e-65	7.01972e-64	TRUE	downregulated
REL|5966	48.728	-3.23662	0.194225	-16.6643	2.38461e-62	1.0356e-60	TRUE	downregulated
PRKAR2A|5576	236.752	-2.85305	0.172605	-16.5293	2.25704e-61	9.14852e-60	TRUE	downregulated
C1QA|712	1353.4	1.67588	0.105965	15.8154	2.43696e-56	9.26043e-55	TRUE	upregulated
PTPRCAP|5790	306.641	2.48111	0.158236	15.6798	2.07955e-55	7.43745e-54	TRUE	upregulated
HCST|10870	109.098	1.70554	0.113807	14.9863	9.02584e-51	3.04873e-49	TRUE	upregulated
ITGA1|3672	986.807	-2.47607	0.166098	-14.9073	2.95358e-50	9.45146e-49	TRUE	downregulated
NOS1|4842	37.1766	-5.00185	0.340168	-14.704	6.07289e-49	1.84616e-47	TRUE	downregulated
TNFSF15|9966	34.9572	-3.46966	0.236619	-14.6635	1.10389e-48	3.19602e-47	TRUE	downregulated
TGFBR2|7048	1613.19	-1.72557	0.11819	-14.6	2.80781e-48	7.75976e-47	TRUE	downregulated
ITGA2|3673	655.192	-2.64341	0.183486	-14.4066	4.70082e-47	1.24265e-45	TRUE	downregulated
TYROBP|7305	440.735	1.4364	0.100657	14.2703	3.35067e-46	8.48837e-45	TRUE	upregulated
VCL|7414	5192	-2.29146	0.161267	-14.2091	8.04264e-46	1.95597e-44	TRUE	downregulated
ISG15|9636	1484.09	3.13761	0.222096	14.1273	2.57891e-45	6.03068e-44	TRUE	upregulated
ADCY5|111	400.082	-2.49933	0.178322	-14.0158	1.24716e-44	2.80842e-43	TRUE	downregulated
TNFRSF6B|8771	73.6413	1.93897	0.138923	13.9571	2.84605e-44	6.17999e-43	TRUE	upregulated
LST1|7940	116.39	1.61004	0.117145	13.744	5.53359e-43	1.16015e-41	TRUE	upregulated
LAT|27040	118.867	1.68079	0.125233	13.4213	4.53681e-41	9.1946e-40	TRUE	upregulated
CHST15|51363	468.384	-1.54718	0.116065	-13.3303	1.5434e-40	3.02706e-39	TRUE	downregulated
AR|367	423.13	-3.05615	0.229588	-13.3115	1.98493e-40	3.77138e-39	TRUE	downregulated
AIF1|199	276.191	1.46029	0.109746	13.3061	2.13437e-40	3.93241e-39	TRUE	upregulated
IRAK3|11213	202.167	-1.68171	0.127689	-13.1704	1.29978e-39	2.3243e-38	TRUE	downregulated
PRKCB|5579	382.852	-2.27628	0.176336	-12.9088	4.01462e-38	6.97398e-37	TRUE	downregulated
PIK3CA|5290	256.036	-1.60929	0.125598	-12.8131	1.38545e-37	2.33987e-36	TRUE	downregulated
PSTPIP1|9051	61.4074	1.51764	0.119951	12.6522	1.08725e-36	1.78661e-35	TRUE	upregulated
PIK3CG|5294	25.8805	-2.56307	0.202761	-12.6409	1.2567e-36	2.01072e-35	TRUE	downregulated
LIME1|54923	225.014	2.22406	0.178202	12.4805	9.53546e-36	1.48655e-34	TRUE	upregulated
KLHL13|90293	206.583	-1.65477	0.133155	-12.4274	1.85579e-35	2.82081e-34	TRUE	downregulated
TNFRSF18|8784	67.7475	2.6434	0.213836	12.3618	4.20538e-35	6.23626e-34	TRUE	upregulated
RAG1|5896	19.8958	-2.70034	0.223099	-12.1038	1.00847e-33	1.45988e-32	TRUE	downregulated
ACAP1|9744	109.259	1.5169	0.12687	11.9563	6.01734e-33	8.50824e-32	TRUE	upregulated
IL33|90865	502.171	-1.77593	0.149162	-11.9061	1.10042e-32	1.52058e-31	TRUE	downregulated
TNFRSF4|7293	39.9396	2.06028	0.17415	11.8305	2.71521e-32	3.66855e-31	TRUE	upregulated
PLA2G4A|5321	603.722	-3.58188	0.303526	-11.8009	3.86116e-32	5.10345e-31	TRUE	downregulated
PSMB9|5698	534.545	1.4159	0.12045	11.7551	6.64675e-32	8.59835e-31	TRUE	upregulated
PTAFR|5724	24.3292	-1.83363	0.156188	-11.7399	7.95888e-32	1.00813e-30	TRUE	downregulated
RENBP|5973	146.447	2.209	0.189195	11.6757	1.69567e-31	2.10401e-30	TRUE	upregulated
FGF7|2252	264.033	-1.9374	0.166977	-11.6028	3.98927e-31	4.85095e-30	TRUE	downregulated
CD200|4345	222.339	-1.69111	0.14672	-11.5261	9.74615e-31	1.16189e-29	TRUE	downregulated
DOCK5|80005	343.651	-2.09362	0.18216	-11.4933	1.42557e-30	1.66683e-29	TRUE	downregulated
LY86|9450	79.8953	1.22148	0.108577	11.2499	2.31818e-29	2.65934e-28	TRUE	upregulated
PDE6G|5148	6.36155	2.04615	0.182388	11.2187	3.30253e-29	3.7184e-28	TRUE	upregulated
NT5E|4907	361.388	-1.60172	0.142847	-11.2129	3.5249e-29	3.89662e-28	TRUE	downregulated
C1QB|713	1123.77	1.1743	0.105062	11.1772	5.27106e-29	5.72286e-28	TRUE	upregulated
WAS|7454	120.939	0.89888	0.0805108	11.1647	6.0686e-29	6.47317e-28	FALSE	minimally upregulated
CD72|971	33.843	1.41805	0.127096	11.1573	6.59881e-29	6.91738e-28	TRUE	upregulated
CD7|924	112.035	1.57305	0.141335	11.13	8.9657e-29	9.23923e-28	TRUE	upregulated
LTB|4050	139.827	2.2883	0.205652	11.1271	9.26453e-29	9.38806e-28	TRUE	upregulated
GGT5|2687	724.207	1.43682	0.129392	11.1044	1.19381e-28	1.1899e-27	TRUE	upregulated
TLR1|7096	56.883	-1.49331	0.134822	-11.0762	1.63732e-28	1.60563e-27	TRUE	downregulated
ITGAX|3687	128.096	1.40281	0.126737	11.0687	1.77987e-28	1.71772e-27	TRUE	upregulated
TNFAIP3|7128	632.806	-1.4927	0.134897	-11.0655	1.84374e-28	1.75155e-27	TRUE	downregulated
KDR|3791	619.161	-1.97727	0.182309	-10.8457	2.09067e-27	1.95558e-26	TRUE	downregulated
LEPR|3953	337.556	-1.54957	0.143278	-10.8151	2.91922e-27	2.68922e-26	TRUE	downregulated
P2RY12|64805	15.6603	-2.36631	0.219931	-10.7593	5.35641e-27	4.86075e-26	TRUE	downregulated
FN1|2335	22245	-3.52646	0.328734	-10.7274	7.57024e-27	6.76869e-26	TRUE	downregulated
FGF2|2247	304.684	-1.68147	0.156821	-10.7222	8.00606e-27	7.05461e-26	TRUE	downregulated
CSF1|1435	272.155	-1.35253	0.127212	-10.6321	2.1133e-26	1.83555e-25	TRUE	downregulated
TRPC6|7225	79.3729	-2.22553	0.210542	-10.5705	4.08325e-26	3.49665e-25	TRUE	downregulated
HLA-DPB1|3115	2967.94	1.03414	0.0983812	10.5116	7.63825e-26	6.45007e-25	TRUE	upregulated
PSMB10|5699	1805.19	1.504	0.143157	10.5059	8.11445e-26	6.75833e-25	TRUE	upregulated
CAV1|857	2831.77	-1.78828	0.170373	-10.4963	8.98644e-26	7.38345e-25	TRUE	downregulated
IL3RA|3563	128.093	1.21833	0.116856	10.4259	1.88879e-25	1.53118e-24	TRUE	upregulated
PDE5A|8654	1954.36	-1.88222	0.181203	-10.3873	2.83168e-25	2.26534e-24	TRUE	downregulated
SLC15A3|51296	284.114	1.01422	0.0981994	10.3282	5.25355e-25	4.14826e-24	TRUE	upregulated
AMICA1|120425	185.339	1.37746	0.13492	10.2095	1.79854e-24	1.40194e-23	TRUE	upregulated
KIT|3815	268.842	-2.16999	0.212668	-10.2036	1.90962e-24	1.46968e-23	TRUE	downregulated
TREM2|54209	124.501	1.8486	0.18241	10.1343	3.89143e-24	2.95749e-23	TRUE	upregulated
CD274|29126	11.7117	-2.40995	0.238367	-10.1103	4.97549e-24	3.73469e-23	TRUE	downregulated
CXCR2|3579	43.6575	-3.00096	0.297089	-10.1012	5.45711e-24	4.04625e-23	TRUE	downregulated
HLA-B|3106	25040.6	1.35339	0.134378	10.0716	7.37986e-24	5.40597e-23	TRUE	upregulated
IL7R|3575	37.9559	-2.58778	0.259044	-9.98971	1.6908e-23	1.22382e-22	TRUE	downregulated
P2RY1|5028	135.852	-2.52783	0.255381	-9.89828	4.23486e-23	3.02917e-22	TRUE	downregulated
KIF2A|3796	275.203	-1.28155	0.129627	-9.88645	4.76647e-23	3.36978e-22	TRUE	downregulated
CEP110|11064	268.541	-1.17213	0.118921	-9.85631	6.43697e-23	4.49848e-22	TRUE	downregulated
CAMK4|814	47.8131	-2.30872	0.234786	-9.83329	8.09272e-23	5.59133e-22	TRUE	downregulated
FCER1G|2207	169.13	1.055	0.107505	9.8135	9.84906e-23	6.72834e-22	TRUE	upregulated
KPNA5|3841	72.4438	-1.58456	0.162157	-9.7718	1.48783e-22	1.00511e-21	TRUE	downregulated
GNGT2|2793	17.3704	1.08566	0.111343	9.75063	1.83328e-22	1.22487e-21	TRUE	upregulated
LILRB4|11006	87.5921	1.47681	0.151534	9.74573	1.92394e-22	1.27147e-21	TRUE	upregulated
MMP9|4318	284.522	2.92175	0.301564	9.68865	3.36945e-22	2.20283e-21	TRUE	upregulated
HLA-F|3134	1153.6	1.13157	0.117054	9.66706	4.16151e-22	2.6917e-21	TRUE	upregulated
CD3D|915	87.0866	1.70177	0.177216	9.60277	7.78263e-22	4.98088e-21	TRUE	upregulated
ETS1|2113	810.993	-1.17323	0.122541	-9.57414	1.02706e-21	6.50471e-21	TRUE	downregulated
ZFPM2|23414	30.7242	-2.13991	0.225562	-9.48703	2.37704e-21	1.48994e-20	TRUE	downregulated
TEK|7010	168.17	-1.4532	0.153454	-9.46992	2.80053e-21	1.73747e-20	TRUE	downregulated
SH2D2A|9047	35.5045	1.51566	0.160394	9.44961	3.40101e-21	2.0887e-20	TRUE	upregulated
FGFR2|2263	1242.66	-1.68969	0.179034	-9.43777	3.80788e-21	2.31519e-20	TRUE	downregulated
MET|4233	573.709	-1.50252	0.159686	-9.40924	4.99753e-21	3.00841e-20	TRUE	downregulated
DPEP2|64174	30.8433	1.32906	0.141814	9.37189	7.12479e-21	4.24694e-20	TRUE	upregulated
UBR1|197131	710.204	-1.20458	0.129151	-9.32692	1.08995e-20	6.43389e-20	TRUE	downregulated
PSMB8|5696	1643.16	1.15271	0.123855	9.30694	1.31573e-20	7.69198e-20	TRUE	upregulated
HLA-DMA|3108	951.233	1.0391	0.111696	9.30293	1.36632e-20	7.91167e-20	TRUE	upregulated
PDGFC|56034	686.297	-1.18861	0.12785	-9.29689	1.44614e-20	8.29486e-20	TRUE	downregulated
CCL22|6367	50.0407	1.66247	0.178955	9.28992	1.54398e-20	8.77328e-20	TRUE	upregulated
ZAP70|7535	57.6294	1.61159	0.173511	9.28813	1.57023e-20	8.8398e-20	TRUE	upregulated
ICAM2|3384	249.187	1.09628	0.11812	9.28104	1.67836e-20	9.36186e-20	TRUE	upregulated
DOK2|9046	72.4022	1.11554	0.121368	9.19139	3.87796e-20	2.14346e-19	TRUE	upregulated
HCLS1|3059	388.271	0.698796	0.076199	9.17067	4.7009e-20	2.57491e-19	FALSE	minimally upregulated
LTC4S|4056	78.2664	1.82444	0.199666	9.13749	6.39164e-20	3.46975e-19	TRUE	upregulated
FCGR1B|2210	29.2013	1.39804	0.153702	9.09578	9.39062e-20	5.05265e-19	TRUE	upregulated
PDGFRA|5156	461.716	-1.28822	0.141941	-9.07575	1.12898e-19	6.02124e-19	TRUE	downregulated
TLR6|10333	6.40667	-1.8623	0.205328	-9.06987	1.19162e-19	6.30003e-19	TRUE	downregulated
CTLA4|1493	21.023	2.07612	0.231019	8.98677	2.54601e-19	1.33446e-18	TRUE	upregulated
VAV3|10451	216.092	-1.7254	0.192968	-8.94135	3.84452e-19	1.99784e-18	TRUE	downregulated
RELB|5971	455.493	1.23209	0.137931	8.9326	4.16114e-19	2.14404e-18	TRUE	upregulated
TERT|7015	4.45589	4.33524	0.485424	8.93083	4.22825e-19	2.16032e-18	TRUE	upregulated
CD6|923	86.9467	1.46439	0.165077	8.87099	7.25009e-19	3.67338e-18	TRUE	upregulated
PTGIR|5739	10.4184	1.76517	0.199833	8.83321	1.01718e-18	5.11111e-18	TRUE	upregulated
SELPLG|6404	208.354	0.801934	0.0910156	8.81096	1.24083e-18	6.18383e-18	FALSE	minimally upregulated
FLT3LG|2323	165.925	0.818743	0.0933563	8.77009	1.78531e-18	8.82495e-18	FALSE	minimally upregulated
CD300A|11314	80.3268	0.834479	0.0957987	8.71075	3.01869e-18	1.48013e-17	FALSE	minimally upregulated
APOBEC3G|60489	420.741	-2.13023	0.246449	-8.64369	5.44278e-18	2.64737e-17	TRUE	downregulated
ADAM28|10863	120.273	-1.78627	0.207076	-8.62614	6.34556e-18	3.06198e-17	TRUE	downregulated
UBR2|23304	582.992	-1.21038	0.141015	-8.58336	9.21436e-18	4.41128e-17	TRUE	downregulated
MAP4K1|11184	66.3932	1.24648	0.145771	8.55091	1.2212e-17	5.80068e-17	TRUE	upregulated
KCNA3|3738	6.94404	-1.97048	0.231479	-8.51254	1.70165e-17	8.02018e-17	TRUE	downregulated
CCND2|894	1629.91	-1.60899	0.189396	-8.49537	1.97311e-17	9.22807e-17	TRUE	downregulated
CFP|5199	32.6478	1.2219	0.144103	8.47934	2.26476e-17	1.05112e-16	TRUE	upregulated
GZMM|3004	29.9973	1.42454	0.168502	8.4541	2.81248e-17	1.29544e-16	TRUE	upregulated
LILRB3|11025	26.665	1.57524	0.188897	8.33914	7.48313e-17	3.42086e-16	TRUE	upregulated
GAB2|9846	306.688	-0.991883	0.120327	-8.2432	1.67659e-16	7.6072e-16	FALSE	minimally downregulated
CD247|919	51.775	1.0768	0.131116	8.21257	2.16505e-16	9.75076e-16	TRUE	upregulated
ITGA4|3676	91.7211	-1.35966	0.166164	-8.18267	2.77634e-16	1.24119e-15	TRUE	downregulated
CD27|939	72.1271	1.4069	0.172196	8.17034	3.0751e-16	1.36472e-15	TRUE	upregulated
IL11|3589	13.8145	2.14998	0.265171	8.1079	5.15014e-16	2.26905e-15	TRUE	upregulated
HLX|3142	137.425	1.45654	0.181128	8.0415	8.87432e-16	3.88172e-15	TRUE	upregulated
CD14|929	694.111	0.865974	0.107763	8.03591	9.28903e-16	4.03409e-15	FALSE	minimally upregulated
GBP4|115361	450.893	-0.938844	0.116893	-8.03162	9.61936e-16	4.1308e-15	FALSE	minimally downregulated
MANEA|79694	295.632	-1.31628	0.163894	-8.03126	9.6476e-16	4.1308e-15	TRUE	downregulated
JAK3|3718	151.464	0.975923	0.121865	8.00822	1.16377e-15	4.94203e-15	FALSE	minimally upregulated
HLA-A|3105	18960.4	1.10836	0.138415	8.00752	1.17048e-15	4.94203e-15	TRUE	upregulated
CCL11|6356	12.0965	1.93047	0.241189	8.00397	1.20473e-15	5.05156e-15	TRUE	upregulated
SAMD9L|219285	158.548	-1.03379	0.129359	-7.99159	1.33215e-15	5.54756e-15	TRUE	downregulated
CAMK2A|815	17.5916	-2.37052	0.299244	-7.9217	2.34285e-15	9.69014e-15	TRUE	downregulated
NUP153|9972	823.201	-1.18031	0.149044	-7.91922	2.39001e-15	9.81844e-15	TRUE	downregulated
GBP1|2633	472.343	-0.978271	0.123716	-7.9074	2.6282e-15	1.07244e-14	FALSE	minimally downregulated
PDCD1|5133	21.3389	1.30696	0.165467	7.89861	2.82027e-15	1.14315e-14	TRUE	upregulated
CX3CR1|1524	104.995	-1.66387	0.210718	-7.89619	2.87548e-15	1.15781e-14	TRUE	downregulated
GZMB|3002	32.8555	1.61949	0.205364	7.88596	3.12126e-15	1.2485e-14	TRUE	upregulated
CNTFR|1271	104.81	-1.77843	0.226326	-7.85783	3.90842e-15	1.55315e-14	TRUE	downregulated
IFI27|3429	513.72	1.23332	0.158067	7.8025	6.06912e-15	2.39612e-14	TRUE	upregulated
PTPRC|5788	275.222	-1.26192	0.161753	-7.80155	6.11524e-15	2.39875e-14	TRUE	downregulated
MEF2C|4208	443.322	-1.03284	0.132642	-7.78664	6.88162e-15	2.68207e-14	TRUE	downregulated
TSLP|85480	109.31	-1.66152	0.214069	-7.76161	8.38606e-15	3.24759e-14	TRUE	downregulated
CD68|968	643.487	0.925617	0.119333	7.75657	8.72602e-15	3.35786e-14	FALSE	minimally upregulated
JMJD1C|221037	1045.87	-1.10063	0.142028	-7.74937	9.23508e-15	3.5314e-14	TRUE	downregulated
NKG7|4818	73.0749	1.15158	0.149532	7.70125	1.34746e-14	5.12034e-14	TRUE	upregulated
MRVI1|10335	1772.41	-1.33021	0.173644	-7.66057	1.85105e-14	6.99031e-14	TRUE	downregulated
AGER|177	86.4281	1.74122	0.228093	7.6338	2.27925e-14	8.55424e-14	TRUE	upregulated
DENND5B|160518	166.464	-1.15365	0.151424	-7.61869	2.56257e-14	9.55856e-14	TRUE	downregulated
NCAM1|4684	462.873	-1.80773	0.237903	-7.59859	2.9937e-14	1.10986e-13	TRUE	downregulated
LRMP|4033	75.831	-1.58174	0.20873	-7.5779	3.51203e-14	1.29413e-13	TRUE	downregulated
LAMP3|27074	137.12	-1.17443	0.15502	-7.57601	3.56334e-14	1.30513e-13	TRUE	downregulated
MASP1|5648	1247.16	-1.56527	0.206649	-7.57455	3.60371e-14	1.31201e-13	TRUE	downregulated
VCAN|1462	646.494	-1.76009	0.233886	-7.52543	5.25465e-14	1.90168e-13	TRUE	downregulated
ISG20|3669	528.092	1.65149	0.22191	7.44215	9.90629e-14	3.56392e-13	TRUE	upregulated
TNFRSF25|8718	63.0387	1.28268	0.172403	7.43996	1.00715e-13	3.60205e-13	TRUE	upregulated
SIGLEC1|6614	56.5819	1.44389	0.194158	7.43664	1.0328e-13	3.67218e-13	TRUE	upregulated
IFIT2|3433	175.821	-1.06636	0.143796	-7.41581	1.20885e-13	4.27316e-13	TRUE	downregulated
GNLY|10578	44.9438	1.78434	0.240884	7.40745	1.28752e-13	4.52492e-13	TRUE	upregulated
TGFB2|7042	664.466	-1.26456	0.170948	-7.39734	1.38934e-13	4.84543e-13	TRUE	downregulated
PYCARD|29108	366.771	0.931956	0.125994	7.39684	1.39465e-13	4.84543e-13	FALSE	minimally upregulated
HLA-DMB|3109	1345.7	2.09502	0.284384	7.36687	1.74679e-13	6.03436e-13	TRUE	upregulated
NCF4|4689	85.6236	0.793315	0.107933	7.35006	1.98118e-13	6.80539e-13	FALSE	minimally upregulated
PDPK1|5170	1054.98	-1.1426	0.155986	-7.32499	2.38917e-13	8.16076e-13	TRUE	downregulated
LY96|23643	37.5862	1.15056	0.157749	7.29363	3.01721e-13	1.02484e-12	TRUE	upregulated
NUP155|9631	281.239	-1.02065	0.141391	-7.21862	5.25167e-13	1.7739e-12	TRUE	downregulated
CFH|3075	677.523	-0.908964	0.126066	-7.21021	5.58676e-13	1.87666e-12	FALSE	minimally downregulated
PLCG2|5336	128.127	-0.849662	0.11833	-7.18043	6.94922e-13	2.3215e-12	FALSE	minimally downregulated
CLU|1191	35287.1	-2.09591	0.293605	-7.13855	9.43224e-13	3.13377e-12	TRUE	downregulated
P2RY2|5029	42.9902	-1.52994	0.215107	-7.11247	1.13984e-12	3.76641e-12	TRUE	downregulated
FGFR1|2260	1865.89	-0.969047	0.136585	-7.09482	1.29523e-12	4.25675e-12	FALSE	minimally downregulated
ANAPC1|64682	405.865	-0.98792	0.141011	-7.00597	2.45282e-12	8.01781e-12	FALSE	minimally downregulated
EBI3|10148	30.3583	0.866186	0.123719	7.00124	2.53707e-12	8.24887e-12	FALSE	minimally upregulated
CD37|951	178.57	0.838186	0.119771	6.99823	2.5921e-12	8.38297e-12	FALSE	minimally upregulated
PECAM1|5175	652.851	0.966541	0.138446	6.98138	2.9229e-12	9.35328e-12	FALSE	minimally upregulated
BCL2|596	764.888	-1.28708	0.184349	-6.98174	2.9155e-12	9.35328e-12	TRUE	downregulated
ZBP1|81030	10.5238	1.261	0.181347	6.95353	3.56261e-12	1.13407e-11	TRUE	upregulated
F13A1|2162	185.569	-1.41589	0.203719	-6.95021	3.64735e-12	1.15499e-11	TRUE	downregulated
FCGR1A|2209	23.574	1.28383	0.184747	6.94913	3.67553e-12	1.15789e-11	TRUE	upregulated
BCL2A1|597	30.9679	1.12606	0.162241	6.94064	3.90322e-12	1.22328e-11	TRUE	upregulated
MT2A|4502	6284.09	1.3483	0.19474	6.92362	4.40256e-12	1.37269e-11	TRUE	upregulated
TNFSF8|944	8.95607	-1.45325	0.211125	-6.88337	5.84549e-12	1.81329e-11	TRUE	downregulated
TNFRSF1B|7133	483.388	0.600672	0.087323	6.87874	6.03823e-12	1.85911e-11	FALSE	minimally upregulated
C1QC|714	854.325	0.712558	0.103594	6.87837	6.05433e-12	1.85911e-11	FALSE	minimally upregulated
DOCK10|55619	81.9387	-0.943215	0.137906	-6.83955	7.9444e-12	2.42723e-11	FALSE	minimally downregulated
IL2RG|3561	265.654	1.11422	0.163133	6.83015	8.48279e-12	2.57877e-11	TRUE	upregulated
TNFRSF8|943	8.78833	1.07892	0.158356	6.81327	9.54047e-12	2.88587e-11	TRUE	upregulated
PTGER2|5732	166.447	-1.25031	0.18483	-6.76463	1.33646e-11	4.02263e-11	TRUE	downregulated
CD2|914	140.102	1.03325	0.153433	6.73418	1.64853e-11	4.91546e-11	TRUE	upregulated
INHBA|3624	23.59	-1.6482	0.244754	-6.73412	1.64927e-11	4.91546e-11	TRUE	downregulated
RHOB|388	12755.2	-1.09545	0.16372	-6.69098	2.21676e-11	6.57459e-11	TRUE	downregulated
LCK|3932	128.019	0.944012	0.141569	6.66821	2.58946e-11	7.64267e-11	FALSE	minimally upregulated
TIMP1|7076	7436.25	0.909762	0.136551	6.66242	2.69347e-11	7.91125e-11	FALSE	minimally upregulated
HGF|3082	54.5803	-1.33401	0.200316	-6.65954	2.74691e-11	8.02943e-11	TRUE	downregulated
DGKG|1608	56.8991	-1.46853	0.221694	-6.62414	3.49265e-11	1.01604e-10	TRUE	downregulated
IRAK2|3656	103.478	-0.95941	0.145201	-6.60747	3.90937e-11	1.13186e-10	FALSE	minimally downregulated
TLR2|7097	237.979	-1.65538	0.251806	-6.57404	4.89689e-11	1.41105e-10	TRUE	downregulated
RUNX2|860	217.965	-1.09417	0.167213	-6.54357	6.00676e-11	1.72269e-10	TRUE	downregulated
ASGR1|432	15.9909	1.27443	0.19485	6.54055	6.12911e-11	1.74953e-10	TRUE	upregulated
ADCY3|109	648.162	-0.669626	0.102408	-6.53879	6.2017e-11	1.76198e-10	FALSE	minimally downregulated
TLR5|7100	169.173	-0.978167	0.14968	-6.53507	6.3578e-11	1.79793e-10	FALSE	minimally downregulated
BRPF3|27154	1138.18	-1.15229	0.176573	-6.52586	6.76143e-11	1.90322e-10	TRUE	downregulated
MAP3K8|1326	112.205	-1.54374	0.237152	-6.5095	7.53991e-11	2.11256e-10	TRUE	downregulated
GZMA|3001	56.0218	0.980277	0.15123	6.48203	9.04952e-11	2.5239e-10	FALSE	minimally upregulated
ATP1B2|482	122.83	-1.2689	0.196042	-6.47258	9.63461e-11	2.67481e-10	TRUE	downregulated
CARD9|64170	40.8693	1.00582	0.155785	6.45644	1.07194e-10	2.96244e-10	TRUE	upregulated
CD79B|974	101.167	1.12012	0.173829	6.44382	1.16506e-10	3.20523e-10	TRUE	upregulated
PVRIG|79037	41.9498	0.763015	0.119767	6.37085	1.87982e-10	5.14835e-10	FALSE	minimally upregulated
KCNMB1|3779	1454.32	-1.22132	0.194223	-6.28824	3.21092e-10	8.75443e-10	TRUE	downregulated
ST8SIA1|6489	205.701	-1.14589	0.182809	-6.26824	3.65161e-10	9.9115e-10	TRUE	downregulated
SMAD3|4088	1138.56	-0.653555	0.104579	-6.24937	4.12111e-10	1.11362e-09	FALSE	minimally downregulated
NCF1|653361	41.6912	0.906657	0.145794	6.21877	5.01071e-10	1.34801e-09	FALSE	minimally upregulated
GZMH|2999	37.5549	1.19316	0.19281	6.18826	6.08314e-10	1.62932e-09	TRUE	upregulated
ATP1B1|481	2189.2	-1.18609	0.19222	-6.17048	6.80821e-10	1.81552e-09	TRUE	downregulated
CD200R1|131450	7.8595	-1.28567	0.208663	-6.16146	7.20783e-10	1.9137e-09	TRUE	downregulated
NLRP1|22861	207.273	-0.86847	0.141036	-6.15777	7.37748e-10	1.95022e-09	FALSE	minimally downregulated
CCL5|6352	508.722	0.987489	0.160468	6.15382	7.56385e-10	1.99083e-09	FALSE	minimally upregulated
SH2B3|10019	289.949	-0.567968	0.0928075	-6.11985	9.36633e-10	2.45462e-09	FALSE	minimally downregulated
HK3|3101	14.9828	1.45572	0.238033	6.11563	9.6176e-10	2.50966e-09	TRUE	upregulated
CXCR3|2833	25.8849	1.05681	0.173016	6.10818	1.00773e-09	2.61837e-09	TRUE	upregulated
THBS1|7057	2898.78	-1.29924	0.212935	-6.10157	1.05034e-09	2.71749e-09	TRUE	downregulated
IFITM1|8519	1859.9	0.776508	0.127292	6.10021	1.05932e-09	2.72909e-09	FALSE	minimally upregulated
CCR10|2826	18.1218	1.17523	0.192978	6.09	1.12908e-09	2.89655e-09	TRUE	upregulated
KLRB1|3820	58.8639	1.11506	0.183218	6.08595	1.15803e-09	2.95834e-09	TRUE	upregulated
IFITM3|10410	6665.64	0.738105	0.12257	6.02188	1.72399e-09	4.38572e-09	FALSE	minimally upregulated
F2RL2|2151	17.6881	1.74348	0.289768	6.01681	1.77892e-09	4.50661e-09	TRUE	upregulated
L1CAM|3897	132.069	-1.76904	0.294559	-6.00571	1.90501e-09	4.80599e-09	TRUE	downregulated
PLA2G7|7941	1041.38	1.80605	0.301889	5.98251	2.19722e-09	5.52029e-09	TRUE	upregulated
TLR10|81793	14.977	-1.26929	0.213886	-5.93443	2.94864e-09	7.37767e-09	TRUE	downregulated
SAA1|6288	367.572	2.38309	0.404232	5.89535	3.73886e-09	9.31651e-09	TRUE	upregulated
SLAMF8|56833	91.4257	0.764467	0.130808	5.84419	5.09041e-09	1.26325e-08	FALSE	minimally upregulated
CLCF1|23529	114.953	1.18623	0.203115	5.84019	5.21419e-09	1.28871e-08	TRUE	upregulated
COL8A2|1296	360.7	-0.841037	0.144463	-5.82183	5.82078e-09	1.43281e-08	FALSE	minimally downregulated
PDE2A|5138	289.734	-0.871952	0.150346	-5.79965	6.64525e-09	1.62916e-08	FALSE	minimally downregulated
NR4A3|8013	755.481	-1.98546	0.34315	-5.78599	7.20858e-09	1.76017e-08	TRUE	downregulated
GNG2|54331	217.114	-0.799343	0.13882	-5.75811	8.50595e-09	2.06865e-08	FALSE	minimally downregulated
EHD2|30846	2366.51	-0.885796	0.155062	-5.71252	1.11313e-08	2.69636e-08	FALSE	minimally downregulated
CCL19|6363	237.839	1.49262	0.262009	5.69684	1.22047e-08	2.94462e-08	TRUE	upregulated
ICAM1|3383	666.167	0.945179	0.166576	5.67416	1.39371e-08	3.34932e-08	FALSE	minimally upregulated
ST6GALNAC4|27090	397.131	-1.36331	0.241495	-5.6453	1.64892e-08	3.94702e-08	TRUE	downregulated
CD1D|912	39.3555	0.657236	0.116485	5.64222	1.67867e-08	4.00248e-08	FALSE	minimally upregulated
HLA-DOB|3112	25.8406	1.12336	0.199414	5.63333	1.76764e-08	4.19816e-08	TRUE	upregulated
ASB2|51676	575.591	-1.06016	0.188311	-5.62983	1.80383e-08	4.26743e-08	TRUE	downregulated
PDCD1LG2|80380	21.5856	-0.860474	0.153645	-5.60039	2.13869e-08	5.04001e-08	FALSE	minimally downregulated
IL1RL1|9173	32.2725	-2.38961	0.428307	-5.5792	2.41634e-08	5.67233e-08	TRUE	downregulated
FBXO17|115290	344.031	-0.905825	0.164206	-5.5164	3.46016e-08	8.09145e-08	FALSE	minimally downregulated
SIRPG|55423	18.1957	1.14588	0.208809	5.48766	4.07286e-08	9.48772e-08	TRUE	upregulated
EIF2AK2|5610	262.213	-0.925924	0.169821	-5.45235	4.97089e-08	1.15355e-07	FALSE	minimally downregulated
P2RY14|9934	12.864	-1.03446	0.189912	-5.44703	5.12179e-08	1.18405e-07	TRUE	downregulated
NOD2|64127	28.3462	-0.837988	0.155388	-5.39288	6.93386e-08	1.59689e-07	FALSE	minimally downregulated
STAT4|6775	26.3636	0.865179	0.162983	5.30839	1.10598e-07	2.5375e-07	FALSE	minimally upregulated
IFITM2|10581	2019.3	0.678957	0.128013	5.30382	1.13404e-07	2.58237e-07	FALSE	minimally upregulated
SEC24D|9871	1194.88	-0.936653	0.176592	-5.30406	1.13255e-07	2.58237e-07	FALSE	minimally downregulated
SIK1|150094	3513.01	-1.38788	0.263562	-5.26585	1.3954e-07	3.16568e-07	TRUE	downregulated
CST7|8530	65.592	0.765305	0.145838	5.24762	1.54074e-07	3.48241e-07	FALSE	minimally upregulated
AQP9|366	28.8149	-1.51598	0.289763	-5.23181	1.67854e-07	3.77982e-07	TRUE	downregulated
CD3E|916	187.941	0.817683	0.156598	5.22153	1.77446e-07	3.98109e-07	FALSE	minimally upregulated
FYB|2533	134.144	-0.668482	0.128291	-5.21068	1.88149e-07	4.20569e-07	FALSE	minimally downregulated
CCR4|1233	6.53508	-1.69432	0.325697	-5.20213	1.97021e-07	4.38786e-07	TRUE	downregulated
SPARC|6678	9522.43	-0.732442	0.14106	-5.19241	2.07585e-07	4.60626e-07	FALSE	minimally downregulated
PLAU|5328	319.552	-0.711784	0.137181	-5.18864	2.1183e-07	4.68337e-07	FALSE	minimally downregulated
SP140|11262	26.0464	0.798656	0.154365	5.1738	2.29383e-07	5.05308e-07	FALSE	minimally upregulated
EFNA5|1946	283.05	-0.906626	0.175478	-5.16662	2.38364e-07	5.23197e-07	FALSE	minimally downregulated
CD226|10666	7.746	-1.05763	0.205364	-5.15005	2.60413e-07	5.69536e-07	TRUE	downregulated
MSC|9242	68.4713	0.850039	0.166015	5.12025	3.05124e-07	6.64929e-07	FALSE	minimally upregulated
CD40|958	414.673	-0.672967	0.132196	-5.09067	3.56803e-07	7.74772e-07	FALSE	minimally downregulated
PIK3R5|23533	61.9127	0.783324	0.155002	5.05364	4.33461e-07	9.37879e-07	FALSE	minimally upregulated
JAM2|58494	167.941	-0.655586	0.13021	-5.03484	4.78259e-07	1.03114e-06	FALSE	minimally downregulated
ITPR3|3710	1306.7	-1.20775	0.24013	-5.02957	4.91577e-07	1.05611e-06	TRUE	downregulated
MS4A6A|64231	297.153	0.534598	0.106317	5.02832	4.94791e-07	1.05927e-06	FALSE	minimally upregulated
DLX1|1745	284.384	2.78273	0.555082	5.01319	5.35357e-07	1.1421e-06	TRUE	upregulated
CD74|972	21900.6	0.518561	0.103677	5.00171	5.68246e-07	1.20802e-06	FALSE	minimally upregulated
P2RY13|53829	46.5198	-0.708467	0.141922	-4.99195	5.97715e-07	1.26624e-06	FALSE	minimally downregulated
FCGR3B|2215	17.7005	-1.71395	0.344503	-4.97515	6.51985e-07	1.37641e-06	TRUE	downregulated
KLK3|354	544402	1.52236	0.306717	4.96339	6.92719e-07	1.45735e-06	TRUE	upregulated
TBX21|30009	9.97923	0.860802	0.173473	4.96216	6.97146e-07	1.4616e-06	FALSE	minimally upregulated
SLC7A7|9056	94.0016	0.505927	0.103078	4.90817	9.19292e-07	1.92072e-06	FALSE	minimally upregulated
NLRP3|114548	40.9153	-0.754773	0.154674	-4.87977	1.0621e-06	2.2115e-06	FALSE	minimally downregulated
CCL14|6358	791.962	0.986688	0.204105	4.83421	1.33674e-06	2.77386e-06	FALSE	minimally upregulated
TLR7|51284	40.979	-0.708861	0.150669	-4.70474	2.54186e-06	5.25665e-06	FALSE	minimally downregulated
ATHL1|80162	835.357	1.23245	0.262632	4.6927	2.69623e-06	5.55697e-06	TRUE	upregulated
CTSW|1521	65.5024	0.866981	0.185264	4.67972	2.87271e-06	5.9007e-06	FALSE	minimally upregulated
ITGA5|3678	2951.06	-0.954598	0.204885	-4.65918	3.17467e-06	6.49899e-06	FALSE	minimally downregulated
HLA-DRB1|3123	2860.94	0.700282	0.151134	4.6335	3.59534e-06	7.33546e-06	FALSE	minimally upregulated
IRF8|3394	255.84	-1.01021	0.218956	-4.61375	3.9546e-06	8.04147e-06	TRUE	downregulated
KLRK1|22914	40.8599	0.781485	0.169891	4.59992	4.22655e-06	8.56582e-06	FALSE	minimally upregulated
ADCY4|196883	151.23	0.572841	0.124652	4.59551	4.31689e-06	8.71983e-06	FALSE	minimally upregulated
ZBTB32|27033	5.97661	0.958696	0.209971	4.56585	4.9748e-06	1.00155e-05	FALSE	minimally upregulated
APOB|338	19.4866	-1.36405	0.299543	-4.55376	5.26953e-06	1.05738e-05	TRUE	downregulated
RASA3|22821	312.927	-0.435375	0.0960305	-4.53372	5.79532e-06	1.15906e-05	FALSE	minimally downregulated
CD3G|917	10.0047	-1.07975	0.239109	-4.51573	6.30985e-06	1.25372e-05	TRUE	downregulated
CLEC4A|50856	28.2264	0.52457	0.116162	4.51585	6.30645e-06	1.25372e-05	FALSE	minimally upregulated
IL2RB|3560	129.771	-0.694583	0.155006	-4.481	7.42951e-06	1.47138e-05	FALSE	minimally downregulated
P2RY10|27334	9.43753	-1.04034	0.23355	-4.45448	8.40977e-06	1.66011e-05	TRUE	downregulated
PLEKHG3|26030	849.247	-0.657807	0.148454	-4.43104	9.37796e-06	1.84524e-05	FALSE	minimally downregulated
ITGA3|3675	2082.19	-0.539689	0.122771	-4.39591	1.10311e-05	2.16352e-05	FALSE	minimally downregulated
ITGB2|3689	577.115	0.504811	0.116744	4.3241	1.53156e-05	2.99418e-05	FALSE	minimally upregulated
LILRB2|10288	40.3769	0.669516	0.156411	4.28049	1.86479e-05	3.63396e-05	FALSE	minimally upregulated
TPSAB1|7177	496.503	0.824174	0.193324	4.26318	2.01541e-05	3.91491e-05	FALSE	minimally upregulated
VDR|7421	136.025	-0.91579	0.217183	-4.21667	2.47936e-05	4.8008e-05	FALSE	minimally downregulated
RELT|84957	46.7692	0.577414	0.137129	4.21073	2.54545e-05	4.91313e-05	FALSE	minimally upregulated
LAG3|3902	115.38	0.841137	0.199845	4.20895	2.56566e-05	4.93646e-05	FALSE	minimally upregulated
ZBTB10|65986	863.915	-0.807712	0.192221	-4.20199	2.64584e-05	5.07468e-05	FALSE	minimally downregulated
IL17B|27190	19.7509	0.935063	0.222701	4.19875	2.68396e-05	5.13159e-05	FALSE	minimally upregulated
CLIC2|1193	108.037	-0.390886	0.093344	-4.18758	2.81941e-05	5.37367e-05	FALSE	minimally downregulated
CD8B|926	59.7254	0.838008	0.200323	4.18327	2.87341e-05	5.45949e-05	FALSE	minimally upregulated
VPREB3|29802	13.6604	1.10135	0.264735	4.16022	3.17947e-05	6.02217e-05	TRUE	upregulated
ADCY7|113	137.682	-0.407202	0.0983996	-4.13825	3.49966e-05	6.60805e-05	FALSE	minimally downregulated
RARRES1|5918	692.157	-0.867294	0.21246	-4.08215	4.46217e-05	8.39938e-05	FALSE	minimally downregulated
CTSS|1520	677.124	-0.443002	0.108563	-4.0806	4.49199e-05	8.42941e-05	FALSE	minimally downregulated
IL21R|50615	14.9116	0.785218	0.193082	4.06676	4.7672e-05	8.91833e-05	FALSE	minimally upregulated
DOCK2|1794	107.571	-0.596585	0.147248	-4.05155	5.08789e-05	9.48907e-05	FALSE	minimally downregulated
THBD|7056	436.939	-0.762735	0.189625	-4.02233	5.76262e-05	0.000107146	FALSE	minimally downregulated
UBASH3A|53347	13.0949	0.77469	0.19365	4.00047	6.32162e-05	0.000117172	FALSE	minimally upregulated
C1orf54|79630	185.868	0.624035	0.156018	3.99977	6.3404e-05	0.000117172	FALSE	minimally upregulated
SOCS1|8651	83.0337	0.640435	0.161406	3.96787	7.25191e-05	0.000133611	FALSE	minimally upregulated
GZMK|3003	63.0542	0.817301	0.206138	3.96483	7.34474e-05	0.000134912	FALSE	minimally upregulated
ASB5|140458	168.631	-1.2307	0.310641	-3.96182	7.43805e-05	0.000136215	TRUE	downregulated
CD48|962	163.508	0.56586	0.14309	3.95458	7.6669e-05	0.000139984	FALSE	minimally upregulated
LILRA4|23547	8.13536	1.01711	0.257435	3.95095	7.78412e-05	0.000141699	TRUE	upregulated
SELE|6401	568.853	-1.29277	0.327505	-3.94733	7.90284e-05	0.000143431	TRUE	downregulated
MICB|4277	23.7051	-0.624817	0.159821	-3.90949	9.24925e-05	0.000167367	FALSE	minimally downregulated
P2RX1|5023	295.7	-1.0346	0.265965	-3.88997	0.000100258	0.000180882	TRUE	downregulated
IL18RAP|8807	9.23972	0.792351	0.204647	3.8718	0.000108036	0.000194336	FALSE	minimally upregulated
ZFP36L2|678	4791.07	-0.448244	0.116217	-3.85694	0.000114815	0.000205921	FALSE	minimally downregulated
BCL11B|64919	48.0877	-0.602389	0.157031	-3.83612	0.000124993	0.000223517	FALSE	minimally downregulated
PRF1|5551	77.614	0.419217	0.109424	3.83114	0.000127552	0.000227423	FALSE	minimally upregulated
RAB33A|9363	7.42132	0.70063	0.183627	3.81552	0.000135899	0.000241598	FALSE	minimally upregulated
CTF1|1489	272.302	-0.590509	0.155345	-3.80128	0.000143952	0.000255169	FALSE	minimally downregulated
CR1|1378	15.0818	-0.764657	0.201514	-3.79456	0.000147904	0.000261412	FALSE	minimally downregulated
FAP|2191	58.5267	0.910273	0.240093	3.79134	0.000149836	0.000264059	FALSE	minimally upregulated
RNASE6|6039	177.379	0.483112	0.128163	3.7695	0.000163572	0.000287433	FALSE	minimally upregulated
TCF7|6932	240.32	-0.457575	0.121747	-3.75842	0.000170989	0.0002996	FALSE	minimally downregulated
ATF3|467	3177.74	-1.1272	0.300532	-3.75067	0.00017636	0.000308123	TRUE	downregulated
PLEKHF1|79156	564.36	0.687031	0.184834	3.71702	0.000201584	0.000351183	FALSE	minimally upregulated
TLR8|51311	15.2371	-0.775617	0.211166	-3.67302	0.000239705	0.000416401	FALSE	minimally downregulated
LCP2|3937	136.622	-0.47997	0.1308	-3.6695	0.000243028	0.000420971	FALSE	minimally downregulated
VTCN1|79679	173.619	-1.13214	0.309647	-3.65622	0.000255958	0.000442109	TRUE	downregulated
FYN|2534	247.409	-0.42268	0.116148	-3.63915	0.000273539	0.000471138	FALSE	minimally downregulated
TIGIT|201633	20.5514	0.797935	0.219332	3.63803	0.000274731	0.000471855	FALSE	minimally upregulated
GRAP2|9402	31.9428	-0.460477	0.128909	-3.5721	0.000354136	0.000606521	FALSE	minimally downregulated
CHI3L2|1117	180.324	1.39321	0.390275	3.56981	0.00035724	0.000610117	TRUE	upregulated
HLA-DOA|3111	460.142	-0.396045	0.110999	-3.568	0.000359718	0.000612629	FALSE	minimally downregulated
FCER1A|2205	75.7359	-0.65351	0.185261	-3.52752	0.000419474	0.000712404	FALSE	minimally downregulated
HRH1|3269	124.603	-0.804119	0.229015	-3.5112	0.000446087	0.00075549	FALSE	minimally downregulated
FOLH1|2346	10497.8	1.34406	0.386515	3.47739	0.000506319	0.000855117	TRUE	upregulated
STAT3|6774	4928	-0.418465	0.120908	-3.46102	0.000538123	0.000906313	FALSE	minimally downregulated
SIT1|27240	20.9368	0.61704	0.179003	3.4471	0.000566649	0.00095172	FALSE	minimally upregulated
FRK|2444	80.031	-0.781724	0.227263	-3.43973	0.000582297	0.000975307	FALSE	minimally downregulated
CSF2RB|1439	75.9726	-0.543056	0.15824	-3.43185	0.000599474	0.00100132	FALSE	minimally downregulated
NPL|80896	81.0811	-0.73619	0.215087	-3.42275	0.000619905	0.00103261	FALSE	minimally downregulated
PDE6A|5145	12.3896	-0.817112	0.239634	-3.40983	0.00065003	0.00107983	FALSE	minimally downregulated
PIK3R6|146850	18.3305	0.432053	0.127681	3.38384	0.000714805	0.0011842	FALSE	minimally upregulated
CD79A|973	68.6119	0.996716	0.295123	3.37729	0.000732048	0.00120947	FALSE	minimally upregulated
PDGFRB|5159	1358.35	-0.426115	0.127319	-3.34681	0.00081746	0.00134693	FALSE	minimally downregulated
MRC1|4360	106.202	-0.611012	0.184483	-3.31203	0.000926225	0.00152201	FALSE	minimally downregulated
CD69|969	102.224	-0.642676	0.194581	-3.30288	0.000956968	0.00156829	FALSE	minimally downregulated
SLAMF1|6504	13.6985	0.576069	0.174473	3.30177	0.000960762	0.00157028	FALSE	minimally upregulated
CD5|921	51.9337	0.577553	0.175132	3.29781	0.000974425	0.00158834	FALSE	minimally upregulated
XCL2|6846	7.49468	0.7765	0.236201	3.28745	0.00101098	0.00164352	FALSE	minimally upregulated
NTRK1|4914	17.2311	-0.842246	0.259103	-3.25062	0.00115155	0.00186705	FALSE	minimally downregulated
CSF2RA|1438	61.239	0.427816	0.13166	3.2494	0.00115649	0.00186917	FALSE	minimally upregulated
RUNX1|861	757.774	-0.47238	0.145402	-3.24878	0.00115901	0.00186917	FALSE	minimally downregulated
GAL3ST4|79690	125.435	-0.328632	0.101495	-3.23792	0.00120403	0.00193664	FALSE	minimally downregulated
ICOS|29851	10.1347	0.847845	0.265493	3.19347	0.00140572	0.00225509	FALSE	minimally upregulated
TNFRSF10D|8793	121.632	-0.577534	0.181328	-3.18503	0.00144742	0.00231586	FALSE	minimally downregulated
SOCS3|9021	2444.46	-0.843005	0.265683	-3.17298	0.00150885	0.00240783	FALSE	minimally downregulated
IL15RA|3601	142.444	0.424086	0.133928	3.16653	0.0015427	0.00245539	FALSE	minimally upregulated
CD4|920	369.121	0.310575	0.0981696	3.16366	0.001558	0.00247328	FALSE	minimally upregulated
MAP9|79884	666.464	-0.52167	0.165283	-3.15622	0.00159827	0.00253059	FALSE	minimally downregulated
CXCR5|643	13.9217	0.791631	0.251347	3.14956	0.00163517	0.00257875	FALSE	minimally upregulated
FES|2242	467.099	0.425336	0.135061	3.1492	0.00163717	0.00257875	FALSE	minimally upregulated
AIM2|9447	6.08414	0.723385	0.230369	3.14011	0.00168884	0.00265327	FALSE	minimally upregulated
C1R|715	4390.65	0.394084	0.12557	3.13836	0.00169895	0.00266227	FALSE	minimally upregulated
CXCL6|6372	84.0071	-0.748579	0.238739	-3.13555	0.0017153	0.00267411	FALSE	minimally downregulated
CFD|1675	1092.58	0.851608	0.271584	3.13571	0.00171439	0.00267411	FALSE	minimally upregulated
VCAM1|7412	217.824	-0.522261	0.167117	-3.12512	0.00177731	0.0027637	FALSE	minimally downregulated
CEBPB|1051	1155.68	0.506975	0.162798	3.11413	0.00184486	0.00286142	FALSE	minimally upregulated
NGFR|4804	627.857	-0.584047	0.189818	-3.07689	0.00209175	0.0032361	FALSE	minimally downregulated
CASP1|834	180.422	-0.35485	0.115418	-3.07447	0.00210876	0.00325412	FALSE	minimally downregulated
KLRD1|3824	12.3667	-0.586524	0.191708	-3.05946	0.00221736	0.00341305	FALSE	minimally downregulated
IDO1|3620	106.194	0.873509	0.287252	3.04091	0.00235865	0.00362136	FALSE	minimally upregulated
IL12RB1|3594	16.4394	0.382535	0.126269	3.02951	0.00244947	0.00375133	FALSE	minimally upregulated
CARD11|84433	77.7816	-0.514625	0.170503	-3.01828	0.00254213	0.00388345	FALSE	minimally downregulated
ENTPD1|953	803.33	-0.320815	0.106425	-3.01447	0.00257425	0.00392266	FALSE	minimally downregulated
EOMES|8320	6.57746	-0.729755	0.246022	-2.96622	0.00301484	0.00458255	FALSE	minimally downregulated
CCL2|6347	956.924	0.781672	0.26549	2.94427	0.00323719	0.00490826	FALSE	minimally upregulated
COL1A2|1278	9357.14	-0.476459	0.162775	-2.92711	0.0034213	0.0051745	FALSE	minimally downregulated
TMEM156|80008	8.25361	0.561857	0.19393	2.89721	0.00376499	0.00568019	FALSE	minimally upregulated
BST1|683	30.6579	-0.379689	0.132019	-2.87602	0.00402724	0.00606079	FALSE	minimally downregulated
CXCL5|6374	19.3248	-0.922354	0.321205	-2.87154	0.00408474	0.00613215	FALSE	minimally downregulated
GRB7|2886	565.34	0.629848	0.219482	2.8697	0.0041086	0.00615278	FALSE	minimally upregulated
KLRG1|10219	21.3939	0.455367	0.158983	2.86426	0.00417989	0.00624416	FALSE	minimally upregulated
CXCL13|10563	218.783	-1.26914	0.4448	-2.85328	0.004327	0.00644808	TRUE	downregulated
TMEM173|340061	632.205	-0.399707	0.140149	-2.85202	0.00434426	0.00645797	FALSE	minimally downregulated
CX3CL1|6376	2099.42	-0.332463	0.117845	-2.82119	0.00478455	0.00709514	FALSE	minimally downregulated
GFI1|2672	21.1203	0.419737	0.149131	2.81455	0.00488463	0.00722593	FALSE	minimally upregulated
CXCL9|4283	211.172	0.856457	0.3046	2.81174	0.00492738	0.00727147	FALSE	minimally upregulated
FGR|2268	98.7387	0.320621	0.115353	2.77949	0.00544441	0.00801502	FALSE	minimally upregulated
SH3KBP1|30011	296.442	-0.259599	0.094514	-2.74667	0.00602029	0.0088414	FALSE	minimally downregulated
CD86|942	69.3878	0.322582	0.117778	2.7389	0.00616448	0.00903133	FALSE	minimally upregulated
PRKCQ|5588	34.9368	-0.517979	0.189395	-2.73491	0.00623975	0.00911964	FALSE	minimally downregulated
CCR2|729230	36.2674	-0.472174	0.172985	-2.72956	0.00634192	0.00924674	FALSE	minimally downregulated
CYBB|1536	285.623	-0.411444	0.151121	-2.72261	0.00647683	0.00942084	FALSE	minimally downregulated
UBA7|7318	1013.31	0.328335	0.120915	2.71543	0.00661904	0.00960471	FALSE	minimally upregulated
SYK|6850	365.751	-0.378949	0.139888	-2.70895	0.00674975	0.00977106	FALSE	minimally downregulated
RAC2|5880	269.546	0.266911	0.0992825	2.6884	0.0071796	0.0103686	FALSE	minimally upregulated
FCGR2C|9103	15.8659	-0.528822	0.198481	-2.66434	0.00771387	0.0111138	FALSE	minimally downregulated
BEND5|79656	97.2965	-0.302588	0.114874	-2.63408	0.00843647	0.0121262	FALSE	minimally downregulated
RIPK3|11035	55.3483	-0.466189	0.178184	-2.61633	0.00888805	0.0127451	FALSE	minimally downregulated
TLR4|7099	258	-0.495759	0.191195	-2.59294	0.00951591	0.0136134	FALSE	minimally downregulated
IL10RA|3587	196.917	0.28162	0.109511	2.57161	0.0101226	0.0144473	FALSE	minimally upregulated
PIK3CD|5293	197.091	-0.210528	0.0825513	-2.55027	0.0107639	0.0153251	FALSE	minimally downregulated
ACVRL1|94	470.589	-0.472813	0.185454	-2.54949	0.0107881	0.0153251	FALSE	minimally downregulated
TRAF1|7185	207.318	0.297537	0.117744	2.52699	0.0115045	0.0163048	FALSE	minimally upregulated
CFB|629	3692.99	0.724884	0.287038	2.52539	0.011557	0.0163411	FALSE	minimally upregulated
CCL4|6351	74.6498	0.478559	0.193743	2.47007	0.0135086	0.0190563	FALSE	minimally upregulated
SKAP1|8631	86.8635	-0.730465	0.296908	-2.46024	0.0138843	0.0195409	FALSE	minimally downregulated
IL6|3569	87.2814	-0.895077	0.371073	-2.41213	0.0158596	0.0222693	FALSE	minimally downregulated
OSM|5008	18.7962	0.586377	0.243509	2.40803	0.0160389	0.0224692	FALSE	minimally upregulated
GPR183|1880	135.675	-0.382827	0.160602	-2.3837	0.0171396	0.023956	FALSE	minimally downregulated
ADA|100	57.1546	0.284552	0.119467	2.38185	0.0172261	0.0240217	FALSE	minimally upregulated
IL1B|3553	44.3858	-0.611947	0.257146	-2.37977	0.0173235	0.0241023	FALSE	minimally downregulated
ADCY6|112	1666.63	0.395296	0.167351	2.36207	0.0181731	0.0252266	FALSE	minimally upregulated
NAALADL1|10004	119.14	0.345561	0.146995	2.35084	0.018731	0.0259418	FALSE	minimally upregulated
ESAM|90952	380.659	0.29043	0.125033	2.32283	0.0201884	0.0278967	FALSE	minimally upregulated
C5AR1|728	100.223	0.382666	0.165228	2.31598	0.0205592	0.0283446	FALSE	minimally upregulated
S100A9|6280	229.468	0.607283	0.26612	2.28199	0.02249	0.0309364	FALSE	minimally upregulated
JAM3|83700	1771.83	-0.400487	0.177967	-2.25035	0.0244268	0.0335249	FALSE	minimally downregulated
SH2D1A|4068	23.7121	0.4584	0.205149	2.23447	0.0254523	0.0348536	FALSE	minimally upregulated
F5|2153	957.267	0.88288	0.396514	2.2266	0.0259737	0.0354877	FALSE	minimally upregulated
ADRB2|154	525.937	0.537251	0.244999	2.19287	0.0283167	0.0386022	FALSE	minimally upregulated
FCGR3A|2214	263.531	0.300424	0.13762	2.183	0.0290356	0.0394937	FALSE	minimally upregulated
EGR1|1958	11116.7	-0.595728	0.275925	-2.15902	0.0308485	0.0418658	FALSE	minimally downregulated
RASSF4|83937	398.972	-0.428517	0.198705	-2.15654	0.0310412	0.0420335	FALSE	minimally downregulated
SPAG4|6676	52.3599	0.481909	0.223809	2.15322	0.0313014	0.0422916	FALSE	minimally upregulated
ICAM4|3386	13.9266	0.490041	0.232043	2.11185	0.034699	0.0467783	FALSE	minimally upregulated
B2M|567	44943.2	0.272002	0.130695	2.0812	0.0374157	0.0503291	FALSE	not DE
CCR1|1230	41.5126	-0.312374	0.15206	-2.05427	0.0399492	0.0536184	FALSE	not DE
CXCR4|7852	766.084	0.308002	0.150278	2.04955	0.0404083	0.0541151	FALSE	not DE
MNDA|4332	62.2364	-0.347182	0.172039	-2.01805	0.0435865	0.0582431	FALSE	not DE
IL16|3603	210.786	-0.167793	0.0834068	-2.01174	0.0442469	0.0589959	FALSE	not DE
TUBA4A|7277	1280.92	-0.322784	0.161059	-2.00414	0.0450556	0.0599426	FALSE	not DE
CD28|940	28.57	0.416307	0.20822	1.99936	0.0455691	0.0604935	FALSE	not DE
RSAD2|91543	103.224	-0.248169	0.1244	-1.99493	0.0460504	0.0609992	FALSE	not DE
FCGR2A|2212	219.974	0.250575	0.12626	1.9846	0.0471895	0.0623723	FALSE	not DE
FASLG|356	6.21133	0.475269	0.243315	1.95331	0.0507835	0.0669769	FALSE	not DE
RASGRP3|25780	58.5219	-0.245993	0.126715	-1.94131	0.0522207	0.0687234	FALSE	not DE
CD207|50489	80.6889	-0.421678	0.217499	-1.93875	0.0525313	0.0689827	FALSE	not DE
SLC2A6|11182	46.4713	0.286602	0.14862	1.92842	0.0538024	0.0704996	FALSE	not DE
CD22|933	53.6065	-0.417933	0.217415	-1.92228	0.0545701	0.0710463	FALSE	not DE
CIITA|4261	119.933	-0.242414	0.126065	-1.92294	0.0544882	0.0710463	FALSE	not DE
MRC2|9902	1664.16	-0.240183	0.124936	-1.92245	0.0545491	0.0710463	FALSE	not DE
IL27RA|9466	201.239	-0.25671	0.133711	-1.91988	0.0548733	0.0712884	FALSE	not DE
HTR2B|3357	9.0912	-0.505153	0.270389	-1.86825	0.0617272	0.0800216	FALSE	not DE
C1orf175|374977	78.0558	-0.459157	0.245965	-1.86675	0.0619361	0.0801216	FALSE	not DE
C1S|716	4215.04	-0.246479	0.132503	-1.86018	0.0628603	0.0811445	FALSE	not DE
CA8|767	62.2384	-0.52079	0.280197	-1.85866	0.0630759	0.0812503	FALSE	not DE
ZMYM2|7750	1507.99	-0.29691	0.162962	-1.82196	0.0684606	0.0880001	FALSE	not DE
RAP1GAP2|23108	779.749	0.404112	0.221971	1.82057	0.0686726	0.0880864	FALSE	not DE
CFI|3426	240.985	-0.281756	0.15736	-1.79052	0.0733708	0.0939146	FALSE	not DE
NCF2|4688	71.2222	0.256229	0.143452	1.78616	0.0740726	0.0945579	FALSE	not DE
NLRC5|84166	236.325	0.218038	0.122118	1.78547	0.0741844	0.0945579	FALSE	not DE
PLAUR|5329	196.306	0.348466	0.195518	1.78227	0.0747058	0.0950233	FALSE	not DE
CCL21|6366	349.806	0.396143	0.22546	1.75704	0.0789102	0.100162	FALSE	not DE
CRTAM|56253	9.34165	0.362286	0.206692	1.75278	0.0796393	0.100876	FALSE	not DE
FOSB|2354	6005.73	-0.679878	0.393551	-1.72755	0.0840693	0.106266	FALSE	not DE
ITGAL|3683	145.585	0.245539	0.14227	1.72586	0.0843718	0.106428	FALSE	not DE
TEP1|7011	597.878	-0.201402	0.11832	-1.70217	0.0887227	0.111684	FALSE	not DE
CCR5|1234	64.8252	0.237112	0.140181	1.69147	0.090747	0.113996	FALSE	not DE
TNFSF12|8742	1048	0.22246	0.132436	1.67975	0.0930055	0.116384	FALSE	not DE
CD34|947	779.565	-0.203832	0.121356	-1.67962	0.0930308	0.116384	FALSE	not DE
IL15|3600	42.8282	0.19082	0.11391	1.67518	0.0938981	0.117228	FALSE	not DE
GPR18|2841	6.76222	0.335813	0.203889	1.64704	0.0995496	0.124029	FALSE	not DE
CYBA|1535	972.065	0.277424	0.175615	1.57973	0.114169	0.141952	FALSE	not DE
IKBKE|9641	150.761	-0.206315	0.131414	-1.56997	0.116422	0.144459	FALSE	not DE
CD1E|913	22.4637	-0.333423	0.213243	-1.56358	0.117916	0.145717	FALSE	not DE
ALOX15|246	60.0487	0.795823	0.508713	1.56439	0.117727	0.145717	FALSE	not DE
NPEPPS|9520	1904.22	-0.231113	0.148375	-1.55762	0.119322	0.147156	FALSE	not DE
ITGAM|3684	90.7714	-0.198074	0.128162	-1.5455	0.122226	0.150432	FALSE	not DE
CLEC10A|10462	76.6839	0.253934	0.165475	1.53458	0.124887	0.153397	FALSE	not DE
SRGN|5552	870.727	-0.180929	0.118564	-1.52599	0.127011	0.155691	FALSE	not DE
GHR|2690	933.627	0.365823	0.240702	1.51982	0.128556	0.157268	FALSE	not DE
HIC1|3090	185.505	0.218247	0.143976	1.51586	0.129555	0.158171	FALSE	not DE
TNFRSF12A|51330	390.071	0.30406	0.200868	1.51373	0.130094	0.158511	FALSE	not DE
TGFB1|7040	748.093	0.197208	0.130508	1.51108	0.130768	0.159014	FALSE	not DE
DAPK2|23604	280.72	0.338599	0.225684	1.50032	0.133531	0.16205	FALSE	not DE
IL2RA|3559	7.91957	0.345703	0.231564	1.49291	0.135462	0.164065	FALSE	not DE
CSF3|1440	32.1024	-0.541194	0.368603	-1.46823	0.142042	0.171693	FALSE	not DE
GNG11|2791	695.965	-0.260441	0.177979	-1.46333	0.143378	0.172964	FALSE	not DE
BTLA|151888	6.70149	0.341182	0.236701	1.4414	0.149471	0.179957	FALSE	not DE
IL2|3558	0.481206	0.746487	0.518398	1.43999	0.149871	0.180082	FALSE	not DE
S100A8|6279	66.9433	0.391211	0.27262	1.435	0.151286	0.181424	FALSE	not DE
IL10|3586	4.17384	-0.358974	0.252329	-1.42264	0.15484	0.18532	FALSE	not DE
FCN1|2219	43.1361	0.417732	0.298167	1.401	0.161214	0.192569	FALSE	not DE
SAMSN1|64092	50.6458	-0.254866	0.183403	-1.38965	0.164635	0.19627	FALSE	not DE
STEAP4|79689	7008.8	0.380857	0.274406	1.38793	0.165158	0.196509	FALSE	not DE
CD33|945	23.954	0.17696	0.129587	1.36557	0.172075	0.204339	FALSE	not DE
LY9|4063	22.4481	0.228175	0.16813	1.35713	0.174739	0.207097	FALSE	not DE
CXCR6|10663	53.4495	0.230589	0.172708	1.33514	0.18183	0.215083	FALSE	not DE
BTK|695	49.7215	0.15825	0.118786	1.33222	0.182788	0.215796	FALSE	not DE
LIF|3976	110.533	0.316456	0.238496	1.32688	0.184547	0.217451	FALSE	not DE
IL18|3606	118.679	0.220406	0.166995	1.31984	0.186889	0.219784	FALSE	not DE
GPR171|29909	13.2684	-0.284432	0.215727	-1.31848	0.187342	0.219892	FALSE	not DE
CSF1R|1436	577.016	-0.136101	0.105536	-1.28962	0.197183	0.230996	FALSE	not DE
TNFSF13B|10673	16.2082	0.215478	0.167618	1.28553	0.198607	0.232218	FALSE	not DE
BIRC3|330	353.112	-0.154537	0.122601	-1.26049	0.207492	0.242141	FALSE	not DE
FOXP3|50943	21.752	-0.277318	0.220568	-1.25729	0.208648	0.243022	FALSE	not DE
C10orf54|64115	954.679	-0.128409	0.105847	-1.21316	0.22507	0.261649	FALSE	not DE
CYP27A1|1593	2307.73	-0.280548	0.231545	-1.21164	0.225652	0.261825	FALSE	not DE
GADD45B|4616	2724.87	0.290598	0.24039	1.20886	0.226717	0.26256	FALSE	not DE
CCR7|1236	63.6052	0.277938	0.233612	1.18974	0.234149	0.270651	FALSE	not DE
CD40LG|959	10.1158	-0.260178	0.219466	-1.1855	0.235818	0.272063	FALSE	not DE
CXCL1|2919	168.867	0.331434	0.286963	1.15497	0.248103	0.285155	FALSE	not DE
CXCL2|2920	180.7	0.39218	0.339308	1.15582	0.247754	0.285155	FALSE	not DE
FCGR2B|2213	46.6769	0.241434	0.211221	1.14304	0.253021	0.290258	FALSE	not DE
IGSF6|10261	32.8292	-0.175579	0.155782	-1.12708	0.259708	0.297368	FALSE	not DE
SPOCK2|9806	585.078	0.219661	0.19637	1.11861	0.263307	0.300922	FALSE	not DE
GDF5|8200	32.5422	-0.254382	0.231785	-1.09749	0.272427	0.31076	FALSE	not DE
HLA-DPA1|3113	3051.52	0.100663	0.0927885	1.08486	0.277982	0.316504	FALSE	not DE
TNFRSF9|3604	1.90593	-0.363115	0.338773	-1.07185	0.283786	0.322508	FALSE	not DE
RASGRP2|10235	225.909	0.167489	0.158623	1.05589	0.291018	0.33011	FALSE	not DE
FBXO2|26232	362.561	0.189774	0.180235	1.05293	0.292375	0.331032	FALSE	not DE
SPN|6693	78.4874	-0.119735	0.114918	-1.04192	0.297451	0.336153	FALSE	not DE
GBP2|2634	1528.72	-0.0916399	0.0880928	-1.04027	0.298217	0.336393	FALSE	not DE
MAP3K14|9020	468.126	-0.128834	0.129269	-0.996633	0.318942	0.359106	FALSE	not DE
FLT3|2322	9.61665	-0.224187	0.228212	-0.982364	0.325921	0.366284	FALSE	not DE
SPIB|6689	36.4757	0.27402	0.2864	0.956773	0.338682	0.379923	FALSE	not DE
ARHGAP22|58504	95.9125	0.15091	0.159239	0.947695	0.343285	0.38315	FALSE	not DE
EGR2|1959	345.433	-0.237709	0.250883	-0.947492	0.343388	0.38315	FALSE	not DE
WSB1|26118	1303.25	0.16401	0.173121	0.947373	0.343449	0.38315	FALSE	not DE
CD8A|925	136.389	0.154858	0.16537	0.936433	0.34905	0.388686	FALSE	not DE
CD180|4064	31.9327	0.142108	0.154997	0.916846	0.359224	0.398555	FALSE	not DE
RASGRP1|10125	30.9083	-0.153251	0.16711	-0.917066	0.359108	0.398555	FALSE	not DE
RANBP2|5903	4122.23	-0.172239	0.189194	-0.910381	0.362621	0.401592	FALSE	not DE
A2M|2	12181	-0.139586	0.156745	-0.89053	0.373182	0.412535	FALSE	not DE
PDE3B|5140	752.379	0.21927	0.252569	0.868156	0.385309	0.425169	FALSE	not DE
IL4R|3566	1086.01	-0.0834055	0.0964529	-0.864728	0.387188	0.426468	FALSE	not DE
SLC16A3|9123	364.05	0.125282	0.151193	0.828624	0.407317	0.447828	FALSE	not DE
CD1C|911	31.8225	-0.147652	0.179221	-0.823855	0.410022	0.449988	FALSE	not DE
GBP5|115362	51.7481	0.165776	0.201851	0.821277	0.411489	0.450784	FALSE	not DE
F2R|2149	431.549	-0.14951	0.184181	-0.811755	0.416932	0.455926	FALSE	not DE
TLR9|54106	15.7544	0.109429	0.144103	0.759385	0.447622	0.488608	FALSE	not DE
IRF4|3662	19.7658	0.154663	0.219845	0.703509	0.481739	0.524905	FALSE	not DE
FPR1|2357	56.1763	0.15529	0.225785	0.687777	0.491593	0.534685	FALSE	not DE
CTSK|1513	528.677	0.0799691	0.125756	0.635908	0.524836	0.569822	FALSE	not DE
CD96|10225	53.5465	-0.101958	0.16104	-0.633124	0.526653	0.570775	FALSE	not DE
VAV1|7409	108.857	-0.0850706	0.135403	-0.628276	0.529823	0.57319	FALSE	not DE
CXCL3|2921	23.9876	0.21815	0.348751	0.625517	0.531632	0.574124	FALSE	not DE
SELP|6403	260.036	-0.0837032	0.13511	-0.619517	0.535576	0.577359	FALSE	not DE
HABP4|22927	447.173	0.0716079	0.120606	0.593732	0.552691	0.594754	FALSE	not DE
XAF1|54739	340.628	0.0875529	0.152537	0.57398	0.565982	0.60798	FALSE	not DE
IFI44L|10964	188.448	0.11339	0.198594	0.570966	0.568023	0.609097	FALSE	not DE
C3|718	3353.59	0.10572	0.186732	0.566162	0.571284	0.61044	FALSE	not DE
HCK|3055	133.296	0.0615742	0.108576	0.567105	0.570643	0.61044	FALSE	not DE
CTSC|1075	558.924	-0.0678121	0.120904	-0.560876	0.574882	0.610781	FALSE	not DE
CD244|51744	13.3858	0.0784526	0.140146	0.559792	0.575621	0.610781	FALSE	not DE
HDC|3067	21.3145	0.128118	0.228208	0.561411	0.574518	0.610781	FALSE	not DE
VILL|50853	524.367	-0.104227	0.186142	-0.559936	0.575523	0.610781	FALSE	not DE
ITK|3702	35.4582	-0.109554	0.212641	-0.515209	0.606407	0.641257	FALSE	not DE
DEFB1|1672	171.355	0.135725	0.26347	0.515145	0.606452	0.641257	FALSE	not DE
KYNU|8942	15.9803	-0.0992299	0.197515	-0.502392	0.615392	0.649581	FALSE	not DE
TEC|7006	44.4836	0.0952266	0.198907	0.478749	0.632117	0.666078	FALSE	not DE
DOCK4|9732	367.399	0.0855118	0.187151	0.456913	0.647734	0.681353	FALSE	not DE
ITGB7|3695	95.0358	-0.0723678	0.162077	-0.446504	0.655233	0.688052	FALSE	not DE
TBXA2R|6915	54.091	0.0668878	0.154642	0.432533	0.665354	0.697474	FALSE	not DE
APBB1IP|54518	82.9142	-0.0524715	0.12299	-0.42663	0.669649	0.700768	FALSE	not DE
ADAMDEC1|27299	17.5478	0.121721	0.287163	0.423876	0.671657	0.701662	FALSE	not DE
F10|2159	242.76	0.0774192	0.187031	0.413938	0.67892	0.708033	FALSE	not DE
HLA-DRA|3122	6395.39	0.0430781	0.105342	0.408935	0.682587	0.708828	FALSE	not DE
LILRB1|10859	39.4549	0.0535092	0.131109	0.408128	0.683179	0.708828	FALSE	not DE
CLEC7A|64581	42.0188	-0.0556676	0.136395	-0.408137	0.683173	0.708828	FALSE	not DE
PLEK|5341	110.789	-0.0496924	0.143755	-0.345674	0.729587	0.755689	FALSE	not DE
IFNG|3458	2.14648	0.131087	0.422725	0.310101	0.756484	0.782215	FALSE	not DE
PLEKHO2|80301	866.203	-0.0303069	0.102339	-0.296143	0.767121	0.791867	FALSE	not DE
FPR3|2359	69.6702	0.0401999	0.140268	0.286594	0.774423	0.79805	FALSE	not DE
RUNX3|864	119.827	0.0443758	0.158318	0.280294	0.779252	0.801018	FALSE	not DE
TPO|7173	5.43913	0.133949	0.479419	0.279398	0.779939	0.801018	FALSE	not DE
STAT5A|6776	750.383	-0.0317733	0.118808	-0.267435	0.789134	0.809096	FALSE	not DE
SELL|6402	97.7235	-0.052482	0.208961	-0.251157	0.801693	0.820588	FALSE	not DE
TRAT1|50852	7.76174	-0.0581655	0.282028	-0.20624	0.836603	0.854705	FALSE	not DE
NR4A1|3164	16088.7	-0.0556432	0.271879	-0.204662	0.837836	0.854705	FALSE	not DE
C13orf18|80183	41.3849	0.0283706	0.140915	0.201332	0.840439	0.855925	FALSE	not DE
PRR5L|79899	57.9392	0.0164306	0.0840324	0.195527	0.84498	0.859111	FALSE	not DE
SERPING1|710	4980.14	-0.0214696	0.112221	-0.191316	0.848278	0.861023	FALSE	not DE
ADCY1|107	289.373	0.049137	0.26754	0.183662	0.854278	0.865669	FALSE	not DE
CSF3R|1441	65.3632	0.0153542	0.141029	0.108873	0.913304	0.923941	FALSE	not DE
PDE1B|5153	40.5314	0.0154761	0.154405	0.10023	0.920162	0.929333	FALSE	not DE
GUCY1A3|2982	2736.99	0.016135	0.231299	0.0697583	0.944386	0.952217	FALSE	not DE
MS4A1|931	29.5549	0.020585	0.360673	0.0570738	0.954486	0.960807	FALSE	not DE
S100B|6285	115.995	0.0130542	0.264503	0.0493538	0.960637	0.965401	FALSE	not DE
GPR65|8477	28.1294	0.00529401	0.132346	0.0400013	0.968092	0.971287	FALSE	not DE
CCR6|1235	29.7096	0.00480176	0.142037	0.0338065	0.973031	0.974634	FALSE	not DE
HLA-DQA1|3117	704.324	0.00128941	0.150782	0.00855152	0.993177	0.993177	FALSE	not DE

## Sheet: DESeq_PRAD_CL3_normal
Gene	baseMean	log2FoldChange	lfcSE	stat	pvalue	padj	threshold	Expression vs Norm
ANGPT1|284	707.273	-2.64811	0.157237	-16.8415	1.2104e-63	7.35922e-61	TRUE	downregulated
CAV1|857	3348.34	-2.42468	0.158506	-15.2971	7.99617e-53	2.43083e-50	TRUE	downregulated
CXCR2|3579	52.3609	-3.72074	0.244963	-15.189	4.1856e-52	8.48281e-50	TRUE	downregulated
FBXO17|115290	365.516	-2.06291	0.141138	-14.6162	2.21308e-48	3.36388e-46	TRUE	downregulated
SP140|11262	59.3319	1.79199	0.127654	14.0379	9.14324e-45	1.11182e-42	TRUE	upregulated
NT5E|4907	468.228	-1.57929	0.114046	-13.8478	1.31159e-43	1.32908e-41	TRUE	downregulated
ITGAX|3687	193.496	1.54552	0.114023	13.5545	7.44873e-42	6.46976e-40	TRUE	upregulated
TIGIT|201633	55.5651	2.087	0.155105	13.4554	2.86132e-41	2.1746e-39	TRUE	upregulated
CD6|923	143.034	1.75181	0.131903	13.2811	2.9815e-40	2.01417e-38	TRUE	upregulated
MAP4K1|11184	111.162	1.58774	0.11979	13.2543	4.25938e-40	2.5897e-38	TRUE	upregulated
CTF1|1489	271.149	-2.00498	0.151581	-13.2271	6.12082e-40	3.38315e-38	TRUE	downregulated
ZAP70|7535	96.6464	1.92139	0.149566	12.8464	9.00558e-38	4.21184e-36	TRUE	upregulated
PLEKHG3|26030	892.539	-1.72336	0.134125	-12.849	8.71686e-38	4.21184e-36	TRUE	downregulated
SIRPG|55423	37.6426	1.87634	0.149351	12.5633	3.36034e-36	1.45935e-34	TRUE	upregulated
ACAP1|9744	144.693	1.38746	0.111458	12.4482	1.42993e-35	5.60425e-34	TRUE	upregulated
VCL|7414	6998.94	-1.85881	0.149353	-12.4458	1.4748e-35	5.60425e-34	TRUE	downregulated
CD37|951	337.512	1.48393	0.11953	12.4147	2.17455e-35	7.77721e-34	TRUE	upregulated
CD247|919	82.081	1.32724	0.107226	12.3779	3.44254e-35	1.1133e-33	TRUE	upregulated
CLU|1191	39452.6	-3.29362	0.266196	-12.3729	3.66219e-35	1.1133e-33	TRUE	downregulated
EHD2|30846	2635.11	-1.71523	0.13859	-12.3763	3.51197e-35	1.1133e-33	TRUE	downregulated
CD27|939	128.611	1.85727	0.152295	12.1952	3.29567e-34	9.54174e-33	TRUE	upregulated
ITGA2|3673	880.87	-2.08044	0.171011	-12.1656	4.74111e-34	1.31027e-32	TRUE	downregulated
ZBP1|81030	25.4716	2.26224	0.18624	12.1469	5.95664e-34	1.57394e-32	TRUE	upregulated
LILRB4|11006	130.838	1.59593	0.131423	12.1435	6.21292e-34	1.57394e-32	TRUE	upregulated
TUBA4A|7277	1212.43	-1.85641	0.154792	-11.9929	3.87206e-33	9.41684e-32	TRUE	downregulated
IRAK3|11213	273.231	-1.38496	0.115864	-11.9534	6.23357e-33	1.35357e-31	TRUE	downregulated
IL2RA|3559	24.3264	1.97661	0.165332	11.9554	6.08342e-33	1.35357e-31	TRUE	upregulated
SLC8A1|6546	1151.98	-1.8396	0.153897	-11.9535	6.2262e-33	1.35357e-31	TRUE	downregulated
CD5|921	119.259	1.64709	0.138786	11.8679	1.73872e-32	3.64531e-31	TRUE	upregulated
DGKG|1608	65.2682	-2.25732	0.190482	-11.8506	2.13714e-32	4.33127e-31	TRUE	downregulated
FGF2|2247	396.864	-1.61324	0.136828	-11.7902	4.383e-32	8.59634e-31	TRUE	downregulated
LTB|4050	193.384	2.22292	0.188656	11.783	4.77791e-32	9.07804e-31	TRUE	upregulated
PDGFC|56034	848.246	-1.4525	0.12393	-11.7203	1.00335e-31	1.8486e-30	TRUE	downregulated
IL21R|50615	37.4201	1.95004	0.169802	11.4842	1.58401e-30	2.83258e-29	TRUE	upregulated
IL12RB1|3594	33.1093	1.24136	0.108706	11.4194	3.34393e-30	5.80889e-29	TRUE	upregulated
ITGAL|3683	317.891	1.31703	0.115685	11.3846	4.99143e-30	8.42997e-29	TRUE	upregulated
ITGA3|3675	2223.37	-1.4856	0.131771	-11.274	1.76296e-29	2.89697e-28	TRUE	downregulated
BEND5|79656	97.1229	-1.50482	0.133705	-11.2548	2.19345e-29	3.50953e-28	TRUE	downregulated
ADCY5|111	550.523	-1.86244	0.165556	-11.2496	2.32704e-29	3.6278e-28	TRUE	downregulated
GBP5|115362	147.24	1.77524	0.158199	11.2216	3.1949e-29	4.85624e-28	TRUE	upregulated
KCNMB1|3779	1608.5	-2.23383	0.199133	-11.2178	3.33615e-29	4.94726e-28	TRUE	downregulated
P2RX1|5023	297.978	-2.75021	0.245481	-11.2034	3.92462e-29	5.68135e-28	TRUE	downregulated
SMAD3|4088	1367.98	-1.04203	0.0931487	-11.1867	4.7372e-29	6.69818e-28	TRUE	downregulated
CD4|920	629.914	0.855981	0.0769289	11.1269	9.27858e-29	1.28213e-27	FALSE	minimally upregulated
PDE6G|5148	8.05446	1.83769	0.165414	11.1096	1.12618e-28	1.5216e-27	TRUE	upregulated
CTLA4|1493	29.5263	2.02863	0.183277	11.0687	1.77987e-28	2.35252e-27	TRUE	upregulated
CNTFR|1271	120.806	-2.67263	0.241588	-11.0628	1.90142e-28	2.4597e-27	TRUE	downregulated
NAALADL1|10004	98.4742	-1.39963	0.126683	-11.0482	2.23552e-28	2.83165e-27	TRUE	downregulated
CCL22|6367	75.0983	1.76887	0.161532	10.9505	6.6054e-28	8.19609e-27	TRUE	upregulated
ASB2|51676	638.689	-1.95666	0.178793	-10.9437	7.12547e-28	8.66457e-27	TRUE	downregulated
FGF7|2252	354.281	-1.63923	0.150219	-10.9123	1.00682e-27	1.20028e-26	TRUE	downregulated
PVRIG|79037	68.4401	1.12739	0.10337	10.9063	1.07559e-27	1.25762e-26	TRUE	upregulated
ST6GALNAC4|27090	435.455	-2.37784	0.219951	-10.8107	3.06181e-27	3.51241e-26	TRUE	downregulated
CD40|958	475.778	-1.26619	0.117431	-10.7824	4.16793e-27	4.69278e-26	TRUE	downregulated
AIM2|9447	16.604	2.02844	0.188178	10.7793	4.30994e-27	4.76444e-26	TRUE	upregulated
JAK3|3718	216.095	1.03916	0.0966479	10.752	5.79957e-27	6.29667e-26	TRUE	upregulated
TSLP|85480	129.548	-2.24882	0.20925	-10.747	6.12013e-27	6.52813e-26	TRUE	downregulated
NOS1|4842	49.461	-3.32411	0.309625	-10.7359	6.90282e-27	7.23606e-26	TRUE	downregulated
CCND2|894	2023.2	-1.82372	0.170349	-10.7058	9.56178e-27	9.8535e-26	TRUE	downregulated
PDE2A|5138	333.99	-1.48361	0.139175	-10.66	1.56534e-26	1.58621e-25	TRUE	downregulated
MRVI1|10335	2155.85	-1.69446	0.160964	-10.527	6.48897e-26	6.46769e-25	TRUE	downregulated
SELPLG|6404	283.706	0.768702	0.0730668	10.5205	6.94795e-26	6.81348e-25	FALSE	minimally upregulated
CHST15|51363	640.776	-1.24202	0.118181	-10.5095	7.80784e-26	7.53518e-25	TRUE	downregulated
C10orf54|64115	1006.64	-0.980831	0.0935767	-10.4816	1.0499e-25	9.97407e-25	FALSE	minimally downregulated
ITK|3702	94.0112	1.4603	0.139655	10.4564	1.36927e-25	1.26138e-24	TRUE	upregulated
FGFR1|2260	2256.22	-1.34391	0.128516	-10.4571	1.35914e-25	1.26138e-24	TRUE	downregulated
WAS|7454	157.621	0.765809	0.0733023	10.4473	1.50803e-25	1.36848e-24	FALSE	minimally upregulated
PLA2G4A|5321	775.772	-2.8909	0.278357	-10.3856	2.8837e-25	2.57837e-24	TRUE	downregulated
ITGB3|3690	244.414	-1.86773	0.180319	-10.3579	3.85254e-25	3.35268e-24	TRUE	downregulated
PRKG1|5592	105.871	-2.05496	0.198399	-10.3577	3.85999e-25	3.35268e-24	TRUE	downregulated
JAM3|83700	1773.46	-1.63448	0.157945	-10.3484	4.25358e-25	3.6425e-24	TRUE	downregulated
HLA-DOB|3112	45.8576	1.59689	0.156162	10.2259	1.5188e-24	1.28254e-23	TRUE	upregulated
TGFBR2|7048	2390.28	-0.982285	0.0962268	-10.208	1.82545e-24	1.52037e-23	FALSE	minimally downregulated
MMP9|4318	330.859	2.56076	0.251174	10.1952	2.08413e-24	1.71236e-23	TRUE	upregulated
ADCY3|109	798.941	-0.939273	0.0925182	-10.1523	3.23633e-24	2.62359e-23	FALSE	minimally downregulated
CXCR3|2833	44.3399	1.4579	0.143715	10.1444	3.51013e-24	2.8081e-23	TRUE	upregulated
TNFSF12|8742	935.075	-1.23273	0.122151	-10.0918	6.0032e-24	4.74019e-23	TRUE	downregulated
BTLA|151888	18.4306	1.75936	0.174404	10.0878	6.25506e-24	4.87574e-23	TRUE	upregulated
CD3D|915	102.482	1.33638	0.132712	10.0697	7.52032e-24	5.78779e-23	TRUE	upregulated
HCLS1|3059	543.794	0.736671	0.0732822	10.0525	8.95409e-24	6.80511e-23	FALSE	minimally upregulated
RAC2|5880	470.412	0.866679	0.0864035	10.0306	1.11834e-23	8.39448e-23	FALSE	minimally upregulated
CXCR5|643	44.3613	2.38307	0.238114	10.0081	1.40436e-23	1.04128e-22	TRUE	upregulated
PDCD1|5133	34.1746	1.55159	0.155127	10.0021	1.49169e-23	1.09271e-22	TRUE	upregulated
STAT4|6775	41.2589	1.11564	0.111578	9.99877	1.54294e-23	1.1168e-22	TRUE	upregulated
CD2|914	211.942	1.20064	0.120302	9.98026	1.85979e-23	1.3303e-22	TRUE	upregulated
PSTPIP1|9051	66.2722	0.965536	0.0968654	9.96781	2.10836e-23	1.49056e-22	FALSE	minimally upregulated
P2RY2|5029	50.6564	-2.16271	0.217255	-9.95473	2.40476e-23	1.68057e-22	TRUE	downregulated
CD72|971	43.0049	1.21333	0.122048	9.94143	2.7484e-23	1.8989e-22	TRUE	upregulated
SLAMF8|56833	155.712	1.21807	0.122768	9.9217	3.34999e-23	2.28853e-22	TRUE	upregulated
SLAMF1|6504	28.4922	1.43902	0.14668	9.81057	1.01389e-22	6.84942e-22	TRUE	upregulated
TLR3|7098	244.519	-1.23244	0.125653	-9.80832	1.03683e-22	6.92742e-22	TRUE	downregulated
PIK3R5|23533	96.027	1.0473	0.106962	9.79139	1.22602e-22	8.10238e-22	TRUE	upregulated
SIGLEC1|6614	93.7393	1.76165	0.180109	9.78104	1.35808e-22	8.87861e-22	TRUE	upregulated
IL10RA|3587	349.907	0.919504	0.0941427	9.76713	1.55797e-22	1.00771e-21	FALSE	minimally upregulated
IL33|90865	722.706	-1.16563	0.119815	-9.72862	2.27657e-22	1.457e-21	TRUE	downregulated
PRKCB|5579	549.587	-1.45985	0.151206	-9.65474	4.69338e-22	2.97247e-21	TRUE	downregulated
LY9|4063	48.9931	1.29104	0.134374	9.6078	7.41144e-22	4.64552e-21	TRUE	upregulated
NLRC5|84166	475.293	1.13655	0.118458	9.59451	8.43172e-22	5.23111e-21	TRUE	upregulated
CFH|3075	871.516	-0.999314	0.104316	-9.57965	9.73708e-22	5.97995e-21	FALSE	minimally downregulated
GNG11|2791	665.255	-1.60932	0.169076	-9.51834	1.75971e-21	1.06991e-20	TRUE	downregulated
SIT1|27240	42.9367	1.44893	0.152857	9.47897	2.56807e-21	1.54593e-20	TRUE	upregulated
KLHL13|90293	276.124	-1.43466	0.151521	-9.46838	2.84227e-21	1.69421e-20	TRUE	downregulated
CD3E|916	304.404	1.14625	0.121204	9.45722	3.16252e-21	1.86681e-20	TRUE	upregulated
TBX21|30009	16.5913	1.20941	0.12794	9.45296	3.29368e-21	1.92553e-20	TRUE	upregulated
SH2D1A|4068	50.7132	1.41295	0.1503	9.40088	5.41101e-21	3.13323e-20	TRUE	upregulated
CD96|10225	119.046	1.11398	0.118715	9.38367	6.37185e-21	3.65479e-20	TRUE	upregulated
KIT|3815	354.557	-1.84349	0.196522	-9.38055	6.56292e-21	3.72921e-20	TRUE	downregulated
BCL2|596	967.223	-1.41587	0.151014	-9.37574	6.86893e-21	3.86695e-20	TRUE	downregulated
APOBEC3G|60489	537.818	-2.02766	0.216436	-9.36841	7.36325e-21	4.10721e-20	TRUE	downregulated
UBASH3A|53347	26.4448	1.53675	0.164266	9.35522	8.34275e-21	4.61127e-20	TRUE	upregulated
PTPRCAP|5790	227.337	1.25621	0.134303	9.35353	8.4771e-21	4.64331e-20	TRUE	upregulated
SELL|6402	244.487	1.40437	0.150536	9.32914	1.06732e-20	5.794e-20	TRUE	upregulated
ITGA1|3672	1454.06	-1.42833	0.153395	-9.31143	1.26117e-20	6.78578e-20	TRUE	downregulated
FBXO2|26232	301.029	-1.67198	0.179703	-9.30415	1.35073e-20	7.20261e-20	TRUE	downregulated
VILL|50853	478.041	-1.72454	0.18537	-9.30324	1.36234e-20	7.20261e-20	TRUE	downregulated
MS4A1|931	151.191	2.72149	0.292919	9.29095	1.52924e-20	8.01532e-20	TRUE	upregulated
TRAT1|50852	21.8417	1.54995	0.168841	9.17991	4.31442e-20	2.24202e-19	TRUE	upregulated
TRPC6|7225	105.453	-1.87338	0.204193	-9.17455	4.53475e-20	2.33655e-19	TRUE	downregulated
NGFR|4804	662.049	-1.62076	0.176803	-9.16703	4.86248e-20	2.48436e-19	TRUE	downregulated
CD79A|973	201.236	2.4078	0.26404	9.11905	7.57846e-20	3.83975e-19	TRUE	upregulated
SH2D2A|9047	42.9919	1.19265	0.130848	9.11479	7.88256e-20	3.96082e-19	TRUE	upregulated
LEPR|3953	471.406	-1.15521	0.126918	-9.10199	8.86934e-20	4.42013e-19	TRUE	downregulated
MASP1|5648	1516.94	-1.9603	0.215411	-9.10024	9.01318e-20	4.4553e-19	TRUE	downregulated
IL6ST|3572	1477.34	-1.54709	0.170067	-9.09698	9.28746e-20	4.55385e-19	TRUE	downregulated
RHOB|388	15094.4	-1.58989	0.176114	-9.02762	1.75451e-19	8.53392e-19	TRUE	downregulated
ITGA5|3678	3314.88	-1.73421	0.192296	-9.01845	1.90766e-19	9.20521e-19	TRUE	downregulated
S100B|6285	97.8441	-1.89245	0.209907	-9.01568	1.95655e-19	9.3668e-19	TRUE	downregulated
EFNA5|1946	332.08	-1.45767	0.161926	-9.00207	2.21507e-19	1.05216e-18	TRUE	downregulated
TNFRSF10D|8793	129.076	-1.53688	0.17169	-8.95149	3.50725e-19	1.65303e-18	TRUE	downregulated
IRF4|3662	54.2513	1.68578	0.188549	8.94079	3.86412e-19	1.80722e-18	TRUE	upregulated
ATP1B2|482	149.279	-1.61483	0.181303	-8.90681	5.25218e-19	2.43765e-18	TRUE	downregulated
NCF1|653361	64.1541	1.12148	0.126294	8.8799	6.69184e-19	3.0823e-18	TRUE	upregulated
DOCK2|1794	260.076	1.01624	0.114608	8.86707	7.50929e-19	3.43282e-18	TRUE	upregulated
PLEK|5341	242.702	1.13572	0.128258	8.85499	8.36927e-19	3.7974e-18	TRUE	upregulated
TMEM156|80008	16.9073	1.40169	0.158353	8.85166	8.62272e-19	3.88342e-18	TRUE	upregulated
TBXA2R|6915	50.607	-1.25559	0.141951	-8.84529	9.12888e-19	4.08115e-18	TRUE	downregulated
CD68|968	904.527	0.959386	0.108538	8.83916	9.64408e-19	4.28e-18	FALSE	minimally upregulated
CXCL9|4283	593.128	2.22693	0.252841	8.80762	1.27832e-18	5.63204e-18	TRUE	upregulated
NCAM1|4684	565.717	-2.15404	0.244727	-8.80178	1.34664e-18	5.89034e-18	TRUE	downregulated
ISG15|9636	1409.76	2.44006	0.277851	8.78192	1.60701e-18	6.97901e-18	TRUE	upregulated
LCK|3932	189.132	1.07913	0.123167	8.76152	1.92643e-18	8.30687e-18	TRUE	upregulated
PLEKHO2|80301	940.063	-0.745106	0.0854731	-8.71743	2.84581e-18	1.21849e-17	FALSE	minimally downregulated
ICOS|29851	24.3772	1.9083	0.219397	8.69792	3.38032e-18	1.43723e-17	TRUE	upregulated
CD40LG|959	28.4018	1.46778	0.169977	8.6352	5.86249e-18	2.46293e-17	TRUE	upregulated
CD28|940	62.3736	1.43841	0.166579	8.63498	5.87375e-18	2.46293e-17	TRUE	upregulated
ATP1B1|481	2636.37	-1.57093	0.182049	-8.62915	6.18097e-18	2.57399e-17	TRUE	downregulated
CCR5|1234	119.123	0.947167	0.11018	8.59655	8.21476e-18	3.39767e-17	FALSE	minimally upregulated
EBI3|10148	42.6446	0.891931	0.103883	8.58592	9.01142e-18	3.70199e-17	FALSE	minimally upregulated
UBR1|197131	983.376	-0.922063	0.107448	-8.58149	9.36499e-18	3.82142e-17	FALSE	minimally downregulated
APOB|338	22.2456	-2.13723	0.249363	-8.57075	1.0281e-17	4.16724e-17	TRUE	downregulated
STAT5A|6776	787.205	-0.865326	0.101051	-8.56324	1.09742e-17	4.41877e-17	FALSE	minimally downregulated
SPN|6693	155.924	0.870215	0.102168	8.51747	1.63081e-17	6.48061e-17	FALSE	minimally upregulated
C1orf54|79630	145.925	-1.12914	0.132556	-8.51822	1.62029e-17	6.48061e-17	TRUE	downregulated
ST8SIA1|6489	254.096	-1.42468	0.168127	-8.47381	2.37495e-17	9.37641e-17	TRUE	downregulated
ITGB2|3689	912.354	0.843128	0.099923	8.43778	3.23426e-17	1.26866e-16	FALSE	minimally upregulated
LAT|27040	116.294	0.937407	0.111613	8.39872	4.51378e-17	1.75922e-16	FALSE	minimally upregulated
P2RY12|64805	23.1554	-1.35843	0.162263	-8.37173	5.67766e-17	2.19874e-16	TRUE	downregulated
IL2RG|3561	399.019	1.25621	0.150279	8.35917	6.3161e-17	2.4305e-16	TRUE	upregulated
CCL19|6363	407.059	1.85909	0.223482	8.31874	8.88999e-17	3.39944e-16	TRUE	upregulated
F10|2159	215.672	-1.52208	0.18347	-8.29609	1.07595e-16	4.08863e-16	TRUE	downregulated
GZMK|3003	115.291	1.40184	0.169328	8.27884	1.24382e-16	4.69715e-16	TRUE	upregulated
GFI1|2672	34.8095	0.895094	0.108238	8.26972	1.34275e-16	5.03946e-16	FALSE	minimally upregulated
KPNA5|3841	101.692	-1.1221	0.135812	-8.26214	1.43088e-16	5.33728e-16	TRUE	downregulated
GZMA|3001	78.5484	0.995723	0.121228	8.21362	2.1462e-16	7.95664e-16	FALSE	minimally upregulated
IL1RL1|9173	38.9429	-2.75884	0.336137	-8.20748	2.25883e-16	8.32344e-16	TRUE	downregulated
L1CAM|3897	157.754	-2.2177	0.270789	-8.18975	2.61774e-16	9.58785e-16	TRUE	downregulated
FYB|2533	302.111	0.824128	0.100866	8.1705	3.07108e-16	1.11809e-15	FALSE	minimally upregulated
EOMES|8320	22.5824	1.66552	0.204301	8.15228	3.57128e-16	1.29246e-15	TRUE	upregulated
EGFR|1956	1238	-1.24583	0.152848	-8.1508	3.6153e-16	1.30065e-15	TRUE	downregulated
RUNX3|864	191.499	0.812393	0.100547	8.07971	6.49188e-16	2.3218e-15	FALSE	minimally upregulated
KDR|3791	876.346	-1.32637	0.164981	-8.0395	9.02037e-16	3.20724e-15	TRUE	downregulated
GPR18|2841	14.1504	1.28755	0.160734	8.01047	1.1427e-15	4.03932e-15	TRUE	upregulated
VTCN1|79679	187.778	-2.26055	0.28268	-7.99683	1.27666e-15	4.48676e-15	TRUE	downregulated
ARHGAP22|58504	89.3872	-1.1239	0.140565	-7.9956	1.28943e-15	4.5056e-15	TRUE	downregulated
CD200|4345	318.116	-1.12743	0.141449	-7.97061	1.57887e-15	5.48544e-15	TRUE	downregulated
DOK2|9046	88.9292	0.836563	0.10698	7.81981	5.29048e-15	1.8173e-14	FALSE	minimally upregulated
SIK1|150094	4142.37	-1.9847	0.253793	-7.82013	5.27687e-15	1.8173e-14	TRUE	downregulated
ACVRL1|94	502.746	-1.31446	0.168174	-7.81605	5.4508e-15	1.86184e-14	TRUE	downregulated
TNFRSF9|3604	7.16562	1.8591	0.238187	7.80521	5.94022e-15	2.01768e-14	TRUE	upregulated
PTPRC|5788	745.374	0.959032	0.123023	7.79555	6.41265e-15	2.14399e-14	FALSE	minimally upregulated
PDE5A|8654	2689.72	-1.45069	0.186094	-7.79545	6.41788e-15	2.14399e-14	TRUE	downregulated
IL4R|3566	1226.12	-0.655263	0.0840463	-7.79646	6.36698e-15	2.14399e-14	FALSE	minimally downregulated
CD3G|917	29.9119	1.18432	0.153183	7.73136	1.06404e-14	3.53518e-14	TRUE	upregulated
PTGIR|5739	11.8648	1.34938	0.1746	7.7284	1.08905e-14	3.59858e-14	TRUE	upregulated
TLR5|7100	219.288	-1.02481	0.133418	-7.68122	1.57587e-14	5.17906e-14	TRUE	downregulated
CAMK2A|815	22.3976	-2.3743	0.310523	-7.64613	2.07126e-14	6.77056e-14	TRUE	downregulated
P2RY10|27334	29.0266	1.25518	0.164371	7.63624	2.23656e-14	7.2718e-14	TRUE	upregulated
CCR4|1233	26.6209	1.59978	0.209988	7.61845	2.56736e-14	8.30296e-14	TRUE	upregulated
FPR3|2359	137.755	0.975643	0.129249	7.54857	4.40071e-14	1.41568e-13	FALSE	minimally upregulated
KIRREL|55243	205.031	-1.26602	0.168165	-7.52842	5.13594e-14	1.6435e-13	TRUE	downregulated
TNFRSF4|7293	35.9248	1.17963	0.157787	7.4761	7.65621e-14	2.43716e-13	TRUE	upregulated
FGFR2|2263	1564.37	-1.8171	0.243564	-7.46048	8.62065e-14	2.72987e-13	TRUE	downregulated
VPREB3|29802	28.287	1.86694	0.250521	7.45225	9.17642e-14	2.89081e-13	TRUE	upregulated
FES|2242	415.058	-0.930204	0.12505	-7.43864	1.01727e-13	3.18816e-13	FALSE	minimally downregulated
RUNX2|860	282.165	-1.1206	0.151288	-7.40706	1.2913e-13	4.02621e-13	TRUE	downregulated
CD7|924	113.724	0.885921	0.119997	7.38285	1.54936e-13	4.80618e-13	FALSE	minimally upregulated
ADAMDEC1|27299	54.348	1.90328	0.258168	7.37227	1.67748e-13	5.17721e-13	TRUE	upregulated
TGFB2|7042	872.707	-1.22042	0.165618	-7.36887	1.72082e-13	5.28413e-13	TRUE	downregulated
C1orf175|374977	78.3663	-1.74457	0.238635	-7.31062	2.65905e-13	8.12412e-13	TRUE	downregulated
DOCK10|55619	202.039	0.887358	0.121524	7.3019	2.83729e-13	8.62535e-13	FALSE	minimally upregulated
MET|4233	772.192	-1.26245	0.174393	-7.23909	4.51712e-13	1.36637e-12	TRUE	downregulated
AQP9|366	33.7872	-2.0183	0.278912	-7.23633	4.60985e-13	1.38752e-12	TRUE	downregulated
F2RL2|2151	26.6529	1.86504	0.258224	7.22259	5.10083e-13	1.52774e-12	TRUE	upregulated
TLR2|7097	298.978	-1.68197	0.233441	-7.20512	5.79906e-13	1.72835e-12	TRUE	downregulated
VAV3|10451	293.256	-1.38476	0.192498	-7.19364	6.30855e-13	1.87102e-12	TRUE	downregulated
HABP4|22927	457.422	-0.846975	0.117759	-7.19243	6.36462e-13	1.87849e-12	FALSE	minimally downregulated
KIF2A|3796	401.016	-0.764339	0.106689	-7.16421	7.82355e-13	2.29793e-12	FALSE	minimally downregulated
DOCK5|80005	508.46	-1.19205	0.166416	-7.16306	7.88944e-13	2.30614e-12	TRUE	downregulated
RASGRP1|10125	63.2968	0.923932	0.129249	7.14849	8.77408e-13	2.55246e-12	FALSE	minimally upregulated
CD180|4064	62.1353	1.00972	0.142938	7.06402	1.61751e-12	4.67038e-12	TRUE	upregulated
ENTPD1|953	981.389	-0.609722	0.0863171	-7.06374	1.62081e-12	4.67038e-12	FALSE	minimally downregulated
PLEKHF1|79156	431.222	-1.13027	0.161591	-6.99463	2.65966e-12	7.62771e-12	TRUE	downregulated
FCER1A|2205	88.5169	-1.16387	0.166702	-6.98174	2.9154e-12	8.32189e-12	TRUE	downregulated
JAM2|58494	211.71	-0.825327	0.119103	-6.92952	4.2228e-12	1.19975e-11	FALSE	minimally downregulated
MRC2|9902	1855.12	-0.884996	0.127765	-6.92673	4.30681e-12	1.21793e-11	FALSE	minimally downregulated
IL17B|27190	12.6453	-1.56243	0.226077	-6.91105	4.81094e-12	1.35419e-11	TRUE	downregulated
APBB1IP|54518	150.326	0.720592	0.104494	6.89602	5.34813e-12	1.49846e-11	FALSE	minimally upregulated
CD48|962	255.56	0.865435	0.125777	6.8807	5.95581e-12	1.66107e-11	FALSE	minimally upregulated
CFD|1675	696.913	-1.73276	0.252327	-6.86711	6.55146e-12	1.81885e-11	TRUE	downregulated
BTK|695	85.7288	0.759662	0.111456	6.81583	9.37203e-12	2.59009e-11	FALSE	minimally upregulated
HCST|10870	94.2759	0.685096	0.100602	6.80995	9.76323e-12	2.68599e-11	FALSE	minimally upregulated
MAP3K14|9020	527.455	-0.713011	0.105384	-6.76583	1.3255e-11	3.63019e-11	FALSE	minimally downregulated
CIITA|4261	232.477	0.747161	0.110747	6.74653	1.51424e-11	4.12852e-11	FALSE	minimally upregulated
GPR171|29909	30.4966	1.07293	0.159572	6.72381	1.77031e-11	4.80514e-11	TRUE	upregulated
C1QA|712	1174.26	0.658948	0.099144	6.64637	3.00404e-11	8.11758e-11	FALSE	minimally upregulated
FCGR3B|2215	22.001	-1.91408	0.288117	-6.6434	3.06526e-11	8.24636e-11	TRUE	downregulated
DEFB1|1672	137.263	-2.03262	0.30613	-6.63975	3.14223e-11	8.41619e-11	TRUE	downregulated
LILRB2|10288	58.9071	0.793212	0.119708	6.62622	3.44383e-11	9.16503e-11	FALSE	minimally upregulated
FAP|2191	112.85	1.59177	0.240235	6.62588	3.45196e-11	9.16503e-11	TRUE	upregulated
PYCARD|29108	272.836	-0.834852	0.127881	-6.52833	6.65049e-11	1.75804e-10	FALSE	minimally downregulated
GZMM|3004	33.8909	0.967215	0.148239	6.52472	6.81303e-11	1.79321e-10	FALSE	minimally upregulated
CSF2RB|1439	175.554	0.95141	0.145988	6.51704	7.17079e-11	1.87924e-10	FALSE	minimally upregulated
CRTAM|56253	17.6027	1.05852	0.162538	6.51246	7.39295e-11	1.92915e-10	TRUE	upregulated
BCL2A1|597	38.952	0.88997	0.136733	6.50881	7.57509e-11	1.96823e-10	FALSE	minimally upregulated
ZFPM2|23414	42.8916	-1.52356	0.234134	-6.50724	7.65452e-11	1.9804e-10	TRUE	downregulated
PTGER2|5732	221.196	-1.17258	0.180269	-6.50463	7.78862e-11	2.00656e-10	TRUE	downregulated
CCR6|1235	56.1738	0.8513	0.13259	6.42056	1.35776e-10	3.48321e-10	FALSE	minimally upregulated
UBR2|23304	855.882	-0.688855	0.107419	-6.41277	1.429e-10	3.65054e-10	FALSE	minimally downregulated
ETV3|2117	237.767	-1.01932	0.159291	-6.39908	1.56318e-10	3.97661e-10	TRUE	downregulated
FN1|2335	30952.5	-2.10425	0.32936	-6.38889	1.67096e-10	4.2331e-10	TRUE	downregulated
PIK3CA|5290	400.816	-0.694111	0.108729	-6.38387	1.72673e-10	4.35623e-10	FALSE	minimally downregulated
CD86|942	106.517	0.623245	0.0980766	6.35468	2.08864e-10	5.22589e-10	FALSE	minimally upregulated
ZFP36L2|678	5989.93	-0.676926	0.106516	-6.35518	2.0818e-10	5.22589e-10	FALSE	minimally downregulated
CXCR4|7852	1320.46	0.868144	0.136753	6.34828	2.17735e-10	5.42553e-10	FALSE	minimally upregulated
TMEM173|340061	761.352	-0.752011	0.118484	-6.34692	2.19664e-10	5.45124e-10	FALSE	minimally downregulated
GBP2|2634	1774.76	-0.568242	0.0902577	-6.29578	3.05855e-10	7.55934e-10	FALSE	minimally downregulated
HK3|3101	20.277	1.37822	0.219149	6.28893	3.19653e-10	7.86837e-10	TRUE	upregulated
CSF1|1435	432.121	-0.502522	0.079926	-6.28734	3.22951e-10	7.9175e-10	FALSE	minimally downregulated
CX3CL1|6376	2409.59	-0.88774	0.141409	-6.27783	3.43342e-10	8.38361e-10	FALSE	minimally downregulated
PLAU|5328	403.406	-0.891294	0.142536	-6.25309	4.02401e-10	9.7864e-10	FALSE	minimally downregulated
CEBPB|1051	984.572	-0.987641	0.158539	-6.22964	4.67512e-10	1.13246e-09	FALSE	minimally downregulated
RELT|84957	69.2505	0.753156	0.121158	6.21633	5.0893e-10	1.22789e-09	FALSE	minimally upregulated
TNFSF13B|10673	29.0078	0.861012	0.139157	6.18736	6.11813e-10	1.47029e-09	FALSE	minimally upregulated
PRKAR2A|5576	399.684	-0.922003	0.14931	-6.17511	6.6117e-10	1.58264e-09	FALSE	minimally downregulated
LILRB3|11025	26.701	0.875805	0.142677	6.13837	8.33724e-10	1.98786e-09	FALSE	minimally upregulated
FOXP3|50943	46.6583	0.986636	0.162234	6.08154	1.19031e-09	2.82699e-09	FALSE	minimally upregulated
MANEA|79694	433.4	-0.77857	0.128737	-6.04775	1.46887e-09	3.475e-09	FALSE	minimally downregulated
CFP|5199	37.1264	0.778546	0.128865	6.04158	1.52613e-09	3.59645e-09	FALSE	minimally upregulated
RIPK3|11035	66.1964	-0.846749	0.140292	-6.0356	1.58372e-09	3.71776e-09	FALSE	minimally downregulated
DENND5B|160518	233.71	-0.811712	0.135182	-6.00459	1.91818e-09	4.48558e-09	FALSE	minimally downregulated
ZBTB32|27033	8.53909	1.02989	0.17164	6.00027	1.96987e-09	4.58883e-09	TRUE	upregulated
CST7|8530	88.464	0.701325	0.117184	5.9848	2.16657e-09	5.02777e-09	FALSE	minimally upregulated
CD34|947	911.511	-0.65255	0.109365	-5.96672	2.42068e-09	5.5961e-09	FALSE	minimally downregulated
CCR7|1236	126.246	1.13197	0.190449	5.94372	2.78632e-09	6.41202e-09	TRUE	upregulated
FCER1G|2207	188.468	0.555726	0.0935057	5.94322	2.79471e-09	6.41202e-09	FALSE	minimally upregulated
DPEP2|64174	32.4621	0.717761	0.121217	5.92128	3.19448e-09	7.30168e-09	FALSE	minimally upregulated
ITGA4|3676	233.648	0.78319	0.132384	5.91606	3.29751e-09	7.50893e-09	FALSE	minimally upregulated
TEK|7010	253.269	-0.748669	0.12658	-5.91461	3.32656e-09	7.54681e-09	FALSE	minimally downregulated
TERT|7015	2.18851	2.62054	0.44602	5.8754	4.21836e-09	9.53444e-09	TRUE	upregulated
CEP110|11064	403.74	-0.577533	0.0984734	-5.86486	4.49514e-09	1.01224e-08	FALSE	minimally downregulated
TNFRSF1B|7133	610.762	0.394645	0.0675689	5.84063	5.2005e-09	1.16675e-08	FALSE	minimally upregulated
IL7R|3575	136.773	1.19727	0.205467	5.82705	5.64169e-09	1.25895e-08	TRUE	upregulated
CYP27A1|1593	2316.84	-1.41906	0.243561	-5.82628	5.66766e-09	1.25895e-08	TRUE	downregulated
MAN1A1|4121	655.187	-0.637932	0.109495	-5.82611	5.67356e-09	1.25895e-08	FALSE	minimally downregulated
IFI44L|10964	446.548	1.41741	0.244087	5.80698	6.36095e-09	1.40635e-08	TRUE	upregulated
TNFSF8|944	24.8296	0.902674	0.155544	5.80335	6.50013e-09	1.43191e-08	FALSE	minimally upregulated
JMJD1C|221037	1542.83	-0.600796	0.103687	-5.79433	6.85962e-09	1.50565e-08	FALSE	minimally downregulated
S100A8|6279	54.2678	-1.44391	0.249552	-5.786	7.20842e-09	1.57652e-08	TRUE	downregulated
RENBP|5973	115.331	1.0758	0.188447	5.70877	1.13798e-08	2.4799e-08	TRUE	upregulated
CD79B|974	131.531	0.971832	0.171219	5.67595	1.37921e-08	2.99486e-08	FALSE	minimally upregulated
REL|5966	84.047	-0.949142	0.167638	-5.66184	1.49762e-08	3.2404e-08	FALSE	minimally downregulated
LY96|23643	45.4185	0.847162	0.150796	5.61793	1.93261e-08	4.16676e-08	FALSE	minimally upregulated
SLC7A7|9056	131.087	0.559292	0.0999139	5.59774	2.17167e-08	4.66563e-08	FALSE	minimally upregulated
NUP153|9972	1202.06	-0.688546	0.123848	-5.5596	2.70397e-08	5.78878e-08	FALSE	minimally downregulated
STAT3|6774	6202.47	-0.615526	0.11102	-5.54429	2.95142e-08	6.29637e-08	FALSE	minimally downregulated
IL2RB|3560	271.271	0.641621	0.116002	5.53113	3.1818e-08	6.76411e-08	FALSE	minimally upregulated
LY86|9450	83.477	0.587746	0.106509	5.51829	3.42318e-08	7.25189e-08	FALSE	minimally upregulated
CD226|10666	19.0477	0.791511	0.143559	5.5135	3.5177e-08	7.42626e-08	FALSE	minimally upregulated
LILRB1|10859	66.7819	0.624637	0.113474	5.50465	3.69913e-08	7.78225e-08	FALSE	minimally upregulated
IL16|3603	356.436	0.468236	0.0855202	5.47515	4.37139e-08	9.16485e-08	FALSE	minimally upregulated
CR1|1378	38.602	1.04261	0.190991	5.45896	4.7892e-08	1.00063e-07	TRUE	upregulated
IGSF6|10261	62.1244	0.725186	0.133102	5.44835	5.08378e-08	1.05854e-07	FALSE	minimally upregulated
LCP2|3937	254.894	0.489349	0.0901413	5.42869	5.67687e-08	1.178e-07	FALSE	minimally upregulated
P2RX7|5027	48.104	-0.654076	0.120556	-5.42551	5.77895e-08	1.1951e-07	FALSE	minimally downregulated
RAG1|5896	31.381	-1.17693	0.216965	-5.42453	5.81069e-08	1.19759e-07	TRUE	downregulated
C1QC|714	1102.32	0.561135	0.103456	5.42392	5.83059e-08	1.19763e-07	FALSE	minimally upregulated
MAP9|79884	821.947	-0.786397	0.145195	-5.41615	6.08947e-08	1.2466e-07	FALSE	minimally downregulated
NCF2|4688	113.299	0.651289	0.120586	5.40102	6.62647e-08	1.35198e-07	FALSE	minimally upregulated
ITPR3|3710	1740.32	-1.05789	0.196467	-5.38458	7.26127e-08	1.47654e-07	TRUE	downregulated
FCGR1A|2209	26.4476	0.816479	0.152355	5.35905	8.36601e-08	1.69551e-07	FALSE	minimally upregulated
C1QB|713	1193.74	0.569254	0.106258	5.3573	8.44744e-08	1.70633e-07	FALSE	minimally upregulated
PDGFRA|5156	672.58	-0.777014	0.145237	-5.34998	8.79631e-08	1.77091e-07	FALSE	minimally downregulated
CAMK4|814	74.7982	-1.08039	0.202463	-5.3362	9.49131e-08	1.90453e-07	TRUE	downregulated
CA8|767	67.7125	-1.35854	0.256797	-5.29034	1.22087e-07	2.44173e-07	TRUE	downregulated
MEF2C|4208	616.166	-0.774306	0.147598	-5.24604	1.55401e-07	3.09783e-07	FALSE	minimally downregulated
SLC16A3|9123	374.629	-0.760137	0.145274	-5.23243	1.67293e-07	3.32399e-07	FALSE	minimally downregulated
PSMB9|5698	537.877	0.703392	0.134595	5.22601	1.73209e-07	3.43033e-07	FALSE	minimally upregulated
KIAA0754|643314	187.154	-1.07407	0.205712	-5.22124	1.77724e-07	3.50832e-07	TRUE	downregulated
SERPING1|710	5614.2	-0.585199	0.11237	-5.20777	1.91122e-07	3.76059e-07	FALSE	minimally downregulated
ADAM28|10863	180.065	-0.985162	0.190077	-5.18295	2.18405e-07	4.28355e-07	FALSE	minimally downregulated
TNFRSF8|943	10.3216	0.690756	0.133385	5.17865	2.23495e-07	4.36929e-07	FALSE	minimally upregulated
NTRK1|4914	20.1218	-1.39539	0.269622	-5.17535	2.27486e-07	4.43306e-07	TRUE	downregulated
COL8A2|1296	482.247	-0.777637	0.151111	-5.14613	2.65911e-07	5.1653e-07	FALSE	minimally downregulated
CASP1|834	230.392	-0.503797	0.0984682	-5.11634	3.11527e-07	6.03211e-07	FALSE	minimally downregulated
SAMSN1|64092	96.8754	0.68934	0.134829	5.11268	3.17612e-07	6.13042e-07	FALSE	minimally upregulated
UBA7|7318	1032.49	-0.537588	0.105237	-5.10834	3.24994e-07	6.25305e-07	FALSE	minimally downregulated
BRPF3|27154	1624.4	-0.750031	0.147884	-5.07176	3.94156e-07	7.55984e-07	FALSE	minimally downregulated
GAL3ST4|79690	157.456	-0.538446	0.106412	-5.06004	4.19177e-07	8.01446e-07	FALSE	minimally downregulated
KLRB1|3820	72.4389	0.830236	0.16431	5.05287	4.35215e-07	8.28505e-07	FALSE	minimally upregulated
GNG2|54331	301.876	-0.588253	0.116428	-5.0525	4.36055e-07	8.28505e-07	FALSE	minimally downregulated
TNFRSF18|8784	44.9041	1.20827	0.239238	5.0505	4.40663e-07	8.34651e-07	TRUE	upregulated
KLRK1|22914	56.2723	0.759424	0.150394	5.04956	4.42834e-07	8.36158e-07	FALSE	minimally upregulated
NPEPPS|9520	2284.01	-0.590332	0.117134	-5.0398	4.66008e-07	8.77192e-07	FALSE	minimally downregulated
AIF1|199	241.843	0.426882	0.0849093	5.02751	4.96895e-07	9.2963e-07	FALSE	minimally upregulated
MAP3K8|1326	156.882	-1.10564	0.219918	-5.0275	4.96924e-07	9.2963e-07	TRUE	downregulated
NKG7|4818	83.8652	0.716495	0.143029	5.00944	5.45877e-07	1.01808e-06	FALSE	minimally upregulated
TYROBP|7305	400.739	0.492038	0.0983758	5.00161	5.68523e-07	1.05707e-06	FALSE	minimally upregulated
CYBA|1535	932.535	-0.793281	0.158649	-5.00022	5.72641e-07	1.06148e-06	FALSE	minimally downregulated
DAPK2|23604	251.317	-1.02054	0.205058	-4.97683	6.46345e-07	1.19446e-06	TRUE	downregulated
AMICA1|120425	180.899	0.586969	0.118165	4.96737	6.78658e-07	1.25038e-06	FALSE	minimally upregulated
RASA3|22821	415.355	-0.429964	0.0866016	-4.96485	6.87546e-07	1.26292e-06	FALSE	minimally downregulated
CX3CR1|1524	154.86	-0.992837	0.200156	-4.96031	7.03795e-07	1.28888e-06	FALSE	minimally downregulated
LILRA4|23547	12.403	1.21264	0.24504	4.94875	7.46903e-07	1.36372e-06	TRUE	upregulated
FCGR1B|2210	29.168	0.673017	0.13606	4.94646	7.5577e-07	1.37577e-06	FALSE	minimally upregulated
FASLG|356	11.0968	1.01659	0.206715	4.91785	8.7501e-07	1.58808e-06	TRUE	upregulated
PRF1|5551	108.307	0.465872	0.0953766	4.88455	1.03664e-06	1.87583e-06	FALSE	minimally upregulated
CD207|50489	92.3525	-1.00353	0.20629	-4.86467	1.14648e-06	2.06842e-06	TRUE	downregulated
PDE6A|5145	14.5378	-1.24696	0.25698	-4.85237	1.21995e-06	2.19447e-06	TRUE	downregulated
CCL14|6358	571.954	-0.840097	0.174713	-4.80844	1.52109e-06	2.72809e-06	FALSE	minimally downregulated
ANAPC1|64682	587.307	-0.586123	0.122906	-4.76885	1.85277e-06	3.31319e-06	FALSE	minimally downregulated
KCNA3|3738	20.0363	0.81902	0.172626	4.74448	2.0904e-06	3.72716e-06	FALSE	minimally upregulated
CD22|933	124.058	1.05228	0.22219	4.73593	2.18051e-06	3.87647e-06	TRUE	upregulated
GZMB|3002	32.8225	0.902144	0.191044	4.72218	2.33332e-06	4.13603e-06	FALSE	minimally upregulated
CCL11|6356	10.9436	1.05104	0.222857	4.71622	2.40267e-06	4.24657e-06	TRUE	upregulated
HRH1|3269	156.985	-0.941124	0.201096	-4.67998	2.86896e-06	5.05603e-06	FALSE	minimally downregulated
NR4A3|8013	1003.99	-1.73005	0.371703	-4.6544	3.2493e-06	5.70975e-06	TRUE	downregulated
TIMP1|7076	5861.78	-0.635561	0.137094	-4.63593	3.55328e-06	6.22592e-06	FALSE	minimally downregulated
BCL11B|64919	95.3147	0.559617	0.120983	4.62557	3.73576e-06	6.52684e-06	FALSE	minimally upregulated
THBD|7056	566.831	-0.815777	0.176886	-4.61187	3.99068e-06	6.95225e-06	FALSE	minimally downregulated
FCGR3A|2214	405.246	0.606537	0.13261	4.57386	4.78828e-06	8.31792e-06	FALSE	minimally upregulated
P2RY1|5028	217.842	-1.06347	0.235007	-4.52525	6.03231e-06	1.04491e-05	TRUE	downregulated
IL27RA|9466	244.796	-0.565064	0.125363	-4.50742	6.56214e-06	1.13346e-05	FALSE	minimally downregulated
CSF3|1440	32.8922	-1.68886	0.375493	-4.4977	6.86919e-06	1.18314e-05	TRUE	downregulated
GADD45B|4616	2477.36	-1.04118	0.231639	-4.49481	6.96305e-06	1.19591e-05	TRUE	downregulated
RASSF4|83937	470.936	-0.810692	0.181084	-4.4769	7.57358e-06	1.29711e-05	FALSE	minimally downregulated
IDO1|3620	156.566	1.03943	0.232686	4.46711	7.92822e-06	1.35403e-05	TRUE	upregulated
MS4A6A|64231	387.553	0.420392	0.0941261	4.46626	7.95985e-06	1.35563e-05	FALSE	minimally upregulated
NCF4|4689	101.312	0.432926	0.0971794	4.45492	8.39238e-06	1.4253e-05	FALSE	minimally upregulated
TREM2|54209	103.235	0.767828	0.172921	4.44034	8.98183e-06	1.52116e-05	FALSE	minimally upregulated
CLEC7A|64581	70.9383	0.543164	0.122757	4.42472	9.6569e-06	1.63094e-05	FALSE	minimally upregulated
CCR1|1230	75.364	0.534985	0.12118	4.41481	1.01098e-05	1.7027e-05	FALSE	minimally upregulated
IRAK2|3656	151.744	-0.529972	0.120416	-4.40117	1.07667e-05	1.80833e-05	FALSE	minimally downregulated
GAB2|9846	456.891	-0.482569	0.109723	-4.39807	1.09219e-05	1.82934e-05	FALSE	minimally downregulated
TEP1|7011	741.293	-0.449755	0.102365	-4.39362	1.11477e-05	1.86203e-05	FALSE	minimally downregulated
TNFRSF6B|8771	54.4478	0.607686	0.138815	4.37767	1.19957e-05	1.99818e-05	FALSE	minimally upregulated
NR4A1|3164	15725.7	-1.26723	0.289725	-4.37391	1.22042e-05	2.02736e-05	TRUE	downregulated
RAB33A|9363	9.86866	0.608472	0.140764	4.32265	1.54167e-05	2.55405e-05	FALSE	minimally upregulated
SPIB|6689	72.9443	1.15521	0.269726	4.2829	1.84473e-05	3.04781e-05	TRUE	upregulated
RANBP2|5903	4749.07	-0.677581	0.158494	-4.27513	1.91028e-05	3.14755e-05	FALSE	minimally downregulated
KYNU|8942	29.5692	0.699135	0.163692	4.27105	1.94554e-05	3.197e-05	FALSE	minimally upregulated
TLR1|7096	92.6283	-0.510629	0.119822	-4.26156	2.03004e-05	3.32686e-05	FALSE	minimally downregulated
SAMD9L|219285	343.926	0.552576	0.130136	4.24615	2.17479e-05	3.55449e-05	FALSE	minimally upregulated
MSC|9242	83.9608	0.574409	0.135301	4.24542	2.18181e-05	3.55641e-05	FALSE	minimally upregulated
IL11|3589	11.4226	1.10016	0.259215	4.2442	2.19374e-05	3.56629e-05	TRUE	upregulated
GRB7|2886	477.298	-0.803305	0.190852	-4.20904	2.56461e-05	4.15809e-05	FALSE	minimally downregulated
ESAM|90952	400.521	-0.463624	0.110228	-4.20603	2.59895e-05	4.20255e-05	FALSE	minimally downregulated
SEC24D|9871	1705.24	-0.591222	0.140853	-4.19744	2.69951e-05	4.35359e-05	FALSE	minimally downregulated
TNFSF15|9966	62.7345	-0.854512	0.205361	-4.16103	3.16821e-05	5.09595e-05	FALSE	minimally downregulated
CXCL6|6372	102.378	-1.08249	0.261355	-4.14183	3.44543e-05	5.52723e-05	TRUE	downregulated
IFITM2|10581	1820.75	-0.505821	0.122432	-4.13143	3.60509e-05	5.76814e-05	FALSE	minimally downregulated
NLRP1|22861	301.733	-0.486383	0.117909	-4.12508	3.70612e-05	5.91423e-05	FALSE	minimally downregulated
IL15RA|3601	142.998	-0.449367	0.109292	-4.11162	3.92896e-05	6.25343e-05	FALSE	minimally downregulated
HLA-F|3134	1239	0.537951	0.13189	4.07878	4.52732e-05	7.18698e-05	FALSE	minimally upregulated
ICAM1|3383	773.268	0.539326	0.133246	4.04761	5.1743e-05	8.19265e-05	FALSE	minimally upregulated
CTSW|1521	83.7997	0.676995	0.167644	4.0383	5.38396e-05	8.50247e-05	FALSE	minimally upregulated
SLC15A3|51296	299.856	0.379613	0.0940349	4.03693	5.41548e-05	8.53009e-05	FALSE	minimally upregulated
CCL5|6352	582.963	0.533373	0.132617	4.02191	5.77271e-05	9.06927e-05	FALSE	minimally upregulated
PDE1B|5153	44.7243	-0.609303	0.15179	-4.01412	5.96677e-05	9.34999e-05	FALSE	minimally downregulated
RUNX1|861	990.546	-0.544169	0.135849	-4.0057	6.18338e-05	9.66452e-05	FALSE	minimally downregulated
C13orf18|80183	66.5615	0.496544	0.12474	3.98063	6.87331e-05	0.000107153	FALSE	minimally upregulated
INHBA|3624	67.193	0.940265	0.236903	3.96899	7.21788e-05	0.000112237	FALSE	minimally upregulated
PSMB10|5699	1131.53	-0.486295	0.122887	-3.95724	7.5822e-05	0.000117602	FALSE	minimally downregulated
CD8A|925	216.794	0.552644	0.139894	3.95045	7.80032e-05	0.000120677	FALSE	minimally upregulated
SOCS3|9021	3096.28	-1.01837	0.25822	-3.94381	8.01972e-05	0.000123756	TRUE	downregulated
MT2A|4502	3878.61	-0.832696	0.212314	-3.922	8.78187e-05	0.000135174	FALSE	minimally downregulated
FLT3LG|2323	147.209	-0.371175	0.0947701	-3.91659	8.98114e-05	0.000137892	FALSE	minimally downregulated
S100A9|6280	190.738	-0.935552	0.23932	-3.9092	9.26012e-05	0.000141817	FALSE	minimally downregulated
GPR65|8477	44.4979	0.42849	0.110703	3.87063	0.000108552	0.000165829	FALSE	minimally upregulated
RASGRP2|10235	243.27	-0.534728	0.138516	-3.8604	0.000113199	0.000172494	FALSE	minimally downregulated
HLA-DRA|3122	9698.64	0.365207	0.0949734	3.84536	0.000120376	0.000182972	FALSE	minimally upregulated
DLX1|1745	253.182	1.92049	0.500861	3.83438	0.00012588	0.000190861	TRUE	upregulated
CARD11|84433	151.512	0.603115	0.157343	3.83313	0.000126523	0.000191358	FALSE	minimally upregulated
HIC1|3090	196.945	-0.523629	0.138129	-3.79086	0.000150126	0.000226492	FALSE	minimally downregulated
NOD2|64127	41.2805	-0.467453	0.123608	-3.78174	0.000155733	0.000234371	FALSE	minimally downregulated
RSAD2|91543	185.079	0.560012	0.148786	3.76387	0.000167304	0.000251163	FALSE	minimally upregulated
HLA-DQA1|3117	1180.37	0.575698	0.154925	3.71598	0.000202415	0.000303124	FALSE	minimally upregulated
NCOA2|10499	922.485	-0.697119	0.188374	-3.70071	0.000214998	0.000321177	FALSE	minimally downregulated
PDPK1|5170	1604.29	-0.517425	0.140055	-3.69445	0.000220364	0.000328386	FALSE	minimally downregulated
SPAG4|6676	45.8237	-0.857703	0.234588	-3.65621	0.000255976	0.000380522	FALSE	minimally downregulated
HLA-DMB|3109	931.124	0.637887	0.174609	3.65323	0.000258963	0.000384023	FALSE	minimally upregulated
ZMYM2|7750	1893.21	-0.500446	0.137411	-3.64196	0.000270565	0.000400253	FALSE	minimally downregulated
ADCY7|113	231.813	0.292339	0.080839	3.61631	0.000298833	0.000440996	FALSE	minimally upregulated
IL18|3606	126.249	-0.543422	0.150352	-3.61433	0.000301121	0.000443297	FALSE	minimally downregulated
HLA-DMA|3108	988.862	0.370205	0.102491	3.61206	0.000303772	0.000446119	FALSE	minimally upregulated
LRMP|4033	118.361	-0.706702	0.195774	-3.60978	0.000306453	0.000448972	FALSE	minimally downregulated
AR|367	756.239	-0.734698	0.206194	-3.56313	0.000366458	0.000535593	FALSE	minimally downregulated
CSF2RA|1438	82.9922	0.415004	0.117071	3.5449	0.000392769	0.000572671	FALSE	minimally upregulated
SKAP1|8631	106.84	-0.92165	0.262142	-3.51584	0.000438369	0.000637628	FALSE	minimally downregulated
LTC4S|4056	39.6449	-0.669548	0.190506	-3.51458	0.000440455	0.000639132	FALSE	minimally downregulated
SELE|6401	767.963	-1.11324	0.320235	-3.47634	0.000508311	0.000735841	TRUE	downregulated
TLR10|81793	35.5746	0.64943	0.188274	3.44939	0.000561854	0.000811419	FALSE	minimally upregulated
TLR6|10333	15.3864	0.44779	0.130381	3.43448	0.000593683	0.000855353	FALSE	minimally upregulated
VCAM1|7412	411.706	0.50322	0.147496	3.41177	0.000645433	0.000923349	FALSE	minimally upregulated
RASGRP3|25780	96.5953	0.360359	0.105612	3.41209	0.000644671	0.000923349	FALSE	minimally upregulated
FRK|2444	107.582	-0.673353	0.197328	-3.41235	0.000644042	0.000923349	FALSE	minimally downregulated
ATF3|467	4253.61	-1.05523	0.31269	-3.37468	0.000739014	0.00105474	TRUE	downregulated
CYBB|1536	513.498	0.457811	0.137268	3.33515	0.000852527	0.0012139	FALSE	minimally upregulated
CD274|29126	20.5327	-0.597175	0.179928	-3.31896	0.000903534	0.00128353	FALSE	minimally downregulated
ICAM4|3386	12.7411	-0.67619	0.204408	-3.30804	0.000939502	0.00133151	FALSE	minimally downregulated
TEC|7006	48.0953	-0.554128	0.168374	-3.29106	0.00099812	0.0014113	FALSE	minimally downregulated
GDF5|8200	36.6675	-0.872045	0.265365	-3.28621	0.00101545	0.00143247	FALSE	minimally downregulated
HLA-DPB1|3115	2960.69	0.251509	0.0767304	3.27783	0.00104609	0.00147228	FALSE	minimally upregulated
CXCR6|10663	81.0704	0.500973	0.153321	3.26748	0.00108509	0.00152364	FALSE	minimally upregulated
BST1|683	40.7678	-0.380595	0.116521	-3.26631	0.00108958	0.00152642	FALSE	minimally downregulated
CD74|972	27450.6	0.299903	0.0922449	3.25116	0.00114934	0.00160644	FALSE	minimally upregulated
IFI27|3429	569.203	0.739408	0.227836	3.24536	0.00117302	0.00163578	FALSE	minimally upregulated
BIRC3|330	570.704	0.375877	0.117028	3.21184	0.00131886	0.00183493	FALSE	minimally upregulated
ITGB7|3695	152.299	0.422957	0.132443	3.1935	0.00140558	0.00195112	FALSE	minimally upregulated
HLA-B|3106	23414.7	0.449554	0.142424	3.15645	0.00159701	0.00221181	FALSE	minimally upregulated
RARRES1|5918	965.283	-0.644799	0.209101	-3.08367	0.00204461	0.00282528	FALSE	minimally downregulated
NUP155|9631	428.206	-0.428597	0.139537	-3.07157	0.00212937	0.00293573	FALSE	minimally downregulated
TPSAB1|7177	408.089	-0.613662	0.200623	-3.05879	0.00222235	0.00305299	FALSE	minimally downregulated
IKBKE|9641	191.398	-0.37903	0.123927	-3.0585	0.00222447	0.00305299	FALSE	minimally downregulated
GHR|2690	899.967	-0.693112	0.226787	-3.05623	0.00224141	0.00306932	FALSE	minimally downregulated
PLA2G7|7941	902.705	0.792042	0.259844	3.04815	0.00230257	0.00314598	FALSE	minimally upregulated
FCGR2A|2212	305.531	0.313543	0.104451	3.00181	0.00268381	0.00365864	FALSE	minimally upregulated
SPARC|6678	13545.2	-0.455945	0.152027	-2.99911	0.00270768	0.00368293	FALSE	minimally downregulated
PIK3R6|146850	24.4581	0.362364	0.121101	2.99226	0.0027692	0.00375819	FALSE	minimally upregulated
EGR1|1958	14068.5	-0.774997	0.259602	-2.98532	0.00283278	0.00383592	FALSE	minimally downregulated
IL18RAP|8807	11.2495	0.516119	0.173018	2.98303	0.00285406	0.00383909	FALSE	minimally upregulated
TLR9|54106	24.3619	0.461818	0.154787	2.98357	0.00284905	0.00383909	FALSE	minimally upregulated
CXCL5|6374	54.611	1.1882	0.398209	2.98386	0.00284636	0.00383909	TRUE	upregulated
IFNG|3458	4.33798	1.01288	0.34044	2.97521	0.0029279	0.00392971	TRUE	upregulated
ICAM2|3384	199.484	-0.309827	0.105007	-2.95054	0.00317214	0.00424816	FALSE	minimally downregulated
TRAF1|7185	274.329	0.232964	0.0790168	2.94828	0.00319548	0.00427	FALSE	minimally upregulated
FLT3|2322	17.4267	0.560043	0.190144	2.94535	0.00322586	0.00430114	FALSE	minimally upregulated
CD1E|913	41.2254	0.540917	0.184779	2.92737	0.00341846	0.00454798	FALSE	minimally upregulated
HCK|3055	192.667	0.24864	0.0859479	2.89291	0.00381689	0.00506696	FALSE	minimally upregulated
FCGR2C|9103	29.2584	0.442419	0.1536	2.88033	0.0039726	0.00526218	FALSE	minimally upregulated
CD300A|11314	86.2961	0.222912	0.0778742	2.86247	0.00420356	0.00555601	FALSE	minimally upregulated
ASB5|140458	232.598	-0.963033	0.337757	-2.85126	0.00435466	0.00574324	FALSE	minimally downregulated
OSM|5008	26.5357	0.647034	0.227481	2.84434	0.00445039	0.00585679	FALSE	minimally upregulated
GGT5|2687	629.765	0.371078	0.13199	2.81141	0.00493245	0.00647718	FALSE	minimally upregulated
FCGR2B|2213	69.1874	0.484024	0.175182	2.76298	0.00572762	0.00750516	FALSE	minimally upregulated
VDR|7421	195.95	-0.562422	0.206393	-2.725	0.00643018	0.00840763	FALSE	minimally downregulated
F2R|2149	719.639	0.45861	0.168493	2.72183	0.00649208	0.00847035	FALSE	minimally upregulated
LST1|7940	89.711	0.292537	0.107555	2.71988	0.0065306	0.00850236	FALSE	minimally upregulated
GPR183|1880	239.045	0.41528	0.15582	2.66514	0.00769573	0.00999788	FALSE	minimally upregulated
SRGN|5552	1129.81	-0.274857	0.105053	-2.61637	0.0088869	0.0115208	FALSE	minimally downregulated
IRF8|3394	380.179	-0.480711	0.185258	-2.59481	0.0094643	0.0122432	FALSE	minimally downregulated
GNLY|10578	35.2133	0.535055	0.208636	2.56454	0.0103313	0.0133363	FALSE	minimally upregulated
IL2|3558	0.716988	0.935444	0.371089	2.5208	0.0117087	0.0150824	FALSE	minimally upregulated
XAF1|54739	512.737	0.376644	0.15027	2.50645	0.0121949	0.0156754	FALSE	minimally upregulated
KLK3|354	315573	-0.764367	0.305181	-2.50463	0.0122579	0.0157232	FALSE	minimally downregulated
FOSB|2354	7411.22	-0.990328	0.397026	-2.49436	0.0126183	0.0161514	FALSE	minimally downregulated
FOLH1|2346	6699.1	0.765775	0.307202	2.49274	0.0126762	0.0161914	FALSE	minimally upregulated
CTSS|1520	1124.78	0.230646	0.0927881	2.48572	0.0129288	0.0164795	FALSE	minimally upregulated
XCL2|6846	9.38402	0.495485	0.199923	2.47838	0.0131982	0.0167877	FALSE	minimally upregulated
LAG3|3902	99.2557	-0.438568	0.17731	-2.47346	0.0133812	0.0169495	FALSE	minimally downregulated
TGFB1|7040	851.133	-0.30336	0.122621	-2.47397	0.0133623	0.0169495	FALSE	minimally downregulated
SOCS1|8651	79.1201	-0.359451	0.146456	-2.45432	0.0141151	0.017842	FALSE	minimally downregulated
CCL21|6366	354.121	-0.472388	0.193697	-2.43881	0.0147359	0.018588	FALSE	minimally downregulated
CD69|969	193.811	0.426863	0.176166	2.42307	0.01539	0.0193729	FALSE	minimally upregulated
LAMP3|27074	295.119	0.463266	0.191583	2.41809	0.0156021	0.0195993	FALSE	minimally upregulated
GBP1|2633	757.883	-0.235742	0.100019	-2.35697	0.018425	0.0230977	FALSE	minimally downregulated
CD1D|912	45.6754	0.23808	0.101507	2.34546	0.0190039	0.0237744	FALSE	minimally upregulated
TNFRSF25|8718	58.878	0.371898	0.163919	2.26879	0.023281	0.0290654	FALSE	minimally upregulated
SPOCK2|9806	833.738	0.358895	0.158803	2.26	0.0238214	0.0296792	FALSE	minimally upregulated
C3|718	4958.45	0.366413	0.162606	2.25339	0.0242348	0.0301324	FALSE	minimally upregulated
ITGAM|3684	142.202	0.248927	0.112361	2.21542	0.0267315	0.0331689	FALSE	minimally upregulated
CLIC2|1193	153.858	-0.16979	0.0776065	-2.18783	0.0286816	0.0355162	FALSE	minimally downregulated
CCR10|2826	13.513	-0.419972	0.195888	-2.14394	0.0320378	0.0395914	FALSE	minimally downregulated
ADCY1|107	323.935	-0.52833	0.248608	-2.12515	0.0335737	0.0414053	FALSE	minimally downregulated
ASGR1|432	11.454	-0.398654	0.190441	-2.09331	0.0363212	0.044703	FALSE	minimally downregulated
ALOX15|246	88.4494	0.924813	0.449032	2.05957	0.0394398	0.0484433	FALSE	minimally upregulated
TLR8|51311	29.1116	0.365774	0.183566	1.9926	0.0463049	0.0567609	FALSE	not DE
GZMH|2999	36.5341	0.353294	0.177958	1.98527	0.0471145	0.057637	FALSE	not DE
IL6|3569	120.644	-0.71125	0.365743	-1.94467	0.0518144	0.0632594	FALSE	not DE
SH2B3|10019	437.07	-0.142908	0.0735758	-1.94233	0.0520972	0.0634772	FALSE	not DE
HLA-DRB1|3123	3257.72	0.243159	0.125426	1.93866	0.0525423	0.0638914	FALSE	not DE
P2RY14|9934	20.7901	-0.265183	0.137864	-1.92352	0.0544153	0.0657743	FALSE	not DE
TNFRSF12A|51330	421.219	-0.367765	0.191194	-1.92352	0.0544145	0.0657743	FALSE	not DE
ADCY6|112	1782.89	-0.28163	0.146363	-1.92418	0.0543319	0.0657743	FALSE	not DE
PIK3CD|5293	297.836	0.144954	0.0766691	1.89064	0.0586724	0.0706393	FALSE	not DE
B2M|567	50979.3	-0.246333	0.130278	-1.89083	0.0586474	0.0706393	FALSE	not DE
FYN|2534	356.938	-0.152128	0.0805185	-1.88936	0.0588441	0.070706	FALSE	not DE
F5|2153	1235.8	0.684251	0.363082	1.88456	0.059489	0.0713399	FALSE	not DE
NPL|80896	116.4	-0.371388	0.197215	-1.88316	0.0596783	0.071426	FALSE	not DE
CD1C|911	49.6082	0.269052	0.143942	1.86917	0.0615988	0.0735798	FALSE	not DE
A2M|2	15666.9	-0.269343	0.145497	-1.8512	0.0641415	0.0764667	FALSE	not DE
ADCY4|196883	154.747	-0.219131	0.119323	-1.83646	0.0662893	0.0788726	FALSE	not DE
MRC1|4360	152.702	-0.311991	0.171166	-1.82274	0.0683424	0.0811566	FALSE	not DE
CCR2|729230	61.9677	0.266222	0.147473	1.80522	0.0710399	0.0841954	FALSE	not DE
TLR4|7099	364.107	-0.286732	0.162832	-1.7609	0.0782548	0.092566	FALSE	not DE
CFI|3426	321.615	-0.261202	0.149065	-1.75227	0.0797273	0.0941247	FALSE	not DE
CLEC10A|10462	104.042	0.255554	0.146014	1.7502	0.080083	0.0941788	FALSE	not DE
RAP1GAP2|23108	815.066	-0.342777	0.195762	-1.75099	0.0799482	0.0941788	FALSE	not DE
KLRG1|10219	26.5339	0.240358	0.137477	1.74834	0.0804046	0.0943745	FALSE	not DE
SELP|6403	332.2	-0.227007	0.131751	-1.723	0.0848878	0.0994447	FALSE	not DE
CD8B|926	66.2847	0.292612	0.1701	1.72023	0.0853905	0.0998412	FALSE	not DE
DOCK4|9732	534.925	0.283085	0.165827	1.70711	0.0878015	0.102463	FALSE	not DE
GNGT2|2793	16.2687	0.14384	0.0851614	1.68903	0.0912138	0.106241	FALSE	not DE
PRR5L|79899	81.5559	0.151984	0.0901819	1.68531	0.091929	0.10687	FALSE	not DE
C1S|716	5715.26	-0.205109	0.123808	-1.65666	0.0975873	0.113231	FALSE	not DE
TNFAIP3|7128	1126.91	-0.210417	0.129295	-1.62741	0.103649	0.120036	FALSE	not DE
FPR1|2357	64.882	-0.299964	0.184924	-1.62209	0.104784	0.12112	FALSE	not DE
CCL4|6351	93.9325	0.264303	0.164675	1.605	0.108493	0.125169	FALSE	not DE
IFITM1|8519	2073.36	0.270435	0.169495	1.59554	0.110592	0.127348	FALSE	not DE
TCF7|6932	347.577	-0.186205	0.1175	-1.58473	0.113029	0.129801	FALSE	not DE
CXCL3|2921	38.0503	0.58923	0.371942	1.5842	0.113149	0.129801	FALSE	not DE
WSB1|26118	1552.47	-0.208332	0.133041	-1.56592	0.117368	0.134387	FALSE	not DE
LIF|3976	154.353	0.370283	0.239804	1.54411	0.122562	0.140071	FALSE	not DE
P2RY13|53829	71.0289	-0.201266	0.131071	-1.53555	0.124649	0.142189	FALSE	not DE
C5AR1|728	128.93	0.237947	0.159019	1.49634	0.134565	0.153213	FALSE	not DE
HDC|3067	24.6492	-0.327928	0.220007	-1.49053	0.136084	0.154652	FALSE	not DE
PECAM1|5175	581.306	-0.155398	0.107106	-1.45088	0.146814	0.166535	FALSE	not DE
STEAP4|79689	7436.78	-0.357668	0.254234	-1.40684	0.159474	0.180559	FALSE	not DE
HTR2B|3357	15.7213	0.331282	0.239973	1.3805	0.167434	0.189219	FALSE	not DE
CD244|51744	16.6753	-0.183045	0.134002	-1.36599	0.171944	0.19394	FALSE	not DE
ADRB2|154	533.074	-0.305869	0.224078	-1.36501	0.172249	0.19394	FALSE	not DE
IFITM3|10410	6423.71	-0.196536	0.144448	-1.36061	0.173638	0.195142	FALSE	not DE
CTSC|1075	802.703	0.138132	0.101916	1.35535	0.175305	0.196652	FALSE	not DE
PLAUR|5329	217.628	-0.249193	0.185124	-1.34609	0.178275	0.199615	FALSE	not DE
ATHL1|80162	610.471	-0.326077	0.24435	-1.33446	0.182052	0.20347	FALSE	not DE
CSF1R|1436	777.146	-0.120542	0.0925748	-1.30211	0.19288	0.215176	FALSE	not DE
PIK3CG|5294	60.9533	0.218727	0.172278	1.26962	0.20422	0.22741	FALSE	not DE
HLX|3142	112.213	0.215393	0.171543	1.25563	0.209251	0.232587	FALSE	not DE
CLEC4A|50856	32.6842	0.114288	0.0915526	1.24833	0.21191	0.235112	FALSE	not DE
PDGFRB|5159	1962.91	-0.158978	0.127677	-1.24515	0.213076	0.235974	FALSE	not DE
ISG20|3669	329.722	-0.236556	0.192363	-1.22973	0.218797	0.24187	FALSE	not DE
ADA|100	67.152	-0.125778	0.106341	-1.18278	0.236897	0.261404	FALSE	not DE
TLR7|51284	71.2146	0.164547	0.139608	1.17863	0.238546	0.262746	FALSE	not DE
SLC2A6|11182	60.6904	0.182717	0.155922	1.17185	0.241258	0.265253	FALSE	not DE
CD14|929	653.562	-0.103738	0.0893404	-1.16116	0.245578	0.269516	FALSE	not DE
PDCD1LG2|80380	34.6518	-0.158504	0.137025	-1.15675	0.247374	0.270997	FALSE	not DE
SH3KBP1|30011	446.436	0.0937433	0.0816536	1.14806	0.250944	0.274413	FALSE	not DE
HLA-DPA1|3113	4093.95	0.0841361	0.073407	1.14616	0.251729	0.274778	FALSE	not DE
GRAP2|9402	51.3532	0.124648	0.113099	1.10211	0.270416	0.294646	FALSE	not DE
CD200R1|131450	15.5388	0.180295	0.165602	1.08872	0.276276	0.300493	FALSE	not DE
EGR2|1959	546.037	0.242192	0.231558	1.04592	0.295597	0.320934	FALSE	not DE
F13A1|2162	326.721	-0.19299	0.190291	-1.01418	0.310496	0.336509	FALSE	not DE
FGR|2268	123.671	0.0940325	0.0954665	0.984979	0.324634	0.351206	FALSE	not DE
RNASE6|6039	194.375	-0.0980157	0.101965	-0.961266	0.336418	0.363308	FALSE	not DE
GUCY1A3|2982	3459.32	-0.195215	0.210256	-0.928463	0.353167	0.380719	FALSE	not DE
THBS1|7057	5036.09	-0.186777	0.20175	-0.925782	0.354559	0.381543	FALSE	not DE
GBP4|115361	808.078	0.11229	0.123483	0.909358	0.363161	0.39011	FALSE	not DE
CLCF1|23529	104.223	0.160944	0.179688	0.895685	0.370421	0.397207	FALSE	not DE
CD33|945	31.4902	0.10318	0.116787	0.883494	0.37697	0.403517	FALSE	not DE
RELB|5971	395.327	0.112764	0.129963	0.867657	0.385582	0.41201	FALSE	not DE
MICB|4277	39.525	0.112935	0.132599	0.851707	0.394377	0.420669	FALSE	not DE
EIF2AK2|5610	430.387	-0.132464	0.155981	-0.84923	0.395753	0.421397	FALSE	not DE
CHI3L2|1117	152.316	0.265201	0.313061	0.847124	0.396926	0.421907	FALSE	not DE
HLA-DOA|3111	675.966	-0.0854677	0.102565	-0.833304	0.404673	0.429391	FALSE	not DE
PTAFR|5724	46.9155	-0.111232	0.135367	-0.821706	0.411244	0.435603	FALSE	not DE
HGF|3082	96.8661	-0.14218	0.180709	-0.78679	0.431405	0.456163	FALSE	not DE
KLRD1|3824	19.0561	-0.121148	0.158377	-0.764936	0.44431	0.468993	FALSE	not DE
CXCL13|10563	371.864	-0.246962	0.32521	-0.759393	0.447617	0.471666	FALSE	not DE
SYK|6850	535.416	-0.087411	0.122257	-0.714979	0.474622	0.499256	FALSE	not DE
IL15|3600	53.0124	-0.0675597	0.100206	-0.674205	0.500181	0.525233	FALSE	not DE
PRKCQ|5588	52.2831	-0.113025	0.168086	-0.672425	0.501313	0.525514	FALSE	not DE
PSMB8|5696	1464.82	0.0836352	0.126427	0.661529	0.508273	0.531893	FALSE	not DE
VAV1|7409	154.034	0.0607039	0.0971666	0.624741	0.532141	0.555914	FALSE	not DE
AGER|177	53.6377	-0.131339	0.212648	-0.617638	0.536814	0.559834	FALSE	not DE
PDE3B|5140	907.795	-0.132703	0.217867	-0.609103	0.542456	0.564749	FALSE	not DE
ZBTB10|65986	1518.02	0.122716	0.207998	0.589989	0.555198	0.577026	FALSE	not DE
IL10|3586	6.62126	0.118666	0.205317	0.577962	0.563289	0.584437	FALSE	not DE
IL1B|3553	68.0158	-0.137203	0.250324	-0.548103	0.583621	0.6045	FALSE	not DE
C1R|715	5066.1	-0.0651869	0.121502	-0.536511	0.591605	0.611728	FALSE	not DE
CCL2|6347	929.901	-0.10889	0.231306	-0.470763	0.63781	0.658384	FALSE	not DE
CXCL2|2920	226.957	0.169944	0.36798	0.461829	0.644204	0.663857	FALSE	not DE
TPO|7173	6.58236	-0.179119	0.399744	-0.448085	0.654092	0.672907	FALSE	not DE
COL1A2|1278	14093.7	-0.0763809	0.183604	-0.416009	0.677403	0.695712	FALSE	not DE
VCAN|1462	1251.77	-0.0971541	0.244859	-0.396775	0.691534	0.709026	FALSE	not DE
IL3RA|3563	108.693	0.0382277	0.0983344	0.388752	0.697459	0.713898	FALSE	not DE
CTSK|1513	704.68	0.0453665	0.135274	0.335368	0.737347	0.753457	FALSE	not DE
CSF3R|1441	88.7654	0.0380036	0.139549	0.272332	0.785367	0.80118	FALSE	not DE
PLCG2|5336	213.118	-0.0270712	0.10739	-0.252084	0.800976	0.815735	FALSE	not DE
CFB|629	3904.86	0.065422	0.274853	0.238025	0.811862	0.825438	FALSE	not DE
MNDA|4332	92.1086	-0.0276953	0.130015	-0.213016	0.831314	0.843805	FALSE	not DE
HLA-A|3105	16587.5	-0.0283652	0.137787	-0.205863	0.836898	0.848056	FALSE	not DE
IFIT2|3433	313.197	0.0342554	0.175868	0.19478	0.845565	0.855414	FALSE	not DE
SAA1|6288	172.965	0.0728026	0.382072	0.190547	0.848881	0.857341	FALSE	not DE
CXCL1|2919	202.266	-0.0372711	0.308675	-0.120745	0.903893	0.911388	FALSE	not DE
FCN1|2219	49.8066	-0.026292	0.232817	-0.11293	0.910086	0.916113	FALSE	not DE
ETS1|2113	1466.94	0.00699532	0.0821886	0.0851131	0.932171	0.936794	FALSE	not DE
CARD9|64170	37.3511	-0.0107781	0.138989	-0.0775466	0.938189	0.941285	FALSE	not DE
NLRP3|114548	67.6924	-0.00342811	0.14369	-0.0238576	0.980966	0.982582	FALSE	not DE
LIME1|54923	114.083	-8.10838e-05	0.15675	-0.000517282	0.999587	0.999587	FALSE	not DE

## Sheet: DESeq_PRAD_CL4_normal
Gene	baseMean	log2FoldChange	lfcSE	stat	pvalue	padj	threshold	Expression vs Norm
CAV1|857	2316.38	-2.20208	0.142783	-15.4226	1.15313e-53	7.01105e-51	TRUE	downregulated
CTF1|1489	183.11	-1.96017	0.134013	-14.6267	1.89784e-48	5.76942e-46	TRUE	downregulated
PRKCB|5579	331.602	-2.17237	0.149041	-14.5756	4.01493e-48	8.13693e-46	TRUE	downregulated
CLU|1191	25823.3	-3.68652	0.254052	-14.5109	1.0336e-47	1.57108e-45	TRUE	downregulated
CD200|4345	191.623	-1.73343	0.12055	-14.3793	6.97477e-47	8.48132e-45	TRUE	downregulated
ANGPT1|284	492.345	-2.3076	0.161113	-14.3229	1.57392e-46	1.5949e-44	TRUE	downregulated
FBXO17|115290	251.518	-1.88867	0.132529	-14.251	4.42107e-46	3.84002e-44	TRUE	downregulated
RHOB|388	9611.9	-1.92563	0.135927	-14.1666	1.47427e-45	1.12045e-43	TRUE	downregulated
TSLP|85480	84.5107	-2.46364	0.174693	-14.1026	3.65797e-45	2.47116e-43	TRUE	downregulated
DGKG|1608	42.4557	-2.58737	0.185066	-13.9808	2.04164e-44	1.24132e-42	TRUE	downregulated
KCNMB1|3779	1071.61	-2.28591	0.164867	-13.8651	1.03037e-43	5.69511e-42	TRUE	downregulated
NCAM1|4684	361.034	-2.64495	0.194318	-13.6114	3.42597e-42	1.73583e-40	TRUE	downregulated
LILRB4|11006	97.375	1.7124	0.126382	13.5494	7.98604e-42	3.73501e-40	TRUE	upregulated
ASB2|51676	415.138	-2.22246	0.165314	-13.4439	3.34523e-41	1.45279e-39	TRUE	downregulated
ITGAX|3687	136.71	1.57316	0.118297	13.2984	2.36567e-40	9.58885e-39	TRUE	upregulated
NT5E|4907	320.009	-1.51304	0.115578	-13.0911	3.70069e-39	1.40626e-37	TRUE	downregulated
CXCR2|3579	36.188	-3.22105	0.246159	-13.0852	3.99912e-39	1.43027e-37	TRUE	downregulated
NR4A3|8013	550.934	-3.74375	0.298801	-12.5293	5.16457e-36	1.74448e-34	TRUE	downregulated
ATF3|467	2166.84	-3.01159	0.241911	-12.4491	1.41348e-35	4.52314e-34	TRUE	downregulated
EHD2|30846	1834.89	-1.53516	0.124068	-12.3735	3.63529e-35	1.10513e-33	TRUE	downregulated
P2RX1|5023	199.575	-2.84706	0.234035	-12.1651	4.76978e-34	1.38097e-32	TRUE	downregulated
SOCS3|9021	1618.98	-2.69245	0.221907	-12.1333	7.03883e-34	1.94528e-32	TRUE	downregulated
FOSB|2354	3579.33	-3.7467	0.311569	-12.0253	2.61679e-33	6.91742e-32	TRUE	downregulated
IL6|3569	54.0491	-3.71389	0.311926	-11.9063	1.09707e-32	2.77925e-31	TRUE	downregulated
CD40|958	312.664	-1.40829	0.119086	-11.8258	2.87041e-32	6.98083e-31	TRUE	downregulated
CSF3|1440	17.5017	-5.18156	0.44193	-11.7249	9.5068e-32	2.22313e-30	TRUE	downregulated
P2RY2|5029	33.4727	-2.31199	0.199764	-11.5736	5.60566e-31	1.26231e-29	TRUE	downregulated
NAALADL1|10004	66.8998	-1.37035	0.119274	-11.4891	1.49661e-30	3.24978e-29	TRUE	downregulated
F2RL2|2151	35.1874	2.95262	0.259695	11.3696	5.92665e-30	1.24255e-28	TRUE	upregulated
CX3CL1|6376	1501.42	-1.25754	0.111574	-11.271	1.82553e-29	3.69974e-28	TRUE	downregulated
SLAMF8|56833	102.088	1.09926	0.0978365	11.2356	2.72524e-29	5.34499e-28	TRUE	upregulated
APOBEC3G|60489	345.452	-2.35009	0.210449	-11.167	5.91317e-29	1.1235e-27	TRUE	downregulated
ST6GALNAC4|27090	292.529	-2.36402	0.212295	-11.1355	8.42279e-29	1.55184e-27	TRUE	downregulated
VCL|7414	5106.07	-1.42436	0.12882	-11.057	2.02752e-28	3.62568e-27	TRUE	downregulated
BEND5|79656	67.0657	-1.38412	0.12553	-11.0262	2.85637e-28	4.96193e-27	TRUE	downregulated
CD68|968	691.87	1.15798	0.105146	11.013	3.30762e-28	5.5862e-27	TRUE	upregulated
SLC8A1|6546	801.473	-1.64746	0.14964	-11.0095	3.44043e-28	5.65347e-27	TRUE	downregulated
MRVI1|10335	1484.07	-1.5758	0.145694	-10.8158	2.89652e-27	4.63443e-26	TRUE	downregulated
FGF2|2247	280.543	-1.36023	0.128117	-10.6171	2.481e-26	3.86782e-25	TRUE	downregulated
ITGA5|3678	2237.14	-1.7624	0.16789	-10.4974	8.88249e-26	1.35014e-24	TRUE	downregulated
CNTFR|1271	83.8383	-2.33307	0.224948	-10.3716	3.33905e-25	4.95157e-24	TRUE	downregulated
ITGB3|3690	168.617	-1.73903	0.169013	-10.2893	7.87081e-25	1.13939e-23	TRUE	downregulated
ADCY5|111	384.111	-1.65785	0.162127	-10.2256	1.52329e-24	2.15386e-23	TRUE	downregulated
TRPC6|7225	71.5116	-1.85631	0.182001	-10.1995	1.99366e-24	2.75488e-23	TRUE	downregulated
DOCK4|9732	625.288	1.45884	0.143362	10.1759	2.54026e-24	3.43218e-23	TRUE	upregulated
S100B|6285	62.7401	-2.2979	0.228052	-10.0762	7.03744e-24	9.30166e-23	TRUE	downregulated
SELE|6401	395.463	-3.03808	0.301718	-10.0693	7.55261e-24	9.77018e-23	TRUE	downregulated
CCND2|894	1398.41	-1.6595	0.168092	-9.87256	5.4749e-23	6.93488e-22	TRUE	downregulated
CD4|920	412.914	0.732218	0.0742291	9.86429	5.94547e-23	7.37723e-22	FALSE	minimally upregulated
FPR3|2359	108.023	1.22764	0.124512	9.85958	6.23093e-23	7.57681e-22	TRUE	upregulated
CAMK2A|815	14.6575	-2.72171	0.282235	-9.6434	5.242e-22	6.24929e-21	TRUE	downregulated
EGR1|1958	7491.56	-2.04419	0.21368	-9.56661	1.10471e-21	1.29166e-20	TRUE	downregulated
PIK3R5|23533	69.6119	1.13803	0.120269	9.46236	3.01057e-21	3.45364e-20	TRUE	upregulated
IL1RL1|9173	25.2822	-3.0613	0.32409	-9.44584	3.52571e-21	3.96969e-20	TRUE	downregulated
GBP2|2634	1156.49	-0.732218	0.0789202	-9.27796	1.72756e-20	1.90974e-19	FALSE	minimally downregulated
CYP27A1|1593	1419.7	-1.9756	0.213143	-9.26891	1.88067e-20	2.04187e-19	TRUE	downregulated
FGF7|2252	248.159	-1.44	0.156343	-9.21049	3.2464e-20	3.46283e-19	TRUE	downregulated
GNG11|2791	469.113	-1.39155	0.151561	-9.18148	4.25208e-20	4.45735e-19	TRUE	downregulated
RASGRP2|10235	138.66	-1.24973	0.136483	-9.15669	5.35122e-20	5.51448e-19	TRUE	downregulated
IRAK3|11213	200.347	-1.02973	0.113388	-9.08151	1.07076e-19	1.08503e-18	TRUE	downregulated
SIK1|150094	2739.99	-2.09046	0.232853	-8.97762	2.76678e-19	2.75771e-18	TRUE	downregulated
HLA-DMB|3109	1244.21	1.95561	0.218738	8.94044	3.87628e-19	3.80126e-18	TRUE	upregulated
F2R|2149	769.303	1.40786	0.160344	8.78022	1.63149e-18	1.57452e-17	TRUE	upregulated
IL2RA|3559	14.0297	1.6461	0.188092	8.75157	2.10414e-18	1.99893e-17	TRUE	upregulated
C1orf175|374977	51.3835	-1.91135	0.21874	-8.73798	2.3731e-18	2.21976e-17	TRUE	downregulated
C10orf54|64115	694.993	-0.910195	0.104215	-8.73383	2.46187e-18	2.2679e-17	FALSE	minimally downregulated
VTCN1|79679	126.139	-2.28156	0.261408	-8.72797	2.59281e-18	2.35288e-17	TRUE	downregulated
SIGLEC1|6614	58.6893	1.54961	0.177889	8.71115	3.00816e-18	2.68965e-17	TRUE	upregulated
C1orf54|79630	97.8474	-1.18279	0.135814	-8.70888	3.06895e-18	2.70424e-17	TRUE	downregulated
MASP1|5648	1046.02	-1.77103	0.20376	-8.69173	3.56975e-18	3.10058e-17	TRUE	downregulated
S100A8|6279	33.5837	-1.94883	0.225359	-8.64765	5.25705e-18	4.50182e-17	TRUE	downregulated
NR4A1|3164	9368.09	-1.96515	0.228395	-8.60417	7.68689e-18	6.49116e-17	TRUE	downregulated
VAV3|10451	194.988	-1.47695	0.17245	-8.56453	1.08514e-17	9.03785e-17	TRUE	downregulated
CXCL2|2920	84.575	-2.53815	0.297787	-8.52339	1.54943e-17	1.27305e-16	TRUE	downregulated
TREM2|54209	97.3894	1.41311	0.166288	8.498	1.92881e-17	1.56362e-16	TRUE	upregulated
CASP1|834	145.863	-0.769301	0.0908845	-8.46461	2.57014e-17	2.05611e-16	FALSE	minimally downregulated
IGSF6|10261	51.8263	1.13097	0.134302	8.42109	3.72989e-17	2.94516e-16	TRUE	upregulated
FAP|2191	100.007	2.02019	0.240013	8.41704	3.86132e-17	3.00985e-16	TRUE	upregulated
CXCL9|4283	348.543	1.9251	0.228948	8.40843	4.15538e-17	3.19806e-16	TRUE	upregulated
F10|2159	150.34	-1.33865	0.160647	-8.33289	7.88915e-17	5.99575e-16	TRUE	downregulated
PDE2A|5138	240.458	-1.19011	0.142974	-8.32394	8.50832e-17	6.38649e-16	TRUE	downregulated
ATP1B2|482	105.466	-1.38645	0.167024	-8.30091	1.03317e-16	7.66061e-16	TRUE	downregulated
ZFPM2|23414	28.4606	-1.66623	0.200888	-8.29435	1.09178e-16	7.99764e-16	TRUE	downregulated
TUBA4A|7277	883.937	-1.40479	0.169461	-8.28977	1.13464e-16	8.21264e-16	TRUE	downregulated
FCGR3A|2214	358.22	1.14487	0.13834	8.27573	1.27676e-16	9.13255e-16	TRUE	upregulated
PVRIG|79037	48.0979	1.13991	0.138059	8.25668	1.49786e-16	1.05895e-15	TRUE	upregulated
GBP5|115362	80.9278	1.32468	0.160607	8.24797	1.61108e-16	1.12591e-15	TRUE	upregulated
EFNA5|1946	232.426	-1.27743	0.155534	-8.21318	2.15412e-16	1.4883e-15	TRUE	downregulated
PLA2G7|7941	1188.94	2.06737	0.254306	8.12945	4.31258e-16	2.94612e-15	TRUE	upregulated
FGFR2|2263	1078.81	-1.67727	0.206787	-8.11107	5.01757e-16	3.38964e-15	TRUE	downregulated
IL33|90865	505.998	-1.01523	0.125739	-8.07414	6.79564e-16	4.54038e-15	TRUE	downregulated
LRMP|4033	67.7813	-1.46204	0.181283	-8.06495	7.32664e-16	4.84195e-15	TRUE	downregulated
TERT|7015	2.54761	3.46566	0.430412	8.05197	8.14739e-16	5.32647e-15	TRUE	upregulated
GADD45B|4616	1512.46	-1.56868	0.196039	-8.00188	1.22535e-15	7.92565e-15	TRUE	downregulated
ZBTB10|65986	1855.11	1.42469	0.178186	7.99556	1.28982e-15	8.25483e-15	TRUE	upregulated
ADCY6|112	2097.82	1.06398	0.133171	7.98963	1.3534e-15	8.57154e-15	TRUE	upregulated
PDE3B|5140	1364.39	1.65524	0.207802	7.96551	1.64547e-15	1.03139e-14	TRUE	upregulated
PLEKHG3|26030	690.188	-1.05269	0.133107	-7.90857	2.60358e-15	1.61528e-14	TRUE	downregulated
DEFB1|1672	92.2182	-2.05989	0.262317	-7.85267	4.07276e-15	2.50125e-14	TRUE	downregulated
PLA2G4A|5321	561.68	-2.18151	0.279313	-7.81026	5.70684e-15	3.46976e-14	TRUE	downregulated
PRKG1|5592	77.0811	-1.58283	0.203403	-7.78177	7.15176e-15	4.30522e-14	TRUE	downregulated
NTRK1|4914	12.4932	-1.93796	0.250146	-7.74732	9.38536e-15	5.59441e-14	TRUE	downregulated
L1CAM|3897	108.238	-2.14533	0.277655	-7.7266	1.10454e-14	6.52e-14	TRUE	downregulated
FCGR1B|2210	24.7823	1.12744	0.146095	7.71715	1.18961e-14	6.95466e-14	TRUE	upregulated
FCER1G|2207	145.611	0.811556	0.105196	7.71468	1.2129e-14	7.02324e-14	FALSE	minimally upregulated
ISG15|9636	749.817	1.958	0.254016	7.70817	1.27637e-14	7.32104e-14	TRUE	upregulated
CFH|3075	614.321	-0.849003	0.110545	-7.68013	1.58929e-14	9.03072e-14	FALSE	minimally downregulated
APOB|338	15.6601	-1.73694	0.226498	-7.6687	1.73753e-14	9.78165e-14	TRUE	downregulated
PDE5A|8654	1878.73	-1.29864	0.169517	-7.66083	1.84731e-14	1.03042e-13	TRUE	downregulated
KIT|3815	256.26	-1.44638	0.189217	-7.64406	2.10481e-14	1.16339e-13	TRUE	downregulated
FCGR2A|2212	261.523	0.824358	0.108225	7.61706	2.5951e-14	1.42146e-13	FALSE	minimally upregulated
DLX1|1745	463.857	3.53102	0.465452	7.58623	3.29356e-14	1.78793e-13	TRUE	upregulated
JAM3|83700	1319.36	-1.15387	0.152558	-7.56349	3.92396e-14	2.1113e-13	TRUE	downregulated
ITGB2|3689	591.272	0.690828	0.091578	7.5436	4.57178e-14	2.43828e-13	FALSE	minimally upregulated
MMP9|4318	159.116	1.91079	0.255706	7.47262	7.86126e-14	4.15622e-13	TRUE	upregulated
LILRB3|11025	21.0463	1.13735	0.152331	7.4663	8.24817e-14	4.32318e-13	TRUE	upregulated
NGFR|4804	460.712	-1.4313	0.192328	-7.44199	9.91794e-14	5.15394e-13	TRUE	downregulated
TBXA2R|6915	36.4694	-0.98105	0.132304	-7.41512	1.21512e-13	6.26094e-13	FALSE	minimally downregulated
ARHGAP22|58504	62.0491	-1.01461	0.137075	-7.40181	1.34336e-13	6.86353e-13	TRUE	downregulated
NCF2|4688	87.2873	0.887158	0.120084	7.38783	1.49248e-13	7.49939e-13	FALSE	minimally upregulated
ITGA3|3675	1707.82	-0.886674	0.120001	-7.38889	1.48055e-13	7.49939e-13	FALSE	minimally downregulated
CD6|923	67.0209	0.971088	0.132034	7.35485	1.9114e-13	9.52569e-13	FALSE	minimally upregulated
RARRES1|5918	547.19	-1.40739	0.19168	-7.34238	2.09832e-13	1.03722e-12	TRUE	downregulated
RIPK3|11035	42.9275	-1.04131	0.142011	-7.33256	2.25801e-13	1.10715e-12	TRUE	downregulated
CCL22|6367	37.5024	1.1162	0.152794	7.30524	2.76775e-13	1.34623e-12	TRUE	upregulated
TMEM173|340061	510.994	-0.808475	0.110721	-7.30194	2.83645e-13	1.3687e-12	FALSE	minimally downregulated
PLEKHO2|80301	667.491	-0.60027	0.0827465	-7.25433	4.03663e-13	1.9325e-12	FALSE	minimally downregulated
EOMES|8320	16.7373	1.77683	0.24799	7.16491	7.78382e-13	3.69731e-12	TRUE	upregulated
NLRC5|84166	291.734	0.873003	0.121879	7.16289	7.89953e-13	3.72319e-12	FALSE	minimally upregulated
GFI1|2672	26.4462	1.08504	0.151802	7.14775	8.82125e-13	4.12563e-12	TRUE	upregulated
RAP1GAP2|23108	1119.22	1.34135	0.187982	7.13553	9.64177e-13	4.47496e-12	TRUE	upregulated
CXCL6|6372	62.9516	-1.57113	0.220743	-7.11747	1.09929e-12	5.0634e-12	TRUE	downregulated
INHBA|3624	72.3014	1.80039	0.253586	7.09971	1.25017e-12	5.71508e-12	TRUE	upregulated
CYBA|1535	581.791	-1.14684	0.161622	-7.09582	1.28589e-12	5.83447e-12	TRUE	downregulated
SLC7A7|9056	96.8488	0.710741	0.100279	7.08767	1.36388e-12	6.14252e-12	FALSE	minimally upregulated
FCGR1A|2209	21.9864	1.20664	0.170424	7.08026	1.43884e-12	6.43245e-12	TRUE	upregulated
PTGIR|5739	8.06853	1.30965	0.186318	7.02913	2.07825e-12	9.22317e-12	TRUE	upregulated
S100A9|6280	113.606	-1.54128	0.220382	-6.99367	2.6778e-12	1.17978e-11	TRUE	downregulated
ZMYM2|7750	2178.43	0.884226	0.126915	6.96705	3.23659e-12	1.41572e-11	FALSE	minimally upregulated
TLR2|7097	207.52	-1.5431	0.222476	-6.93603	4.03283e-12	1.7514e-11	TRUE	downregulated
NPEPPS|9520	2545.17	0.749664	0.108344	6.9193	4.53875e-12	1.95713e-11	FALSE	minimally upregulated
MET|4233	541.821	-1.10071	0.159337	-6.90804	4.91383e-12	2.10395e-11	TRUE	downregulated
EIF2AK2|5610	443.59	0.893849	0.129689	6.89225	5.49179e-12	2.33497e-11	FALSE	minimally upregulated
KLHL13|90293	207.076	-0.965054	0.14084	-6.85215	7.27462e-12	3.07151e-11	FALSE	minimally downregulated
C1QC|714	812.399	0.709691	0.103687	6.84455	7.67175e-12	3.21684e-11	FALSE	minimally upregulated
IL17B|27190	8.71693	-1.45807	0.213069	-6.84317	7.74581e-12	3.22565e-11	TRUE	downregulated
RENBP|5973	88.2412	1.27172	0.185931	6.83975	7.93324e-12	3.28123e-11	TRUE	upregulated
IL11|3589	10.6355	1.67549	0.245544	6.8236	8.87871e-12	3.64747e-11	TRUE	upregulated
PDGFC|56034	646.282	-0.9093	0.133423	-6.81517	9.41507e-12	3.84185e-11	FALSE	minimally downregulated
TNFRSF18|8784	45.0727	1.90776	0.280994	6.78934	1.12645e-11	4.56588e-11	TRUE	upregulated
SELPLG|6404	180.538	0.578562	0.0860536	6.72327	1.77685e-11	7.15446e-11	FALSE	minimally upregulated
MAP3K8|1326	99.8445	-1.40198	0.209329	-6.69749	2.1203e-11	8.4812e-11	TRUE	downregulated
GUCY1A3|2982	4459.19	1.32691	0.198191	6.69514	2.1547e-11	8.56249e-11	TRUE	upregulated
C1QB|713	881.843	0.722687	0.108499	6.66078	2.72387e-11	1.0754e-10	FALSE	minimally upregulated
CTLA4|1493	13.4434	1.21047	0.18217	6.64473	3.03782e-11	1.19161e-10	TRUE	upregulated
CFD|1675	483.467	-1.58082	0.238138	-6.63826	3.17418e-11	1.23712e-10	TRUE	downregulated
ZAP70|7535	42.9981	1.0548	0.159007	6.63365	3.27496e-11	1.26826e-10	TRUE	upregulated
MEF2C|4208	418.037	-0.80023	0.120924	-6.61765	3.64965e-11	1.40442e-10	FALSE	minimally downregulated
ZBP1|81030	11.207	1.4249	0.215622	6.60835	3.88625e-11	1.48606e-10	TRUE	upregulated
ATP1B1|481	1924.58	-1.17323	0.180785	-6.48964	8.6044e-11	3.26967e-10	TRUE	downregulated
SIRPG|55423	16.8329	1.01299	0.158898	6.3751	1.82849e-10	6.82039e-10	TRUE	upregulated
SERPING1|710	3733.42	-0.675243	0.105891	-6.37678	1.80846e-10	6.82039e-10	FALSE	minimally downregulated
PTGER2|5732	153.441	-1.03614	0.162508	-6.37593	1.81857e-10	6.82039e-10	TRUE	downregulated
SPN|6693	95.8723	0.602972	0.0953106	6.32638	2.50973e-10	9.30435e-10	FALSE	minimally upregulated
MS4A6A|64231	292.989	0.634188	0.100877	6.28676	3.24155e-10	1.19446e-09	FALSE	minimally upregulated
PDE6G|5148	4.23644	1.27618	0.20327	6.27824	3.42424e-10	1.25418e-09	TRUE	upregulated
AQP9|366	24.3424	-1.64662	0.262958	-6.26191	3.80297e-10	1.38455e-09	TRUE	downregulated
GBP1|2633	458.666	-0.643795	0.10403	-6.18855	6.07211e-10	2.19753e-09	FALSE	minimally downregulated
CXCR3|2833	23.3626	0.888025	0.143694	6.17999	6.41049e-10	2.30626e-09	FALSE	minimally upregulated
CSF1|1435	297.411	-0.475713	0.077258	-6.15747	7.39182e-10	2.64366e-09	FALSE	minimally downregulated
F5|2153	1771.56	2.14554	0.348681	6.15332	7.58775e-10	2.69787e-09	TRUE	upregulated
CXCL13|10563	162.398	-2.24759	0.365555	-6.14843	7.82527e-10	2.76614e-09	TRUE	downregulated
NOS1|4842	38.274	-1.87995	0.306014	-6.14335	8.07967e-10	2.83956e-09	TRUE	downregulated
MAP9|79884	986.024	0.807591	0.131683	6.13285	8.63186e-10	3.01619e-09	FALSE	minimally upregulated
LILRB2|10288	39.8938	0.74703	0.121864	6.13003	8.7864e-10	3.05265e-09	FALSE	minimally upregulated
PDPK1|5170	1727.76	0.720414	0.117591	6.12646	8.9858e-10	3.10418e-09	FALSE	minimally upregulated
CCR5|1234	73.0105	0.677706	0.110858	6.11329	9.75999e-10	3.35258e-09	FALSE	minimally upregulated
CXCL3|2921	13.0322	-1.89482	0.310208	-6.10823	1.00739e-09	3.44098e-09	TRUE	downregulated
PLAU|5328	279.909	-0.806813	0.132351	-6.09599	1.08761e-09	3.69423e-09	FALSE	minimally downregulated
ITGA2|3673	714.156	-1.05878	0.174197	-6.07804	1.21662e-09	4.10948e-09	TRUE	downregulated
TGFBR2|7048	1789.86	-0.617028	0.101752	-6.06405	1.32732e-09	4.45862e-09	FALSE	minimally downregulated
ASB5|140458	135.735	-1.73444	0.286419	-6.05562	1.3988e-09	4.6729e-09	TRUE	downregulated
TYROBP|7305	294.809	0.641519	0.10611	6.04577	1.48699e-09	4.94037e-09	FALSE	minimally upregulated
ST8SIA1|6489	183.936	-1.08501	0.179507	-6.04439	1.49979e-09	4.95582e-09	TRUE	downregulated
CD37|951	156.957	0.641296	0.106392	6.02767	1.66335e-09	5.46659e-09	FALSE	minimally upregulated
FGFR1|2260	1750.35	-0.765368	0.127247	-6.01484	1.80061e-09	5.88585e-09	FALSE	minimally downregulated
ALOX15|246	157.156	2.67653	0.445863	6.00302	1.93682e-09	6.29725e-09	TRUE	upregulated
TIGIT|201633	21.5339	0.963025	0.160545	5.99846	1.99201e-09	6.44223e-09	FALSE	minimally upregulated
CXCL1|2919	91.2197	-1.63101	0.273086	-5.97253	2.33595e-09	7.51461e-09	TRUE	downregulated
CLEC7A|64581	52.3829	0.693362	0.11666	5.94344	2.79094e-09	8.931e-09	FALSE	minimally upregulated
ADAMDEC1|27299	30.1352	1.46036	0.246759	5.91815	3.25592e-09	1.03644e-08	TRUE	upregulated
CCL14|6358	366.43	-1.09513	0.185434	-5.90575	3.51046e-09	1.11165e-08	TRUE	downregulated
PLEK|5341	139.036	0.718508	0.121727	5.90263	3.57749e-09	1.127e-08	FALSE	minimally upregulated
FCGR3B|2215	15.5015	-1.64886	0.279537	-5.89855	3.66708e-09	1.14927e-08	TRUE	downregulated
FBXO2|26232	222.772	-1.1869	0.201456	-5.8916	3.82468e-09	1.19251e-08	TRUE	downregulated
WSB1|26118	1576.8	0.798845	0.136606	5.84779	4.98156e-09	1.5453e-08	FALSE	minimally upregulated
PYCARD|29108	188.698	-0.763089	0.131209	-5.81584	6.03296e-09	1.86195e-08	FALSE	minimally downregulated
ACVRL1|94	371.468	-0.936551	0.161889	-5.78514	7.24526e-09	2.22481e-08	FALSE	minimally downregulated
RASGRP1|10125	39.9244	0.718213	0.124535	5.76715	8.06221e-09	2.46323e-08	FALSE	minimally upregulated
TLR3|7098	184.774	-0.781613	0.135764	-5.75715	8.55482e-09	2.60066e-08	FALSE	minimally downregulated
ANAPC1|64682	635.581	0.68385	0.118811	5.75577	8.62496e-09	2.60894e-08	FALSE	minimally upregulated
C1QA|712	800.064	0.626207	0.108833	5.75383	8.72429e-09	2.62592e-08	FALSE	minimally upregulated
ICAM4|3386	7.7279	-1.19937	0.209077	-5.73651	9.66446e-09	2.89458e-08	TRUE	downregulated
IL12RB1|3594	17.4207	0.649906	0.113412	5.7305	1.00136e-08	2.96987e-08	FALSE	minimally upregulated
MAP4K1|11184	51.0374	0.736168	0.128451	5.73112	9.97698e-09	2.96987e-08	FALSE	minimally upregulated
TNFAIP3|7128	674.242	-0.653307	0.114336	-5.71392	1.104e-08	3.25841e-08	FALSE	minimally downregulated
IL1B|3553	33.9743	-1.31111	0.230176	-5.69611	1.22569e-08	3.60009e-08	TRUE	downregulated
CEBPB|1051	684.887	-0.879885	0.15491	-5.67996	1.34725e-08	3.93812e-08	FALSE	minimally downregulated
SOCS1|8651	47.3279	-0.826337	0.14577	-5.66878	1.43821e-08	4.18389e-08	FALSE	minimally downregulated
IL10RA|3587	204.494	0.532507	0.0944361	5.63881	1.71234e-08	4.95763e-08	FALSE	minimally upregulated
FOLH1|2346	13454.6	1.88876	0.335529	5.62919	1.81061e-08	5.21732e-08	TRUE	upregulated
ITGAL|3683	160.215	0.633501	0.112646	5.62383	1.86765e-08	5.35627e-08	FALSE	minimally upregulated
SRGN|5552	716.047	-0.533586	0.0955935	-5.58182	2.38013e-08	6.76224e-08	FALSE	minimally downregulated
NUP155|9631	446.194	0.702603	0.125855	5.58263	2.3691e-08	6.76224e-08	FALSE	minimally upregulated
STAT5A|6776	583.94	-0.549997	0.0992247	-5.54295	2.97424e-08	8.41087e-08	FALSE	minimally downregulated
CD86|942	71.6777	0.556401	0.100775	5.52122	3.36655e-08	9.47622e-08	FALSE	minimally upregulated
TNFSF13B|10673	19.4021	0.805957	0.146304	5.50879	3.61315e-08	1.01235e-07	FALSE	minimally upregulated
HCLS1|3059	324.811	0.388223	0.0706799	5.49269	3.95849e-08	1.10402e-07	FALSE	minimally upregulated
BCL2|596	725.499	-0.93536	0.170322	-5.49172	3.98038e-08	1.10506e-07	FALSE	minimally downregulated
ITGA4|3676	163.331	0.809957	0.148321	5.46085	4.73854e-08	1.30956e-07	FALSE	minimally upregulated
CD5|921	54.1087	0.778325	0.142752	5.45228	4.9729e-08	1.36811e-07	FALSE	minimally upregulated
FN1|2335	22261.8	-1.70517	0.313097	-5.44613	5.14776e-08	1.40351e-07	TRUE	downregulated
JMJD1C|221037	1619.85	0.609993	0.111989	5.44688	5.12606e-08	1.40351e-07	FALSE	minimally upregulated
CHST15|51363	476.577	-0.852959	0.156722	-5.4425	5.25386e-08	1.42605e-07	FALSE	minimally downregulated
HK3|3101	12.5242	1.12001	0.20675	5.41721	6.05361e-08	1.63582e-07	TRUE	upregulated
TEP1|7011	736.696	0.578612	0.107732	5.37083	7.83764e-08	2.10853e-07	FALSE	minimally upregulated
DOCK10|55619	123.152	0.600828	0.111918	5.36845	7.94178e-08	2.12714e-07	FALSE	minimally upregulated
ADCY1|107	462.82	1.31953	0.246181	5.36001	8.32187e-08	2.21917e-07	TRUE	upregulated
FYB|2533	182.748	0.516605	0.0967775	5.33807	9.39424e-08	2.49419e-07	FALSE	minimally upregulated
SH2D1A|4068	30.8809	1.16703	0.218693	5.33638	9.48199e-08	2.49569e-07	TRUE	upregulated
ICAM1|3383	586.404	0.747132	0.139992	5.33698	9.45077e-08	2.49569e-07	FALSE	minimally upregulated
THBD|7056	376.756	-0.921385	0.173601	-5.30749	1.11142e-07	2.9127e-07	FALSE	minimally downregulated
IL21R|50615	14.6766	0.815088	0.155526	5.24083	1.59853e-07	4.17126e-07	FALSE	minimally upregulated
ZFP36L2|678	4233.53	-0.540111	0.104058	-5.19048	2.09747e-07	5.44984e-07	FALSE	minimally downregulated
STEAP4|79689	9706.41	1.2475	0.240397	5.18935	2.11026e-07	5.45974e-07	TRUE	upregulated
LCK|3932	108.95	0.670284	0.129433	5.17861	2.23544e-07	5.75909e-07	FALSE	minimally upregulated
CD27|939	51.0724	0.728517	0.142304	5.11946	3.06419e-07	7.86088e-07	FALSE	minimally upregulated
CD72|971	23.6092	0.709039	0.138588	5.11615	3.11829e-07	7.96606e-07	FALSE	minimally upregulated
SLC15A3|51296	219.7	0.524968	0.103257	5.08412	3.69343e-07	9.39585e-07	FALSE	minimally upregulated
DOCK2|1794	148.295	0.579791	0.115358	5.02601	5.00798e-07	1.26869e-06	FALSE	minimally upregulated
MANEA|79694	479.526	0.621134	0.123815	5.01662	5.25874e-07	1.32669e-06	FALSE	minimally upregulated
CD2|914	111.749	0.602546	0.120169	5.01414	5.32725e-07	1.33842e-06	FALSE	minimally upregulated
PDE1B|5153	29.5626	-0.738728	0.148001	-4.99138	5.99489e-07	1.49996e-06	FALSE	minimally downregulated
VILL|50853	368.282	-1.04623	0.210896	-4.96086	7.01808e-07	1.74877e-06	TRUE	downregulated
TNFRSF10D|8793	99.2291	-0.959017	0.193354	-4.95992	7.05231e-07	1.75012e-06	FALSE	minimally downregulated
ZBTB32|27033	6.51472	1.15591	0.233834	4.9433	7.68124e-07	1.89726e-06	TRUE	upregulated
CCL2|6347	491.563	-1.04826	0.212086	-4.94263	7.70761e-07	1.89726e-06	TRUE	downregulated
DPEP2|64174	22.1361	0.688321	0.139729	4.92613	8.38739e-07	2.05626e-06	FALSE	minimally upregulated
WAS|7454	93.2581	0.396821	0.0807498	4.91421	8.91428e-07	2.16798e-06	FALSE	minimally upregulated
IDO1|3620	120.34	1.24128	0.252591	4.9142	8.9144e-07	2.16798e-06	TRUE	upregulated
JAM2|58494	155.099	-0.564124	0.115254	-4.89459	9.85091e-07	2.3862e-06	FALSE	minimally downregulated
FLT3LG|2323	96.9925	-0.481873	0.099039	-4.86549	1.14174e-06	2.75468e-06	FALSE	minimally downregulated
TLR7|51284	61.6379	0.7301	0.150343	4.85623	1.19641e-06	2.87517e-06	FALSE	minimally upregulated
RANBP2|5903	5417.48	0.760296	0.157194	4.83669	1.3202e-06	3.16015e-06	FALSE	minimally upregulated
PRKCQ|5588	29.0459	-0.848758	0.175811	-4.82767	1.38138e-06	3.29364e-06	FALSE	minimally downregulated
P2RY12|64805	17.8699	-0.794323	0.165706	-4.79356	1.63847e-06	3.89137e-06	FALSE	minimally downregulated
RSAD2|91543	140.968	0.778718	0.162618	4.78863	1.67923e-06	3.97265e-06	FALSE	minimally upregulated
PDCD1|5133	16.9822	0.864729	0.182328	4.74272	2.10868e-06	4.96928e-06	FALSE	minimally upregulated
GNG2|54331	207.23	-0.571027	0.121	-4.71923	2.36734e-06	5.55731e-06	FALSE	minimally downregulated
MAP3K14|9020	376.93	-0.545235	0.115777	-4.70937	2.4848e-06	5.8106e-06	FALSE	minimally downregulated
LY86|9450	56.7092	0.549477	0.117269	4.6856	2.79138e-06	6.50252e-06	FALSE	minimally upregulated
FCER1A|2205	65.1052	-0.826445	0.176487	-4.68276	2.83035e-06	6.56815e-06	FALSE	minimally downregulated
APBB1IP|54518	95.2798	0.519661	0.111052	4.67945	2.87644e-06	6.64971e-06	FALSE	minimally upregulated
LY96|23643	29.1474	0.673721	0.144452	4.66399	3.10139e-06	7.14259e-06	FALSE	minimally upregulated
LTB|4050	65.2576	0.834773	0.179044	4.6624	3.12543e-06	7.1708e-06	FALSE	minimally upregulated
PIK3CD|5293	175.978	-0.288033	0.0620209	-4.64413	3.41509e-06	7.80592e-06	FALSE	minimally downregulated
KDR|3791	693.991	-0.694432	0.151039	-4.59769	4.27198e-06	9.72796e-06	FALSE	minimally downregulated
KIRREL|55243	155.368	-0.809415	0.177415	-4.56228	5.06003e-06	1.14795e-05	FALSE	minimally downregulated
CCR1|1230	52.6836	0.562658	0.123353	4.56138	5.08185e-06	1.14861e-05	FALSE	minimally upregulated
CAMK4|814	52.3261	-0.94702	0.207683	-4.55994	5.11689e-06	1.15225e-05	FALSE	minimally downregulated
LAT|27040	68.7727	0.577991	0.127264	4.54169	5.58055e-06	1.25202e-05	FALSE	minimally upregulated
TNFRSF6B|8771	38.4178	0.653932	0.145961	4.48017	7.45837e-06	1.66717e-05	FALSE	minimally upregulated
GZMA|3001	47.1099	0.675038	0.151155	4.46588	7.97421e-06	1.77594e-05	FALSE	minimally upregulated
GHR|2690	1113.99	0.931691	0.208717	4.46389	8.04834e-06	1.78591e-05	FALSE	minimally upregulated
SKAP1|8631	68.1162	-1.1968	0.268753	-4.45316	8.46138e-06	1.87074e-05	TRUE	downregulated
FCGR2C|9103	22.5054	0.695195	0.156195	4.4508	8.55505e-06	1.88459e-05	FALSE	minimally upregulated
CD180|4064	36.0716	0.620568	0.139845	4.43754	9.09923e-06	1.99723e-05	FALSE	minimally upregulated
CD28|940	31.8033	0.791281	0.179623	4.40523	1.05672e-05	2.30696e-05	FALSE	minimally upregulated
CLCF1|23529	93.7941	0.809768	0.183836	4.40484	1.05862e-05	2.30696e-05	FALSE	minimally upregulated
MRC2|9902	1393.54	-0.520956	0.118462	-4.39766	1.09426e-05	2.37611e-05	FALSE	minimally downregulated
ITGA1|3672	1162.05	-0.725728	0.165725	-4.3791	1.19168e-05	2.57844e-05	FALSE	minimally downregulated
LEPR|3953	368.446	-0.583516	0.133622	-4.3669	1.26021e-05	2.71705e-05	FALSE	minimally downregulated
CD69|969	89.747	-0.759204	0.174265	-4.3566	1.32101e-05	2.83807e-05	FALSE	minimally downregulated
RELT|84957	44.9828	0.603943	0.139399	4.33248	1.47439e-05	3.15645e-05	FALSE	minimally upregulated
ADRB2|154	583.122	0.902786	0.208741	4.3249	1.526e-05	3.25546e-05	FALSE	minimally upregulated
HIC1|3090	132.711	-0.568829	0.13156	-4.32373	1.53415e-05	3.26141e-05	FALSE	minimally downregulated
EBI3|10148	24.7964	0.491164	0.114067	4.30594	1.66275e-05	3.52248e-05	FALSE	minimally upregulated
SEC24D|9871	1761.35	0.572869	0.133555	4.28938	1.79176e-05	3.7826e-05	FALSE	minimally upregulated
HLX|3142	97.9584	0.810665	0.189373	4.28078	1.86241e-05	3.91814e-05	FALSE	minimally upregulated
CCL11|6356	7.31456	0.97295	0.227727	4.27244	1.93343e-05	4.05354e-05	FALSE	minimally upregulated
FRK|2444	129.323	0.865781	0.202902	4.26699	1.98127e-05	4.13955e-05	FALSE	minimally upregulated
RASGRP3|25780	69.8866	0.48376	0.113526	4.26123	2.03302e-05	4.23314e-05	FALSE	minimally upregulated
PTPRCAP|5790	118.928	0.653614	0.153664	4.25353	2.10429e-05	4.36657e-05	FALSE	minimally upregulated
SP140|11262	22.1035	0.489698	0.115479	4.24058	2.22945e-05	4.61057e-05	FALSE	minimally upregulated
PLCG2|5336	128.417	-0.4287	0.101356	-4.22964	2.34063e-05	4.82408e-05	FALSE	minimally downregulated
CYBB|1536	374.017	0.58496	0.138952	4.20979	2.55612e-05	5.2504e-05	FALSE	minimally upregulated
HRH1|3269	111.466	-0.776058	0.184762	-4.20032	2.6654e-05	5.45644e-05	FALSE	minimally downregulated
AIF1|199	164.386	0.391099	0.0932999	4.19185	2.7669e-05	5.64522e-05	FALSE	minimally upregulated
IRF8|3394	236.813	-0.799627	0.191462	-4.17641	2.96141e-05	6.02186e-05	FALSE	minimally downregulated
IL27RA|9466	168.088	-0.532892	0.128005	-4.16305	3.14029e-05	6.36433e-05	FALSE	minimally downregulated
GGT5|2687	463.222	0.53498	0.12895	4.14872	3.34336e-05	6.75337e-05	FALSE	minimally upregulated
CD79B|974	50.7155	-0.561397	0.138301	-4.05925	4.92314e-05	9.9115e-05	FALSE	minimally downregulated
SLAMF1|6504	13.2386	0.593668	0.146414	4.05471	5.01964e-05	0.000100724	FALSE	minimally upregulated
IL2RG|3561	201.541	0.581171	0.143411	4.05249	5.06759e-05	0.000101352	FALSE	minimally upregulated
CD207|50489	65.7256	-0.813511	0.201863	-4.03002	5.57721e-05	0.000111179	FALSE	minimally downregulated
RASSF4|83937	328.215	-0.721557	0.179183	-4.02693	5.65102e-05	0.000112282	FALSE	minimally downregulated
TNFSF12|8742	761.36	-0.503199	0.125963	-3.99482	6.47427e-05	0.00012822	FALSE	minimally downregulated
ADCY7|113	162.068	0.332468	0.083641	3.97494	7.03982e-05	0.000138968	FALSE	minimally upregulated
NLRP1|22861	202.578	-0.549707	0.139584	-3.93819	8.20974e-05	0.000161538	FALSE	minimally downregulated
FES|2242	315.998	-0.510204	0.12958	-3.93738	8.23772e-05	0.000161566	FALSE	minimally downregulated
IL18|3606	84.6393	-0.596138	0.151468	-3.93573	8.2944e-05	0.000161634	FALSE	minimally downregulated
GDF5|8200	23.9567	-1.06149	0.269684	-3.93606	8.28315e-05	0.000161634	TRUE	downregulated
LILRB1|10859	42.6347	0.444241	0.113666	3.9083	9.2948e-05	0.000180551	FALSE	minimally upregulated
FOXP3|50943	28.351	0.672346	0.173397	3.87749	0.000105539	0.000204356	FALSE	minimally upregulated
ACAP1|9744	65.1468	0.449014	0.116148	3.86588	0.000110689	0.000213647	FALSE	minimally upregulated
PRR5L|79899	60.0026	0.330663	0.0857747	3.85502	0.00011572	0.000222651	FALSE	minimally upregulated
TNFRSF9|3604	3.06106	0.918544	0.239381	3.83717	0.00012446	0.000238712	FALSE	minimally upregulated
LIF|3976	74.2639	-0.698036	0.183381	-3.80649	0.000140954	0.000269497	FALSE	minimally downregulated
SLC2A6|11182	52.4776	0.738665	0.195677	3.77492	0.000160057	0.000305062	FALSE	minimally upregulated
HTR2B|3357	14.0828	0.91954	0.244403	3.76238	0.000168301	0.000319772	FALSE	minimally upregulated
CD40LG|959	13.3808	0.667303	0.178781	3.73252	0.000189573	0.000359067	FALSE	minimally upregulated
PDCD1LG2|80380	21.3722	-0.489817	0.132565	-3.69493	0.000219944	0.000415297	FALSE	minimally downregulated
ITK|3702	41.7179	0.504021	0.137406	3.66812	0.000244338	0.000459931	FALSE	minimally upregulated
TNFRSF4|7293	19.5218	0.653007	0.178088	3.66677	0.000245632	0.000460938	FALSE	minimally upregulated
CCL21|6366	220.45	-0.809538	0.223268	-3.62586	0.000288006	0.000538793	FALSE	minimally downregulated
FASLG|356	6.71857	0.717282	0.198012	3.62242	0.000291857	0.000544322	FALSE	minimally upregulated
AR|367	859.159	0.703988	0.19446	3.62021	0.00029436	0.000547311	FALSE	minimally upregulated
CD96|10225	60.7332	0.431255	0.119207	3.6177	0.000297228	0.000550959	FALSE	minimally upregulated
JAK3|3718	110.7	0.352003	0.0973439	3.61608	0.000299098	0.00055274	FALSE	minimally upregulated
TIMP1|7076	4163.64	-0.485191	0.134233	-3.61456	0.000300863	0.000554317	FALSE	minimally downregulated
SH3KBP1|30011	328.089	0.275563	0.0763644	3.60853	0.000307942	0.000565646	FALSE	minimally upregulated
HLA-B|3106	16603.2	0.516062	0.143224	3.60317	0.000314359	0.000575694	FALSE	minimally upregulated
NCF1|653361	32.9182	0.456048	0.127104	3.58798	0.00033325	0.000608457	FALSE	minimally upregulated
ADCY3|109	637.711	-0.366432	0.102482	-3.57557	0.000349468	0.000636157	FALSE	minimally downregulated
PTPRC|5788	408.546	0.425679	0.119797	3.55333	0.000380385	0.00069037	FALSE	minimally upregulated
TEC|7006	50.0499	0.620111	0.174711	3.54935	0.000386191	0.000698821	FALSE	minimally upregulated
TBX21|30009	8.42041	0.505686	0.142646	3.54504	0.000392549	0.00070822	FALSE	minimally upregulated
EGR2|1959	280.358	-0.669797	0.190428	-3.51732	0.000435921	0.000784141	FALSE	minimally downregulated
P2RY1|5028	280.844	0.830841	0.236831	3.50815	0.000451228	0.000809281	FALSE	minimally upregulated
GZMK|3003	54.9372	0.601794	0.172003	3.49873	0.000467471	0.000835949	FALSE	minimally upregulated
PIK3CA|5290	403.775	0.444696	0.127606	3.48491	0.000492304	0.000877775	FALSE	minimally upregulated
BRPF3|27154	1673.51	0.470102	0.134936	3.48389	0.000494176	0.000878536	FALSE	minimally upregulated
PSMB9|5698	333.827	0.447735	0.128921	3.47296	0.00051476	0.000912461	FALSE	minimally upregulated
UBR2|23304	835.808	0.376371	0.108781	3.4599	0.000540367	0.000955067	FALSE	minimally upregulated
CD3D|915	48.5769	0.510477	0.147746	3.45511	0.000550072	0.000967231	FALSE	minimally upregulated
NCOA2|10499	989.778	0.598048	0.1731	3.45493	0.000550431	0.000967231	FALSE	minimally upregulated
DOK2|9046	50.7484	0.389614	0.113357	3.43707	0.00058805	0.00103036	FALSE	minimally upregulated
STAT4|6775	21.0999	0.434821	0.126627	3.43388	0.000595006	0.00103657	FALSE	minimally upregulated
ICOS|29851	9.34309	0.711645	0.207218	3.43429	0.000594116	0.00103657	FALSE	minimally upregulated
RAG1|5896	23.6896	-0.712269	0.20963	-3.39774	0.000679449	0.0011803	FALSE	minimally downregulated
TNFSF8|944	14.4721	0.500349	0.148401	3.37161	0.000747308	0.00129448	FALSE	minimally upregulated
LILRA4|23547	7.3206	0.877097	0.262516	3.34111	0.000834434	0.0014413	FALSE	minimally upregulated
PLAUR|5329	134.954	-0.567041	0.170144	-3.33272	0.000860013	0.00148127	FALSE	minimally downregulated
GRAP2|9402	29.8414	-0.383755	0.11523	-3.33033	0.00086742	0.00148981	FALSE	minimally downregulated
PSMB8|5696	1161.52	0.451743	0.13675	3.30343	0.000955096	0.00163577	FALSE	minimally upregulated
TCF7|6932	218.458	-0.447636	0.135826	-3.29565	0.000981933	0.00167701	FALSE	minimally downregulated
CD247|919	37.1461	0.385942	0.11745	3.28601	0.00101617	0.00173062	FALSE	minimally upregulated
UBASH3A|53347	11.4122	0.538063	0.164029	3.28029	0.001037	0.00176117	FALSE	minimally upregulated
PLEKHF1|79156	336.099	-0.57388	0.175249	-3.27465	0.00105794	0.00179172	FALSE	minimally downregulated
AIM2|9447	5.7237	0.615733	0.189757	3.24486	0.0011751	0.00198222	FALSE	minimally upregulated
HDC|3067	15.4119	-0.631377	0.194604	-3.24441	0.00117694	0.00198222	FALSE	minimally downregulated
RELB|5971	307.435	0.432954	0.133642	3.23966	0.00119674	0.00201	FALSE	minimally upregulated
SH2B3|10019	342.679	0.232684	0.072063	3.22889	0.0012427	0.00208144	FALSE	minimally upregulated
CIITA|4261	135.763	0.34257	0.106523	3.21592	0.00130027	0.00217188	FALSE	minimally upregulated
TLR8|51311	21.5004	0.52703	0.163977	3.21405	0.00130875	0.00218005	FALSE	minimally upregulated
SMAD3|4088	1147.16	-0.279925	0.0872351	-3.20886	0.00133262	0.00221376	FALSE	minimally downregulated
HLA-DMA|3108	678.468	0.353672	0.110512	3.20031	0.00137281	0.0022743	FALSE	minimally upregulated
LCP2|3937	161.259	0.279359	0.0873667	3.19755	0.00138602	0.00228995	FALSE	minimally upregulated
SAA1|6288	83.6704	-1.12852	0.3558	-3.17178	0.00151508	0.00249639	TRUE	downregulated
HLA-DQA1|3117	774.373	0.450024	0.143094	3.14494	0.00166118	0.00272973	FALSE	minimally upregulated
HLA-DOA|3111	430.777	-0.301028	0.0957705	-3.14322	0.001671	0.00273846	FALSE	minimally downregulated
SIT1|27240	18.9827	0.479281	0.153651	3.11929	0.00181287	0.00296298	FALSE	minimally upregulated
RUNX2|860	228.045	-0.463783	0.148797	-3.11689	0.00182767	0.00297915	FALSE	minimally downregulated
FYN|2534	236.265	-0.262539	0.0853312	-3.07671	0.00209299	0.00340251	FALSE	minimally downregulated
IL6ST|3572	1268.57	-0.543113	0.176896	-3.07024	0.00213884	0.00346776	FALSE	minimally downregulated
CSF2RA|1438	55.9123	0.354599	0.115801	3.06213	0.00219765	0.00355364	FALSE	minimally upregulated
CD22|933	45.6076	-0.602494	0.198337	-3.03773	0.00238368	0.00384423	FALSE	minimally downregulated
HGF|3082	94.2497	0.742062	0.244989	3.02896	0.00245399	0.00394716	FALSE	minimally upregulated
TPSAB1|7177	282.529	-0.559498	0.185643	-3.01384	0.00257963	0.0041383	FALSE	minimally downregulated
CD274|29126	14.324	-0.515994	0.171388	-3.01068	0.00260666	0.00417066	FALSE	minimally downregulated
MSC|9242	53.929	0.409	0.137687	2.9705	0.00297318	0.0047446	FALSE	minimally upregulated
BTK|695	49.2614	0.319097	0.107747	2.96153	0.00306114	0.00487218	FALSE	minimally upregulated
NUP153|9972	1156.15	0.338313	0.114668	2.95036	0.00317402	0.00503865	FALSE	minimally upregulated
HABP4|22927	361.457	-0.323193	0.110176	-2.93343	0.00335237	0.00530792	FALSE	minimally downregulated
FCGR2B|2213	48.8105	0.525922	0.179948	2.92263	0.00347084	0.00548122	FALSE	minimally upregulated
IKBKE|9641	128.961	-0.423521	0.145172	-2.91737	0.00353	0.00556021	FALSE	minimally downregulated
CD300A|11314	59.7718	0.235892	0.081009	2.91192	0.00359214	0.00564346	FALSE	minimally upregulated
LAG3|3902	65.0871	-0.577963	0.19873	-2.90828	0.00363424	0.00569488	FALSE	minimally downregulated
CCL4|6351	50.7944	-0.445927	0.153974	-2.89611	0.00377819	0.00590524	FALSE	minimally downregulated
CD33|945	23.6315	0.328346	0.114062	2.87866	0.00399363	0.00622597	FALSE	minimally upregulated
SH2D2A|9047	21.0227	0.419672	0.145934	2.87576	0.00403058	0.00626751	FALSE	minimally upregulated
BTLA|151888	6.99016	0.523906	0.183216	2.8595	0.00424308	0.00658111	FALSE	minimally upregulated
CHI3L2|1117	72.8537	-0.925864	0.326248	-2.83791	0.00454096	0.0070252	FALSE	minimally downregulated
TPO|7173	7.58853	1.07764	0.382972	2.81389	0.0048946	0.00755309	TRUE	upregulated
TNFRSF12A|51330	275.726	-0.504485	0.182083	-2.77063	0.00559477	0.00861169	FALSE	minimally downregulated
CCR4|1233	11.39	0.59512	0.214975	2.76833	0.00563443	0.00865084	FALSE	minimally upregulated
GPR183|1880	122.084	-0.433749	0.157742	-2.74974	0.00596421	0.00913411	FALSE	minimally downregulated
CD34|947	698.722	-0.271367	0.0991553	-2.73679	0.00620428	0.00947789	FALSE	minimally downregulated
TLR6|10333	10.2718	0.374918	0.137151	2.73361	0.00626449	0.00952202	FALSE	minimally upregulated
ICAM2|3384	136.954	-0.298033	0.108998	-2.7343	0.00625139	0.00952202	FALSE	minimally downregulated
KYNU|8942	18.9772	0.530899	0.19516	2.72033	0.00652168	0.00988823	FALSE	minimally upregulated
CXCL5|6374	17.4749	-0.873277	0.322769	-2.70558	0.00681851	0.0103126	FALSE	minimally downregulated
TLR1|7096	66.5464	-0.337753	0.124941	-2.7033	0.00686539	0.0103577	FALSE	minimally downregulated
TNFRSF1B|7133	389.722	0.19582	0.0730576	2.68036	0.00735438	0.011068	FALSE	minimally upregulated
CD3E|916	146.657	0.326528	0.122456	2.6665	0.00766455	0.0115063	FALSE	minimally upregulated
P2RY14|9934	13.6263	-0.410603	0.154473	-2.65809	0.00785846	0.0117683	FALSE	minimally downregulated
SPIB|6689	24.5003	-0.719072	0.27063	-2.65703	0.00788334	0.0117766	FALSE	minimally downregulated
TRAT1|50852	9.03038	0.480908	0.181077	2.65583	0.00791141	0.0117896	FALSE	minimally upregulated
IL4R|3566	946.277	-0.245376	0.093198	-2.63285	0.00846727	0.012587	FALSE	minimally downregulated
CLEC4A|50856	23.9314	0.277217	0.106778	2.59619	0.00942626	0.0139785	FALSE	minimally upregulated
GPR65|8477	29.0448	0.293032	0.112999	2.59322	0.00950823	0.0140657	FALSE	minimally upregulated
KIF2A|3796	387.357	0.295101	0.114166	2.58485	0.00974215	0.0143768	FALSE	minimally upregulated
VCAN|1462	1139.54	0.64422	0.251478	2.56173	0.0104151	0.0153327	FALSE	minimally upregulated
BCL2A1|597	21.6096	0.370424	0.146831	2.52278	0.011643	0.0170989	FALSE	minimally upregulated
CSF2RB|1439	93.0955	0.333666	0.133598	2.49754	0.0125058	0.0183218	FALSE	minimally upregulated
CD226|10666	10.8615	0.353516	0.148372	2.38264	0.017189	0.0250993	FALSE	minimally upregulated
SAMSN1|64092	57.4861	0.326461	0.137048	2.38209	0.0172145	0.0250993	FALSE	minimally upregulated
CTSC|1075	574.813	0.24618	0.103497	2.37861	0.0173778	0.0252769	FALSE	minimally upregulated
CR1|1378	20.5996	0.447269	0.188213	2.3764	0.0174827	0.0253687	FALSE	minimally upregulated
IL3RA|3563	80.4113	0.233863	0.0990755	2.36045	0.0182528	0.0264231	FALSE	minimally upregulated
COL8A2|1296	371.886	-0.342549	0.146222	-2.34267	0.0191463	0.0276506	FALSE	minimally downregulated
PRKAR2A|5576	409.968	0.346999	0.148323	2.33949	0.0193103	0.0278214	FALSE	minimally upregulated
KLRD1|3824	12.082	-0.380263	0.163164	-2.33056	0.0197765	0.0284257	FALSE	minimally downregulated
CD3G|917	14.4489	0.396722	0.170573	2.32581	0.0200286	0.0287203	FALSE	minimally upregulated
TLR10|81793	16.3614	-0.43135	0.185868	-2.32073	0.0203012	0.0290427	FALSE	minimally downregulated
PDGFRB|5159	1584.71	0.285665	0.123903	2.30555	0.0211358	0.0301657	FALSE	minimally upregulated
C1S|716	3790.57	-0.306998	0.135683	-2.26262	0.023659	0.0336878	FALSE	minimally downregulated
HCST|10870	54.2884	0.242634	0.108629	2.2336	0.0255095	0.0362378	FALSE	minimally upregulated
GPR18|2841	6.49592	0.335262	0.150611	2.22601	0.0260136	0.0368677	FALSE	minimally upregulated
HLA-F|3134	771.319	0.284461	0.128259	2.21787	0.0265638	0.03756	FALSE	minimally upregulated
TMEM156|80008	7.19624	0.33234	0.150408	2.20959	0.0271338	0.0382769	FALSE	minimally upregulated
ADAM28|10863	140.117	-0.501908	0.227668	-2.20457	0.0274846	0.038682	FALSE	minimally downregulated
IRF4|3662	20.5331	0.397771	0.181142	2.1959	0.0280989	0.0393643	FALSE	minimally upregulated
CCR10|2826	9.30244	-0.429861	0.19575	-2.19597	0.0280944	0.0393643	FALSE	minimally downregulated
CCR6|1235	30.439	0.263281	0.119951	2.19491	0.0281701	0.0393734	FALSE	minimally upregulated
ITGAM|3684	98.3793	0.261521	0.120091	2.17769	0.0294291	0.0410387	FALSE	minimally upregulated
KIAA0754|643314	208.286	0.464245	0.21425	2.16684	0.0302468	0.0420826	FALSE	minimally upregulated
CA8|767	86.5285	0.655074	0.303115	2.16114	0.0306844	0.0425939	FALSE	minimally upregulated
KLK3|354	343427	0.595671	0.275759	2.16012	0.0307636	0.0426065	FALSE	minimally upregulated
SLC16A3|9123	286.255	-0.366389	0.170044	-2.15468	0.0311872	0.043095	FALSE	minimally downregulated
CD8B|926	48.5071	0.446764	0.208276	2.14506	0.0319477	0.0440459	FALSE	minimally upregulated
GPR171|29909	15.2718	0.329689	0.154273	2.13705	0.0325937	0.0448348	FALSE	minimally upregulated
CSF1R|1436	599.066	0.200285	0.0946647	2.11573	0.0343679	0.0471686	FALSE	minimally upregulated
CRTAM|56253	8.89794	0.33973	0.161718	2.10075	0.0356629	0.0488357	FALSE	minimally upregulated
IL7R|3575	67.8565	0.452481	0.215517	2.09951	0.0357718	0.0488747	FALSE	minimally upregulated
UBR1|197131	956.418	0.216576	0.103637	2.08976	0.0366394	0.0499479	FALSE	minimally upregulated
STAT3|6774	5533.39	0.19915	0.0960172	2.07411	0.0380694	0.0517812	FALSE	not DE
PSTPIP1|9051	33.4742	0.231775	0.112053	2.06844	0.0385988	0.0522675	FALSE	not DE
GNLY|10578	24.0766	0.509954	0.246491	2.06885	0.03856	0.0522675	FALSE	not DE
CCR2|729230	43.2586	0.311895	0.151418	2.05983	0.0394147	0.0532536	FALSE	not DE
SELP|6403	225.215	-0.261469	0.127751	-2.04671	0.0406867	0.0548503	FALSE	not DE
IFI44L|10964	194.291	0.389835	0.191926	2.03117	0.0422377	0.0568153	FALSE	not DE
CCR7|1236	47.7925	-0.382056	0.189956	-2.01129	0.0442949	0.059451	FALSE	not DE
UBA7|7318	771.932	-0.242229	0.121374	-1.99572	0.0459645	0.061556	FALSE	not DE
ITPR3|3710	1906.38	0.433417	0.218375	1.98474	0.0471735	0.0630362	FALSE	not DE
TRAF1|7185	185.776	0.18542	0.0936245	1.98047	0.0476508	0.0635344	FALSE	not DE
HLA-DOB|3112	17.5483	0.311435	0.15792	1.9721	0.0485978	0.0646552	FALSE	not DE
TGFB2|7042	742.072	-0.366401	0.18639	-1.96578	0.0493242	0.0654374	FALSE	not DE
BST1|683	28.8045	-0.265196	0.134952	-1.96512	0.0494009	0.0654374	FALSE	not DE
VAV1|7409	95.7587	-0.225996	0.11549	-1.95685	0.0503653	0.0665698	FALSE	not DE
CCL19|6363	143.338	0.462745	0.237635	1.94729	0.0514997	0.0679215	FALSE	not DE
KLRG1|10219	18.3048	0.263241	0.137196	1.91873	0.0550189	0.0724058	FALSE	not DE
C5AR1|728	91.029	0.285539	0.149565	1.90913	0.0562448	0.0738593	FALSE	not DE
NKG7|4818	48.7743	0.299005	0.158587	1.88543	0.0593721	0.0777979	FALSE	not DE
IFITM3|10410	4304.88	-0.260378	0.138513	-1.8798	0.0601351	0.0786282	FALSE	not DE
IL10|3586	3.75387	-0.426808	0.227402	-1.87688	0.060534	0.0789799	FALSE	not DE
HLA-DPB1|3115	1969.86	0.160782	0.085713	1.87582	0.0606802	0.0790012	FALSE	not DE
AMICA1|120425	107.406	0.209428	0.112337	1.86428	0.0622817	0.080913	FALSE	not DE
NOD2|64127	29.5908	-0.323233	0.17369	-1.86097	0.0627479	0.0813448	FALSE	not DE
CTSS|1520	756.738	0.16668	0.0902946	1.84596	0.0648981	0.0839533	FALSE	not DE
GZMB|3002	18.2301	0.39102	0.215293	1.81622	0.069336	0.0895038	FALSE	not DE
CD7|924	60.4573	0.25948	0.144952	1.79012	0.0734353	0.0945946	FALSE	not DE
CARD11|84433	75.9706	-0.262361	0.148148	-1.77093	0.0765715	0.098426	FALSE	not DE
PECAM1|5175	452.994	0.201521	0.114848	1.75467	0.0793152	0.101738	FALSE	not DE
TNFRSF8|943	5.99248	0.230755	0.134652	1.71371	0.0865819	0.110825	FALSE	not DE
RAC2|5880	240.294	0.13693	0.0804256	1.70257	0.0886481	0.113231	FALSE	not DE
TLR5|7100	186.631	-0.222695	0.131812	-1.68949	0.0911256	0.116152	FALSE	not DE
GZMM|3004	17.461	0.291526	0.174676	1.66895	0.095127	0.120998	FALSE	not DE
HCK|3055	127.472	0.142824	0.0856918	1.66672	0.0955698	0.121055	FALSE	not DE
TEK|7010	202.981	-0.208622	0.125097	-1.66768	0.0953801	0.121055	FALSE	not DE
CD244|51744	11.2148	-0.24528	0.150192	-1.63311	0.102446	0.129495	FALSE	not DE
AGER|177	44.2025	0.365996	0.224343	1.63141	0.102803	0.129677	FALSE	not DE
SAMD9L|219285	204.082	0.174271	0.108265	1.60968	0.107468	0.135281	FALSE	not DE
RUNX1|861	746.115	-0.221914	0.138134	-1.60651	0.108163	0.135874	FALSE	not DE
RNASE6|6039	146.328	0.159729	0.0998349	1.59993	0.109615	0.137414	FALSE	not DE
MICB|4277	24.2423	-0.198481	0.124938	-1.58864	0.112143	0.140294	FALSE	not DE
PIK3R6|146850	15.7126	0.177741	0.11497	1.54597	0.122112	0.152451	FALSE	not DE
PRF1|5551	67.5101	0.204483	0.13325	1.53458	0.124887	0.155597	FALSE	not DE
FCN1|2219	30.5992	-0.369338	0.241569	-1.52892	0.126285	0.157017	FALSE	not DE
VDR|7421	144.26	-0.300251	0.197803	-1.51792	0.129034	0.160107	FALSE	not DE
HLA-DRA|3122	6128.53	0.136017	0.0899592	1.51198	0.130538	0.161644	FALSE	not DE
C3|718	2733.99	-0.260413	0.174255	-1.49444	0.135062	0.166905	FALSE	not DE
COL1A2|1278	10891.1	0.239472	0.162737	1.47153	0.141149	0.174074	FALSE	not DE
BCL11B|64919	49.5136	-0.174176	0.118924	-1.4646	0.14303	0.176037	FALSE	not DE
GAL3ST4|79690	121.547	-0.144705	0.105435	-1.37246	0.169919	0.208709	FALSE	not DE
VCAM1|7412	253.181	0.215899	0.159505	1.35356	0.175877	0.215591	FALSE	not DE
GZMH|2999	24.223	0.247702	0.186731	1.32652	0.184668	0.225912	FALSE	not DE
PTAFR|5724	35.5513	0.163965	0.128312	1.27786	0.201299	0.245763	FALSE	not DE
IFITM2|10581	1376.94	-0.171341	0.139931	-1.22447	0.220774	0.26851	FALSE	not DE
THBS1|7057	3406.96	-0.244793	0.199935	-1.22437	0.220814	0.26851	FALSE	not DE
BIRC3|330	325.449	-0.135227	0.110736	-1.22116	0.222024	0.269442	FALSE	not DE
CSF3R|1441	63.9363	0.16046	0.131872	1.21679	0.223686	0.270686	FALSE	not DE
FPR1|2357	46.0271	-0.21062	0.17319	-1.21612	0.223939	0.270686	FALSE	not DE
P2RY13|53829	55.1006	0.15499	0.12771	1.21361	0.224898	0.271306	FALSE	not DE
CD1E|913	25.3124	0.250421	0.207658	1.20593	0.227844	0.274316	FALSE	not DE
CD1D|912	30.2308	0.126909	0.108786	1.16659	0.243377	0.292437	FALSE	not DE
NLRP3|114548	44.368	-0.152316	0.131102	-1.16181	0.245312	0.29418	FALSE	not DE
PDGFRA|5156	545.302	-0.197322	0.171394	-1.15127	0.24962	0.298758	FALSE	not DE
KLRK1|22914	30.6842	0.170759	0.149473	1.14241	0.253285	0.302549	FALSE	not DE
LST1|7940	57.9573	0.124928	0.112622	1.10927	0.267312	0.318678	FALSE	not DE
IL15|3600	39.0312	0.125353	0.113549	1.10396	0.26961	0.320768	FALSE	not DE
REL|5966	70.979	-0.193641	0.175593	-1.10279	0.27012	0.320768	FALSE	not DE
RUNX3|864	114.771	0.145419	0.135076	1.07657	0.281671	0.333833	FALSE	not DE
CLIC2|1193	108.399	-0.0837311	0.0780909	-1.07223	0.283619	0.335487	FALSE	not DE
CX3CR1|1524	131.208	-0.202211	0.19205	-1.05291	0.292384	0.345183	FALSE	not DE
EGFR|1956	1128.04	-0.160413	0.15492	-1.03546	0.300454	0.354023	FALSE	not DE
CD14|929	482.839	0.0996801	0.0973169	1.02428	0.305701	0.359509	FALSE	not DE
TLR4|7099	262.599	-0.134407	0.133603	-1.00602	0.314406	0.369032	FALSE	not DE
NPL|80896	84.808	-0.190713	0.199411	-0.95638	0.33888	0.396992	FALSE	not DE
HLA-DPA1|3113	2809.84	0.0771182	0.0809737	0.952386	0.340901	0.398592	FALSE	not DE
SYK|6850	395.688	0.126084	0.132811	0.949354	0.342441	0.399624	FALSE	not DE
C1R|715	3417.05	-0.116067	0.12777	-0.908406	0.363664	0.423578	FALSE	not DE
DENND5B|160518	213.71	0.118872	0.134592	0.883204	0.377126	0.438418	FALSE	not DE
CD200R1|131450	10.6912	0.175128	0.198869	0.88062	0.378524	0.439203	FALSE	not DE
MT2A|4502	3189.01	-0.192588	0.221918	-0.867836	0.385484	0.446427	FALSE	not DE
IFI27|3429	278.76	-0.143955	0.167423	-0.859828	0.389884	0.450664	FALSE	not DE
DAPK2|23604	216.682	-0.173874	0.205234	-0.847199	0.396884	0.457886	FALSE	not DE
MAN1A1|4121	528.773	-0.104991	0.128032	-0.820041	0.412193	0.474646	FALSE	not DE
HLA-DRB1|3123	2133.53	0.101402	0.124378	0.815278	0.414913	0.476876	FALSE	not DE
CFI|3426	231.244	-0.124778	0.153435	-0.813229	0.416087	0.477322	FALSE	not DE
NCF4|4689	61.1691	0.0872808	0.107541	0.811602	0.41702	0.477492	FALSE	not DE
KPNA5|3841	99.8548	0.120713	0.150247	0.803427	0.421728	0.481975	FALSE	not DE
CXCR4|7852	666.01	0.101829	0.128001	0.795532	0.426304	0.485005	FALSE	not DE
ADA|100	46.5559	-0.110202	0.138276	-0.796969	0.425469	0.485005	FALSE	not DE
A2M|2	12315.2	0.117493	0.147841	0.794727	0.426773	0.485005	FALSE	not DE
CD74|972	17366	0.0768268	0.0995888	0.771441	0.440446	0.49868	FALSE	not DE
CST7|8530	44.6841	-0.0952215	0.123232	-0.772701	0.439699	0.49868	FALSE	not DE
ITGB7|3695	86.211	-0.108582	0.146112	-0.743142	0.457396	0.516908	FALSE	not DE
GBP4|115361	547.946	0.0782328	0.106136	0.7371	0.461062	0.520084	FALSE	not DE
XCL2|6846	5.05511	-0.151254	0.216523	-0.698559	0.484828	0.54588	FALSE	not DE
HLA-A|3105	11918.5	0.0958237	0.14092	0.679988	0.496512	0.558002	FALSE	not DE
CD1C|911	29.7029	-0.112655	0.171367	-0.657392	0.510929	0.573146	FALSE	not DE
F13A1|2162	252.072	0.131501	0.205351	0.640371	0.521931	0.584409	FALSE	not DE
IL2RB|3560	149.076	0.0694582	0.109122	0.636521	0.524437	0.586135	FALSE	not DE
B2M|567	39056.2	0.0781714	0.123341	0.633781	0.526224	0.587053	FALSE	not DE
PDE6A|5145	14.9731	0.160874	0.25569	0.629174	0.529235	0.589332	FALSE	not DE
TLR9|54106	14.6343	0.0918547	0.147431	0.623034	0.533262	0.59273	FALSE	not DE
CD79A|973	46.0659	0.154524	0.256436	0.602585	0.546785	0.606652	FALSE	not DE
MNDA|4332	65.6627	0.0777749	0.13672	0.568862	0.56945	0.630647	FALSE	not DE
FLT3|2322	9.27435	-0.113609	0.205696	-0.552314	0.580733	0.641974	FALSE	not DE
CTSW|1521	46.0263	0.108979	0.198839	0.548077	0.583639	0.644015	FALSE	not DE
CEP110|11064	337.831	0.0524811	0.0968862	0.541678	0.58804	0.647697	FALSE	not DE
CTSK|1513	487.478	0.0640708	0.118735	0.539609	0.589467	0.648093	FALSE	not DE
IL16|3603	207.986	0.0379451	0.0722176	0.525428	0.599286	0.6577	FALSE	not DE
CARD9|64170	25.1788	-0.0736262	0.147016	-0.500803	0.616509	0.675383	FALSE	not DE
PIK3CG|5294	39.8091	0.0902718	0.182586	0.494407	0.621019	0.6791	FALSE	not DE
MS4A1|931	25.8036	-0.143009	0.292247	-0.489344	0.624598	0.680683	FALSE	not DE
ETS1|2113	989.157	-0.038885	0.0794882	-0.489192	0.624706	0.680683	FALSE	not DE
P2RX7|5027	39.6017	-0.0567828	0.119444	-0.475393	0.634507	0.690125	FALSE	not DE
ASGR1|432	8.68465	-0.0969815	0.205558	-0.471796	0.637072	0.691678	FALSE	not DE
IRAK2|3656	125.701	0.0591038	0.137258	0.430603	0.666757	0.722617	FALSE	not DE
ATHL1|80162	484.963	0.104797	0.245264	0.427283	0.669173	0.723946	FALSE	not DE
VPREB3|29802	8.1182	-0.0969573	0.231959	-0.417993	0.675952	0.729981	FALSE	not DE
KCNA3|3738	10.1083	0.0748492	0.183766	0.407308	0.683782	0.737127	FALSE	not DE
CD8A|925	123.495	0.0613223	0.153035	0.400708	0.688635	0.741044	FALSE	not DE
ENTPD1|953	825.479	0.032732	0.0824846	0.396825	0.691496	0.742809	FALSE	not DE
GNGT2|2793	10.7354	0.0420962	0.107487	0.39164	0.695324	0.745603	FALSE	not DE
TGFB1|7040	635.217	-0.0463273	0.120715	-0.383775	0.701145	0.750521	FALSE	not DE
IFITM1|8519	1326.47	0.0652675	0.173711	0.375725	0.707121	0.755588	FALSE	not DE
CLEC10A|10462	66.8207	0.0620388	0.167507	0.370364	0.711111	0.75719	FALSE	not DE
RAB33A|9363	5.57354	0.0622575	0.167616	0.371431	0.710317	0.75719	FALSE	not DE
IL18RAP|8807	6.35269	-0.0649312	0.178213	-0.364345	0.7156	0.760638	FALSE	not DE
LIME1|54923	79.7056	0.0600582	0.176044	0.341154	0.732988	0.773709	FALSE	not DE
OSM|5008	14.6521	0.0855228	0.250252	0.341747	0.732541	0.773709	FALSE	not DE
TNFSF15|9966	53.888	-0.073005	0.213974	-0.341186	0.732963	0.773709	FALSE	not DE
ETV3|2117	214.349	-0.0542047	0.158489	-0.342008	0.732345	0.773709	FALSE	not DE
C13orf18|80183	37.3451	-0.0447912	0.138365	-0.323717	0.746152	0.78624	FALSE	not DE
FGR|2268	83.1719	0.0310143	0.0974258	0.318337	0.750229	0.787806	FALSE	not DE
PSMB10|5699	891.562	-0.044506	0.13963	-0.318741	0.749923	0.787806	FALSE	not DE
CFB|629	1784.56	-0.0740373	0.237207	-0.312121	0.754948	0.791394	FALSE	not DE
CXCR5|643	9.52203	-0.0680988	0.221023	-0.308108	0.758	0.793226	FALSE	not DE
XAF1|54739	301.47	-0.0442881	0.146052	-0.303236	0.76171	0.795739	FALSE	not DE
SPOCK2|9806	507.335	0.0477158	0.166807	0.286055	0.774836	0.808062	FALSE	not DE
CCL5|6352	330.952	0.036601	0.13951	0.262353	0.793049	0.82538	FALSE	not DE
CXCR6|10663	46.7188	0.0383569	0.147892	0.259358	0.795359	0.82538	FALSE	not DE
IFNG|3458	2.01631	0.098327	0.379411	0.259157	0.795514	0.82538	FALSE	not DE
LY9|4063	19.6118	0.0349147	0.136912	0.255016	0.798711	0.827285	FALSE	not DE
LAMP3|27074	173.073	0.046389	0.19302	0.240332	0.810073	0.837626	FALSE	not DE
ISG20|3669	249.099	0.0510953	0.219246	0.23305	0.815722	0.842036	FALSE	not DE
ADCY4|196883	115.479	0.027753	0.121097	0.229179	0.818729	0.843708	FALSE	not DE
DOCK5|80005	490.684	0.0380026	0.169883	0.223699	0.822991	0.846665	FALSE	not DE
TNFRSF25|8718	35.735	0.0380996	0.181163	0.210305	0.83343	0.855955	FALSE	not DE
IFIT2|3433	214.762	0.0307772	0.149208	0.206271	0.836579	0.857479	FALSE	not DE
SPAG4|6676	39.8331	-0.051961	0.255982	-0.202987	0.839145	0.857479	FALSE	not DE
RASA3|22821	330.125	0.01998	0.0978926	0.204101	0.838274	0.857479	FALSE	not DE
CD48|962	125.183	0.0234647	0.118548	0.197934	0.843097	0.860072	FALSE	not DE
GAB2|9846	364.021	-0.0193571	0.105735	-0.183072	0.854742	0.870491	FALSE	not DE
KLRB1|3820	35.2475	-0.0273308	0.16031	-0.170488	0.864627	0.879085	FALSE	not DE
MRC1|4360	117.867	0.0304647	0.185966	0.163819	0.869874	0.882944	FALSE	not DE
SPARC|6678	10683.9	-0.0189429	0.131611	-0.143931	0.885555	0.897362	FALSE	not DE
LTC4S|4056	33.7155	0.0272886	0.206103	0.132403	0.894666	0.903583	FALSE	not DE
IL2|3558	0.292631	0.0723685	0.545318	0.132709	0.894424	0.903583	FALSE	not DE
CFP|5199	18.7878	-0.0140717	0.126305	-0.11141	0.911291	0.918847	FALSE	not DE
P2RY10|27334	11.6737	0.0151824	0.175511	0.0865038	0.931066	0.935956	FALSE	not DE
ESAM|90952	319.831	0.00974139	0.113059	0.0861622	0.931337	0.935956	FALSE	not DE
SELL|6402	91.8088	-0.00163203	0.13159	-0.0124024	0.990105	0.992852	FALSE	not DE
IL15RA|3601	113.176	-0.00137583	0.125009	-0.0110059	0.991219	0.992852	FALSE	not DE
GRB7|2886	416.635	-0.000811268	0.187687	-0.00432246	0.996551	0.996551	FALSE	not DE

## Sheet: DESeq_PRAD_CL5_normal
Gene	baseMean	log2FoldChange	lfcSE	stat	pvalue	padj	threshold	Expression vs Norm
S100A9|6280	124.816	-1.80005	0.217622	-8.27144	1.32347e-16	8.04671e-14	TRUE	downregulated
ATF3|467	2749.55	-2.17002	0.272084	-7.97554	1.51716e-15	3.07479e-13	TRUE	downregulated
IL1RL1|9173	31.5334	-2.81811	0.353321	-7.97607	1.51067e-15	3.07479e-13	TRUE	downregulated
NR4A3|8013	720.327	-2.60382	0.336256	-7.74357	9.66659e-15	1.46932e-12	TRUE	downregulated
PLA2G4A|5321	669.318	-2.25641	0.296226	-7.61719	2.59258e-14	2.96857e-12	TRUE	downregulated
CXCR2|3579	47.2153	-2.16141	0.284344	-7.6014	2.92951e-14	2.96857e-12	TRUE	downregulated
S100A8|6279	39.894	-1.69238	0.232569	-7.27689	3.41592e-13	2.5961e-11	TRUE	downregulated
FOSB|2354	4619.21	-2.4536	0.336536	-7.29076	3.08221e-13	2.5961e-11	TRUE	downregulated
CLU|1191	35670.7	-2.06459	0.290792	-7.09989	1.24852e-12	8.43447e-11	TRUE	downregulated
ITGAX|3687	100.869	0.897964	0.128274	7.00035	2.55331e-12	1.55241e-10	FALSE	minimally upregulated
TLR2|7097	236.338	-1.74426	0.252415	-6.91029	4.83671e-12	2.67338e-10	TRUE	downregulated
FN1|2335	24549.4	-2.28388	0.332622	-6.86629	6.58952e-12	3.33869e-10	TRUE	downregulated
CXCL2|2920	102.422	-2.17011	0.328878	-6.59853	4.15248e-11	1.68314e-09	TRUE	downregulated
PVRIG|79037	44.4797	0.917039	0.138584	6.61722	3.66005e-11	1.68314e-09	FALSE	minimally upregulated
CXCL3|2921	14.3259	-2.24959	0.34071	-6.60266	4.03835e-11	1.68314e-09	TRUE	downregulated
MAP3K8|1326	113.396	-1.53441	0.233113	-6.58224	4.63404e-11	1.76094e-09	TRUE	downregulated
ST6GALNAC4|27090	385.633	-1.57176	0.245557	-6.40079	1.54575e-10	5.52833e-09	TRUE	downregulated
IL1B|3553	37.0428	-1.52882	0.242753	-6.29784	3.01826e-10	1.0195e-08	TRUE	downregulated
LRMP|4033	80.1865	-1.27285	0.202736	-6.27837	3.42135e-10	1.09483e-08	TRUE	downregulated
SOCS3|9021	2136.11	-1.59743	0.260164	-6.14007	8.24869e-10	2.5076e-08	TRUE	downregulated
SKAP1|8631	72.3217	-1.78687	0.296363	-6.02934	1.64634e-09	4.76656e-08	TRUE	downregulated
CSF3|1440	23.2625	-2.51942	0.425586	-5.9199	3.22146e-09	8.90295e-08	TRUE	downregulated
SIK1|150094	3502.46	-1.45394	0.247678	-5.87025	4.35127e-09	1.10232e-07	TRUE	downregulated
FCGR3B|2215	17.254	-1.87466	0.319338	-5.87045	4.3462e-09	1.10232e-07	TRUE	downregulated
VAV3|10451	237.2	-1.16472	0.199577	-5.83593	5.34902e-09	1.30088e-07	TRUE	downregulated
CXCL1|2919	104.101	-1.64569	0.285717	-5.75984	8.41921e-09	1.9688e-07	TRUE	downregulated
GGT5|2687	550.147	0.852085	0.148125	5.75248	8.79426e-09	1.98034e-07	FALSE	minimally upregulated
APOBEC3G|60489	464.821	-1.42969	0.253264	-5.64503	1.65153e-08	3.46252e-07	TRUE	downregulated
F2RL2|2151	16.7452	1.65369	0.292749	5.64884	1.61533e-08	3.46252e-07	TRUE	upregulated
ISG15|9636	510.157	1.18971	0.211412	5.62744	1.82909e-08	3.70695e-07	TRUE	upregulated
FPR1|2357	41.1347	-0.998547	0.183542	-5.44042	5.31543e-08	1.04251e-06	FALSE	minimally downregulated
AQP9|366	28.68	-1.5945	0.294287	-5.41819	6.02061e-08	1.12607e-06	TRUE	downregulated
TERT|7015	1.37128	2.47897	0.457754	5.4155	6.11187e-08	1.12607e-06	TRUE	upregulated
SELE|6401	525.98	-1.73567	0.321019	-5.40676	6.4174e-08	1.14758e-06	TRUE	downregulated
LAT|27040	76.0256	0.72001	0.134983	5.33409	9.60243e-08	1.66808e-06	FALSE	minimally upregulated
RHOB|388	13443.2	-0.835204	0.160316	-5.20973	1.89117e-07	3.19397e-06	FALSE	minimally downregulated
ATP1B1|481	2302.52	-0.94229	0.181415	-5.19413	2.05681e-07	3.37984e-06	FALSE	minimally downregulated
PTPRCAP|5790	137.398	0.909884	0.176495	5.15529	2.53234e-07	3.94786e-06	FALSE	minimally upregulated
IL6|3569	72.8932	-1.99697	0.387004	-5.16008	2.46839e-07	3.94786e-06	TRUE	downregulated
NR4A1|3164	12164.3	-1.23193	0.241675	-5.09747	3.44222e-07	5.23217e-06	TRUE	downregulated
CXCL6|6372	77.4773	-1.15213	0.226444	-5.08793	3.61989e-07	5.36804e-06	TRUE	downregulated
RENBP|5973	77.805	0.950519	0.188565	5.0408	4.6358e-07	6.61848e-06	FALSE	minimally upregulated
LILRB4|11006	62.1744	0.730817	0.145034	5.03895	4.68083e-07	6.61848e-06	FALSE	minimally upregulated
FOLH1|2346	7216.57	1.65296	0.328672	5.0292	4.92542e-07	6.80603e-06	TRUE	upregulated
SLAMF8|56833	83.3925	0.549359	0.112146	4.89861	9.65155e-07	1.27568e-05	FALSE	minimally upregulated
EGR1|1958	9946.63	-1.11338	0.227166	-4.90118	9.52649e-07	1.27568e-05	TRUE	downregulated
GPR183|1880	125.714	-0.682984	0.139711	-4.88853	1.0159e-06	1.2868e-05	FALSE	minimally downregulated
HLA-DMB|3109	894.522	1.30833	0.267408	4.89264	9.94928e-07	1.2868e-05	TRUE	upregulated
PLAU|5328	323.462	-0.652254	0.134084	-4.86452	1.14736e-06	1.42366e-05	FALSE	minimally downregulated
TLR3|7098	212.148	-0.654104	0.135996	-4.80973	1.51131e-06	1.80172e-05	FALSE	minimally downregulated
CD200|4345	270.035	-0.636258	0.132244	-4.81126	1.49984e-06	1.80172e-05	FALSE	minimally downregulated
NLRC5|84166	259.878	0.502358	0.105124	4.77871	1.76425e-06	2.06282e-05	FALSE	minimally upregulated
TLR10|81793	15.9836	-0.968758	0.203829	-4.7528	2.00621e-06	2.30147e-05	FALSE	minimally downregulated
ADCY4|196883	153.074	0.631354	0.132961	4.74843	2.05001e-06	2.30816e-05	FALSE	minimally upregulated
ANGPT1|284	741.682	-0.719618	0.151967	-4.73534	2.18688e-06	2.4175e-05	FALSE	minimally downregulated
CXCL5|6374	17.3375	-1.5439	0.33117	-4.66196	3.13218e-06	3.40065e-05	TRUE	downregulated
RARRES1|5918	679.801	-0.968699	0.210664	-4.5983	4.25943e-06	4.54339e-05	FALSE	minimally downregulated
TLR1|7096	68.3144	-0.582999	0.128212	-4.54714	5.438e-06	5.68534e-05	FALSE	minimally downregulated
P2RY2|5029	47.1186	-1.02133	0.22476	-4.5441	5.51702e-06	5.68534e-05	TRUE	downregulated
SLC15A3|51296	223.059	0.445989	0.098529	4.52647	5.99777e-06	6.07774e-05	FALSE	minimally upregulated
CD37|951	156.381	0.523539	0.116251	4.50352	6.68365e-06	6.66173e-05	FALSE	minimally upregulated
IRAK3|11213	253.877	-0.494615	0.1104	-4.48021	7.45706e-06	7.25057e-05	FALSE	minimally downregulated
HRH1|3269	121.899	-0.907046	0.202528	-4.47861	7.51292e-06	7.25057e-05	FALSE	minimally downregulated
VTCN1|79679	169.775	-1.266	0.285021	-4.44179	8.92156e-06	8.47549e-05	TRUE	downregulated
PRKG1|5592	99.3926	-0.895019	0.202921	-4.41067	1.03052e-05	9.63931e-05	FALSE	minimally downregulated
PLA2G7|7941	782.366	1.24845	0.286941	4.35089	1.35588e-05	0.000124905	TRUE	upregulated
IL10|3586	3.4626	-1.13214	0.260486	-4.34627	1.38472e-05	0.000125658	TRUE	downregulated
PLAUR|5329	140.999	-0.781067	0.180043	-4.33822	1.43644e-05	0.000128435	FALSE	minimally downregulated
SIGLEC1|6614	42.0641	0.810929	0.189494	4.27944	1.87361e-05	0.000165095	FALSE	minimally upregulated
C1QA|712	778.195	0.44534	0.104154	4.27576	1.90484e-05	0.000165449	FALSE	minimally upregulated
CD68|968	537.496	0.501072	0.117671	4.25825	2.06036e-05	0.000176436	FALSE	minimally upregulated
CHST15|51363	576.908	-0.497225	0.117306	-4.2387	2.24817e-05	0.000189846	FALSE	minimally downregulated
KIT|3815	333.835	-0.819906	0.194244	-4.22101	2.43208e-05	0.000202563	FALSE	minimally downregulated
CCL2|6347	556.186	-0.964255	0.229746	-4.19705	2.70415e-05	0.000222179	FALSE	minimally downregulated
SAA1|6288	86.4279	-1.61713	0.387447	-4.17381	2.99545e-05	0.000242832	TRUE	downregulated
TNFAIP3|7128	747.483	-0.635578	0.152594	-4.16514	3.11157e-05	0.000248925	FALSE	minimally downregulated
IL3RA|3563	92.9529	0.480287	0.115635	4.15349	3.27446e-05	0.000258555	FALSE	minimally upregulated
MMP9|4318	115.208	1.26361	0.305748	4.13286	3.58277e-05	0.000275737	TRUE	upregulated
DLX1|1745	214.41	2.29541	0.555031	4.13565	3.53951e-05	0.000275737	TRUE	upregulated
GFI1|2672	22.0251	0.566226	0.137266	4.12502	3.70698e-05	0.00028173	FALSE	minimally upregulated
ZAP70|7535	38.7504	0.752639	0.185189	4.06416	4.8206e-05	0.000361842	FALSE	minimally upregulated
CD69|969	100.425	-0.721894	0.180837	-3.99195	6.55313e-05	0.000476316	FALSE	minimally downregulated
PTGIR|5739	6.492	0.797547	0.199611	3.9955	6.45579e-05	0.000476316	FALSE	minimally upregulated
GADD45B|4616	1946.48	-0.8749	0.219221	-3.99096	6.58068e-05	0.000476316	FALSE	minimally downregulated
P2RY12|64805	20.5754	-0.675393	0.172375	-3.91815	8.9232e-05	0.000638271	FALSE	minimally downregulated
PRKCQ|5588	33.219	-0.688655	0.17608	-3.91103	9.19052e-05	0.000649749	FALSE	minimally downregulated
CD274|29126	15.1484	-0.746347	0.191394	-3.89954	9.63759e-05	0.000673523	FALSE	minimally downregulated
CD40|958	432.009	-0.494981	0.127614	-3.87875	0.000104997	0.000725432	FALSE	minimally downregulated
TNFRSF4|7293	20.9948	0.742993	0.1927	3.8557	0.000115398	0.000788337	FALSE	minimally upregulated
PRKCB|5579	491.032	-0.680473	0.17814	-3.81989	0.000133514	0.00090196	FALSE	minimally downregulated
CD200R1|131450	8.87011	-0.722969	0.189748	-3.81014	0.000138887	0.000927947	FALSE	minimally downregulated
CCL22|6367	31.1279	0.618047	0.16308	3.78983	0.000150748	0.000996248	FALSE	minimally upregulated
SRGN|5552	810.636	-0.415873	0.109891	-3.78442	0.00015407	0.00100726	FALSE	minimally downregulated
MET|4233	687.047	-0.585163	0.155362	-3.76644	0.00016559	0.00106755	FALSE	minimally downregulated
CYBA|1535	731.284	-0.703408	0.186847	-3.76462	0.000166805	0.00106755	FALSE	minimally downregulated
FGFR2|2263	1499.94	-0.667938	0.17913	-3.72879	0.000192401	0.00120598	FALSE	minimally downregulated
WSB1|26118	1491.65	0.559218	0.149967	3.72894	0.000192285	0.00120598	FALSE	minimally upregulated
ITGA2|3673	870.097	-0.710232	0.190963	-3.71922	0.000199841	0.00123983	FALSE	minimally downregulated
REL|5966	66.9645	-0.738163	0.199491	-3.70023	0.000215404	0.00132288	FALSE	minimally downregulated
CD244|51744	11.3249	-0.515034	0.139785	-3.68448	0.000229166	0.00139333	FALSE	minimally downregulated
IL6ST|3572	1332.56	-0.743991	0.202087	-3.68155	0.000231823	0.00139553	FALSE	minimally downregulated
TNFRSF6B|8771	38.1523	0.537472	0.14636	3.67227	0.000240406	0.00143301	FALSE	minimally upregulated
RASSF4|83937	369.858	-0.73206	0.199586	-3.66789	0.000244556	0.00144359	FALSE	minimally downregulated
FCER1G|2207	126.67	0.361107	0.0986116	3.66191	0.000250346	0.00146356	FALSE	minimally upregulated
ADAM28|10863	141.273	-0.893989	0.245363	-3.64354	0.000268913	0.00154928	FALSE	minimally downregulated
NT5E|4907	449.952	-0.488084	0.134	-3.6424	0.000270105	0.00154928	FALSE	minimally downregulated
DOCK4|9732	441.793	0.637939	0.176021	3.62423	0.000289824	0.00164685	FALSE	minimally upregulated
CASP1|834	177.14	-0.415771	0.115616	-3.59613	0.000322988	0.0018183	FALSE	minimally downregulated
HLA-B|3106	17313.9	0.510532	0.142389	3.58547	0.000336474	0.00187032	FALSE	minimally upregulated
TNFRSF10D|8793	120.254	-0.60437	0.16863	-3.58399	0.00033838	0.00187032	FALSE	minimally downregulated
ITGB3|3690	239.723	-0.619463	0.173864	-3.56292	0.000366746	0.00200884	FALSE	minimally downregulated
MNDA|4332	59.2313	-0.52235	0.147121	-3.55047	0.000384539	0.0020875	FALSE	minimally downregulated
CTSS|1520	687.094	-0.383327	0.108446	-3.53472	0.000408208	0.00219638	FALSE	minimally downregulated
ZBP1|81030	8.24745	0.690457	0.198676	3.47529	0.000510293	0.00272156	FALSE	minimally upregulated
FCN1|2219	29.5533	-0.877106	0.2541	-3.45181	0.000556831	0.00294394	FALSE	minimally downregulated
CAV1|857	3554.76	-0.550789	0.161141	-3.41806	0.000630693	0.0033057	FALSE	minimally downregulated
FAP|2191	57.9648	0.891376	0.262022	3.40191	0.000669159	0.00347734	FALSE	minimally upregulated
PTAFR|5724	31.127	-0.516354	0.152105	-3.39473	0.000686974	0.00353966	FALSE	minimally downregulated
CAMK2A|815	21.4228	-0.94459	0.278623	-3.39021	0.000698399	0.00356829	FALSE	minimally downregulated
ICAM4|3386	9.51209	-0.768295	0.227661	-3.37474	0.000738856	0.00374354	FALSE	minimally downregulated
NPL|80896	81.1873	-0.731319	0.217205	-3.36695	0.000760053	0.00381911	FALSE	minimally downregulated
DPEP2|64174	21.3342	0.502076	0.149411	3.36037	0.00077838	0.0038476	FALSE	minimally upregulated
TEP1|7011	718.945	0.387109	0.11514	3.36206	0.000773641	0.0038476	FALSE	minimally upregulated
CD72|971	21.9109	0.398613	0.118889	3.35282	0.000799941	0.00392229	FALSE	minimally upregulated
GBP1|2633	549.507	-0.329322	0.0983122	-3.34975	0.000808831	0.00393416	FALSE	minimally downregulated
TYROBP|7305	275.219	0.343161	0.102532	3.34687	0.000817285	0.00394373	FALSE	minimally upregulated
NLRP3|114548	43.6407	-0.495391	0.149991	-3.30281	0.000957223	0.00454681	FALSE	minimally downregulated
OSM|5008	12.1534	-0.824534	0.249639	-3.3029	0.000956908	0.00454681	FALSE	minimally downregulated
IRF8|3394	268.781	-0.800273	0.243753	-3.28313	0.00102663	0.00476481	FALSE	minimally downregulated
PIK3CG|5294	34.8961	-0.641203	0.195229	-3.28437	0.00102211	0.00476481	FALSE	minimally downregulated
PLEKHG3|26030	893.758	-0.438116	0.133434	-3.2834	0.00102563	0.00476481	FALSE	minimally downregulated
VDR|7421	142.765	-0.72255	0.220555	-3.27605	0.0010527	0.00484881	FALSE	minimally downregulated
SH3KBP1|30011	346.634	0.266101	0.0815067	3.26477	0.00109552	0.00500808	FALSE	minimally upregulated
GNG11|2791	638.941	-0.567072	0.17474	-3.24523	0.00117356	0.00532482	FALSE	minimally downregulated
TNFRSF25|8718	48.0876	0.671284	0.207378	3.23701	0.00120789	0.00543997	FALSE	minimally upregulated
TREM2|54209	68.5633	0.567452	0.17544	3.23444	0.0012188	0.00544876	FALSE	minimally upregulated
SH2D1A|4068	26.1108	0.710281	0.220192	3.22574	0.00125646	0.00557612	FALSE	minimally upregulated
AIF1|199	167.901	0.302231	0.0939981	3.21529	0.00130311	0.00574124	FALSE	minimally upregulated
CARD11|84433	77.2637	-0.54089	0.169373	-3.19348	0.0014057	0.00614866	FALSE	minimally downregulated
ADCY6|112	1701.98	0.472524	0.148449	3.18308	0.00145719	0.00632838	FALSE	minimally upregulated
CCND2|894	1981.44	-0.595234	0.188134	-3.16389	0.00155676	0.00671285	FALSE	minimally downregulated
CCR7|1236	48.2509	-0.68788	0.218655	-3.14596	0.00165541	0.00698997	FALSE	minimally downregulated
P2RY10|27334	10.5631	-0.627945	0.199476	-3.14798	0.00164404	0.00698997	FALSE	minimally downregulated
ZBTB32|27033	5.18714	0.629946	0.200241	3.14594	0.00165552	0.00698997	FALSE	minimally upregulated
ACVRL1|94	454.432	-0.604453	0.192956	-3.1326	0.00173266	0.00721546	FALSE	minimally downregulated
ZFP36L2|678	4896.65	-0.352988	0.112653	-3.1334	0.00172794	0.00721546	FALSE	minimally downregulated
RSAD2|91543	127.778	0.424573	0.136355	3.11373	0.0018474	0.00764095	FALSE	minimally upregulated
TUBA4A|7277	1206.1	-0.53421	0.173719	-3.07514	0.00210402	0.00858856	FALSE	minimally downregulated
PIK3R5|23533	52.3295	0.376211	0.122343	3.07504	0.00210476	0.00858856	FALSE	minimally upregulated
FCER1A|2205	78.5652	-0.498435	0.163811	-3.04274	0.00234432	0.00950229	FALSE	minimally downregulated
PSTPIP1|9051	37.6306	0.390486	0.128946	3.02828	0.00245948	0.00983793	FALSE	minimally upregulated
SPAG4|6676	36.6039	-0.707551	0.233496	-3.03025	0.00244351	0.00983793	FALSE	minimally downregulated
THBS1|7057	3384.47	-0.554271	0.183527	-3.02011	0.00252683	0.0100413	FALSE	minimally downregulated
F2R|2149	544.242	0.553584	0.183434	3.01789	0.00254543	0.0100446	FALSE	minimally upregulated
CD28|940	30.8668	0.632914	0.209983	3.01412	0.00257724	0.0100446	FALSE	minimally upregulated
FGF7|2252	345.486	-0.462258	0.153303	-3.01533	0.002567	0.0100446	FALSE	minimally downregulated
TRPC6|7225	103.984	-0.596979	0.199839	-2.9873	0.00281454	0.0108996	FALSE	minimally downregulated
ESAM|90952	386.459	0.365861	0.122638	2.98327	0.0028519	0.0109744	FALSE	minimally upregulated
KIRREL|55243	183.826	-0.541129	0.181902	-2.97484	0.00293139	0.0112094	FALSE	minimally downregulated
C3|718	2769.16	-0.541515	0.182966	-2.95965	0.00307986	0.0117035	FALSE	minimally downregulated
A2M|2	15205.8	0.536209	0.181536	2.95373	0.00313959	0.0118563	FALSE	minimally upregulated
CXCR3|2833	20.0532	0.424832	0.144275	2.94461	0.00323365	0.0121362	FALSE	minimally upregulated
FLT3|2322	8.68298	-0.652623	0.22221	-2.93696	0.00331445	0.0123537	FALSE	minimally downregulated
KYNU|8942	13.9282	-0.593491	0.202191	-2.9353	0.00333224	0.0123537	FALSE	minimally downregulated
SLC16A3|9123	304.32	-0.471692	0.162118	-2.90956	0.00361934	0.0133367	FALSE	minimally downregulated
TBX21|30009	8.47045	0.407961	0.140436	2.90496	0.00367303	0.013453	FALSE	minimally upregulated
COL1A2|1278	12617.3	0.502634	0.173452	2.89783	0.0037576	0.0135989	FALSE	minimally upregulated
C10orf54|64115	903.149	-0.302025	0.104203	-2.89842	0.00375048	0.0135989	FALSE	minimally downregulated
CD247|919	38.0978	0.31007	0.107662	2.88004	0.00397625	0.0143051	FALSE	minimally upregulated
CCL11|6356	6.94084	0.809455	0.281979	2.87062	0.00409663	0.0146515	FALSE	minimally upregulated
HLX|3142	92.6127	0.575138	0.200772	2.86463	0.00417499	0.0148444	FALSE	minimally upregulated
SIRPG|55423	13.8467	0.458365	0.160543	2.85509	0.00430247	0.0152087	FALSE	minimally upregulated
SLC8A1|6546	1173.09	-0.41728	0.14734	-2.83208	0.00462457	0.0162528	FALSE	minimally downregulated
CX3CL1|6376	2092.11	-0.31404	0.110961	-2.83018	0.00465225	0.0162561	FALSE	minimally downregulated
LY86|9450	54.0428	0.288181	0.102013	2.82494	0.00472888	0.0164295	FALSE	minimally upregulated
IL11|3589	6.93411	0.740135	0.262684	2.81759	0.00483855	0.016715	FALSE	minimally upregulated
HLA-DOA|3111	471.08	-0.286105	0.102098	-2.80226	0.00507457	0.0174313	FALSE	minimally downregulated
PDGFRB|5159	1706.23	0.340627	0.121929	2.79365	0.00521175	0.0178019	FALSE	minimally upregulated
BIRC3|330	334.939	-0.318594	0.114517	-2.78207	0.00540129	0.0182444	FALSE	minimally downregulated
TRAF1|7185	204.699	0.28362	0.101906	2.78315	0.00538346	0.0182444	FALSE	minimally upregulated
ACAP1|9744	65.7049	0.334322	0.120651	2.77097	0.00558892	0.0186881	FALSE	minimally upregulated
ETV3|2117	204.533	-0.492774	0.177854	-2.77067	0.00559415	0.0186881	FALSE	minimally downregulated
LILRB3|11025	16.1674	0.449387	0.16278	2.7607	0.00576771	0.0191627	FALSE	minimally upregulated
CX3CR1|1524	129.771	-0.56092	0.203435	-2.75724	0.00582907	0.0192613	FALSE	minimally downregulated
ZBTB10|65986	1275.49	0.520584	0.189399	2.7486	0.00598502	0.0196697	FALSE	minimally upregulated
MAP3K14|9020	440.554	-0.307576	0.112562	-2.73251	0.00628544	0.020546	FALSE	minimally downregulated
AGER|177	51.6234	0.619337	0.230766	2.68383	0.00727847	0.0236647	FALSE	minimally upregulated
PDE6G|5148	3.09484	0.553493	0.206626	2.67872	0.00739041	0.0238493	FALSE	minimally upregulated
THBD|7056	463.304	-0.507184	0.189413	-2.67767	0.00741368	0.0238493	FALSE	minimally downregulated
MAP4K1|11184	46.1761	0.378246	0.141542	2.67233	0.00753274	0.0241048	FALSE	minimally upregulated
NOS1|4842	52.6782	-0.826296	0.309645	-2.66852	0.00761852	0.0242516	FALSE	minimally downregulated
LIF|3976	84.9423	-0.540495	0.202752	-2.66579	0.00768074	0.0243224	FALSE	minimally downregulated
CLCF1|23529	84.4273	0.460591	0.174175	2.64442	0.00818317	0.0257791	FALSE	minimally upregulated
STAT4|6775	21.6027	0.353068	0.133653	2.64167	0.00824976	0.0258549	FALSE	minimally upregulated
LCK|3932	102.588	0.401401	0.152057	2.63981	0.00829535	0.0258645	FALSE	minimally upregulated
RIPK3|11035	55.2329	-0.474496	0.180228	-2.63276	0.00846945	0.0262726	FALSE	minimally downregulated
CXCL9|4283	194.46	0.689923	0.262386	2.62942	0.00855312	0.0263974	FALSE	minimally upregulated
TNFRSF12A|51330	305.481	-0.472292	0.180338	-2.61892	0.00882084	0.0270862	FALSE	minimally downregulated
KLK3|354	384241	0.781618	0.298816	2.61572	0.00890391	0.0272039	FALSE	minimally upregulated
IFI44L|10964	220.231	0.562994	0.215683	2.61028	0.00904679	0.0275022	FALSE	minimally upregulated
WAS|7454	91.9559	0.196655	0.0763362	2.57617	0.00999015	0.030219	FALSE	minimally upregulated
ADCY1|107	364.101	0.719108	0.28093	2.55974	0.010475	0.0315288	FALSE	minimally upregulated
ITGB7|3695	86.3255	-0.40476	0.158264	-2.5575	0.0105427	0.031576	FALSE	minimally downregulated
CD27|939	46.9648	0.408905	0.162022	2.52377	0.0116103	0.0346034	FALSE	minimally upregulated
P2RX7|5027	39.4648	-0.339711	0.134877	-2.51867	0.0117798	0.034937	FALSE	minimally downregulated
KCNA3|3738	9.25111	-0.50026	0.20155	-2.48206	0.0130625	0.0385535	FALSE	minimally downregulated
PECAM1|5175	501.475	0.321804	0.129759	2.48002	0.0131375	0.0385875	FALSE	minimally upregulated
F13A1|2162	222.077	-0.519232	0.209829	-2.47455	0.0133405	0.0389953	FALSE	minimally downregulated
C1QB|713	768.693	0.253268	0.1025	2.47091	0.013477	0.0391169	FALSE	minimally upregulated
IKBKE|9641	144.427	-0.345576	0.139908	-2.47001	0.0135108	0.0391169	FALSE	minimally downregulated
C1QC|714	710.513	0.245005	0.0994644	2.46324	0.0137687	0.0396722	FALSE	minimally upregulated
GUCY1A3|2982	3245.1	0.540209	0.219457	2.46157	0.0138331	0.0396722	FALSE	minimally upregulated
P2RY14|9934	14.8589	-0.420243	0.171563	-2.4495	0.0143053	0.0407859	FALSE	minimally downregulated
PDE3B|5140	852.253	0.589273	0.240692	2.44824	0.0143556	0.0407859	FALSE	minimally upregulated
VCL|7414	7202.72	-0.379868	0.155519	-2.44258	0.0145825	0.041238	FALSE	minimally downregulated
JAK3|3718	113.731	0.258782	0.106109	2.43884	0.0147344	0.0414747	FALSE	minimally upregulated
LY96|23643	26.9737	0.363787	0.149339	2.43599	0.014851	0.0416102	FALSE	minimally upregulated
DENND5B|160518	200.052	-0.321547	0.132394	-2.42872	0.0151523	0.0422595	FALSE	minimally downregulated
ZFPM2|23414	40.5139	-0.529021	0.220907	-2.39477	0.0166307	0.0460568	FALSE	minimally downregulated
IRAK2|3656	121.614	-0.276912	0.115669	-2.39401	0.0166653	0.0460568	FALSE	minimally downregulated
APOB|338	22.6292	-0.58207	0.246035	-2.3658	0.0179913	0.0494963	FALSE	minimally downregulated
PSMB9|5698	327.116	0.255609	0.108351	2.35908	0.0183201	0.050174	FALSE	not DE
CD6|923	53.7744	0.339178	0.144184	2.35239	0.0186534	0.0508576	FALSE	not DE
TNFRSF18|8784	23.8905	0.539005	0.229308	2.35057	0.0187445	0.050878	FALSE	not DE
FCGR1B|2210	18.5177	0.333932	0.142705	2.34001	0.0192833	0.0521077	FALSE	not DE
CEBPB|1051	860.041	-0.403475	0.17274	-2.33573	0.0195052	0.0524743	FALSE	not DE
PDCD1|5133	14.5633	0.384686	0.166372	2.31221	0.0207662	0.0556204	FALSE	not DE
HCK|3055	121.786	-0.215588	0.0934618	-2.3067	0.0210718	0.0561914	FALSE	not DE
BCL2|596	923.898	-0.4135	0.180185	-2.29487	0.0217407	0.0574712	FALSE	not DE
RAP1GAP2|23108	807.479	0.509676	0.222019	2.29564	0.0216962	0.0574712	FALSE	not DE
STAT5A|6776	699.138	-0.248224	0.108609	-2.28549	0.0222844	0.0586533	FALSE	not DE
HLA-F|3134	806.728	0.254251	0.112389	2.26224	0.0236828	0.0620653	FALSE	not DE
PIK3R6|146850	17.3454	0.291726	0.129278	2.25658	0.0240342	0.0627158	FALSE	not DE
CTLA4|1493	10.0427	0.491583	0.219291	2.24169	0.0249811	0.0649082	FALSE	not DE
TPSAB1|7177	424.132	0.461007	0.205946	2.23849	0.0251892	0.0651704	FALSE	not DE
SELL|6402	88.9322	-0.369255	0.166024	-2.2241	0.0261417	0.0673481	FALSE	not DE
LIME1|54923	95.9387	0.413797	0.187016	2.21262	0.0269236	0.0690698	FALSE	not DE
KLHL13|90293	273.964	-0.276682	0.125654	-2.20194	0.0276697	0.0706855	FALSE	not DE
CAMK4|814	64.3879	-0.48043	0.218355	-2.20022	0.0277911	0.0706986	FALSE	not DE
LTB|4050	57.989	0.436276	0.199115	2.19107	0.0284466	0.0720646	FALSE	not DE
C1R|715	4152.77	0.266412	0.122641	2.17229	0.0298335	0.0752646	FALSE	not DE
ITGA5|3678	3292.92	-0.460725	0.212512	-2.168	0.0301586	0.0757703	FALSE	not DE
FCGR2A|2212	218.15	0.24949	0.115633	2.1576	0.0309592	0.0772993	FALSE	not DE
EGFR|1956	1152.17	-0.374052	0.173429	-2.1568	0.0310214	0.0772993	FALSE	not DE
F10|2159	271.743	0.43633	0.203718	2.14183	0.0322071	0.0799261	FALSE	not DE
HCLS1|3059	315.451	0.152524	0.0718614	2.12247	0.0337984	0.0828606	FALSE	not DE
DEFB1|1672	137.349	-0.628712	0.29619	-2.12267	0.0337817	0.0828606	FALSE	not DE
TNFSF15|9966	51.6224	-0.502473	0.236403	-2.12549	0.0335455	0.0828606	FALSE	not DE
CCR10|2826	13.3233	0.444347	0.209744	2.11852	0.0341312	0.0833405	FALSE	not DE
RUNX2|860	255.868	-0.395983	0.187752	-2.10908	0.0349381	0.0849694	FALSE	not DE
MSC|9242	55.4001	0.319286	0.153641	2.07813	0.0376977	0.0909532	FALSE	not DE
SLC2A6|11182	38.1397	-0.32949	0.158484	-2.07901	0.0376162	0.0909532	FALSE	not DE
CD4|920	349.717	0.175823	0.0847589	2.07438	0.0380436	0.0910651	FALSE	not DE
ITGA3|3675	2214.71	-0.282788	0.136232	-2.07579	0.0379134	0.0910651	FALSE	not DE
PDE6A|5145	13.2479	-0.497579	0.2403	-2.07066	0.0383906	0.0915353	FALSE	not DE
CHI3L2|1117	63.8633	-0.62538	0.303123	-2.06312	0.039101	0.0928648	FALSE	not DE
KLRD1|3824	13.2811	-0.347688	0.168777	-2.06004	0.0393945	0.0931978	FALSE	not DE
STEAP4|79689	7357	0.53736	0.261109	2.05799	0.039591	0.0932998	FALSE	not DE
LY9|4063	19.1363	-0.312854	0.152435	-2.05237	0.0401335	0.094213	FALSE	not DE
GPR65|8477	25.8146	-0.265171	0.129784	-2.04318	0.0410348	0.0955907	FALSE	not DE
PSMB8|5696	1131.81	0.238582	0.116745	2.04362	0.0409909	0.0955907	FALSE	not DE
HCST|10870	57.0583	0.22235	0.109214	2.03592	0.0417586	0.0969056	FALSE	not DE
UBASH3A|53347	11.292	0.391001	0.192365	2.0326	0.0420925	0.0973088	FALSE	not DE
TIGIT|201633	17.5412	0.375132	0.185076	2.0269	0.0426723	0.0979048	FALSE	not DE
FGF2|2247	406.615	-0.260343	0.128378	-2.02794	0.0425667	0.0979048	FALSE	not DE
IL18|3606	99.2937	-0.352684	0.174294	-2.0235	0.0430213	0.0983344	FALSE	not DE
MICB|4277	25.6796	-0.272405	0.135941	-2.00385	0.0450865	0.102286	FALSE	not DE
IFNG|3458	1.64914	-0.821185	0.409713	-2.00429	0.0450386	0.102286	FALSE	not DE
CD2|914	103.212	0.263014	0.131598	1.99862	0.0456495	0.102847	FALSE	not DE
ASB2|51676	671.381	-0.363521	0.181905	-1.99841	0.0456723	0.102847	FALSE	not DE
XAF1|54739	362.498	0.286633	0.144292	1.98648	0.0469795	0.105401	FALSE	not DE
PRR5L|79899	60.2705	0.180047	0.0911353	1.9756	0.0482003	0.107742	FALSE	not DE
CSF1|1435	355.613	-0.161652	0.0820895	-1.96922	0.0489281	0.10857	FALSE	not DE
RAB33A|9363	5.13418	-0.351103	0.17822	-1.97006	0.0488316	0.10857	FALSE	not DE
CD207|50489	80.781	-0.405998	0.207055	-1.96082	0.0499002	0.110325	FALSE	not DE
EGR2|1959	328.085	-0.418088	0.215205	-1.94275	0.0520468	0.114654	FALSE	not DE
GHR|2690	934.28	0.394702	0.203514	1.93943	0.0524486	0.115122	FALSE	not DE
TSLP|85480	139.72	-0.401895	0.20993	-1.91442	0.0555662	0.121526	FALSE	not DE
SELP|6403	288.227	0.26835	0.140339	1.91216	0.0558556	0.121721	FALSE	not DE
LAMP3|27074	166.25	-0.329756	0.173572	-1.89983	0.0574554	0.12476	FALSE	not DE
C13orf18|80183	37.8855	-0.265007	0.139889	-1.89442	0.0581695	0.125415	FALSE	not DE
KIF2A|3796	348.482	-0.227037	0.119781	-1.89543	0.0580354	0.125415	FALSE	not DE
ITGAL|3683	144.517	0.238527	0.12643	1.88663	0.0592104	0.127201	FALSE	not DE
ADCY5|111	583.897	-0.278688	0.147837	-1.8851	0.0594163	0.127201	FALSE	not DE
ITGA1|3672	1431.45	-0.290278	0.154395	-1.88009	0.0600951	0.128203	FALSE	not DE
MS4A6A|64231	261.363	0.19818	0.105562	1.87738	0.0604655	0.128542	FALSE	not DE
ITGB2|3689	512.667	0.194302	0.10388	1.87044	0.0614224	0.130121	FALSE	not DE
GZMA|3001	42.122	0.268311	0.144184	1.86089	0.0627593	0.132033	FALSE	not DE
PTPRC|5788	346.3	-0.258273	0.138783	-1.86098	0.0627463	0.132033	FALSE	not DE
IL2RA|3559	8.1014	0.356652	0.192106	1.85653	0.0633774	0.132874	FALSE	not DE
CD226|10666	9.3219	-0.320072	0.173546	-1.84431	0.065138	0.136096	FALSE	not DE
CR1|1378	16.659	-0.380614	0.206566	-1.84258	0.06539	0.136154	FALSE	not DE
RASA3|22821	370.034	0.159184	0.086535	1.83953	0.0658374	0.136618	FALSE	not DE
HIC1|3090	188.341	0.292383	0.159121	1.83749	0.0661371	0.136773	FALSE	not DE
P2RY13|53829	52.3704	-0.243752	0.133782	-1.822	0.0684543	0.140323	FALSE	not DE
S100B|6285	99.7549	-0.485962	0.266394	-1.82422	0.0681184	0.140323	FALSE	not DE
GNGT2|2793	12.0889	0.200523	0.110093	1.8214	0.0685457	0.140323	FALSE	not DE
GDF5|8200	30.8975	-0.412153	0.226495	-1.8197	0.0688045	0.14038	FALSE	not DE
RASGRP3|25780	67.0101	0.222415	0.12239	1.81727	0.0691756	0.140665	FALSE	not DE
CD7|924	63.4741	0.242662	0.133762	1.81413	0.0696577	0.141173	FALSE	not DE
CFH|3075	808.748	-0.191706	0.106027	-1.80809	0.0705925	0.142442	FALSE	not DE
ICAM2|3384	174.629	0.226657	0.125428	1.80706	0.0707522	0.142442	FALSE	not DE
SH2D2A|9047	20.8216	0.270367	0.150487	1.79661	0.0723979	0.144861	FALSE	not DE
CD1C|911	30.3914	-0.305959	0.170318	-1.7964	0.0724305	0.144861	FALSE	not DE
CD3D|915	46.8407	0.276882	0.155078	1.78543	0.0741911	0.147548	FALSE	not DE
HLA-DRB1|3123	2058.83	-0.231399	0.129743	-1.78352	0.074502	0.147548	FALSE	not DE
PDCD1LG2|80380	24.9676	-0.267927	0.150223	-1.78353	0.0744997	0.147548	FALSE	not DE
NCAM1|4684	605.6	-0.391202	0.220971	-1.77037	0.0766648	0.151338	FALSE	not DE
IRF4|3662	17.0894	-0.34715	0.197946	-1.75377	0.0794705	0.156369	FALSE	not DE
EFNA5|1946	327.64	-0.293548	0.167703	-1.7504	0.0800496	0.157001	FALSE	not DE
IFI27|3429	343.153	0.261914	0.150293	1.7427	0.0813867	0.15911	FALSE	not DE
SELPLG|6404	161.031	0.127495	0.0735163	1.73424	0.0828747	0.161499	FALSE	not DE
GBP5|115362	54.0409	0.297077	0.173182	1.7154	0.0862713	0.16599	FALSE	not DE
TLR8|51311	17.014	-0.334667	0.194873	-1.71735	0.0859145	0.16599	FALSE	not DE
TMEM173|340061	660.015	-0.225087	0.130966	-1.71867	0.0856742	0.16599	FALSE	not DE
LTC4S|4056	40.426	0.349622	0.20376	1.71585	0.0861891	0.16599	FALSE	not DE
DGKG|1608	71.7401	-0.35556	0.208844	-1.70252	0.0886585	0.170045	FALSE	not DE
TLR6|10333	8.88483	-0.275998	0.162801	-1.69531	0.0900161	0.172106	FALSE	not DE
HLA-DPA1|3113	2825.15	-0.123324	0.0728562	-1.69271	0.0905116	0.172511	FALSE	not DE
GZMK|3003	51.7371	0.322685	0.192019	1.68048	0.0928634	0.17644	FALSE	not DE
CCR6|1235	27.6589	-0.243357	0.145357	-1.6742	0.0940905	0.178215	FALSE	not DE
IL21R|50615	12.3796	0.28869	0.173676	1.66223	0.0964661	0.182147	FALSE	not DE
P2RX1|5023	336.332	-0.461458	0.278319	-1.65801	0.0973144	0.18318	FALSE	not DE
PLEKHO2|80301	825.497	-0.153411	0.0930389	-1.64889	0.0991692	0.186095	FALSE	not DE
CD34|947	874.891	0.193263	0.117552	1.64407	0.100162	0.18738	FALSE	not DE
ALOX15|246	60.3178	0.806338	0.495774	1.62642	0.10386	0.193702	FALSE	not DE
TLR5|7100	202.625	-0.222603	0.137329	-1.62095	0.105029	0.195284	FALSE	not DE
GRAP2|9402	34.2529	-0.213994	0.132543	-1.61453	0.106413	0.196654	FALSE	not DE
TMEM156|80008	7.5528	0.286162	0.177115	1.61568	0.106163	0.196654	FALSE	not DE
DOK2|9046	50.0292	0.209129	0.129888	1.61007	0.107383	0.197247	FALSE	not DE
MT2A|4502	4056.46	0.324822	0.201588	1.61132	0.107111	0.197247	FALSE	not DE
CTSK|1513	544.295	0.195617	0.121886	1.60492	0.108511	0.19872	FALSE	not DE
HLA-DQA1|3117	649.961	-0.243828	0.152315	-1.60082	0.109418	0.199318	FALSE	not DE
FLT3LG|2323	128.622	0.166386	0.10396	1.60047	0.109494	0.199318	FALSE	not DE
IL33|90865	695.067	-0.184228	0.115505	-1.59497	0.110718	0.200945	FALSE	not DE
CD3E|916	148.686	0.207344	0.130564	1.58807	0.112272	0.202752	FALSE	not DE
SLC7A7|9056	82.3179	0.162157	0.102141	1.58758	0.112381	0.202752	FALSE	not DE
IL27RA|9466	202.449	-0.219032	0.138473	-1.58176	0.113704	0.20393	FALSE	not DE
PDGFC|56034	868.536	-0.166436	0.105176	-1.58245	0.113547	0.20393	FALSE	not DE
PIK3CD|5293	201.421	-0.117486	0.0744968	-1.57707	0.11478	0.205254	FALSE	not DE
KLRK1|22914	33.2208	0.232714	0.147959	1.57283	0.115758	0.206396	FALSE	not DE
JAM2|58494	212.376	0.193366	0.123838	1.56145	0.118418	0.210521	FALSE	not DE
NLRP1|22861	243.492	-0.220414	0.14274	-1.54417	0.122547	0.217226	FALSE	not DE
NPEPPS|9520	2152.89	0.186616	0.121075	1.54133	0.123237	0.217814	FALSE	not DE
LILRB1|10859	36.6473	-0.180064	0.117388	-1.53392	0.125049	0.220377	FALSE	not DE
CCL14|6358	596.55	0.288604	0.189581	1.52232	0.127928	0.224798	FALSE	not DE
GBP2|2634	1495.63	-0.137457	0.0904864	-1.51909	0.128739	0.224923	FALSE	not DE
KDR|3791	864.306	-0.245663	0.161632	-1.51989	0.128539	0.224923	FALSE	not DE
MRC2|9902	1881.27	0.185145	0.122054	1.51692	0.129288	0.225235	FALSE	not DE
ASGR1|432	10.5216	0.304268	0.202459	1.50286	0.132874	0.230822	FALSE	not DE
CYBB|1536	298.033	-0.230837	0.154247	-1.49655	0.134512	0.233	FALSE	not DE
CCR5|1234	63.5358	0.185289	0.124069	1.49343	0.135325	0.233121	FALSE	not DE
KPNA5|3841	95.0637	-0.261472	0.175093	-1.49334	0.135348	0.233121	FALSE	not DE
NOD2|64127	32.8364	-0.246199	0.16557	-1.48698	0.13702	0.235333	FALSE	not DE
HLA-DPB1|3115	2060.5	0.108882	0.0733977	1.48345	0.137956	0.23561	FALSE	not DE
CYP27A1|1593	2271.85	-0.321358	0.216581	-1.48378	0.137867	0.23561	FALSE	not DE
FPR3|2359	73.9889	0.2341	0.15818	1.47996	0.138884	0.23653	FALSE	not DE
CCL4|6351	57.8868	-0.282227	0.192039	-1.46963	0.141662	0.240587	FALSE	not DE
CCR2|729230	38.6213	-0.243697	0.166337	-1.46508	0.1429	0.242015	FALSE	not DE
MRC1|4360	115.287	-0.276524	0.189256	-1.46111	0.143985	0.242501	FALSE	not DE
L1CAM|3897	171	-0.447329	0.305939	-1.46215	0.143699	0.242501	FALSE	not DE
MRVI1|10335	2262.06	-0.217454	0.149038	-1.45904	0.144553	0.242785	FALSE	not DE
NCF2|4688	69.3808	0.203081	0.139397	1.45686	0.145155	0.243125	FALSE	not DE
ETS1|2113	1041.89	-0.120033	0.0833933	-1.43936	0.15005	0.250633	FALSE	not DE
ICOS|29851	6.68474	-0.359862	0.253164	-1.42146	0.155183	0.258496	FALSE	not DE
FBXO2|26232	312.258	-0.279147	0.198071	-1.40933	0.158738	0.263638	FALSE	not DE
ZMYM2|7750	1745.45	0.199565	0.141739	1.40798	0.159137	0.263638	FALSE	not DE
AMICA1|120425	112.756	0.173503	0.123451	1.40544	0.159891	0.264168	FALSE	not DE
SPIB|6689	29.2855	-0.427597	0.304835	-1.40271	0.160702	0.264788	FALSE	not DE
IL2RB|3560	148.191	-0.179755	0.128591	-1.39789	0.162147	0.266447	FALSE	not DE
GNLY|10578	23.4246	0.32103	0.230532	1.39256	0.163752	0.268359	FALSE	not DE
GBP4|115361	543.738	-0.172487	0.124483	-1.38563	0.165859	0.271082	FALSE	not DE
TRAT1|50852	7.37941	-0.304431	0.22116	-1.37652	0.168662	0.274923	FALSE	not DE
RUNX1|861	813.136	-0.205717	0.150636	-1.36566	0.172047	0.279692	FALSE	not DE
ADRB2|154	477.006	0.307578	0.225923	1.36143	0.173377	0.281102	FALSE	not DE
TNFRSF1B|7133	402.316	0.112423	0.0832576	1.3503	0.176919	0.284569	FALSE	not DE
IFITM2|10581	1661.23	0.174825	0.129333	1.35174	0.176457	0.284569	FALSE	not DE
PRKAR2A|5576	361.7	-0.221907	0.164028	-1.35286	0.176101	0.284569	FALSE	not DE
FYB|2533	153.519	-0.153488	0.115459	-1.32937	0.183726	0.294736	FALSE	not DE
C1orf175|374977	99.9074	0.341923	0.262012	1.30499	0.191897	0.307035	FALSE	not DE
LILRB2|10288	33.4929	0.179525	0.137772	1.30306	0.192553	0.307277	FALSE	not DE
IL2RG|3561	184.582	0.206326	0.158549	1.30134	0.193142	0.30741	FALSE	not DE
CCL19|6363	144.702	0.346991	0.267718	1.29611	0.194938	0.309458	FALSE	not DE
SPARC|6678	12254.9	0.185751	0.143959	1.2903	0.196945	0.311829	FALSE	not DE
TGFBR2|7048	2256.04	-0.13318	0.103496	-1.28681	0.198161	0.31294	FALSE	not DE
MEF2C|4208	541.359	-0.17817	0.139859	-1.27393	0.202689	0.316799	FALSE	not DE
PLCG2|5336	152.858	-0.145096	0.113767	-1.27538	0.202173	0.316799	FALSE	not DE
EHD2|30846	2797.76	-0.185554	0.145276	-1.27725	0.201514	0.316799	FALSE	not DE
ST8SIA1|6489	254.002	-0.208578	0.163668	-1.27439	0.202524	0.316799	FALSE	not DE
NTRK1|4914	19.3833	-0.343363	0.271483	-1.26477	0.205954	0.321077	FALSE	not DE
NCF1|653361	31.426	0.178823	0.142857	1.25176	0.210656	0.327567	FALSE	not DE
CCR4|1233	8.76842	-0.328329	0.264806	-1.23989	0.215017	0.333495	FALSE	not DE
KCNMB1|3779	1807.89	-0.246299	0.201502	-1.22231	0.221589	0.342815	FALSE	not DE
EBI3|10148	22.9677	0.135653	0.111976	1.21145	0.225723	0.348324	FALSE	not DE
RUNX3|864	110.898	-0.187345	0.155595	-1.20405	0.228569	0.351822	FALSE	not DE
C5AR1|728	82.6901	-0.186439	0.156394	-1.19211	0.233218	0.358073	FALSE	not DE
IGSF6|10261	36.5262	0.179863	0.153515	1.17163	0.241346	0.369619	FALSE	not DE
EOMES|8320	8.59748	0.238949	0.204709	1.16726	0.243104	0.371375	FALSE	not DE
PIK3CA|5290	351.408	-0.133552	0.115323	-1.15807	0.246834	0.376128	FALSE	not DE
CCL21|6366	280.075	-0.267626	0.233597	-1.14567	0.25193	0.382708	FALSE	not DE
ENTPD1|953	905.229	0.105249	0.0919598	1.14451	0.252411	0.382708	FALSE	not DE
ADCY7|113	158.368	0.0976423	0.0856249	1.14035	0.254141	0.384372	FALSE	not DE
GRB7|2886	421.513	-0.224447	0.19746	-1.13667	0.255678	0.384783	FALSE	not DE
ITPR3|3710	1626.97	-0.264332	0.232541	-1.13671	0.255659	0.384783	FALSE	not DE
SPOCK2|9806	509.223	-0.210771	0.188763	-1.11659	0.264169	0.395602	FALSE	not DE
RANBP2|5903	4582.85	0.185969	0.166403	1.11758	0.263746	0.395602	FALSE	not DE
CSF3R|1441	61.5792	-0.155981	0.14045	-1.11058	0.26675	0.398056	FALSE	not DE
HLA-A|3105	12837.1	0.131735	0.118709	1.10973	0.267117	0.398056	FALSE	not DE
IL4R|3566	1073.89	-0.0957829	0.0868277	-1.10314	0.269967	0.401321	FALSE	not DE
IFITM3|10410	5283.18	0.130242	0.119117	1.09339	0.274223	0.406253	FALSE	not DE
CFD|1675	877.08	0.312119	0.285928	1.0916	0.27501	0.406253	FALSE	not DE
AR|367	651.493	-0.24419	0.22383	-1.09096	0.27529	0.406253	FALSE	not DE
CFB|629	1824.85	-0.259916	0.240877	-1.07904	0.280569	0.412043	FALSE	not DE
VILL|50853	505.999	-0.201958	0.186988	-1.08006	0.280117	0.412043	FALSE	not DE
LAG3|3902	79.0765	-0.207098	0.193095	-1.07252	0.283487	0.415325	FALSE	not DE
UBA7|7318	940.051	0.128326	0.121436	1.05673	0.290633	0.424772	FALSE	not DE
CD3G|917	12.7045	-0.185231	0.181454	-1.02081	0.307343	0.446841	FALSE	not DE
IL16|3603	226.743	0.0879888	0.0861092	1.02183	0.306862	0.446841	FALSE	not DE
CXCL13|10563	260.742	-0.447831	0.439241	-1.01956	0.307938	0.446841	FALSE	not DE
CTF1|1489	303.889	-0.158504	0.156744	-1.01123	0.311907	0.451523	FALSE	not DE
IL10RA|3587	184.381	0.109786	0.110008	0.997987	0.318286	0.458167	FALSE	not DE
CFP|5199	19.3208	-0.138657	0.139072	-0.997015	0.318757	0.458167	FALSE	not DE
PDE2A|5138	347.431	-0.136295	0.136462	-0.998783	0.3179	0.458167	FALSE	not DE
SH2B3|10019	345.605	0.0781177	0.0788256	0.991019	0.321676	0.461272	FALSE	not DE
CD1E|913	23.412	-0.20072	0.203217	-0.987709	0.323295	0.462502	FALSE	not DE
CD5|921	44.6074	0.162008	0.164755	0.983326	0.325447	0.464478	FALSE	not DE
RAG1|5896	27.3802	0.218053	0.222098	0.981788	0.326204	0.464478	FALSE	not DE
TNFRSF9|3604	2.06027	-0.289896	0.296309	-0.978358	0.327897	0.465798	FALSE	not DE
BCL2A1|597	19.1528	-0.150741	0.157632	-0.956288	0.338927	0.479227	FALSE	not DE
INHBA|3624	36.7769	0.233422	0.24381	0.95739	0.33837	0.479227	FALSE	not DE
FGR|2268	90.7014	0.0941921	0.0995798	0.945896	0.344202	0.485556	FALSE	not DE
ITGA4|3676	121.11	-0.14967	0.159317	-0.939447	0.347501	0.487946	FALSE	not DE
TLR9|54106	15.8958	0.1442	0.153399	0.940032	0.347201	0.487946	FALSE	not DE
SAMSN1|64092	52.0445	-0.148184	0.159358	-0.929883	0.352432	0.491465	FALSE	not DE
KLRG1|10219	18.8967	0.146923	0.157863	0.930705	0.352006	0.491465	FALSE	not DE
KIAA0754|643314	174.494	-0.228504	0.245195	-0.93193	0.351373	0.491465	FALSE	not DE
UBR1|197131	917.508	-0.109874	0.119208	-0.921704	0.356683	0.496255	FALSE	not DE
ASB5|140458	204.965	-0.29668	0.322527	-0.91986	0.357646	0.496458	FALSE	not DE
PYCARD|29108	246.961	-0.139417	0.151966	-0.917422	0.358921	0.497094	FALSE	not DE
PTGER2|5732	212.867	-0.164194	0.182073	-0.901807	0.367159	0.507347	FALSE	not DE
SP140|11262	20.3739	0.115264	0.128711	0.895525	0.370506	0.510812	FALSE	not DE
CD48|962	128.877	-0.116103	0.130218	-0.891606	0.372604	0.511385	FALSE	not DE
FCGR3A|2214	245.112	0.110056	0.123378	0.892025	0.37238	0.511385	FALSE	not DE
FCGR1A|2209	14.8426	0.156201	0.175924	0.887888	0.374601	0.51219	FALSE	not DE
RELT|84957	36.6636	-0.109331	0.123209	-0.887365	0.374883	0.51219	FALSE	not DE
LEPR|3953	462.105	-0.111758	0.126165	-0.885814	0.375718	0.51219	FALSE	not DE
ADAMDEC1|27299	15.5982	-0.265773	0.301358	-0.881919	0.37782	0.513903	FALSE	not DE
GAL3ST4|79690	140.991	0.0943653	0.107466	0.878094	0.379893	0.51442	FALSE	not DE
F5|2153	769.505	0.331121	0.376916	0.878499	0.379673	0.51442	FALSE	not DE
DOCK5|80005	499.142	-0.169597	0.194674	-0.871185	0.383653	0.518358	FALSE	not DE
CD300A|11314	57.3042	-0.0780498	0.0899385	-0.867813	0.385497	0.519694	FALSE	not DE
MAP9|79884	796.479	0.126544	0.147446	0.85824	0.39076	0.525624	FALSE	not DE
RNASE6|6039	145.026	-0.0943381	0.110618	-0.852826	0.393756	0.528484	FALSE	not DE
DOCK10|55619	101.251	-0.112223	0.132235	-0.848668	0.396066	0.530415	FALSE	not DE
PDE1B|5153	42.1756	0.164938	0.195609	0.843202	0.399116	0.533324	FALSE	not DE
CD14|929	488.613	-0.0765964	0.0919377	-0.833134	0.404769	0.539692	FALSE	not DE
B2M|567	42205.9	0.107564	0.130615	0.823518	0.410214	0.545755	FALSE	not DE
PDE5A|8654	2767.15	-0.137325	0.169049	-0.812338	0.416598	0.553038	FALSE	not DE
CD86|942	60.1516	-0.0880898	0.108848	-0.809293	0.418347	0.55415	FALSE	not DE
IL15|3600	41.0139	0.0776673	0.0968938	0.801571	0.422801	0.558833	FALSE	not DE
GZMB|3002	16.0706	-0.158421	0.199014	-0.796032	0.426013	0.561538	FALSE	not DE
NCOA2|10499	801.762	-0.167961	0.211309	-0.794859	0.426695	0.561538	FALSE	not DE
PRF1|5551	68.609	0.0727039	0.0918561	0.791497	0.428654	0.562898	FALSE	not DE
PLEKHF1|79156	420.869	-0.138321	0.176083	-0.785548	0.432132	0.563812	FALSE	not DE
FOXP3|50943	24.6243	0.148567	0.188377	0.788666	0.430307	0.563812	FALSE	not DE
NUP153|9972	1063.85	-0.0994072	0.126359	-0.786707	0.431453	0.563812	FALSE	not DE
PDPK1|5170	1447.18	0.111037	0.141824	0.78292	0.433674	0.564612	FALSE	not DE
HK3|3101	8.71993	0.17255	0.224799	0.767573	0.442741	0.575185	FALSE	not DE
IL7R|3575	58.4043	-0.179363	0.236771	-0.75754	0.448726	0.579247	FALSE	not DE
VCAN|1462	889.323	-0.19804	0.260586	-0.759978	0.447268	0.579247	FALSE	not DE
HDC|3067	21.336	0.168036	0.221357	0.759117	0.447782	0.579247	FALSE	not DE
NKG7|4818	48.0718	0.0993447	0.133472	0.744313	0.456687	0.587031	FALSE	not DE
XCL2|6846	5.96827	0.168691	0.226458	0.74491	0.456326	0.587031	FALSE	not DE
CEP110|11064	348.447	-0.0812913	0.109718	-0.740911	0.458747	0.588436	FALSE	not DE
C1S|716	4638.8	0.0964028	0.130981	0.736004	0.461728	0.591012	FALSE	not DE
LILRA4|23547	5.84124	0.202507	0.277831	0.728885	0.466072	0.595319	FALSE	not DE
LCP2|3937	159.691	0.0736714	0.10273	0.717135	0.473291	0.602747	FALSE	not DE
GZMM|3004	17.3785	0.116007	0.161976	0.716196	0.47387	0.602747	FALSE	not DE
CXCR4|7852	668.923	-0.0979691	0.137377	-0.713138	0.47576	0.603888	FALSE	not DE
LST1|7940	60.9698	0.0810634	0.115248	0.703385	0.481816	0.6103	FALSE	not DE
C1orf54|79630	152.799	0.111993	0.160843	0.696289	0.486248	0.614633	FALSE	not DE
CXCR6|10663	48.0212	-0.106792	0.154411	-0.691609	0.489183	0.61706	FALSE	not DE
IFITM1|8519	1438.16	0.0949993	0.138063	0.688088	0.491397	0.617293	FALSE	not DE
APBB1IP|54518	81.9534	-0.0835737	0.121359	-0.688649	0.491044	0.617293	FALSE	not DE
BTLA|151888	6.45388	0.152747	0.22292	0.685211	0.493211	0.618293	FALSE	not DE
MAN1A1|4121	569.136	-0.100128	0.147631	-0.678227	0.497628	0.622547	FALSE	not DE
NCF4|4689	62.3124	-0.0781232	0.118793	-0.657643	0.510768	0.637673	FALSE	not DE
TBXA2R|6915	54.0652	0.100198	0.155115	0.645957	0.518307	0.64576	FALSE	not DE
BEND5|79656	102.837	-0.085352	0.136731	-0.624234	0.532474	0.662053	FALSE	not DE
AIM2|9447	4.97529	0.127221	0.211733	0.600855	0.547937	0.679889	FALSE	not DE
CSF2RB|1439	85.5905	-0.0957831	0.161702	-0.592343	0.553621	0.684243	FALSE	not DE
ATHL1|80162	535.576	0.159354	0.269074	0.59223	0.553697	0.684243	FALSE	not DE
GPR171|29909	14.0639	-0.0979427	0.166232	-0.589194	0.555731	0.685364	FALSE	not DE
ISG20|3669	256.422	-0.124705	0.213455	-0.584221	0.559072	0.688088	FALSE	not DE
TPO|7173	5.54691	0.259445	0.450529	0.575867	0.564705	0.693618	FALSE	not DE
SOCS1|8651	63.6182	-0.10286	0.179468	-0.573138	0.566551	0.694482	FALSE	not DE
BTK|695	45.9717	-0.0668079	0.119937	-0.557025	0.577511	0.705073	FALSE	not DE
FCGR2C|9103	19.0963	0.10663	0.19094	0.558449	0.576537	0.705073	FALSE	not DE
ARHGAP22|58504	87.8893	-0.0997404	0.182669	-0.546019	0.585053	0.71285	FALSE	not DE
HLA-DRA|3122	6151.11	-0.0608084	0.112212	-0.541907	0.587882	0.713709	FALSE	not DE
EIF2AK2|5610	340.047	0.0787606	0.145427	0.541583	0.588106	0.713709	FALSE	not DE
CTSW|1521	48.8818	0.100405	0.186577	0.538141	0.59048	0.715163	FALSE	not DE
STAT3|6774	5619.54	0.0565666	0.106242	0.532429	0.594429	0.718514	FALSE	not DE
KLRB1|3820	39.5317	0.0939503	0.177092	0.530518	0.595753	0.718686	FALSE	not DE
SERPING1|710	5077.95	0.0647739	0.12316	0.525934	0.598934	0.719668	FALSE	not DE
CNTFR|1271	147.659	-0.127923	0.242869	-0.526715	0.598391	0.719668	FALSE	not DE
CST7|8530	48.4171	-0.0657258	0.126368	-0.520113	0.602985	0.722788	FALSE	not DE
CA8|767	68.5445	-0.137659	0.265347	-0.518789	0.603908	0.722788	FALSE	not DE
MS4A1|931	27.9815	-0.168305	0.327421	-0.514032	0.607229	0.725335	FALSE	not DE
GZMH|2999	24.2703	0.0934776	0.185224	0.504673	0.613788	0.729634	FALSE	not DE
ITGAM|3684	93.9364	-0.0620816	0.123279	-0.503585	0.614553	0.729634	FALSE	not DE
CLEC7A|64581	43.5466	0.066218	0.130768	0.506379	0.612591	0.729634	FALSE	not DE
IDO1|3620	73.3983	-0.130117	0.259168	-0.502055	0.615629	0.729634	FALSE	not DE
JAM3|83700	1917.97	-0.0725073	0.145502	-0.498325	0.618255	0.731321	FALSE	not DE
CIITA|4261	125.965	-0.0619861	0.127272	-0.487035	0.626234	0.73932	FALSE	not DE
TNFRSF8|943	6.0173	0.0735506	0.153945	0.477771	0.632813	0.745641	FALSE	not DE
CD8A|925	126.768	-0.0653419	0.141267	-0.462541	0.643693	0.754447	FALSE	not DE
SPN|6693	82.631	0.0522473	0.113134	0.461819	0.644211	0.754447	FALSE	not DE
CD1D|912	31.5383	0.0531118	0.114084	0.465551	0.641537	0.754447	FALSE	not DE
TLR7|51284	48.4987	-0.067473	0.146563	-0.46037	0.645251	0.754447	FALSE	not DE
SLAMF1|6504	11.5518	0.0779752	0.173092	0.450485	0.652361	0.761296	FALSE	not DE
ADA|100	50.9037	-0.05559	0.127065	-0.437493	0.661754	0.770779	FALSE	not DE
CTSC|1075	578.338	0.0535808	0.123816	0.432744	0.665201	0.773312	FALSE	not DE
CCL5|6352	355.983	0.0579714	0.140215	0.413446	0.67928	0.788172	FALSE	not DE
COL8A2|1296	439.72	-0.0560312	0.137185	-0.408435	0.682954	0.790926	FALSE	not DE
HLA-DMA|3108	645.65	0.0392936	0.101594	0.386772	0.698925	0.80635	FALSE	not DE
GPR18|2841	6.20635	0.0623468	0.161027	0.387184	0.69862	0.80635	FALSE	not DE
RAC2|5880	248.143	0.0327247	0.0851624	0.384262	0.700784	0.806963	FALSE	not DE
TGFB2|7042	878.219	-0.0582457	0.155672	-0.374157	0.708288	0.812526	FALSE	not DE
UBR2|23304	766.903	-0.0562014	0.149962	-0.374771	0.707831	0.812526	FALSE	not DE
IL18RAP|8807	6.76238	-0.0718584	0.20257	-0.354734	0.722789	0.8276	FALSE	not DE
CXCR5|643	10.1975	-0.0844393	0.242455	-0.348268	0.727639	0.829023	FALSE	not DE
CD79A|973	45.5656	-0.10302	0.296355	-0.347625	0.728122	0.829023	FALSE	not DE
IL17B|27190	13.5257	-0.0831883	0.237222	-0.350677	0.725831	0.829023	FALSE	not DE
CD96|10225	56.1977	0.0474816	0.139373	0.34068	0.733345	0.829133	FALSE	not DE
CARD9|64170	28.3204	0.0547472	0.158716	0.344937	0.730142	0.829133	FALSE	not DE
FYN|2534	274.233	-0.0420178	0.122299	-0.343566	0.731173	0.829133	FALSE	not DE
ADCY3|109	780.704	0.0303586	0.0893791	0.339661	0.734112	0.829133	FALSE	not DE
IL2|3558	0.304369	-0.189469	0.559843	-0.338432	0.735037	0.829133	FALSE	not DE
SEC24D|9871	1497.43	-0.0496914	0.152271	-0.326336	0.74417	0.837881	FALSE	not DE
VCAM1|7412	246.183	-0.0531535	0.163804	-0.324495	0.745564	0.837898	FALSE	not DE
SMAD3|4088	1341.79	-0.0288197	0.091546	-0.314811	0.752905	0.844587	FALSE	not DE
CSF1R|1436	591.318	-0.0282896	0.0929111	-0.304481	0.760762	0.848703	FALSE	not DE
RELB|5971	276.107	-0.0371268	0.121639	-0.305222	0.760197	0.848703	FALSE	not DE
TEC|7006	43.5958	0.0610461	0.198799	0.307074	0.758787	0.848703	FALSE	not DE
FRK|2444	96.3296	-0.0670175	0.222137	-0.301694	0.762885	0.849513	FALSE	not DE
CD22|933	58.9264	-0.0649643	0.218614	-0.297164	0.766341	0.851802	FALSE	not DE
FBXO17|115290	427.623	-0.0417818	0.147114	-0.284008	0.776404	0.861412	FALSE	not DE
GNG2|54331	263.003	-0.0386555	0.137271	-0.2816	0.77825	0.861887	FALSE	not DE
TNFSF13B|10673	14.8957	-0.0458502	0.165739	-0.276641	0.782056	0.864527	FALSE	not DE
TEK|7010	231.478	-0.0392692	0.144762	-0.271268	0.786185	0.865943	FALSE	not DE
ANAPC1|64682	525.623	0.0343883	0.125929	0.273078	0.784793	0.865943	FALSE	not DE
CRTAM|56253	8.22798	-0.0442153	0.173736	-0.254497	0.799112	0.878589	FALSE	not DE
FGFR1|2260	2348.12	-0.0316817	0.129556	-0.244541	0.806812	0.885454	FALSE	not DE
CLEC10A|10462	69.2771	-0.037699	0.158581	-0.237728	0.812092	0.889644	FALSE	not DE
TNFSF12|8742	973.762	0.0308616	0.135991	0.226939	0.820471	0.897206	FALSE	not DE
HTR2B|3357	10.6638	0.0618018	0.280194	0.220568	0.825429	0.901007	FALSE	not DE
NAALADL1|10004	104.044	-0.0284942	0.137661	-0.206989	0.836019	0.910931	FALSE	not DE
PDGFRA|5156	632.937	0.0303359	0.14934	0.203134	0.839031	0.912577	FALSE	not DE
IL12RB1|3594	14.5746	0.023539	0.118624	0.198434	0.842705	0.914014	FALSE	not DE
VAV1|7409	110.347	-0.0289453	0.146484	-0.1976	0.843358	0.914014	FALSE	not DE
CD33|945	22.1419	-0.0234704	0.121123	-0.193774	0.846353	0.915628	FALSE	not DE
DOCK2|1794	127.667	0.0241626	0.134331	0.179873	0.857252	0.925771	FALSE	not DE
BCL11B|64919	57.3284	0.0259267	0.148423	0.174681	0.86133	0.928526	FALSE	not DE
SYK|6850	403.173	-0.0225408	0.143625	-0.156942	0.875291	0.941398	FALSE	not DE
MANEA|79694	407.296	0.0256218	0.16469	0.155576	0.876367	0.941398	FALSE	not DE
ATP1B2|482	167.838	0.0258447	0.176207	0.146672	0.883391	0.947269	FALSE	not DE
CCR1|1230	45.0346	-0.0195426	0.14115	-0.138452	0.889883	0.952533	FALSE	not DE
CSF2RA|1438	52.3272	-0.0158481	0.121397	-0.130548	0.896133	0.952533	FALSE	not DE
SIT1|27240	17.0558	0.0219339	0.164732	0.133149	0.894075	0.952533	FALSE	not DE
TGFB1|7040	701.507	0.0170483	0.130525	0.130613	0.896081	0.952533	FALSE	not DE
BST1|683	34.0652	0.017872	0.135505	0.131892	0.89507	0.952533	FALSE	not DE
HLA-DOB|3112	16.8686	0.0203632	0.16865	0.120743	0.903895	0.956471	FALSE	not DE
RASGRP2|10235	210.771	-0.0191586	0.15599	-0.122819	0.90225	0.956471	FALSE	not DE
BRPF3|27154	1501.15	-0.0218487	0.182215	-0.119906	0.904557	0.956471	FALSE	not DE
CD180|4064	30.1689	-0.0173821	0.154523	-0.112489	0.910436	0.960218	FALSE	not DE
CD79B|974	65.775	0.0174716	0.156767	0.11145	0.91126	0.960218	FALSE	not DE
FCGR2B|2213	43.285	0.0205502	0.204519	0.100481	0.919963	0.963	FALSE	not DE
SAMD9L|219285	206.813	0.0108547	0.106792	0.101644	0.919039	0.963	FALSE	not DE
CFI|3426	260.625	-0.0163141	0.162917	-0.100137	0.920235	0.963	FALSE	not DE
IFIT2|3433	228.558	-0.015322	0.145533	-0.105282	0.916152	0.963	FALSE	not DE
TNFSF8|944	12.8273	0.0175428	0.18084	0.0970074	0.922721	0.963942	FALSE	not DE
MASP1|5648	1773.37	0.0184323	0.199393	0.0924418	0.926347	0.96607	FALSE	not DE
ITK|3702	37.0509	0.0136885	0.159371	0.0858908	0.931553	0.966997	FALSE	not DE
HGF|3082	74.4706	-0.0164065	0.196873	-0.0833354	0.933585	0.966997	FALSE	not DE
CLIC2|1193	119.843	-0.00791502	0.0949955	-0.0833199	0.933597	0.966997	FALSE	not DE
HABP4|22927	433.721	0.00958117	0.110875	0.0864142	0.931137	0.966997	FALSE	not DE
FES|2242	400.13	-0.00966962	0.127429	-0.0758822	0.939513	0.970085	FALSE	not DE
P2RY1|5028	214.522	-0.0197672	0.261612	-0.075559	0.93977	0.970085	FALSE	not DE
TLR4|7099	295.974	0.010952	0.156383	0.0700336	0.944167	0.972972	FALSE	not DE
PLEK|5341	112.275	0.00954565	0.142193	0.0671315	0.946477	0.973702	FALSE	not DE
CD8B|926	43.5222	-0.0113003	0.189813	-0.0595335	0.952527	0.976621	FALSE	not DE
DAPK2|23604	251.39	0.0143408	0.238203	0.0602041	0.951993	0.976621	FALSE	not DE
RASGRP1|10125	32.5091	0.00802185	0.143112	0.056053	0.9553	0.97716	FALSE	not DE
GAB2|9846	393.68	0.00651075	0.118724	0.0548393	0.956267	0.97716	FALSE	not DE
CD40LG|959	11.1777	0.010521	0.205076	0.0513032	0.959084	0.978394	FALSE	not DE
ICAM1|3383	464.883	0.00514488	0.121647	0.0422935	0.966265	0.984069	FALSE	not DE
TIMP1|7076	5268.29	0.00538303	0.138283	0.0389278	0.968948	0.985151	FALSE	not DE
PSMB10|5699	974.985	-0.00455207	0.130931	-0.034767	0.972266	0.986874	FALSE	not DE
TCF7|6932	273.181	0.00431578	0.1334	0.0323523	0.974191	0.98718	FALSE	not DE
CD74|972	18139.7	-0.00228306	0.0994471	-0.0229575	0.981684	0.990704	FALSE	not DE
IL15RA|3601	122.522	0.00258809	0.130574	0.0198208	0.984186	0.990704	FALSE	not DE
VPREB3|29802	9.02071	-0.0052912	0.256761	-0.0206075	0.983559	0.990704	FALSE	not DE
NUP155|9631	362.206	-0.00283396	0.136364	-0.0207823	0.983419	0.990704	FALSE	not DE
NGFR|4804	732.878	-0.00352274	0.204219	-0.0172498	0.986237	0.991128	FALSE	not DE
FASLG|356	5.38232	0.00262202	0.191671	0.0136798	0.989085	0.992201	FALSE	not DE
CLEC4A|50856	23.244	0.00119836	0.101383	0.0118201	0.990569	0.992201	FALSE	not DE
JMJD1C|221037	1371.34	-0.000212141	0.116129	-0.00182678	0.998542	0.998542	FALSE	not DE

## Sheet: DESeq_PRAD_CL6_normal
Gene	baseMean	log2FoldChange	lfcSE	stat	pvalue	padj	threshold	Expression vs Norm
ITGAX|3687	161.875	1.69607	0.129325	13.1148	2.71067e-39	1.64809e-36	TRUE	upregulated
ANGPT1|284	618.691	-1.92868	0.149699	-12.8837	5.56167e-38	1.69075e-35	TRUE	downregulated
TLR3|7098	186.309	-1.48987	0.130659	-11.4028	4.04917e-30	8.20633e-28	TRUE	downregulated
P2RY12|64805	16.9131	-1.93281	0.172847	-11.1822	4.98338e-29	7.57474e-27	TRUE	downregulated
APOBEC3G|60489	424.342	-2.34247	0.227992	-10.2744	9.19288e-25	1.11785e-22	TRUE	downregulated
CXCR2|3579	45.2601	-2.84702	0.284759	-9.99798	1.55538e-23	1.57612e-21	TRUE	downregulated
FGFR2|2263	1301.35	-1.58825	0.161575	-9.82976	8.38171e-23	7.28011e-21	TRUE	downregulated
P2RX7|5027	33.5626	-1.21399	0.127066	-9.55406	1.24705e-21	8.42454e-20	TRUE	downregulated
FBXO17|115290	341.828	-1.11774	0.116952	-9.5573	1.20873e-21	8.42454e-20	TRUE	downregulated
NOS1|4842	41.166	-2.69948	0.283314	-9.52821	1.60023e-21	9.72938e-20	TRUE	downregulated
LILRB4|11006	85.2029	1.24783	0.131811	9.4668	2.88557e-21	1.59493e-19	TRUE	upregulated
IL11|3589	16.488	2.30434	0.246936	9.33173	1.04159e-20	5.27737e-19	TRUE	upregulated
TNFRSF6B|8771	57.1558	1.27149	0.139479	9.116	7.7948e-20	3.64557e-18	TRUE	upregulated
ISG15|9636	839.912	1.98074	0.219272	9.03326	1.66636e-19	7.23676e-18	TRUE	upregulated
PRKCB|5579	431.374	-1.55593	0.172715	-9.00865	2.08615e-19	8.45586e-18	TRUE	downregulated
CLCF1|23529	160.146	1.6903	0.187935	8.99409	2.38205e-19	9.05181e-18	TRUE	upregulated
LILRB3|11025	25.9525	1.34954	0.150418	8.97191	2.91406e-19	1.0422e-17	TRUE	upregulated
CD68|968	670.939	0.848619	0.0955701	8.87954	6.71371e-19	2.26774e-17	FALSE	minimally upregulated
CHST15|51363	546.582	-0.928775	0.104903	-8.85366	8.46952e-19	2.71025e-17	FALSE	minimally downregulated
PLA2G4A|5321	667.815	-2.49354	0.282078	-8.83987	9.58305e-19	2.91325e-17	TRUE	downregulated
BCL2|596	785.382	-1.34975	0.153616	-8.78654	1.54233e-18	4.46542e-17	TRUE	downregulated
CLU|1191	35133.5	-2.42772	0.277289	-8.7552	2.03748e-18	5.63086e-17	TRUE	downregulated
F2RL2|2151	26.4393	2.32025	0.266	8.72274	2.71544e-18	7.17821e-17	TRUE	upregulated
CTF1|1489	253.138	-1.10204	0.128309	-8.58891	8.77985e-18	2.22423e-16	TRUE	downregulated
KLHL13|90293	242.166	-0.976692	0.114568	-8.52498	1.52832e-17	3.71688e-16	FALSE	minimally downregulated
ST6GALNAC4|27090	378.705	-1.91701	0.229848	-8.34032	7.40906e-17	1.73258e-15	TRUE	downregulated
ICAM1|3383	838.881	1.27938	0.154076	8.30355	1.01045e-16	2.27538e-15	TRUE	upregulated
ITGA2|3673	779.134	-1.45359	0.17516	-8.29866	1.05295e-16	2.2864e-15	TRUE	downregulated
TYROBP|7305	353.136	0.779129	0.0940785	8.28169	1.21442e-16	2.5461e-15	FALSE	minimally upregulated
IRAK3|11213	243.169	-0.877087	0.106235	-8.2561	1.50506e-16	3.05025e-15	FALSE	minimally downregulated
SLC8A1|6546	1022.55	-1.23163	0.150531	-8.18187	2.79473e-16	5.48127e-15	TRUE	downregulated
PVRIG|79037	52.6153	1.08858	0.133563	8.1503	3.6301e-16	6.89718e-15	TRUE	upregulated
VAV3|10451	230.278	-1.53894	0.190542	-8.07665	6.65725e-16	1.22655e-14	TRUE	downregulated
TLR1|7096	64.9981	-0.989811	0.12318	-8.03546	9.32274e-16	1.66713e-14	FALSE	minimally downregulated
FCER1G|2207	160.901	0.768146	0.0964589	7.96345	1.6731e-15	2.90641e-14	FALSE	minimally upregulated
CAV1|857	3251.13	-1.16399	0.148004	-7.86453	3.70472e-15	6.25686e-14	TRUE	downregulated
CCL22|6367	43.6888	1.20911	0.153815	7.86085	3.81525e-15	6.26938e-14	TRUE	upregulated
CCL11|6356	12.5988	1.84291	0.236278	7.79973	6.20388e-15	9.92621e-14	TRUE	upregulated
PRKG1|5592	91.1579	-1.56738	0.201626	-7.77368	7.62385e-15	1.15883e-13	TRUE	downregulated
KPNA5|3841	81.1282	-1.10071	0.141555	-7.77585	7.49447e-15	1.15883e-13	TRUE	downregulated
HK3|3101	18.1117	1.65403	0.219693	7.52884	5.11918e-14	7.59137e-13	TRUE	upregulated
PTGIR|5739	10.6329	1.63063	0.218275	7.47052	7.98794e-14	1.15635e-12	TRUE	upregulated
BEND5|79656	88.2676	-0.866196	0.116241	-7.45172	9.21293e-14	1.30267e-12	FALSE	minimally downregulated
TNFRSF12A|51330	644.957	1.31821	0.177052	7.44535	9.6686e-14	1.33602e-12	TRUE	upregulated
RELT|84957	57.4336	0.895453	0.121312	7.38142	1.56612e-13	2.116e-12	FALSE	minimally upregulated
CX3CR1|1524	112.687	-1.43119	0.194403	-7.36196	1.81232e-13	2.34444e-12	TRUE	downregulated
CD40|958	414.211	-0.873495	0.118642	-7.36243	1.80587e-13	2.34444e-12	FALSE	minimally downregulated
ITGA3|3675	2020.39	-0.849322	0.11581	-7.33377	2.23763e-13	2.83434e-12	FALSE	minimally downregulated
RAG1|5896	23.6531	-1.46292	0.201034	-7.27697	3.41414e-13	4.23632e-12	TRUE	downregulated
MMP9|4318	180.755	1.95919	0.2698	7.26165	3.82401e-13	4.65e-12	TRUE	upregulated
IL3RA|3563	111.989	0.744605	0.102925	7.23441	4.67565e-13	5.50286e-12	FALSE	minimally upregulated
GGT5|2687	632.673	0.970934	0.134227	7.23352	4.7064e-13	5.50286e-12	FALSE	minimally upregulated
SH2D2A|9047	31.1712	1.05952	0.147085	7.20344	5.87119e-13	6.62764e-12	TRUE	upregulated
SLC15A3|51296	252.418	0.56038	0.0777972	7.20309	5.88639e-13	6.62764e-12	FALSE	minimally upregulated
TREM2|54209	92.607	1.08258	0.150351	7.20034	6.00619e-13	6.63957e-12	TRUE	upregulated
C1QA|712	935.852	0.709008	0.0987051	7.18309	6.81525e-13	7.2696e-12	FALSE	minimally upregulated
SIGLEC1|6614	54.7336	1.19632	0.166497	7.18526	6.7078e-13	7.2696e-12	TRUE	upregulated
TNFRSF1B|7133	508.164	0.549601	0.0769889	7.13871	9.42141e-13	9.87624e-12	FALSE	minimally upregulated
IL6ST|3572	1221.1	-1.37538	0.192924	-7.12913	1.01003e-12	1.04084e-11	TRUE	downregulated
P2RY13|53829	45.8233	-0.967567	0.135809	-7.12448	1.04475e-12	1.05868e-11	FALSE	minimally downregulated
CNTFR|1271	111.912	-1.56047	0.221337	-7.05019	1.78671e-12	1.78085e-11	TRUE	downregulated
PIK3CG|5294	32.1706	-1.19828	0.170318	-7.03554	1.98485e-12	1.94643e-11	TRUE	downregulated
LRMP|4033	80.4408	-1.45142	0.207215	-7.00443	2.47993e-12	2.39333e-11	TRUE	downregulated
VCL|7414	6506.03	-1.02044	0.146347	-6.97275	3.108e-12	2.9526e-11	TRUE	downregulated
KIT|3815	314.466	-1.31396	0.188581	-6.96764	3.22312e-12	3.01485e-11	TRUE	downregulated
IRF8|3394	247.579	-1.3986	0.20091	-6.96134	3.37061e-12	3.10505e-11	TRUE	downregulated
KIAA0754|643314	137.234	-1.48594	0.215261	-6.90299	5.09209e-12	4.62088e-11	TRUE	downregulated
CTLA4|1493	15.8587	1.34138	0.194885	6.88292	5.86368e-12	5.24282e-11	TRUE	upregulated
EGFR|1956	1016.94	-1.09127	0.159364	-6.84767	7.50624e-12	6.61419e-11	TRUE	downregulated
ETV3|2117	184.791	-1.12425	0.164241	-6.84508	7.64322e-12	6.63869e-11	TRUE	downregulated
FN1|2335	25500.5	-2.18149	0.319047	-6.83752	8.05766e-12	6.90008e-11	TRUE	downregulated
TNFRSF4|7293	27.4009	1.14464	0.168904	6.77685	1.2282e-11	1.03715e-10	TRUE	upregulated
PDGFC|56034	791.602	-0.713142	0.106867	-6.67319	2.50298e-11	2.08468e-10	FALSE	minimally downregulated
ADCY5|111	510.578	-1.03141	0.155469	-6.63416	3.26347e-11	2.68134e-10	TRUE	downregulated
TLR10|81793	15.3668	-1.35492	0.207524	-6.52896	6.62286e-11	5.36893e-10	TRUE	downregulated
LIF|3976	203.181	1.538	0.236313	6.50833	7.59899e-11	6.07919e-10	TRUE	upregulated
PDE6G|5148	4.58792	1.23433	0.189947	6.49825	8.12579e-11	6.41621e-10	TRUE	upregulated
FGR|2268	117.495	0.599532	0.0925377	6.47879	9.24611e-11	7.20722e-10	FALSE	minimally upregulated
ITGA1|3672	1282.3	-0.935633	0.145183	-6.4445	1.1598e-10	8.92602e-10	FALSE	minimally downregulated
RELB|5971	421.013	0.880665	0.136955	6.4303	1.27349e-10	9.67852e-10	FALSE	minimally upregulated
ITGB3|3690	223.317	-1.14587	0.178433	-6.42189	1.34592e-10	1.01027e-09	TRUE	downregulated
LILRB2|10288	47.0088	0.853962	0.133343	6.40427	1.51086e-10	1.12025e-09	FALSE	minimally upregulated
C5AR1|728	138.699	1.00155	0.156639	6.39399	1.61616e-10	1.18389e-09	TRUE	upregulated
NT5E|4907	435.804	-0.827968	0.12964	-6.38666	1.69549e-10	1.22721e-09	FALSE	minimally downregulated
TLR2|7097	251.496	-1.54836	0.244865	-6.32331	2.56027e-10	1.83134e-09	TRUE	downregulated
TSLP|85480	124.173	-1.10814	0.176833	-6.26658	3.69056e-10	2.60914e-09	TRUE	downregulated
FCGR2A|2212	269.593	0.614595	0.0982308	6.25664	3.93351e-10	2.74894e-09	FALSE	minimally upregulated
FPR3|2359	98.7563	0.786109	0.126114	6.23332	4.56651e-10	3.15504e-09	FALSE	minimally upregulated
RENBP|5973	93.9078	1.17449	0.188575	6.22824	4.71692e-10	3.22235e-09	TRUE	upregulated
LAT|27040	82.8535	0.724801	0.117052	6.19213	5.93577e-10	3.98943e-09	FALSE	minimally upregulated
TRPC6|7225	95.1014	-1.21482	0.196217	-6.19119	5.97102e-10	3.98943e-09	TRUE	downregulated
AIF1|199	200.32	0.570044	0.0925541	6.15903	7.31921e-10	4.81365e-09	FALSE	minimally upregulated
ST8SIA1|6489	216.666	-1.05728	0.171689	-6.15808	7.36299e-10	4.81365e-09	TRUE	downregulated
NCOA2|10499	663.337	-1.12768	0.183275	-6.15291	7.60734e-10	4.92049e-09	TRUE	downregulated
FCGR1B|2210	24.8295	0.87362	0.142629	6.12513	9.06118e-10	5.79916e-09	FALSE	minimally upregulated
PTAFR|5724	30.212	-0.830265	0.136072	-6.10166	1.04974e-09	6.64834e-09	FALSE	minimally downregulated
FAP|2191	86.9946	1.56931	0.258907	6.0613	1.35022e-09	8.46323e-09	TRUE	upregulated
CCND2|894	1892	-1.01641	0.168715	-6.0244	1.69735e-09	1.05305e-08	TRUE	downregulated
KIRREL|55243	170.25	-1.07767	0.178956	-6.02197	1.72306e-09	1.0582e-08	TRUE	downregulated
CXCL13|10563	192.894	-2.35819	0.391912	-6.01715	1.77517e-09	1.07931e-08	TRUE	downregulated
TUBA4A|7277	1140.69	-0.982975	0.164129	-5.98905	2.1107e-09	1.2706e-08	FALSE	minimally downregulated
KCNMB1|3779	1559.39	-1.06484	0.17915	-5.94382	2.78457e-09	1.65982e-08	TRUE	downregulated
PIK3R5|23533	63.59	0.681217	0.114821	5.93287	2.97679e-09	1.75717e-08	FALSE	minimally upregulated
BCL2A1|597	30.7417	0.927202	0.158416	5.85295	4.82929e-09	2.82328e-08	FALSE	minimally upregulated
CD37|951	177.294	0.638016	0.10984	5.80858	6.30043e-09	3.64825e-08	FALSE	minimally upregulated
TERT|7015	1.84415	2.77453	0.480841	5.77016	7.91948e-09	4.54249e-08	TRUE	upregulated
CCL2|6347	1386.92	1.43408	0.249005	5.75926	8.44825e-09	4.8005e-08	TRUE	upregulated
CASP1|834	177.496	-0.606197	0.105577	-5.74176	9.3698e-09	5.27485e-08	FALSE	minimally downregulated
AR|367	550.146	-1.13747	0.198523	-5.72968	1.00621e-08	5.61264e-08	TRUE	downregulated
PRKAR2A|5576	322.707	-0.859975	0.150422	-5.71709	1.08362e-08	5.98947e-08	FALSE	minimally downregulated
GBP4|115361	511.4	-0.59571	0.104239	-5.71485	1.09801e-08	6.01433e-08	FALSE	minimally downregulated
ATP1B1|481	2359.65	-1.04075	0.183096	-5.68415	1.31465e-08	7.13669e-08	TRUE	downregulated
MSC|9242	75.3713	0.890437	0.156905	5.675	1.3869e-08	7.46224e-08	FALSE	minimally upregulated
HLX|3142	124.705	1.06866	0.188428	5.67143	1.41609e-08	7.55249e-08	TRUE	upregulated
IL33|90865	650.907	-0.626871	0.111323	-5.6311	1.79068e-08	9.42802e-08	FALSE	minimally downregulated
EFNA5|1946	297.764	-0.882853	0.156803	-5.63032	1.79877e-08	9.42802e-08	FALSE	minimally downregulated
DPEP2|64174	24.9194	0.682233	0.121229	5.62762	1.8271e-08	9.49466e-08	FALSE	minimally upregulated
ARHGAP22|58504	76.1317	-0.832063	0.14886	-5.58958	2.27615e-08	1.1728e-07	FALSE	minimally downregulated
AQP9|366	29.9482	-1.49799	0.26859	-5.57725	2.44348e-08	1.24844e-07	TRUE	downregulated
ZAP70|7535	45.2124	0.913365	0.164598	5.54908	2.87179e-08	1.45504e-07	FALSE	minimally upregulated
FCGR1A|2209	21.6249	0.926398	0.167651	5.52577	3.28045e-08	1.64836e-07	FALSE	minimally upregulated
C1QB|713	923.075	0.541356	0.0980997	5.51843	3.42042e-08	1.7046e-07	FALSE	minimally upregulated
PLEKHG3|26030	865.883	-0.772192	0.140006	-5.51541	3.47977e-08	1.72008e-07	FALSE	minimally downregulated
LY96|23643	33.5793	0.7275	0.13206	5.50887	3.61143e-08	1.77076e-07	FALSE	minimally upregulated
MET|4233	675.887	-0.856826	0.156112	-5.48854	4.05265e-08	1.97121e-07	FALSE	minimally downregulated
ADAM28|10863	137.159	-1.24452	0.227961	-5.45936	4.7785e-08	2.30582e-07	TRUE	downregulated
CD72|971	26.2269	0.680241	0.125278	5.42987	5.63935e-08	2.67883e-07	FALSE	minimally upregulated
MRVI1|10335	2029.78	-0.846212	0.155844	-5.42987	5.63964e-08	2.67883e-07	FALSE	minimally downregulated
KIF2A|3796	331.777	-0.605877	0.112522	-5.3845	7.26451e-08	3.42389e-07	FALSE	minimally downregulated
ZBP1|81030	10.2174	0.996673	0.185447	5.37444	7.68193e-08	3.59278e-07	FALSE	minimally upregulated
P2RY1|5028	163.734	-1.30292	0.244785	-5.32272	1.02225e-07	4.74447e-07	TRUE	downregulated
OSM|5008	27.8096	1.30702	0.245984	5.31346	1.07565e-07	4.95452e-07	TRUE	upregulated
EGR2|1959	630.378	1.15996	0.218384	5.31154	1.08702e-07	4.96923e-07	TRUE	upregulated
ITGB7|3695	82.8618	-0.765761	0.14464	-5.29426	1.19502e-07	5.4222e-07	FALSE	minimally downregulated
HCST|10870	69.9212	0.56288	0.106382	5.29114	1.21559e-07	5.47467e-07	FALSE	minimally upregulated
TNFRSF18|8784	33.971	1.16941	0.222416	5.25778	1.45807e-07	6.51842e-07	TRUE	upregulated
PTPRCAP|5790	139.002	0.729069	0.138875	5.24981	1.52254e-07	6.75697e-07	FALSE	minimally upregulated
HCLS1|3059	359.701	0.323245	0.0616226	5.24556	1.55807e-07	6.86455e-07	FALSE	minimally upregulated
FBXO2|26232	281.698	-0.894664	0.170938	-5.23385	1.66015e-07	7.26164e-07	FALSE	minimally downregulated
TLR5|7100	186.936	-0.726561	0.138881	-5.23154	1.68103e-07	7.30047e-07	FALSE	minimally downregulated
DOK2|9046	61.9176	0.571333	0.10999	5.19442	2.05357e-07	8.8551e-07	FALSE	minimally upregulated
ADCY4|196883	167.088	0.650216	0.126042	5.15871	2.48663e-07	1.0647e-06	FALSE	minimally upregulated
CCR2|729230	35.115	-0.797495	0.154645	-5.15693	2.51027e-07	1.0673e-06	FALSE	minimally downregulated
HLA-DOA|3111	470.913	-0.489648	0.0955777	-5.12303	3.00666e-07	1.26948e-06	FALSE	minimally downregulated
EHD2|30846	2597.89	-0.680299	0.132964	-5.11643	3.11372e-07	1.30562e-06	FALSE	minimally downregulated
FGF2|2247	388.445	-0.643331	0.125878	-5.11077	3.20851e-07	1.33614e-06	FALSE	minimally downregulated
C10orf54|64115	911.584	-0.479713	0.0940747	-5.09928	3.40946e-07	1.41017e-06	FALSE	minimally downregulated
CD200R1|131450	8.79408	-0.961239	0.189177	-5.08117	3.75126e-07	1.54106e-06	FALSE	minimally downregulated
REL|5966	67.6276	-0.890537	0.176028	-5.05905	4.21344e-07	1.71931e-06	FALSE	minimally downregulated
CD244|51744	11.4911	-0.656909	0.13003	-5.05198	4.3725e-07	1.77232e-06	FALSE	minimally downregulated
PLAUR|5329	267.322	0.933274	0.185077	5.04263	4.5917e-07	1.84884e-06	FALSE	minimally upregulated
MT2A|4502	5780.3	0.997993	0.198746	5.02145	5.12822e-07	2.05129e-06	FALSE	minimally upregulated
WAS|7454	104.958	0.366497	0.0734353	4.99074	6.01479e-07	2.39019e-06	FALSE	minimally upregulated
HDC|3067	37.2135	1.31351	0.263499	4.98488	6.20006e-07	2.44781e-06	TRUE	upregulated
CCL4|6351	97.4151	0.946677	0.190064	4.98083	6.33118e-07	2.48345e-06	FALSE	minimally upregulated
FOLH1|2346	7933.13	1.64444	0.33033	4.97817	6.41885e-07	2.5017e-06	TRUE	upregulated
LEPR|3953	428.029	-0.590203	0.118649	-4.97436	6.54636e-07	2.53515e-06	FALSE	minimally downregulated
PDE6A|5145	11.9552	-1.17354	0.237222	-4.94702	7.53566e-07	2.8998e-06	TRUE	downregulated
FCER1A|2205	76.1303	-0.813594	0.164579	-4.94349	7.67349e-07	2.93426e-06	FALSE	minimally downregulated
PYCARD|29108	231.493	-0.57758	0.11723	-4.9269	8.35428e-07	3.17463e-06	FALSE	minimally downregulated
SLAMF8|56833	91.6845	0.593481	0.121537	4.88312	1.04422e-06	3.94338e-06	FALSE	minimally upregulated
PIK3CD|5293	197.45	-0.390042	0.0800448	-4.8728	1.10028e-06	4.10412e-06	FALSE	minimally downregulated
FRK|2444	80.9097	-0.918563	0.188481	-4.87351	1.09635e-06	4.10412e-06	FALSE	minimally downregulated
CD28|940	39.3734	1.01268	0.209069	4.84378	1.27392e-06	4.72283e-06	TRUE	upregulated
DENND5B|160518	191.589	-0.696132	0.144306	-4.824	1.40706e-06	5.1848e-06	FALSE	minimally downregulated
S100B|6285	90.7444	-1.10514	0.229974	-4.80551	1.54357e-06	5.65357e-06	TRUE	downregulated
PECAM1|5175	590.822	0.55195	0.11633	4.7447	2.08819e-06	7.60253e-06	FALSE	minimally upregulated
VAV1|7409	100.867	-0.530018	0.111794	-4.74103	2.1264e-06	7.69553e-06	FALSE	minimally downregulated
C1QC|714	812.247	0.409607	0.0866045	4.72963	2.24929e-06	8.09212e-06	FALSE	minimally upregulated
L1CAM|3897	150.377	-1.21254	0.257612	-4.70685	2.51578e-06	8.99761e-06	TRUE	downregulated
PDCD1|5133	18.1593	0.75589	0.160675	4.70445	2.54547e-06	9.05056e-06	FALSE	minimally upregulated
NCF2|4688	85.6635	0.574223	0.122136	4.70152	2.58226e-06	9.12798e-06	FALSE	minimally upregulated
BCL11B|64919	50.497	-0.613281	0.130571	-4.69693	2.64102e-06	9.28173e-06	FALSE	minimally downregulated
FCGR3B|2215	19.0379	-1.42581	0.304851	-4.67709	2.90977e-06	1.01675e-05	TRUE	downregulated
P2RX1|5023	296.596	-1.22866	0.264183	-4.6508	3.30647e-06	1.14876e-05	TRUE	downregulated
GNG11|2791	643.245	-0.747125	0.160878	-4.64404	3.41668e-06	1.18031e-05	FALSE	minimally downregulated
TNFSF15|9966	47.7839	-1.02504	0.220845	-4.64147	3.45932e-06	1.18829e-05	TRUE	downregulated
CD7|924	78.2403	0.597504	0.128782	4.63966	3.48974e-06	1.192e-05	FALSE	minimally upregulated
CD86|942	78.9025	0.496744	0.107622	4.61565	3.91869e-06	1.32365e-05	FALSE	minimally upregulated
PIK3CA|5290	337.598	-0.474834	0.102862	-4.61624	3.90751e-06	1.32365e-05	FALSE	minimally downregulated
VCAM1|7412	354.66	0.741446	0.160945	4.60683	4.08853e-06	1.37338e-05	FALSE	minimally upregulated
ACVRL1|94	453.359	-0.821547	0.180104	-4.56152	5.07853e-06	1.69656e-05	FALSE	minimally downregulated
VILL|50853	449.795	-0.856779	0.188511	-4.54497	5.49423e-06	1.82541e-05	FALSE	minimally downregulated
SKAP1|8631	80.2675	-1.33422	0.295244	-4.51903	6.21235e-06	2.05278e-05	TRUE	downregulated
PSTPIP1|9051	42.9192	0.53551	0.118622	4.51444	6.34843e-06	2.0864e-05	FALSE	minimally upregulated
ESAM|90952	442.878	0.52169	0.115607	4.51262	6.40314e-06	2.09307e-05	FALSE	minimally upregulated
DLX1|1745	245.868	2.34457	0.521053	4.49967	6.80597e-06	2.21285e-05	TRUE	upregulated
CYBA|1535	765.164	-0.724754	0.162585	-4.45768	8.28496e-06	2.67939e-05	FALSE	minimally downregulated
STAT5A|6776	697.238	-0.465812	0.10453	-4.45625	8.34048e-06	2.68307e-05	FALSE	minimally downregulated
MASP1|5648	1463.16	-0.901065	0.202376	-4.45243	8.49045e-06	2.71694e-05	FALSE	minimally downregulated
RIPK3|11035	55.0258	-0.682225	0.153336	-4.44923	8.61796e-06	2.74331e-05	FALSE	minimally downregulated
ZBTB32|27033	6.4596	0.946786	0.216451	4.37414	1.21913e-05	3.86059e-05	FALSE	minimally upregulated
NAALADL1|10004	95.814	-0.51958	0.119059	-4.36406	1.27671e-05	4.02197e-05	FALSE	minimally downregulated
UBR2|23304	717.571	-0.48562	0.111309	-4.36282	1.28395e-05	4.02393e-05	FALSE	minimally downregulated
IL2RA|3559	10.4209	0.819434	0.189688	4.31991	1.56092e-05	4.86687e-05	FALSE	minimally upregulated
TGFBR2|7048	2171.14	-0.469609	0.10891	-4.31189	1.61865e-05	5.02112e-05	FALSE	minimally downregulated
LTB|4050	73.4995	0.817676	0.189718	4.30995	1.63289e-05	5.03957e-05	FALSE	minimally upregulated
JAK3|3718	130.514	0.428476	0.0996157	4.30129	1.69808e-05	5.21432e-05	FALSE	minimally upregulated
TNFRSF8|943	7.82521	0.575973	0.13588	4.23884	2.24676e-05	6.84436e-05	FALSE	minimally upregulated
LAMP3|27074	159.528	-0.687305	0.162205	-4.23725	2.26269e-05	6.84436e-05	FALSE	minimally downregulated
FGF7|2252	339.491	-0.743259	0.175374	-4.23815	2.25374e-05	6.84436e-05	FALSE	minimally downregulated
IL27RA|9466	194.224	-0.571468	0.13559	-4.21468	2.5013e-05	7.52868e-05	FALSE	minimally downregulated
PDE5A|8654	2486.21	-0.749468	0.178335	-4.2026	2.63871e-05	7.90312e-05	FALSE	minimally downregulated
CA8|767	57.2678	-1.04812	0.249868	-4.19469	2.73247e-05	8.14384e-05	TRUE	downregulated
ASB2|51676	633.488	-0.812642	0.196647	-4.1325	3.58846e-05	0.000106429	FALSE	minimally downregulated
NLRC5|84166	276.918	0.466781	0.113003	4.13069	3.6168e-05	0.000106748	FALSE	minimally upregulated
LY86|9450	61.3828	0.438957	0.106332	4.12819	3.65625e-05	0.000107391	FALSE	minimally upregulated
KCNA3|3738	9.13042	-0.753801	0.182845	-4.12262	3.74581e-05	0.000109493	FALSE	minimally downregulated
CD6|923	63.9169	0.592487	0.144664	4.0956	4.2108e-05	0.000122496	FALSE	minimally upregulated
SIK1|150094	3939.63	-1.03345	0.254307	-4.0638	4.82806e-05	0.000139784	TRUE	downregulated
GAL3ST4|79690	129.651	-0.389479	0.0961481	-4.05083	5.10373e-05	0.000147065	FALSE	minimally downregulated
DOCK5|80005	451.778	-0.739916	0.182875	-4.04602	5.20958e-05	0.000149407	FALSE	minimally downregulated
TIGIT|201633	21.1676	0.658185	0.163713	4.02035	5.81111e-05	0.000165876	FALSE	minimally upregulated
IFI27|3429	420.353	0.598019	0.150039	3.98575	6.72681e-05	0.000191117	FALSE	minimally upregulated
ANAPC1|64682	482.89	-0.45123	0.113312	-3.98219	6.82844e-05	0.000193102	FALSE	minimally downregulated
RASSF4|83937	385.266	-0.768658	0.193209	-3.97837	6.93882e-05	0.000195315	FALSE	minimally downregulated
GZMB|3002	24.5881	0.81126	0.204315	3.97064	7.16803e-05	0.000200837	FALSE	minimally upregulated
EBI3|10148	27.0284	0.400327	0.101117	3.95907	7.52423e-05	0.00020985	FALSE	minimally upregulated
F2R|2149	631.938	0.729263	0.184318	3.95655	7.60402e-05	0.000211107	FALSE	minimally upregulated
MANEA|79694	366.479	-0.532365	0.134631	-3.95425	7.67764e-05	0.000212182	FALSE	minimally downregulated
SMAD3|4088	1290.25	-0.366481	0.0929068	-3.9446	7.99317e-05	0.000219902	FALSE	minimally downregulated
PIK3R6|146850	21.4233	0.642442	0.164459	3.9064	9.36826e-05	0.000255422	FALSE	minimally upregulated
UBR1|197131	878.34	-0.463919	0.118741	-3.90699	9.3452e-05	0.000255422	FALSE	minimally downregulated
CCR1|1230	58.2183	0.502115	0.129136	3.88826	0.000100965	0.000274047	FALSE	minimally upregulated
ITGB2|3689	589.904	0.385585	0.0992608	3.88457	0.000102513	0.000277014	FALSE	minimally upregulated
CAMK4|814	61.7352	-0.872952	0.226229	-3.85872	0.000113985	0.000306649	FALSE	minimally downregulated
DOCK4|9732	476.122	0.620643	0.160936	3.85647	0.000115036	0.000308115	FALSE	minimally upregulated
VTCN1|79679	179.729	-1.16646	0.306433	-3.80658	0.0001409	0.000375733	TRUE	downregulated
THBS1|7057	5563.12	0.73012	0.192321	3.79636	0.000146834	0.000389849	FALSE	minimally upregulated
GADD45B|4616	3801.74	0.949248	0.250622	3.78756	0.000152132	0.000402157	FALSE	minimally upregulated
CARD11|84433	79.8281	-0.612103	0.163613	-3.74117	0.000183169	0.000482108	FALSE	minimally downregulated
CYP27A1|1593	2105.63	-0.822238	0.223698	-3.67566	0.000237235	0.000621719	FALSE	minimally downregulated
PDCD1LG2|80380	24.5309	-0.528714	0.144865	-3.64971	0.000262537	0.000685076	FALSE	minimally downregulated
HIC1|3090	220.71	0.50492	0.139105	3.62977	0.000283671	0.000737059	FALSE	minimally upregulated
WSB1|26118	1581.32	0.511519	0.141249	3.6214	0.000293013	0.000758094	FALSE	minimally upregulated
ATP1B2|482	147.268	-0.642778	0.177719	-3.61681	0.000298251	0.000768375	FALSE	minimally downregulated
CD300A|11314	70.0808	0.322441	0.0896	3.59867	0.000319844	0.000820528	FALSE	minimally upregulated
PDE2A|5138	330.527	-0.520461	0.145369	-3.58026	0.000343252	0.000876878	FALSE	minimally downregulated
CD200|4345	298.146	-0.469635	0.131725	-3.56526	0.000363499	0.000924717	FALSE	minimally downregulated
GBP2|2634	1516.93	-0.297727	0.0836413	-3.55957	0.000371465	0.000941045	FALSE	minimally downregulated
C1orf175|374977	76.5044	-0.749047	0.212537	-3.52431	0.000424591	0.00107117	FALSE	minimally downregulated
FLT3|2322	8.74408	-0.786525	0.223969	-3.51175	0.000445166	0.00111843	FALSE	minimally downregulated
ACAP1|9744	72.4874	0.396278	0.113227	3.49985	0.000465519	0.00116476	FALSE	minimally upregulated
IL21R|50615	14.9747	0.581046	0.167173	3.47572	0.000509493	0.00126956	FALSE	minimally upregulated
NLRP1|22861	242.233	-0.440449	0.12692	-3.47029	0.000519891	0.00128948	FALSE	minimally downregulated
CST7|8530	62.3237	0.456398	0.131552	3.46934	0.000521731	0.00128948	FALSE	minimally upregulated
TPSAB1|7177	516.401	0.751076	0.21687	3.46326	0.000533678	0.00131367	FALSE	minimally upregulated
CD274|29126	16.1883	-0.671891	0.194935	-3.44675	0.000567372	0.00139098	FALSE	minimally downregulated
FES|2242	379.986	-0.382952	0.111649	-3.42996	0.000603659	0.001474	FALSE	minimally downregulated
MNDA|4332	62.9398	-0.482937	0.141617	-3.41016	0.000649239	0.00156023	FALSE	minimally downregulated
TLR6|10333	8.76992	-0.508638	0.149018	-3.41325	0.000641924	0.00156023	FALSE	minimally downregulated
CFP|5199	25.6199	0.480465	0.140823	3.41183	0.000645274	0.00156023	FALSE	minimally upregulated
FGFR1|2260	2225.05	-0.42798	0.125476	-3.41084	0.000647619	0.00156023	FALSE	minimally downregulated
CD207|50489	79.2762	-0.67917	0.200156	-3.39319	0.000690827	0.00165363	FALSE	minimally downregulated
IL16|3603	215.904	-0.270867	0.079917	-3.38935	0.000700587	0.00167042	FALSE	minimally downregulated
RASGRP3|25780	78.6457	0.45448	0.134274	3.38472	0.000712502	0.00169219	FALSE	minimally upregulated
LST1|7940	72.4987	0.374867	0.111462	3.36318	0.000770488	0.00182279	FALSE	minimally upregulated
CEP110|11064	339.317	-0.375493	0.112318	-3.34312	0.00082842	0.00195225	FALSE	minimally downregulated
CD247|919	42.0099	0.382596	0.114633	3.33758	0.000845126	0.00198392	FALSE	minimally upregulated
MAP4K1|11184	50.8412	0.433116	0.130667	3.31466	0.000917555	0.00214567	FALSE	minimally upregulated
KDR|3791	835.048	-0.581784	0.176128	-3.30318	0.000955934	0.00222685	FALSE	minimally downregulated
TLR8|51311	16.6046	-0.608517	0.185568	-3.27922	0.00104096	0.0024074	FALSE	minimally downregulated
IL10RA|3587	213.473	0.323786	0.0987422	3.27911	0.00104136	0.0024074	FALSE	minimally upregulated
CD4|920	388.019	0.269277	0.0823336	3.27056	0.00107333	0.00247192	FALSE	minimally upregulated
ADCY6|112	1852.98	0.498313	0.153627	3.24365	0.00118009	0.00270753	FALSE	minimally upregulated
ICAM2|3384	196.235	0.345396	0.106578	3.24078	0.00119204	0.00272467	FALSE	minimally upregulated
GBP1|2633	584.978	-0.316662	0.0979018	-3.23449	0.00121861	0.00277497	FALSE	minimally downregulated
HLA-DMA|3108	761.304	0.310582	0.0971145	3.1981	0.00138338	0.00312674	FALSE	minimally upregulated
F13A1|2162	229.258	-0.601314	0.188006	-3.19839	0.001382	0.00312674	FALSE	minimally downregulated
ZFPM2|23414	40.5016	-0.765547	0.241462	-3.17047	0.00152193	0.00342716	FALSE	minimally downregulated
NUP153|9972	1038.53	-0.384184	0.12123	-3.16905	0.00152937	0.00343121	FALSE	minimally downregulated
PLEK|5341	138.55	0.412607	0.130513	3.16143	0.00156997	0.00350849	FALSE	minimally upregulated
NCAM1|4684	578.041	-0.801561	0.253624	-3.16043	0.00157536	0.00350849	FALSE	minimally downregulated
CD27|939	52.7803	0.515041	0.163095	3.15793	0.00158896	0.00351956	FALSE	minimally upregulated
HLA-B|3106	18117.6	0.423762	0.134213	3.15739	0.00159191	0.00351956	FALSE	minimally upregulated
COL8A2|1296	415.767	-0.457789	0.145503	-3.14626	0.00165375	0.00364305	FALSE	minimally downregulated
APOB|338	22.2731	-0.855757	0.273106	-3.13342	0.00172782	0.00379248	FALSE	minimally downregulated
SPAG4|6676	38.5997	-0.695629	0.223631	-3.11061	0.001867	0.00408322	FALSE	minimally downregulated
MS4A6A|64231	291.441	0.311609	0.100421	3.10303	0.0019155	0.00417429	FALSE	minimally upregulated
NUP155|9631	343.249	-0.380905	0.123787	-3.0771	0.00209026	0.00453884	FALSE	minimally downregulated
PDGFRB|5159	1893.64	0.414747	0.136823	3.03127	0.00243524	0.00526913	FALSE	minimally upregulated
CXCL9|4283	217.907	0.759183	0.250556	3.03	0.00244557	0.00527272	FALSE	minimally upregulated
FYB|2533	156.183	-0.29651	0.0984122	-3.01294	0.0025873	0.00554569	FALSE	minimally downregulated
SEC24D|9871	1427.68	-0.411012	0.136432	-3.01257	0.00259042	0.00554569	FALSE	minimally downregulated
STAT4|6775	23.5315	0.397609	0.133235	2.98427	0.00284252	0.00606405	FALSE	minimally upregulated
TNFSF12|8742	923.339	-0.357301	0.120076	-2.97562	0.00292395	0.00621595	FALSE	minimally downregulated
THBD|7056	702.115	0.560082	0.189426	2.95673	0.00310922	0.00658679	FALSE	minimally upregulated
NCF1|653361	36.4269	0.385313	0.131549	2.92905	0.00340003	0.00717784	FALSE	minimally upregulated
SAMSN1|64092	68.9394	0.468063	0.159917	2.92691	0.00342346	0.0072023	FALSE	minimally upregulated
PTPRC|5788	355.494	-0.363083	0.124166	-2.92417	0.00345379	0.00724104	FALSE	minimally downregulated
CD3G|917	12.1638	-0.509871	0.174866	-2.91578	0.00354802	0.00741305	FALSE	minimally downregulated
CLEC7A|64581	51.2832	0.34249	0.11755	2.91355	0.00357341	0.00744053	FALSE	minimally upregulated
SH2B3|10019	391.3	0.233537	0.080231	2.91081	0.00360499	0.00748066	FALSE	minimally upregulated
TNFRSF25|8718	48.1535	0.475159	0.163363	2.90862	0.00363029	0.00750755	FALSE	minimally upregulated
TLR7|51284	46.6758	-0.400104	0.13769	-2.90583	0.00366276	0.00754902	FALSE	minimally downregulated
IL6|3569	179.854	1.06957	0.369041	2.89825	0.00375253	0.00770789	TRUE	upregulated
PSMB9|5698	361.062	0.324394	0.112083	2.89424	0.00380083	0.00778083	FALSE	minimally upregulated
GFI1|2672	22.5062	0.422893	0.14641	2.88842	0.00387184	0.00789959	FALSE	minimally upregulated
GNG2|54331	253.816	-0.368411	0.127985	-2.87854	0.00399518	0.00812397	FALSE	minimally downregulated
SOCS1|8651	83.574	0.473167	0.165509	2.85885	0.00425177	0.00861692	FALSE	minimally upregulated
NGFR|4804	666.679	-0.538501	0.189554	-2.84089	0.00449884	0.00908736	FALSE	minimally downregulated
PLA2G7|7941	686.115	0.743898	0.263314	2.82514	0.00472601	0.00951462	FALSE	minimally upregulated
IFITM2|10581	1890.42	0.326784	0.116721	2.79971	0.00511482	0.0102634	FALSE	minimally upregulated
CCR10|2826	14.8083	0.508694	0.182076	2.79386	0.00520827	0.0104165	FALSE	minimally upregulated
KLRD1|3824	13.5007	-0.458304	0.164267	-2.79	0.00527081	0.0105071	FALSE	minimally downregulated
ICOS|29851	10.2071	0.659229	0.237099	2.7804	0.00542924	0.0107875	FALSE	minimally upregulated
C1orf54|79630	140.153	-0.374991	0.135381	-2.7699	0.00560742	0.0111052	FALSE	minimally downregulated
GNGT2|2793	13.3554	0.27168	0.098937	2.74599	0.00603283	0.011909	FALSE	minimally upregulated
P2RY14|9934	15.5029	-0.467519	0.171996	-2.71819	0.00656398	0.0128739	FALSE	minimally downregulated
P2RY2|5029	53.5169	-0.668202	0.245781	-2.71868	0.0065542	0.0128739	FALSE	minimally downregulated
IL1RL1|9173	41.8842	-0.976328	0.359519	-2.71565	0.0066145	0.0129312	FALSE	minimally downregulated
HLA-DPB1|3115	2288.53	0.212021	0.0782499	2.70954	0.00673774	0.01313	FALSE	minimally upregulated
HLA-F|3134	876.007	0.27958	0.10346	2.7023	0.00688621	0.0133764	FALSE	minimally upregulated
C13orf18|80183	51.902	0.473363	0.175335	2.69976	0.00693896	0.013436	FALSE	minimally upregulated
IL7R|3575	54.9611	-0.573949	0.213141	-2.69281	0.00708518	0.0136322	FALSE	minimally downregulated
NPL|80896	89.274	-0.554406	0.205833	-2.69348	0.00707107	0.0136322	FALSE	minimally downregulated
IKBKE|9641	152.092	-0.370341	0.138443	-2.67505	0.00747177	0.0143307	FALSE	minimally downregulated
GBP5|115362	61.6336	0.456062	0.170972	2.66746	0.00764263	0.0146123	FALSE	minimally upregulated
TMEM173|340061	684.553	-0.307064	0.115864	-2.6502	0.00804448	0.0153324	FALSE	minimally downregulated
ITPR3|3710	1573.79	-0.585908	0.222105	-2.63798	0.00834017	0.0158463	FALSE	minimally downregulated
RHOB|388	15543.9	-0.465225	0.176447	-2.63664	0.00837329	0.0158597	FALSE	minimally downregulated
IGSF6|10261	41.6196	0.348428	0.133072	2.61834	0.00883577	0.0166837	FALSE	minimally upregulated
VDR|7421	156.321	-0.564842	0.216609	-2.60765	0.00911649	0.0171605	FALSE	minimally downregulated
CD14|929	575.435	0.211962	0.0814575	2.60212	0.00926493	0.017386	FALSE	minimally upregulated
TLR4|7099	282.821	-0.335221	0.12939	-2.59078	0.00957578	0.0179141	FALSE	minimally downregulated
P2RY10|27334	11.5605	-0.475894	0.184094	-2.58506	0.00973615	0.0181027	FALSE	minimally downregulated
ZBTB10|65986	1366.88	0.500404	0.193515	2.58587	0.00971334	0.0181027	FALSE	minimally upregulated
ISG20|3669	347.596	0.547708	0.212549	2.57685	0.00997045	0.0184818	FALSE	minimally upregulated
TBX21|30009	8.88994	0.364677	0.141935	2.56933	0.0101896	0.0188306	FALSE	minimally upregulated
CD226|10666	9.60467	-0.3826	0.149189	-2.56454	0.0103313	0.0190346	FALSE	minimally downregulated
MAP9|79884	728.281	-0.366821	0.143154	-2.56242	0.0103946	0.0190934	FALSE	minimally downregulated
IL2RB|3560	151.385	-0.309137	0.120972	-2.55544	0.0106055	0.0194221	FALSE	minimally downregulated
SP140|11262	23.3242	0.298242	0.116818	2.55305	0.0106783	0.0194967	FALSE	minimally upregulated
ADCY3|109	765.573	-0.24004	0.0942231	-2.54757	0.0108477	0.0197468	FALSE	minimally downregulated
SLC7A7|9056	91.0597	0.251286	0.0987013	2.54592	0.010899	0.019781	FALSE	minimally upregulated
CD5|921	51.9934	0.392371	0.15424	2.5439	0.0109623	0.0198365	FALSE	minimally upregulated
GDF5|8200	31.2002	-0.589384	0.232593	-2.53397	0.0112779	0.020347	FALSE	minimally downregulated
IFIT2|3433	217.236	-0.386753	0.153351	-2.52201	0.0116688	0.02099	FALSE	minimally downregulated
IL18|3606	103.369	-0.412105	0.163706	-2.51735	0.011824	0.0211442	FALSE	minimally downregulated
TRAF1|7185	214.532	0.213279	0.0847092	2.51778	0.0118097	0.0211442	FALSE	minimally upregulated
TNFRSF10D|8793	133.223	-0.417706	0.167544	-2.49311	0.0126631	0.0225783	FALSE	minimally downregulated
AMICA1|120425	126.186	0.296164	0.119384	2.48077	0.0131099	0.0233064	FALSE	minimally upregulated
IFI44L|10964	233.806	0.520779	0.210465	2.47442	0.0133453	0.0236559	FALSE	minimally upregulated
FCGR3A|2214	284.195	0.334054	0.136085	2.45474	0.0140987	0.0249186	FALSE	minimally upregulated
CD3D|915	51.8405	0.359711	0.14707	2.44585	0.0144511	0.0254675	FALSE	minimally upregulated
GZMA|3001	46.5929	0.348612	0.143238	2.43379	0.0149416	0.0262558	FALSE	minimally upregulated
CXCL6|6372	92.3579	-0.573852	0.237246	-2.41881	0.0155715	0.0272839	FALSE	minimally downregulated
F10|2159	221.223	-0.401844	0.166902	-2.40767	0.0160549	0.0280499	FALSE	minimally downregulated
BRPF3|27154	1440.55	-0.363768	0.151764	-2.39693	0.0165329	0.0288023	FALSE	minimally downregulated
GHR|2690	752.05	-0.485892	0.203271	-2.39036	0.0168317	0.0292391	FALSE	minimally downregulated
CTSK|1513	605.511	0.293526	0.123592	2.37495	0.0175512	0.0304022	FALSE	minimally upregulated
MRC1|4360	117.817	-0.401714	0.169695	-2.36727	0.01792	0.0308651	FALSE	minimally downregulated
AGER|177	53.2254	0.496742	0.209815	2.36752	0.0179078	0.0308651	FALSE	minimally upregulated
MAN1A1|4121	569.538	-0.302455	0.128312	-2.35719	0.0184137	0.0316257	FALSE	minimally downregulated
S100A9|6280	165.971	-0.550722	0.23422	-2.3513	0.0187079	0.0320406	FALSE	minimally downregulated
ADRB2|154	559.876	0.538312	0.229163	2.34904	0.018822	0.0321454	FALSE	minimally upregulated
LTC4S|4056	44.6167	0.409158	0.174537	2.34425	0.0190656	0.0324702	FALSE	minimally upregulated
CYBB|1536	307.286	-0.325557	0.142068	-2.29155	0.0219315	0.037143	FALSE	minimally downregulated
CXCL3|2921	32.0163	0.763219	0.333025	2.29178	0.0219186	0.037143	FALSE	minimally upregulated
CCR5|1234	70.1173	0.266213	0.116375	2.28755	0.0221635	0.0374318	FALSE	minimally upregulated
SELP|6403	314.164	0.305837	0.134023	2.28197	0.0224909	0.0378795	FALSE	minimally upregulated
CSF1R|1436	596.347	-0.204083	0.089497	-2.28034	0.0225878	0.0379376	FALSE	minimally downregulated
PTGER2|5732	212.935	-0.378164	0.166273	-2.27436	0.0229445	0.0384305	FALSE	minimally downregulated
MAP3K8|1326	146.732	-0.509965	0.224587	-2.27067	0.0231668	0.0386962	FALSE	minimally downregulated
XAF1|54739	400.928	0.362488	0.159908	2.26685	0.0233996	0.038978	FALSE	minimally upregulated
GPR171|29909	17.5844	0.367581	0.16234	2.26427	0.0235577	0.0391342	FALSE	minimally upregulated
CXCR3|2833	20.8528	0.330909	0.147194	2.24811	0.024569	0.0407029	FALSE	minimally upregulated
IL2RG|3561	207.827	0.331921	0.147766	2.24627	0.0246866	0.0407866	FALSE	minimally upregulated
LCP2|3937	179.946	0.220054	0.098261	2.23948	0.0251245	0.0413975	FALSE	minimally upregulated
RASGRP2|10235	204.742	-0.32651	0.146348	-2.23106	0.0256773	0.042194	FALSE	minimally downregulated
MICB|4277	27.1777	-0.297957	0.133831	-2.22638	0.025989	0.0425912	FALSE	minimally downregulated
C1R|715	4479.97	0.271757	0.122497	2.21847	0.0265227	0.0433469	FALSE	minimally upregulated
SYK|6850	395.078	-0.288749	0.130217	-2.21744	0.0265927	0.0433469	FALSE	minimally downregulated
ASB5|140458	319.568	0.747279	0.3387	2.20631	0.0273621	0.0444817	FALSE	minimally upregulated
IL12RB1|3594	16.7582	0.257689	0.117053	2.20148	0.027702	0.0449142	FALSE	minimally upregulated
NCF4|4689	74.0569	0.236057	0.107564	2.19457	0.0281945	0.0455911	FALSE	minimally upregulated
CSF3|1440	106.337	0.971736	0.445902	2.17926	0.0293123	0.0472729	FALSE	minimally upregulated
PLAU|5328	376.094	-0.296885	0.136622	-2.17303	0.0297777	0.0478964	FALSE	minimally downregulated
COL1A2|1278	13028.5	0.37644	0.174564	2.15646	0.0310481	0.0498081	FALSE	minimally upregulated
LIME1|54923	101.324	0.344584	0.1599	2.15499	0.0311624	0.0498598	FALSE	minimally upregulated
STEAP4|79689	7890.28	0.516977	0.242007	2.13621	0.0326621	0.0521222	FALSE	not DE
TGFB2|7042	866.626	-0.315933	0.1485	-2.12749	0.0333792	0.0531271	FALSE	not DE
LAG3|3902	80.7207	-0.360433	0.170192	-2.1178	0.034192	0.0542787	FALSE	not DE
CR1|1378	17.4645	-0.407246	0.192891	-2.11128	0.0347486	0.0550185	FALSE	not DE
CCL21|6366	282.201	-0.456553	0.216804	-2.10583	0.0352193	0.055619	FALSE	not DE
TNFRSF9|3604	2.90501	0.547385	0.260448	2.1017	0.0355793	0.0560419	FALSE	not DE
DEFB1|1672	145.049	-0.61687	0.297151	-2.07595	0.0378986	0.059541	FALSE	not DE
RSAD2|91543	131.739	0.308264	0.148799	2.07168	0.0382952	0.060009	FALSE	not DE
ZFP36L2|678	5371.11	-0.237061	0.116316	-2.03808	0.0415415	0.0649285	FALSE	not DE
CCL19|6363	166.435	0.505014	0.248285	2.03401	0.0419504	0.0653995	FALSE	not DE
DGKG|1608	72.6518	-0.525236	0.258597	-2.0311	0.0422452	0.0656908	FALSE	not DE
SRGN|5552	1050.95	0.214391	0.106144	2.01982	0.0434021	0.0673175	FALSE	not DE
HLA-DMB|3109	552.422	0.290601	0.144738	2.00777	0.0446678	0.0691044	FALSE	not DE
A2M|2	15076.5	0.313059	0.15696	1.99451	0.0460962	0.0711332	FALSE	not DE
NOD2|64127	33.9175	-0.340854	0.171886	-1.98303	0.0473642	0.072905	FALSE	not DE
RAP1GAP2|23108	843.267	0.425856	0.216261	1.96917	0.0489333	0.0751299	FALSE	not DE
CTSS|1520	767.407	-0.199212	0.101437	-1.9639	0.0495411	0.0758715	FALSE	not DE
CFD|1675	731.936	-0.465455	0.238249	-1.95365	0.0507428	0.0775166	FALSE	not DE
SIRPG|55423	14.0953	0.324241	0.166358	1.94906	0.051288	0.0780028	FALSE	not DE
TBXA2R|6915	51.6086	-0.263943	0.135438	-1.94881	0.0513176	0.0780028	FALSE	not DE
MS4A1|931	25.9951	-0.628516	0.324948	-1.93421	0.0530879	0.0804923	FALSE	not DE
TGFB1|7040	814.101	0.247527	0.128106	1.93221	0.0533338	0.080664	FALSE	not DE
KLK3|354	383497	0.577489	0.300015	1.92487	0.0542462	0.0818405	FALSE	not DE
PRR5L|79899	64.5479	0.167407	0.0882992	1.89591	0.0579717	0.0872445	FALSE	not DE
ITGA5|3678	3580.07	-0.37457	0.199424	-1.87825	0.0603465	0.0905943	FALSE	not DE
CFB|629	2468.69	0.445025	0.23881	1.86351	0.0623908	0.0934325	FALSE	not DE
IFITM1|8519	1622.73	0.241189	0.129615	1.86081	0.0627704	0.0935403	FALSE	not DE
SLAMF1|6504	13.3203	0.3063	0.164543	1.86152	0.0626712	0.0935403	FALSE	not DE
PDPK1|5170	1374.18	-0.254512	0.137284	-1.85391	0.0637524	0.0947713	FALSE	not DE
HRH1|3269	193.449	0.44488	0.240431	1.85035	0.0642637	0.0952983	FALSE	not DE
RARRES1|5918	824.887	-0.382116	0.207891	-1.83806	0.0660535	0.0977141	FALSE	not DE
RUNX2|860	276.611	-0.323237	0.177458	-1.82149	0.068533	0.101136	FALSE	not DE
NTRK1|4914	19.8951	-0.478249	0.263217	-1.81694	0.069227	0.101913	FALSE	not DE
CD1E|913	23.4833	-0.372676	0.206238	-1.80702	0.0707596	0.103918	FALSE	not DE
BTK|695	54.4546	0.242027	0.1349	1.79412	0.0727946	0.106649	FALSE	not DE
CXCR4|7852	799.375	0.239404	0.133982	1.78684	0.0739635	0.108101	FALSE	not DE
PDGFRA|5156	613.643	-0.276735	0.15528	-1.78217	0.0747217	0.108947	FALSE	not DE
PDE1B|5153	39.3165	-0.26197	0.147172	-1.78002	0.0750722	0.109196	FALSE	not DE
GZMK|3003	55.7139	0.326181	0.183766	1.77498	0.0759013	0.110138	FALSE	not DE
PLCG2|5336	159.921	-0.201793	0.113931	-1.77119	0.0765293	0.110785	FALSE	not DE
PRF1|5551	75.9238	0.172649	0.0977872	1.76555	0.0774709	0.111882	FALSE	not DE
SELPLG|6404	173.013	0.137131	0.0777256	1.7643	0.0776816	0.11192	FALSE	not DE
JAM3|83700	1925.37	-0.277034	0.157316	-1.761	0.0782384	0.112456	FALSE	not DE
INHBA|3624	41.9988	0.409802	0.235126	1.7429	0.0813508	0.116654	FALSE	not DE
GAB2|9846	393.751	-0.200703	0.115537	-1.73712	0.0823651	0.117831	FALSE	not DE
CSF3R|1441	74.696	0.232982	0.134976	1.72609	0.0843304	0.120151	FALSE	not DE
CFH|3075	848.513	-0.23119	0.134046	-1.72471	0.08458	0.120151	FALSE	not DE
DOCK10|55619	104.595	-0.200925	0.11646	-1.72527	0.0844785	0.120151	FALSE	not DE
CCR7|1236	55.8488	-0.355359	0.206818	-1.71822	0.0857568	0.121539	FALSE	not DE
FLT3LG|2323	124.486	-0.14566	0.0868107	-1.67791	0.0933649	0.132014	FALSE	not DE
VPREB3|29802	8.4882	-0.424793	0.254794	-1.6672	0.0954747	0.134684	FALSE	not DE
FOXP3|50943	27.7454	0.296945	0.1788	1.66077	0.0967596	0.13618	FALSE	not DE
IFITM3|10410	5774.93	0.182456	0.110783	1.64696	0.0995655	0.139806	FALSE	not DE
MRC2|9902	1786.63	-0.185217	0.113746	-1.62834	0.103453	0.144929	FALSE	not DE
CXCL5|6374	31.9356	0.524494	0.329146	1.5935	0.111049	0.155213	FALSE	not DE
GNLY|10578	25.5583	0.348019	0.222461	1.5644	0.117723	0.164164	FALSE	not DE
ITK|3702	42.5854	0.232566	0.148949	1.56138	0.118434	0.164778	FALSE	not DE
CD74|972	20421.6	0.142657	0.0921413	1.54825	0.121563	0.168745	FALSE	not DE
CCR6|1235	29.6943	-0.200919	0.130421	-1.54054	0.123428	0.170944	FALSE	not DE
CXCL1|2919	188.814	0.440887	0.293976	1.49974	0.133682	0.184724	FALSE	not DE
IL10|3586	5.54717	0.306601	0.207221	1.47959	0.138983	0.191613	FALSE	not DE
HLA-DRB1|3123	2512.01	0.183384	0.128829	1.42346	0.154601	0.212664	FALSE	not DE
HLA-DPA1|3113	3015.21	-0.11577	0.0815242	-1.42007	0.155587	0.213537	FALSE	not DE
ADCY7|113	157.515	-0.122101	0.0863017	-1.41482	0.157122	0.215158	FALSE	not DE
BTLA|151888	5.86724	-0.303293	0.214999	-1.41067	0.158341	0.216341	FALSE	not DE
RUNX1|861	998.105	0.222313	0.158735	1.40053	0.161356	0.219965	FALSE	not DE
TNFSF13B|10673	14.8903	-0.221616	0.158865	-1.39499	0.163018	0.221244	FALSE	not DE
TEP1|7011	713.185	0.166611	0.119436	1.39498	0.163022	0.221244	FALSE	not DE
C3|718	3185.59	-0.244881	0.176493	-1.38748	0.165295	0.223353	FALSE	not DE
GUCY1A3|2982	3201.22	0.295052	0.212661	1.38743	0.165311	0.223353	FALSE	not DE
VCAN|1462	909.317	-0.323174	0.233806	-1.38223	0.1669	0.225001	FALSE	not DE
JMJD1C|221037	1392.21	-0.154034	0.111997	-1.37533	0.169028	0.227366	FALSE	not DE
CD3E|916	158.08	0.178689	0.130778	1.36635	0.171828	0.230622	FALSE	not DE
NLRP3|114548	50.0131	-0.202073	0.15017	-1.34563	0.178423	0.238945	FALSE	not DE
LILRB1|10859	39.0995	-0.157548	0.118091	-1.33413	0.182161	0.243416	FALSE	not DE
SAA1|6288	162.313	0.531771	0.401584	1.32418	0.185442	0.247256	FALSE	not DE
CXCL2|2920	195.94	0.411125	0.311746	1.31878	0.187241	0.248256	FALSE	not DE
RNASE6|6039	151.659	-0.14656	0.111171	-1.31832	0.187396	0.248256	FALSE	not DE
HTR2B|3357	12.4352	0.316516	0.240102	1.31826	0.187417	0.248256	FALSE	not DE
CD2|914	107.093	0.1708	0.131513	1.29874	0.194035	0.256463	FALSE	not DE
GPR183|1880	172.595	0.19196	0.149355	1.28526	0.198701	0.262062	FALSE	not DE
NKG7|4818	52.7667	0.166559	0.130993	1.27151	0.203548	0.267872	FALSE	not DE
SH3KBP1|30011	352.017	0.104685	0.0828519	1.26352	0.206403	0.271043	FALSE	not DE
IL18RAP|8807	7.96252	0.228901	0.182769	1.25241	0.210422	0.275725	FALSE	not DE
PSMB8|5696	1178.41	0.150952	0.121858	1.23875	0.215437	0.280483	FALSE	not DE
SOCS3|9021	3636.73	0.310243	0.25021	1.23993	0.215002	0.280483	FALSE	not DE
DAPK2|23604	246.351	-0.258773	0.20885	-1.23904	0.215331	0.280483	FALSE	not DE
S100A8|6279	56.3568	-0.311411	0.252705	-1.23231	0.217833	0.282996	FALSE	not DE
CD33|945	25.1559	0.152848	0.125588	1.21706	0.223583	0.289847	FALSE	not DE
CD79B|974	66.1067	-0.170477	0.141983	-1.20069	0.229872	0.297367	FALSE	not DE
APBB1IP|54518	85.8959	-0.131181	0.109648	-1.19639	0.231546	0.298895	FALSE	not DE
SPOCK2|9806	543.537	-0.202929	0.170152	-1.19264	0.233011	0.30015	FALSE	not DE
IL15|3600	44.4163	0.111087	0.0936077	1.18673	0.235335	0.302503	FALSE	not DE
UBA7|7318	924.56	-0.124986	0.105757	-1.18182	0.237277	0.304356	FALSE	not DE
CEBPB|1051	1101.29	0.182403	0.155714	1.1714	0.24144	0.309043	FALSE	not DE
FASLG|356	6.31553	0.27668	0.237074	1.16706	0.243185	0.310623	FALSE	not DE
ADAMDEC1|27299	20.2024	0.327564	0.2811	1.16529	0.2439	0.310883	FALSE	not DE
KLRG1|10219	20.4297	0.174186	0.150737	1.15556	0.24786	0.315269	FALSE	not DE
TNFAIP3|7128	900.476	-0.169024	0.146679	-1.15234	0.24918	0.316287	FALSE	not DE
CXCR6|10663	49.9279	-0.174172	0.153052	-1.13799	0.255123	0.321927	FALSE	not DE
ITGA4|3676	127.936	-0.163515	0.143524	-1.13928	0.254586	0.321927	FALSE	not DE
BIRC3|330	410.976	0.131777	0.115819	1.13778	0.255212	0.321927	FALSE	not DE
CSF2RA|1438	58.609	0.139862	0.124054	1.12743	0.259562	0.326737	FALSE	not DE
FPR1|2357	60.6209	0.202998	0.180697	1.12341	0.261262	0.328197	FALSE	not DE
GZMM|3004	19.019	0.157285	0.142146	1.1065	0.268512	0.336608	FALSE	not DE
EIF2AK2|5610	337.912	-0.144956	0.131183	-1.10499	0.269165	0.336733	FALSE	not DE
MAP3K14|9020	541.581	0.141941	0.128996	1.10035	0.271179	0.338556	FALSE	not DE
ALOX15|246	58.7475	0.544509	0.503405	1.08165	0.279407	0.348114	FALSE	not DE
CTSC|1075	632.563	0.120432	0.112509	1.07042	0.284431	0.353363	FALSE	not DE
LCK|3932	100.127	0.138036	0.129049	1.06964	0.284783	0.353363	FALSE	not DE
HLA-A|3105	12689.6	-0.113635	0.107817	-1.05396	0.291901	0.361458	FALSE	not DE
GRAP2|9402	41.5708	0.170929	0.163665	1.04438	0.296309	0.365692	FALSE	not DE
EGR1|1958	15391.9	0.266676	0.255457	1.04392	0.296524	0.365692	FALSE	not DE
CSF2RB|1439	99.533	0.160289	0.157481	1.01783	0.308761	0.380013	FALSE	not DE
HLA-DRA|3122	6489.43	-0.0902997	0.0892651	-1.01159	0.311734	0.380455	FALSE	not DE
FCGR2B|2213	48.6656	0.180024	0.177654	1.01334	0.310898	0.380455	FALSE	not DE
IL17B|27190	13.8468	-0.211833	0.208747	-1.01478	0.310209	0.380455	FALSE	not DE
ASGR1|432	10.8845	0.182672	0.180666	1.01111	0.311965	0.380455	FALSE	not DE
CAMK2A|815	21.9345	-0.307944	0.30474	-1.01051	0.312249	0.380455	FALSE	not DE
B2M|567	41937	-0.113402	0.117016	-0.969121	0.332485	0.404301	FALSE	not DE
EOMES|8320	9.09878	0.217453	0.225906	0.962579	0.335759	0.407468	FALSE	not DE
PRKCQ|5588	46.6312	0.227723	0.242999	0.937134	0.34869	0.421478	FALSE	not DE
ENTPD1|953	908.937	-0.0872297	0.0929783	-0.938173	0.348155	0.421478	FALSE	not DE
LILRA4|23547	6.39809	0.240505	0.2575	0.933999	0.350304	0.422589	FALSE	not DE
TEC|7006	43.2082	-0.170644	0.184158	-0.926619	0.354125	0.426352	FALSE	not DE
RASGRP1|10125	33.264	-0.114539	0.127083	-0.901293	0.367432	0.4415	FALSE	not DE
GPR65|8477	30.9804	0.103609	0.115814	0.894621	0.37099	0.444895	FALSE	not DE
RAC2|5880	270.009	0.084751	0.0951492	0.890717	0.373081	0.446522	FALSE	not DE
CHI3L2|1117	100.087	-0.291594	0.330393	-0.882566	0.377471	0.449124	FALSE	not DE
RAB33A|9363	5.73375	-0.146353	0.165756	-0.882944	0.377267	0.449124	FALSE	not DE
NPEPPS|9520	2089.73	-0.10437	0.118088	-0.88383	0.376788	0.449124	FALSE	not DE
IL2|3558	0.304543	-0.483111	0.569284	-0.84863	0.396087	0.470354	FALSE	not DE
RANBP2|5903	4411.52	-0.136151	0.162171	-0.839554	0.401158	0.475447	FALSE	not DE
SAMD9L|219285	213.466	-0.0897451	0.107536	-0.834561	0.403965	0.477842	FALSE	not DE
ITGAL|3683	147.782	0.100181	0.122048	0.820835	0.41174	0.48529	FALSE	not DE
SPIB|6689	32.8148	-0.242552	0.295569	-0.820628	0.411858	0.48529	FALSE	not DE
SELL|6402	101.322	-0.129877	0.159274	-0.815433	0.414825	0.487449	FALSE	not DE
ATF3|467	4924.08	0.247523	0.303854	0.814613	0.415294	0.487449	FALSE	not DE
HLA-DQA1|3117	778.248	0.122605	0.151495	0.809301	0.418342	0.490081	FALSE	not DE
LY9|4063	21.5002	-0.118545	0.148233	-0.799717	0.423875	0.495607	FALSE	not DE
SELE|6401	896.087	0.251364	0.314909	0.798213	0.424747	0.495674	FALSE	not DE
IRF4|3662	21.2739	0.148899	0.188038	0.791858	0.428443	0.49903	FALSE	not DE
CD22|933	60.863	-0.177012	0.226437	-0.781729	0.434374	0.50497	FALSE	not DE
KYNU|8942	18.3996	0.13927	0.178591	0.779827	0.435493	0.505304	FALSE	not DE
GZMH|2999	26.284	0.136735	0.175658	0.778415	0.436324	0.505305	FALSE	not DE
CD1C|911	33.8324	-0.133074	0.173961	-0.764966	0.444292	0.513554	FALSE	not DE
HLA-DOB|3112	18.6904	0.117999	0.157236	0.750458	0.452979	0.521612	FALSE	not DE
CD69|969	124.476	-0.136225	0.181457	-0.75073	0.452815	0.521612	FALSE	not DE
SLC16A3|9123	359.358	-0.105742	0.141876	-0.745315	0.456081	0.523769	FALSE	not DE
SPARC|6678	12807.3	0.109449	0.14701	0.744499	0.456575	0.523769	FALSE	not DE
FYN|2534	290.153	-0.0716137	0.0968354	-0.739541	0.459579	0.526222	FALSE	not DE
FCGR2C|9103	20.3994	0.115637	0.157489	0.734253	0.462795	0.528908	FALSE	not DE
CARD9|64170	30.786	0.103288	0.141784	0.72849	0.466314	0.53193	FALSE	not DE
CTSW|1521	52.8456	0.12716	0.175886	0.722969	0.469699	0.534788	FALSE	not DE
TMEM156|80008	7.60744	0.121657	0.168738	0.72098	0.470922	0.535179	FALSE	not DE
RASA3|22821	383.696	0.0612166	0.0882122	0.69397	0.487701	0.553213	FALSE	not DE
CSF1|1435	408.971	0.0654468	0.0957649	0.683411	0.494347	0.559708	FALSE	not DE
CD96|10225	57.3036	-0.0854512	0.130457	-0.655013	0.512459	0.579136	FALSE	not DE
KLRB1|3820	42.4819	0.108135	0.165684	0.652658	0.513977	0.579774	FALSE	not DE
CD79A|973	47.4406	-0.178632	0.277781	-0.643067	0.52018	0.585685	FALSE	not DE
KLRK1|22914	33.786	0.0852984	0.134027	0.636427	0.524498	0.588988	FALSE	not DE
HGF|3082	77.0329	-0.113045	0.177862	-0.635578	0.525052	0.588988	FALSE	not DE
ATHL1|80162	573.493	0.150187	0.241646	0.621516	0.53426	0.598214	FALSE	not DE
CFI|3426	288.248	0.0955134	0.15409	0.619856	0.535353	0.598335	FALSE	not DE
GPR18|2841	6.80301	0.0935242	0.161811	0.577982	0.563276	0.628389	FALSE	not DE
IL4R|3566	1159.77	-0.0570715	0.100358	-0.568681	0.569573	0.63425	FALSE	not DE
MEF2C|4208	593.817	-0.0923445	0.170489	-0.541644	0.588064	0.653643	FALSE	not DE
NR4A3|8013	790.639	0.155489	0.288604	0.538764	0.59005	0.654654	FALSE	not DE
CD34|947	898.9	0.0668678	0.124851	0.535583	0.592247	0.655895	FALSE	not DE
SERPING1|710	5222.88	-0.0576475	0.11359	-0.507506	0.6118	0.676317	FALSE	not DE
HCK|3055	140.573	0.0418017	0.0844722	0.494858	0.620701	0.684911	FALSE	not DE
TLR9|54106	15.8611	-0.0659028	0.133772	-0.49265	0.62226	0.685388	FALSE	not DE
CRTAM|56253	9.12192	0.0749767	0.156596	0.478792	0.632087	0.693698	FALSE	not DE
HABP4|22927	454.359	-0.0553524	0.115526	-0.479132	0.631845	0.693698	FALSE	not DE
PDE3B|5140	768.08	0.104297	0.220702	0.472568	0.636521	0.697306	FALSE	not DE
IDO1|3620	84.7735	0.110151	0.243576	0.452226	0.651106	0.712001	FALSE	not DE
CX3CL1|6376	2415.31	-0.0520114	0.118879	-0.437516	0.661738	0.722328	FALSE	not DE
CCL5|6352	366.442	-0.0568357	0.131359	-0.432675	0.665251	0.724275	FALSE	not DE
CD40LG|959	11.4727	-0.0875454	0.202756	-0.431776	0.665904	0.724275	FALSE	not DE
CCR4|1233	10.63	0.101635	0.23941	0.424524	0.671184	0.727415	FALSE	not DE
PLEKHO2|80301	937.683	0.0401278	0.0943074	0.4255	0.670472	0.727415	FALSE	not DE
AIM2|9447	5.19241	0.0840981	0.208163	0.404	0.686212	0.742379	FALSE	not DE
TEK|7010	245.712	-0.0554974	0.140872	-0.393955	0.693615	0.749054	FALSE	not DE
SPN|6693	88.0396	0.0428778	0.109806	0.390487	0.696176	0.750488	FALSE	not DE
C1S|716	4891.16	0.0499064	0.129403	0.385666	0.699744	0.752999	FALSE	not DE
SH2D1A|4068	22.1026	0.0596053	0.158284	0.376571	0.706493	0.758918	FALSE	not DE
CCL14|6358	591.301	0.0647226	0.173823	0.372348	0.709634	0.760948	FALSE	not DE
CXCR5|643	10.9195	-0.0909148	0.249635	-0.36419	0.715716	0.766118	FALSE	not DE
XCL2|6846	6.19693	0.0739366	0.205667	0.359497	0.719223	0.76852	FALSE	not DE
SIT1|27240	17.6687	-0.0598682	0.169197	-0.353837	0.723461	0.77034	FALSE	not DE
ETS1|2113	1140.5	-0.0360821	0.101797	-0.35445	0.723002	0.77034	FALSE	not DE
IL15RA|3601	132.807	0.0428013	0.121639	0.35187	0.724936	0.770561	FALSE	not DE
CIITA|4261	138.899	0.0380348	0.115324	0.329808	0.741545	0.786654	FALSE	not DE
CLIC2|1193	129.549	0.0277893	0.0846388	0.328328	0.742664	0.786654	FALSE	not DE
CLEC4A|50856	24.8638	0.0324276	0.100558	0.322478	0.747091	0.789967	FALSE	not DE
CD180|4064	32.858	0.0458982	0.15067	0.304628	0.76065	0.802908	FALSE	not DE
TIMP1|7076	5700.6	0.0417153	0.139617	0.298784	0.765105	0.806211	FALSE	not DE
FOSB|2354	8049.84	0.104307	0.362251	0.287943	0.773391	0.813532	FALSE	not DE
ADCY1|107	307.865	0.0702465	0.251078	0.279779	0.779647	0.818697	FALSE	not DE
TCF7|6932	296.365	0.046135	0.184207	0.250452	0.802238	0.840967	FALSE	not DE
IRAK2|3656	139.431	-0.0308302	0.128538	-0.239853	0.810444	0.848107	FALSE	not DE
GRB7|2886	488.798	0.0452421	0.19334	0.234003	0.814983	0.851391	FALSE	not DE
CD48|962	140.908	-0.0292113	0.127009	-0.229994	0.818096	0.853177	FALSE	not DE
JAM2|58494	211.354	-0.0269049	0.118795	-0.226481	0.820827	0.85456	FALSE	not DE
ZMYM2|7750	1764.67	0.031231	0.142967	0.218449	0.82708	0.859597	FALSE	not DE
PLEKHF1|79156	475.32	0.0371093	0.182867	0.20293	0.839189	0.870695	FALSE	not DE
UBASH3A|53347	10.442	-0.0365702	0.188497	-0.19401	0.846168	0.87644	FALSE	not DE
F5|2153	753.482	0.0652804	0.371089	0.175916	0.86036	0.889624	FALSE	not DE
CD8A|925	138.989	0.0205625	0.133197	0.154377	0.877313	0.904078	FALSE	not DE
DOCK2|1794	134.296	-0.0185913	0.119184	-0.155988	0.876042	0.904078	FALSE	not DE
CD8B|926	46.2589	-0.0277399	0.198622	-0.139662	0.888927	0.914497	FALSE	not DE
RUNX3|864	126.331	0.0183516	0.139544	0.131511	0.895371	0.918882	FALSE	not DE
IL1B|3553	56.5643	0.0320537	0.248029	0.129234	0.897173	0.918882	FALSE	not DE
BST1|683	36.3559	0.0176316	0.13717	0.128538	0.897723	0.918882	FALSE	not DE
ICAM4|3386	12.6328	0.0291001	0.231926	0.125471	0.900151	0.919818	FALSE	not DE
CD1D|912	33.1035	0.0124933	0.117112	0.106678	0.915044	0.931905	FALSE	not DE
SLC2A6|11182	44.6698	-0.0163034	0.152339	-0.10702	0.914773	0.931905	FALSE	not DE
TPO|7173	5.44213	-0.0408537	0.408117	-0.100103	0.920263	0.935652	FALSE	not DE
FCN1|2219	39.2203	-0.0234616	0.252518	-0.0929105	0.925975	0.939887	FALSE	not DE
CLEC10A|10462	74.4188	-0.00844503	0.157032	-0.0537791	0.957111	0.969873	FALSE	not DE
NR4A1|3164	17467.9	-0.0131779	0.264865	-0.0497534	0.960319	0.971504	FALSE	not DE
ADA|100	55.2913	-0.00521155	0.112896	-0.0461625	0.963181	0.972781	FALSE	not DE
TRAT1|50852	8.59092	0.00869167	0.199881	0.0434843	0.965316	0.97332	FALSE	not DE
ITGAM|3684	102.44	0.00457039	0.121056	0.0377542	0.969884	0.974693	FALSE	not DE
PSMB10|5699	1045.48	0.00498457	0.12713	0.0392086	0.968724	0.974693	FALSE	not DE
STAT3|6774	5889.58	-0.00270186	0.112491	-0.0240185	0.980838	0.984075	FALSE	not DE
TNFSF8|944	13.5612	0.00249988	0.158743	0.0157479	0.987435	0.989062	FALSE	not DE
IFNG|3458	2.22847	-2.0006e-05	0.380585	-5.25664e-05	0.999958	0.999958	FALSE	not DE

## Sheet: DESeq_PRAD_CL7_normal
Gene	baseMean	log2FoldChange	lfcSE	stat	pvalue	padj	threshold	Expression vs Norm
BEND5|79656	93.1539	-1.2463	0.127206	-9.79754	1.15362e-22	7.01403e-20	TRUE	downregulated
CLU|1191	41678.6	-3.01252	0.343365	-8.77352	1.7317e-18	5.26437e-16	TRUE	downregulated
CTF1|1489	280.128	-1.28453	0.155521	-8.25951	1.46268e-16	2.96436e-14	TRUE	downregulated
FLT3LG|2323	113.816	-0.860751	0.105417	-8.16516	3.21001e-16	4.87922e-14	FALSE	minimally downregulated
NAALADL1|10004	94.3459	-1.11259	0.142829	-7.78967	6.71838e-15	8.16954e-13	TRUE	downregulated
C1orf54|79630	130.295	-1.23367	0.162631	-7.58571	3.30676e-14	3.35085e-12	TRUE	downregulated
KCNMB1|3779	1675.77	-1.44695	0.191779	-7.54489	4.52685e-14	3.93189e-12	TRUE	downregulated
ANGPT1|284	805.932	-1.14145	0.153159	-7.45275	9.14158e-14	6.17564e-12	TRUE	downregulated
ST6GALNAC4|27090	443.26	-2.18067	0.292193	-7.46313	8.44936e-14	6.17564e-12	TRUE	downregulated
TIMP1|7076	4745.01	-1.0747	0.14534	-7.39435	1.42098e-13	8.63954e-12	TRUE	downregulated
ASB2|51676	649.297	-1.36594	0.18601	-7.34337	2.08287e-13	1.15126e-11	TRUE	downregulated
APOBEC3G|60489	526.624	-2.10016	0.293299	-7.16047	8.0401e-13	4.07365e-11	TRUE	downregulated
CD40|958	451.022	-1.05116	0.148271	-7.08944	1.34656e-12	6.29778e-11	TRUE	downregulated
FBXO17|115290	392.748	-1.04456	0.147934	-7.06099	1.65317e-12	7.17947e-11	TRUE	downregulated
FBXO2|26232	293.651	-1.41151	0.201029	-7.02142	2.19623e-12	8.90206e-11	TRUE	downregulated
PYCARD|29108	235.041	-1.00938	0.145489	-6.93782	3.982e-12	1.51316e-10	TRUE	downregulated
TNFSF12|8742	888.252	-0.938902	0.136076	-6.89982	5.20668e-12	1.86215e-10	FALSE	minimally downregulated
ARHGAP22|58504	80.3015	-1.20476	0.176101	-6.84128	7.84863e-12	2.65109e-10	TRUE	downregulated
PLA2G4A|5321	823.471	-2.43195	0.359551	-6.76384	1.34379e-11	4.08791e-10	TRUE	downregulated
CAV1|857	3692.44	-1.18299	0.174902	-6.76374	1.34471e-11	4.08791e-10	TRUE	downregulated
LILRB4|11006	70.183	0.94291	0.141151	6.68013	2.38735e-11	6.91194e-10	FALSE	minimally upregulated
ITGAX|3687	105.09	0.908101	0.136716	6.64225	3.08927e-11	8.53761e-10	FALSE	minimally upregulated
GNG11|2791	652.173	-1.3538	0.205114	-6.60024	4.10485e-11	1.08511e-09	TRUE	downregulated
P2RX1|5023	315.068	-1.91781	0.292934	-6.5469	5.87437e-11	1.48817e-09	TRUE	downregulated
CYBA|1535	766.149	-1.41224	0.216816	-6.51353	7.34041e-11	1.78519e-09	TRUE	downregulated
HABP4|22927	403.349	-0.860746	0.132555	-6.49352	8.38526e-11	1.96086e-09	FALSE	minimally downregulated
RASGRP2|10235	191.055	-1.09583	0.170111	-6.44182	1.18048e-10	2.65826e-09	TRUE	downregulated
S100B|6285	95.305	-1.79857	0.2842	-6.32852	2.47529e-10	5.37492e-09	TRUE	downregulated
CNTFR|1271	133.038	-1.41784	0.226703	-6.25415	3.99689e-10	8.37969e-09	TRUE	downregulated
CD68|968	614.299	0.718822	0.120859	5.94761	2.72093e-09	5.51441e-08	FALSE	minimally upregulated
TUBA4A|7277	1267.33	-1.07745	0.181496	-5.93651	2.91158e-09	5.71045e-08	TRUE	downregulated
FES|2242	375.106	-0.849324	0.143389	-5.92322	3.15694e-09	5.99819e-08	FALSE	minimally downregulated
FN1|2335	30439.8	-2.35732	0.399963	-5.89384	3.77334e-09	6.74762e-08	TRUE	downregulated
PLEKHG3|26030	938.161	-0.913289	0.154864	-5.89735	3.69382e-09	6.74762e-08	FALSE	minimally downregulated
SPAG4|6676	37.3992	-1.67009	0.284804	-5.86401	4.51819e-09	7.84874e-08	TRUE	downregulated
CCL22|6367	40.3676	1.20697	0.20611	5.85598	4.74217e-09	7.96435e-08	TRUE	upregulated
IFITM3|10410	4817.34	-0.738665	0.126217	-5.85235	4.84673e-09	7.96435e-08	FALSE	minimally downregulated
CCND2|894	2067	-1.23511	0.212722	-5.80624	6.38923e-09	1.00622e-07	TRUE	downregulated
ATP1B1|481	2606.07	-1.21577	0.209452	-5.80454	6.45437e-09	1.00622e-07	TRUE	downregulated
MMP9|4318	154.348	1.92661	0.338805	5.68648	1.29682e-08	1.97117e-07	TRUE	upregulated
GBP2|2634	1546.97	-0.508255	0.0895975	-5.67265	1.40609e-08	2.08513e-07	FALSE	minimally downregulated
FPR3|2359	98.5502	0.886368	0.1565	5.6637	1.48143e-08	2.14455e-07	FALSE	minimally upregulated
ITGA5|3678	3302.81	-1.26922	0.224892	-5.64371	1.66425e-08	2.35317e-07	TRUE	downregulated
GDF5|8200	30.0817	-1.40358	0.249853	-5.61762	1.93603e-08	2.67524e-07	TRUE	downregulated
LTC4S|4056	31.7702	-1.27477	0.22895	-5.5679	2.57824e-08	3.48349e-07	TRUE	downregulated
IL17B|27190	11.9912	-1.40824	0.253587	-5.55328	2.80357e-08	3.70559e-07	TRUE	downregulated
CD200|4345	300.685	-0.864507	0.156531	-5.52291	3.33439e-08	4.25741e-07	FALSE	minimally downregulated
SKAP1|8631	87.1684	-1.96094	0.355147	-5.5215	3.36111e-08	4.25741e-07	TRUE	downregulated
SIGLEC1|6614	47.5421	1.02891	0.188905	5.44672	5.1306e-08	6.36614e-07	TRUE	upregulated
CD4|920	416.831	0.483906	0.0891899	5.42557	5.77703e-08	7.02487e-07	FALSE	minimally upregulated
FGFR2|2263	1661.35	-0.928404	0.172247	-5.38996	7.04746e-08	8.40167e-07	FALSE	minimally downregulated
AGER|177	36.094	-1.4029	0.260494	-5.38554	7.22267e-08	8.44497e-07	TRUE	downregulated
PSMB10|5699	922.957	-0.781206	0.145986	-5.35123	8.73567e-08	1.00213e-06	FALSE	minimally downregulated
PDE1B|5153	36.8088	-0.966206	0.18091	-5.34082	9.25281e-08	1.0418e-06	FALSE	minimally downregulated
RASSF4|83937	395.756	-1.29172	0.242195	-5.33341	9.63873e-08	1.06552e-06	TRUE	downregulated
ATHL1|80162	430.59	-1.57857	0.297871	-5.29949	1.16129e-07	1.26083e-06	TRUE	downregulated
CXCL13|10563	235.589	-2.36124	0.450771	-5.23822	1.62133e-07	1.70042e-06	TRUE	downregulated
DOCK4|9732	526.117	0.997442	0.190419	5.23813	1.62211e-07	1.70042e-06	FALSE	minimally upregulated
ADA|100	49.3768	-0.747203	0.143382	-5.21126	1.87559e-07	1.93281e-06	FALSE	minimally downregulated
TSLP|85480	140.198	-1.15414	0.221706	-5.20572	1.93241e-07	1.95817e-06	TRUE	downregulated
RHOB|388	15411.9	-0.964262	0.185727	-5.19182	2.0825e-07	2.07567e-06	FALSE	minimally downregulated
SPN|6693	107.46	0.636935	0.123447	5.15958	2.47509e-07	2.42718e-06	FALSE	minimally upregulated
LAG3|3902	75.6484	-1.12385	0.218201	-5.1505	2.59796e-07	2.50724e-06	TRUE	downregulated
STAT5A|6776	725.647	-0.66472	0.129514	-5.13243	2.86024e-07	2.71723e-06	FALSE	minimally downregulated
PDGFC|56034	896.142	-0.559282	0.109548	-5.10536	3.30157e-07	3.08824e-06	FALSE	minimally downregulated
EHD2|30846	2791.96	-0.790766	0.155117	-5.09786	3.43508e-07	3.16443e-06	FALSE	minimally downregulated
NT5E|4907	497.911	-0.673108	0.132433	-5.08264	3.72216e-07	3.37772e-06	FALSE	minimally downregulated
LILRB3|11025	19.968	0.884684	0.175141	5.05127	4.38877e-07	3.92407e-06	FALSE	minimally upregulated
CR1|1378	29.1518	1.12532	0.223464	5.0358	4.75851e-07	4.19301e-06	TRUE	upregulated
ITGB2|3689	626.527	0.588827	0.11805	4.98796	6.10193e-07	5.29997e-06	FALSE	minimally upregulated
PIK3R5|23533	61.7179	0.672972	0.135003	4.98488	6.20018e-07	5.30945e-06	FALSE	minimally upregulated
F2RL2|2151	16.5779	1.67212	0.339425	4.92634	8.37859e-07	7.07526e-06	TRUE	upregulated
CCR1|1230	62.3768	0.761348	0.154797	4.91836	8.72706e-07	7.17034e-06	FALSE	minimally upregulated
IGSF6|10261	47.3789	0.755054	0.153488	4.91929	8.68587e-07	7.17034e-06	FALSE	minimally upregulated
GAL3ST4|79690	135.991	-0.504172	0.102602	-4.91387	8.92939e-07	7.23876e-06	FALSE	minimally downregulated
PLEKHF1|79156	399.835	-1.00763	0.205526	-4.90269	9.45335e-07	7.56268e-06	TRUE	downregulated
VAV3|10451	285.504	-1.08598	0.224484	-4.83765	1.3138e-06	1.03739e-05	TRUE	downregulated
JAM3|83700	1845.3	-0.803512	0.166645	-4.82169	1.42345e-06	1.10956e-05	FALSE	minimally downregulated
ITGA4|3676	177.731	0.818451	0.170406	4.80293	1.56357e-06	1.20335e-05	FALSE	minimally upregulated
PLAU|5328	369.209	-0.730835	0.153353	-4.76572	1.8818e-06	1.43017e-05	FALSE	minimally downregulated
NCF2|4688	88.004	0.711966	0.150523	4.72996	2.24564e-06	1.68562e-05	FALSE	minimally upregulated
DOCK2|1794	169.55	0.673869	0.143163	4.707	2.51384e-06	1.86392e-05	FALSE	minimally upregulated
CCR5|1234	79.2335	0.640278	0.136425	4.69324	2.68911e-06	1.96985e-05	FALSE	minimally upregulated
TBXA2R|6915	50.0258	-0.722396	0.156557	-4.61427	3.9448e-06	2.82964e-05	FALSE	minimally downregulated
CXCL5|6374	51.6846	1.82573	0.395721	4.61369	3.95592e-06	2.82964e-05	TRUE	upregulated
IFI27|3429	301.998	-0.698129	0.151532	-4.60715	4.0823e-06	2.85292e-05	FALSE	minimally downregulated
C1orf175|374977	78.8138	-1.25537	0.272438	-4.60789	4.06782e-06	2.85292e-05	TRUE	downregulated
UBA7|7318	884.808	-0.568844	0.125106	-4.5469	5.44418e-06	3.76143e-05	FALSE	minimally downregulated
TRPC6|7225	112.639	-0.976605	0.214937	-4.54367	5.52824e-06	3.7766e-05	FALSE	minimally downregulated
FYB|2533	205.142	0.520876	0.114901	4.53326	5.80793e-06	3.92358e-05	FALSE	minimally upregulated
SLAMF8|56833	90.3706	0.614473	0.135622	4.53078	5.87677e-06	3.92646e-05	FALSE	minimally upregulated
PLEK|5341	151.87	0.717333	0.158614	4.5225	6.11134e-06	4.0388e-05	FALSE	minimally upregulated
LIME1|54923	77.5843	-0.890396	0.198584	-4.48374	7.33475e-06	4.79519e-05	FALSE	minimally downregulated
C10orf54|64115	972.33	-0.551259	0.123801	-4.45278	8.47639e-06	5.4826e-05	FALSE	minimally downregulated
TLR2|7097	300.563	-1.36964	0.308365	-4.44162	8.92835e-06	5.71414e-05	TRUE	downregulated
ITGA3|3675	2355.07	-0.584067	0.132674	-4.40228	1.07121e-05	6.78431e-05	FALSE	minimally downregulated
TNFRSF25|8718	34.7677	-0.987299	0.227326	-4.3431	1.40484e-05	8.80561e-05	FALSE	minimally downregulated
IL10RA|3587	227.965	0.529237	0.121999	4.33804	1.43757e-05	8.91878e-05	FALSE	minimally upregulated
SLC16A3|9123	329.985	-0.774349	0.179172	-4.32182	1.54747e-05	9.50318e-05	FALSE	minimally downregulated
KLHL13|90293	290.138	-0.595318	0.137817	-4.31961	1.56302e-05	9.50318e-05	FALSE	minimally downregulated
DEFB1|1672	141.787	-1.39787	0.324168	-4.31217	1.61661e-05	9.73167e-05	TRUE	downregulated
PRKCB|5579	556.69	-0.805182	0.187857	-4.28615	1.81799e-05	0.000108366	FALSE	minimally downregulated
CD28|940	36.5192	0.972385	0.228743	4.25099	2.12824e-05	0.000125628	FALSE	minimally upregulated
MAP3K14|9020	470.862	-0.592391	0.139692	-4.24068	2.2284e-05	0.000130276	FALSE	minimally downregulated
ZBTB10|65986	1490.57	0.8162	0.193492	4.21826	2.46191e-05	0.000142556	FALSE	minimally upregulated
IL1RL1|9173	43.3795	-1.67954	0.400591	-4.19266	2.757e-05	0.000158137	TRUE	downregulated
HLA-A|3105	12218.3	-0.507837	0.121211	-4.18967	2.79355e-05	0.000158736	FALSE	minimally downregulated
IFITM2|10581	1543.19	-0.553497	0.132222	-4.18612	2.83761e-05	0.000159747	FALSE	minimally downregulated
CYBB|1536	431.998	0.710277	0.169966	4.17894	2.92872e-05	0.000163363	FALSE	minimally upregulated
IL2RA|3559	10.3988	0.916079	0.219836	4.16711	3.08487e-05	0.000170509	FALSE	minimally upregulated
ASGR1|432	8.8618	-0.894424	0.215359	-4.15318	3.27881e-05	0.000179596	FALSE	minimally downregulated
IFITM1|8519	1361.15	-0.597239	0.144278	-4.1395	3.48064e-05	0.000188949	FALSE	minimally downregulated
NCAM1|4684	627.77	-0.927347	0.22451	-4.13053	3.61926e-05	0.000194735	FALSE	minimally downregulated
L1CAM|3897	170.232	-1.30979	0.317764	-4.12189	3.7577e-05	0.000200411	TRUE	downregulated
CSF2RB|1439	119.753	0.718672	0.175188	4.1023	4.09069e-05	0.000212897	FALSE	minimally upregulated
TLR8|51311	26.9784	0.886844	0.216185	4.10225	4.09159e-05	0.000212897	FALSE	minimally upregulated
IL15RA|3601	119.406	-0.602775	0.146948	-4.10195	4.09687e-05	0.000212897	FALSE	minimally downregulated
CYP27A1|1593	2283.62	-0.983589	0.240252	-4.094	4.24003e-05	0.000218469	FALSE	minimally downregulated
DOCK10|55619	134.733	0.547727	0.135042	4.05598	4.99241e-05	0.000252949	FALSE	minimally upregulated
TLR7|51284	65.6418	0.646403	0.159368	4.05604	4.99114e-05	0.000252949	FALSE	minimally upregulated
ICAM2|3384	161.391	-0.493299	0.12189	-4.04708	5.18609e-05	0.000258454	FALSE	minimally downregulated
ADCY1|107	461.303	1.25033	0.308816	4.04879	5.14837e-05	0.000258454	TRUE	upregulated
VCL|7414	7773.36	-0.645506	0.160787	-4.01466	5.95324e-05	0.000294274	FALSE	minimally downregulated
IL4R|3566	1124.28	-0.383397	0.0956724	-4.00739	6.13922e-05	0.00030102	FALSE	minimally downregulated
ADCY7|113	188.045	0.384452	0.0961551	3.99825	6.38135e-05	0.000310389	FALSE	minimally upregulated
F10|2159	222.583	-0.748659	0.187638	-3.9899	6.61004e-05	0.000316449	FALSE	minimally downregulated
FGF7|2252	378.095	-0.692306	0.173457	-3.99123	6.57301e-05	0.000316449	FALSE	minimally downregulated
CASP1|834	198.159	-0.511025	0.12858	-3.97438	7.0563e-05	0.000335174	FALSE	minimally downregulated
INHBA|3624	50.7721	0.994817	0.250793	3.96669	7.28774e-05	0.000343484	FALSE	minimally upregulated
CCL21|6366	282.134	-0.887245	0.225361	-3.937	8.25076e-05	0.000385882	FALSE	minimally downregulated
CCR10|2826	10.6501	-0.936169	0.238065	-3.93241	8.4097e-05	0.000390313	FALSE	minimally downregulated
MRVI1|10335	2340.12	-0.629352	0.160303	-3.92602	8.63616e-05	0.000397787	FALSE	minimally downregulated
IL27RA|9466	210.608	-0.600911	0.153738	-3.90868	9.28037e-05	0.000424245	FALSE	minimally downregulated
FGFR1|2260	2324.34	-0.568474	0.145817	-3.89855	9.67695e-05	0.000439074	FALSE	minimally downregulated
LILRB2|10288	41.3857	0.602704	0.154696	3.89605	9.77726e-05	0.000440339	FALSE	minimally upregulated
GBP1|2633	612.468	-0.405741	0.104316	-3.88953	0.000100439	0.000449021	FALSE	minimally downregulated
CEBPB|1051	921.611	-0.733447	0.18905	-3.87965	0.000104608	0.000464248	FALSE	minimally downregulated
KCNA3|3738	14.6885	0.74222	0.191598	3.87383	0.000107137	0.000472022	FALSE	minimally upregulated
IL7R|3575	90.4527	0.950486	0.246606	3.85427	0.000116077	0.000507734	FALSE	minimally upregulated
AR|367	989.267	0.844757	0.221281	3.81757	0.00013477	0.000585288	FALSE	minimally upregulated
SERPING1|710	4965.66	-0.474501	0.124581	-3.80876	0.000139666	0.000598008	FALSE	minimally downregulated
ACVRL1|94	502.719	-0.845827	0.221999	-3.81005	0.000138936	0.000598008	FALSE	minimally downregulated
NGFR|4804	679.915	-0.891645	0.235633	-3.78404	0.0001543	0.000656045	FALSE	minimally downregulated
ICAM1|3383	601.315	0.569899	0.150916	3.77626	0.000159202	0.000672188	FALSE	minimally upregulated
DGKG|1608	74.4436	-0.860749	0.230422	-3.73554	0.000187314	0.000785426	FALSE	minimally downregulated
GBP5|115362	66.1734	0.7047	0.189381	3.72107	0.000198383	0.000826141	FALSE	minimally upregulated
HK3|3101	12.1833	0.973145	0.262038	3.71375	0.000204207	0.000844613	FALSE	minimally upregulated
TNFSF15|9966	84.0619	0.841048	0.226833	3.70778	0.000209083	0.000858936	FALSE	minimally upregulated
IRF8|3394	307.955	-0.904923	0.246076	-3.67742	0.000235606	0.000961398	FALSE	minimally downregulated
LRMP|4033	101.661	-0.88233	0.240733	-3.66518	0.000247168	0.000996149	FALSE	minimally downregulated
ADAMDEC1|27299	27.2726	1.21137	0.33053	3.66494	0.000247399	0.000996149	TRUE	upregulated
HLA-DMB|3109	786.089	0.940515	0.259451	3.62502	0.000288935	0.00115574	FALSE	minimally upregulated
PSMB8|5696	1057.1	-0.416684	0.115321	-3.61326	0.000302369	0.00120157	FALSE	minimally downregulated
C5AR1|728	116.7	0.660677	0.18336	3.60316	0.000314368	0.00124114	FALSE	minimally upregulated
SLC7A7|9056	96.2866	0.400933	0.111687	3.5898	0.000330926	0.00129809	FALSE	minimally upregulated
P2RY2|5029	56.7709	-0.893722	0.249617	-3.58037	0.000343108	0.00133724	FALSE	minimally downregulated
PIK3CG|5294	56.5632	0.720243	0.201807	3.56896	0.000358399	0.00138794	FALSE	minimally upregulated
RIPK3|11035	60.5191	-0.706883	0.198343	-3.56395	0.000365322	0.0014058	FALSE	minimally downregulated
CAMK2A|815	24.3408	-1.22083	0.343144	-3.55779	0.000373986	0.00143008	TRUE	downregulated
KIAA0754|643314	257.338	0.772029	0.217472	3.55001	0.000385217	0.00146382	FALSE	minimally upregulated
ZFPM2|23414	44.1601	-0.8394	0.237988	-3.52707	0.000420188	0.0015868	FALSE	minimally downregulated
IKBKE|9641	157.548	-0.540669	0.153376	-3.52513	0.00042327	0.00158857	FALSE	minimally downregulated
XAF1|54739	330.827	-0.45614	0.129911	-3.51118	0.000446125	0.00166407	FALSE	minimally downregulated
PTAFR|5724	45.8604	0.511931	0.146057	3.50501	0.000456594	0.00169274	FALSE	minimally upregulated
TIGIT|201633	20.6171	0.659812	0.188769	3.49534	0.000473462	0.00174464	FALSE	minimally upregulated
VILL|50853	513.959	-0.713748	0.20537	-3.47543	0.000510038	0.00186809	FALSE	minimally downregulated
F2R|2149	614.714	0.750998	0.216607	3.46709	0.000526126	0.00191548	FALSE	minimally upregulated
FGF2|2247	439.07	-0.46531	0.13452	-3.45905	0.000542085	0.00196183	FALSE	minimally downregulated
IL15|3600	40.8643	-0.368469	0.10712	-3.43977	0.000582216	0.0020946	FALSE	minimally downregulated
ADCY5|111	622.818	-0.557668	0.162836	-3.42473	0.00061542	0.00220103	FALSE	minimally downregulated
IL33|90865	737.199	-0.44379	0.129751	-3.42031	0.000625506	0.00222402	FALSE	minimally downregulated
ITGAL|3683	168.305	0.47253	0.13861	3.40906	0.000651862	0.00229094	FALSE	minimally upregulated
PRKAR2A|5576	490.934	0.51391	0.150718	3.40975	0.000650227	0.00229094	FALSE	minimally upregulated
CHST15|51363	672.226	-0.402567	0.118199	-3.40584	0.000659598	0.0023048	FALSE	minimally downregulated
SLC8A1|6546	1305.82	-0.532402	0.15694	-3.39239	0.000692862	0.0024072	FALSE	minimally downregulated
CXCR2|3579	66.4926	-0.998881	0.295579	-3.37941	0.000726421	0.00250945	FALSE	minimally downregulated
PTPRC|5788	473.559	0.496798	0.147104	3.37718	0.00073234	0.00251561	FALSE	minimally upregulated
LILRB1|10859	48.3884	0.457341	0.135555	3.37384	0.000741263	0.00253195	FALSE	minimally upregulated
CD79B|974	64.2805	-0.556727	0.165483	-3.36426	0.000767501	0.00260693	FALSE	minimally downregulated
ATP1B2|482	160.283	-0.67524	0.201037	-3.35878	0.000782879	0.00264439	FALSE	minimally downregulated
ICAM4|3386	10.9169	-0.882764	0.263649	-3.34825	0.000813231	0.00273174	FALSE	minimally downregulated
EGR2|1959	531.186	0.879096	0.262848	3.3445	0.000824296	0.00275369	FALSE	minimally upregulated
NTRK1|4914	19.7715	-0.984253	0.295921	-3.32607	0.000880804	0.00292639	FALSE	minimally downregulated
RASGRP1|10125	40.9254	0.49438	0.149428	3.30848	0.000938037	0.0030996	FALSE	minimally upregulated
RAG1|5896	30.5161	-0.714526	0.216104	-3.3064	0.000945045	0.00310588	FALSE	minimally downregulated
TMEM173|340061	700.812	-0.506151	0.153209	-3.30367	0.00095428	0.00311937	FALSE	minimally downregulated
CCR4|1233	14.0267	0.908918	0.275388	3.3005	0.000965116	0.00312123	FALSE	minimally upregulated
SMAD3|4088	1394.1	-0.319513	0.0968024	-3.30067	0.000964544	0.00312123	FALSE	minimally downregulated
ANAPC1|64682	640.316	0.406985	0.123799	3.28746	0.00101097	0.00325221	FALSE	minimally upregulated
TNFRSF12A|51330	336.716	-0.677693	0.206631	-3.27973	0.00103906	0.00332501	FALSE	minimally downregulated
BCL2|596	1008.7	-0.632093	0.194906	-3.24307	0.00118251	0.00376422	FALSE	minimally downregulated
ITGAM|3684	120.062	0.464448	0.143425	3.23827	0.00120257	0.00380814	FALSE	minimally upregulated
IL21R|50615	14.7421	0.614789	0.19045	3.22808	0.00124622	0.00392593	FALSE	minimally upregulated
CD180|4064	39.1191	0.558031	0.174022	3.20666	0.00134285	0.00420851	FALSE	minimally upregulated
ITGB3|3690	277.17	-0.598488	0.187519	-3.19161	0.0014148	0.00441128	FALSE	minimally downregulated
RASGRP3|25780	77.3278	0.424406	0.133706	3.17418	0.00150263	0.00466121	FALSE	minimally upregulated
CD86|942	75.7922	0.388679	0.123136	3.1565	0.00159674	0.00492801	FALSE	minimally upregulated
ADCY3|109	796.088	-0.317255	0.100784	-3.14786	0.00164471	0.00505041	FALSE	minimally downregulated
VDR|7421	163.611	-0.809544	0.259554	-3.11898	0.00181478	0.00554464	FALSE	minimally downregulated
PDE3B|5140	979.498	0.842702	0.271312	3.10603	0.00189617	0.00576435	FALSE	minimally upregulated
TGFB1|7040	697.833	-0.466534	0.150308	-3.10385	0.00191019	0.0057781	FALSE	minimally downregulated
THBS1|7057	5352.13	0.711403	0.230838	3.08183	0.00205735	0.00619242	FALSE	minimally upregulated
PLA2G7|7941	719.234	0.994009	0.322814	3.0792	0.00207554	0.0062164	FALSE	minimally upregulated
LAT|27040	59.2735	-0.432137	0.14045	-3.07681	0.00209227	0.00623578	FALSE	minimally downregulated
TNFRSF1B|7133	460.236	0.264693	0.0868362	3.04819	0.00230227	0.00679503	FALSE	minimally upregulated
SOCS1|8651	64.574	-0.558104	0.183028	-3.04927	0.00229395	0.00679503	FALSE	minimally downregulated
F5|2153	1197.42	1.38911	0.456933	3.04007	0.00236527	0.00694726	TRUE	upregulated
GRB7|2886	430.847	-0.716987	0.236755	-3.0284	0.00245855	0.00718653	FALSE	minimally downregulated
CD3G|917	17.2724	0.546302	0.181229	3.01442	0.00257471	0.00749008	FALSE	minimally upregulated
NCOA2|10499	1088.56	0.568036	0.188697	3.0103	0.00260986	0.00755615	FALSE	minimally upregulated
MICB|4277	27.8551	-0.491719	0.163534	-3.00684	0.00263983	0.0076067	FALSE	minimally downregulated
EIF2AK2|5610	412.352	0.44222	0.147257	3.00305	0.0026729	0.00766567	FALSE	minimally upregulated
PLEKHO2|80301	888.399	-0.331341	0.110862	-2.98876	0.0028011	0.00799451	FALSE	minimally downregulated
FRK|2444	130.996	0.668613	0.223813	2.98737	0.00281386	0.00799451	FALSE	minimally upregulated
TLR6|10333	12.1372	0.495197	0.166196	2.97959	0.00288634	0.00816229	FALSE	minimally upregulated
HRH1|3269	146.783	-0.736061	0.248063	-2.96723	0.003005	0.00845851	FALSE	minimally downregulated
IRF4|3662	25.0583	0.636388	0.21474	2.96353	0.00304131	0.00852128	FALSE	minimally upregulated
IL18|3606	107.14	-0.621668	0.210416	-2.95447	0.00313207	0.00873532	FALSE	minimally downregulated
REL|5966	103.889	0.51463	0.174939	2.94176	0.00326348	0.00906026	FALSE	minimally upregulated
FCGR2A|2212	243.298	0.342469	0.116659	2.93563	0.00332867	0.00919923	FALSE	minimally upregulated
ST8SIA1|6489	268.238	-0.502082	0.171211	-2.93254	0.00336203	0.00924937	FALSE	minimally downregulated
DAPK2|23604	237.39	-0.764009	0.262959	-2.90543	0.00366753	0.0100444	FALSE	minimally downregulated
TNFRSF9|3604	3.18091	0.84349	0.290707	2.90151	0.00371369	0.0101252	FALSE	minimally upregulated
FCN1|2219	53.0182	0.863821	0.298228	2.89651	0.0037734	0.0101966	FALSE	minimally upregulated
PIK3CA|5290	438.541	0.31178	0.107625	2.8969	0.00376865	0.0101966	FALSE	minimally upregulated
PRKCQ|5588	39.03	-0.618748	0.213746	-2.89479	0.00379416	0.0102073	FALSE	minimally downregulated
PDE2A|5138	364.507	-0.436454	0.150956	-2.89126	0.00383697	0.010277	FALSE	minimally downregulated
GFI1|2672	22.2292	0.405916	0.141807	2.86246	0.00420369	0.0111609	FALSE	minimally upregulated
TCF7|6932	276.054	-0.40121	0.140147	-2.86278	0.0041994	0.0111609	FALSE	minimally downregulated
MRC2|9902	1805.51	-0.36857	0.128923	-2.85883	0.00425206	0.0111916	FALSE	minimally downregulated
FYN|2534	287.817	-0.296585	0.103723	-2.85941	0.00424432	0.0111916	FALSE	minimally downregulated
NPL|80896	94.199	-0.738473	0.259641	-2.84421	0.00445217	0.0116678	FALSE	minimally downregulated
FCER1A|2205	89.2048	-0.542019	0.190779	-2.84108	0.00449606	0.0117322	FALSE	minimally downregulated
CD226|10666	12.8259	0.460406	0.162917	2.82602	0.00471303	0.012201	FALSE	minimally upregulated
F13A1|2162	343.801	0.673414	0.238307	2.82583	0.00471583	0.012201	FALSE	minimally upregulated
TLR9|54106	15.1533	-0.463623	0.164149	-2.82441	0.00473681	0.0122033	FALSE	minimally downregulated
RAB33A|9363	5.55708	-0.58673	0.208226	-2.81776	0.00483599	0.0124063	FALSE	minimally downregulated
SLC2A6|11182	41.9307	-0.483865	0.172345	-2.80754	0.00499214	0.012753	FALSE	minimally downregulated
TNFRSF10D|8793	139.663	-0.560031	0.200672	-2.79077	0.00525821	0.0133765	FALSE	minimally downregulated
TNFSF13B|10673	19.1206	0.491539	0.177522	2.76889	0.00562476	0.0141316	FALSE	minimally upregulated
CHI3L2|1117	169.577	1.24401	0.449079	2.77013	0.00560335	0.0141316	TRUE	upregulated
STEAP4|79689	8458.65	0.787709	0.284458	2.76916	0.00562013	0.0141316	FALSE	minimally upregulated
NUP155|9631	441.371	0.369393	0.133729	2.76226	0.00574027	0.0143625	FALSE	minimally upregulated
ICOS|29851	10.23	0.744898	0.269832	2.76059	0.00576963	0.0143768	FALSE	minimally upregulated
C1QC|714	779.099	0.27616	0.100531	2.74701	0.00601415	0.0149249	FALSE	minimally upregulated
CFD|1675	746.534	-0.806107	0.295914	-2.72413	0.00644709	0.0159343	FALSE	minimally downregulated
LIF|3976	134.416	0.711381	0.261405	2.72137	0.0065012	0.016003	FALSE	minimally upregulated
IRAK3|11213	299.86	-0.336332	0.124761	-2.69581	0.00702185	0.0172149	FALSE	minimally downregulated
CD5|921	53.2799	0.474325	0.177052	2.67902	0.00738385	0.0180296	FALSE	minimally upregulated
CD6|923	59.9112	0.445021	0.166343	2.67531	0.00746595	0.0181445	FALSE	minimally upregulated
ETS1|2113	1282.3	0.267767	0.10013	2.67421	0.00749059	0.0181445	FALSE	minimally upregulated
PDE5A|8654	2879.85	-0.474826	0.177835	-2.67003	0.00758445	0.018299	FALSE	minimally downregulated
CCR2|729230	52.7929	0.512106	0.192054	2.66646	0.0076654	0.0184212	FALSE	minimally upregulated
CEP110|11064	367.951	-0.317507	0.120431	-2.63642	0.00837868	0.0200561	FALSE	minimally downregulated
CSF1R|1436	709.712	0.281267	0.106839	2.63262	0.00847299	0.0202023	FALSE	minimally upregulated
NLRP1|22861	261.738	-0.444514	0.168971	-2.63071	0.0085207	0.0202367	FALSE	minimally downregulated
CXCL9|4283	213.549	0.815789	0.311429	2.6195	0.00880579	0.0207516	FALSE	minimally upregulated
EFNA5|1946	356.228	-0.485745	0.185407	-2.61989	0.00879584	0.0207516	FALSE	minimally downregulated
TNFRSF18|8784	19.045	-0.681834	0.261696	-2.60545	0.00917549	0.0215394	FALSE	minimally downregulated
ITK|3702	46.0998	0.454812	0.175371	2.59342	0.00950257	0.0222214	FALSE	minimally upregulated
PSMB9|5698	310.826	-0.31119	0.120165	-2.58969	0.00960623	0.0223777	FALSE	minimally downregulated
HLA-F|3134	767.116	-0.309621	0.119713	-2.58637	0.00969928	0.0225082	FALSE	minimally downregulated
TEP1|7011	757.531	0.315726	0.122934	2.56826	0.0102212	0.0236292	FALSE	minimally upregulated
COL8A2|1296	452.665	-0.400739	0.156177	-2.56593	0.01029	0.0236529	FALSE	minimally downregulated
VPREB3|29802	8.56036	-0.73967	0.288339	-2.56528	0.0103092	0.0236529	FALSE	minimally downregulated
CXCL3|2921	33.2708	0.973036	0.379622	2.56317	0.0103721	0.0237076	FALSE	minimally upregulated
MAN1A1|4121	701.969	0.301922	0.118193	2.55448	0.0106348	0.0242171	FALSE	minimally upregulated
IFIT2|3433	233.324	-0.384889	0.152355	-2.52626	0.0115283	0.0260566	FALSE	minimally downregulated
JMJD1C|221037	1645.07	0.314518	0.124487	2.52651	0.0115201	0.0260566	FALSE	minimally upregulated
IL10|3586	6.07561	0.590423	0.237306	2.48802	0.0128456	0.0289263	FALSE	minimally upregulated
C1QB|713	836.975	0.260282	0.105954	2.45656	0.0140274	0.031471	FALSE	minimally upregulated
HLA-DPB1|3115	2093.7	-0.219458	0.0894873	-2.4524	0.0141908	0.0316044	FALSE	minimally downregulated
PDPK1|5170	1696.79	0.360845	0.147108	2.45292	0.0141703	0.0316044	FALSE	minimally upregulated
TNFAIP3|7128	1090.3	0.376874	0.154086	2.44586	0.0144507	0.0320658	FALSE	minimally upregulated
KIT|3815	410.189	-0.532074	0.218624	-2.43373	0.0149439	0.0330397	FALSE	minimally downregulated
NCF4|4689	65.9449	-0.317094	0.130388	-2.43192	0.0150189	0.0330851	FALSE	minimally downregulated
VCAM1|7412	310.936	0.43278	0.178376	2.42622	0.0152569	0.0334882	FALSE	minimally upregulated
SIK1|150094	4693.12	-0.735899	0.303478	-2.42489	0.0153132	0.0334908	FALSE	minimally downregulated
ITGB7|3695	97.686	-0.437513	0.180766	-2.42033	0.0155065	0.0337919	FALSE	minimally downregulated
FCER1G|2207	132.737	0.25329	0.104854	2.41565	0.0157072	0.034107	FALSE	minimally upregulated
MRC1|4360	159.296	0.516116	0.21403	2.41142	0.0158907	0.0343828	FALSE	minimally upregulated
CX3CL1|6376	2372.63	-0.30487	0.126637	-2.40744	0.016065	0.0346365	FALSE	minimally downregulated
IL1B|3553	72.1353	0.743006	0.309585	2.4	0.0163949	0.0352229	FALSE	minimally upregulated
ADAM28|10863	173.779	-0.618841	0.258298	-2.39584	0.0165824	0.0355003	FALSE	minimally downregulated
HGF|3082	94.2504	0.474141	0.19994	2.37142	0.0177201	0.0378029	FALSE	minimally upregulated
CSF3R|1441	79.1372	0.379593	0.160843	2.36003	0.0182735	0.0387118	FALSE	minimally upregulated
A2M|2	15676.7	0.428193	0.1814	2.36049	0.0182508	0.0387118	FALSE	minimally upregulated
GZMM|3004	16.8306	-0.441079	0.187671	-2.35028	0.0187594	0.0396032	FALSE	minimally downregulated
GUCY1A3|2982	3498.85	0.58951	0.251796	2.34122	0.019221	0.0404372	FALSE	minimally upregulated
CLEC7A|64581	51.4705	0.331616	0.143906	2.30439	0.0212007	0.0444483	FALSE	minimally upregulated
P2RY12|64805	24.9935	-0.403014	0.175053	-2.30225	0.0213213	0.0445476	FALSE	minimally downregulated
CD244|51744	13.3865	-0.338086	0.147023	-2.29955	0.021474	0.0446461	FALSE	minimally downregulated
PTPRCAP|5790	100.595	-0.356764	0.155195	-2.29882	0.0215153	0.0446461	FALSE	minimally downregulated
MNDA|4332	84.3871	0.394506	0.17221	2.29085	0.0219722	0.0454391	FALSE	minimally upregulated
FAP|2191	55.5757	0.65299	0.289221	2.25775	0.023961	0.049384	FALSE	minimally upregulated
RNASE6|6039	155.024	-0.279555	0.124792	-2.24017	0.0250798	0.0512924	FALSE	not DE
ISG20|3669	261.819	-0.550958	0.246046	-2.23924	0.02514	0.0512924	FALSE	not DE
RAP1GAP2|23108	864.566	0.52468	0.234304	2.23931	0.0251357	0.0512924	FALSE	not DE
CCR6|1235	35.8598	0.341173	0.152715	2.23405	0.02548	0.0518121	FALSE	not DE
TLR1|7096	96.9098	0.329944	0.148136	2.2273	0.0259272	0.0525457	FALSE	not DE
CTSS|1520	908.404	0.257621	0.115979	2.22128	0.0263323	0.0526372	FALSE	not DE
HCST|10870	55.3686	-0.262038	0.11796	-2.22141	0.0263232	0.0526372	FALSE	not DE
P2RY10|27334	15.7775	0.462841	0.20843	2.2206	0.026378	0.0526372	FALSE	not DE
SPARC|6678	11762.7	-0.363775	0.163848	-2.2202	0.0264052	0.0526372	FALSE	not DE
GHR|2690	1027.47	0.480012	0.215741	2.22494	0.0260853	0.0526372	FALSE	not DE
LCP2|3937	183.662	0.241663	0.109261	2.21181	0.0269801	0.0536076	FALSE	not DE
ASB5|140458	211.392	-0.78033	0.353145	-2.20966	0.0271287	0.0537272	FALSE	not DE
MAP3K8|1326	156.361	-0.629254	0.28567	-2.20273	0.0276137	0.0545102	FALSE	not DE
RUNX2|860	290.582	-0.40487	0.185493	-2.18268	0.0290596	0.0571788	FALSE	not DE
CD96|10225	66.5969	0.31902	0.146703	2.1746	0.0296601	0.058172	FALSE	not DE
LAMP3|27074	185.802	-0.391062	0.180425	-2.16744	0.0302012	0.0590429	FALSE	not DE
DLX1|1745	135.789	1.41829	0.657942	2.15565	0.0311108	0.0606263	FALSE	not DE
OSM|5008	19.8684	0.593957	0.276021	2.15186	0.0314085	0.0610108	FALSE	not DE
B2M|567	42218.3	-0.293816	0.136703	-2.1493	0.0316107	0.061208	FALSE	not DE
LST1|7940	61.7852	-0.27422	0.128903	-2.12733	0.0333926	0.064249	FALSE	not DE
FCGR2C|9103	22.9535	0.428986	0.201542	2.12852	0.0332937	0.064249	FALSE	not DE
CCL14|6358	548.937	-0.405196	0.191964	-2.11079	0.0347902	0.0665171	FALSE	not DE
ZFP36L2|678	5689.36	-0.239509	0.113424	-2.11162	0.0347189	0.0665171	FALSE	not DE
EOMES|8320	9.97521	0.454021	0.215344	2.10835	0.0350008	0.06671	FALSE	not DE
CARD9|64170	28.4016	-0.373327	0.17753	-2.10289	0.0354753	0.0674031	FALSE	not DE
TGFB2|7042	909.82	-0.369052	0.176671	-2.08892	0.0367148	0.0695408	FALSE	not DE
GADD45B|4616	2397.43	-0.583766	0.279958	-2.08519	0.0370519	0.0699613	FALSE	not DE
HLA-DOA|3111	536.211	-0.247635	0.119153	-2.07829	0.0376829	0.0709324	FALSE	not DE
KYNU|8942	20.6204	0.455274	0.220034	2.06911	0.038536	0.0723144	FALSE	not DE
TLR4|7099	354.324	0.319755	0.157537	2.02971	0.042386	0.0792944	FALSE	not DE
RASA3|22821	371.005	-0.202959	0.100382	-2.02187	0.0431896	0.0805499	FALSE	not DE
PDE6A|5145	14.9195	-0.576261	0.28544	-2.01885	0.0435027	0.0808857	FALSE	not DE
NLRP3|114548	61.0709	0.360628	0.179737	2.00642	0.0448116	0.0830655	FALSE	not DE
NLRC5|84166	256.979	0.229134	0.114496	2.00124	0.0453662	0.0838379	FALSE	not DE
CD74|972	19088.6	-0.226126	0.113488	-1.99251	0.0463149	0.0851705	FALSE	not DE
MET|4233	826.172	-0.352912	0.177162	-1.99203	0.0463675	0.0851705	FALSE	not DE
CXCL1|2919	199.77	0.634303	0.320455	1.97938	0.0477727	0.0874874	FALSE	not DE
GPR183|1880	183.86	0.344747	0.174372	1.97708	0.0480329	0.0876996	FALSE	not DE
RANBP2|5903	5240.21	0.360621	0.183578	1.9644	0.0494833	0.0900773	FALSE	not DE
CD274|29126	18.7675	-0.394049	0.201551	-1.95509	0.0505727	0.0917857	FALSE	not DE
MS4A6A|64231	287.598	0.232291	0.119543	1.94315	0.0519977	0.0940911	FALSE	not DE
PDGFRB|5159	1810.27	0.278446	0.143413	1.94157	0.0521891	0.0941572	FALSE	not DE
CCL4|6351	77.185	0.376474	0.195298	1.92769	0.053894	0.0969454	FALSE	not DE
TRAF1|7185	196.992	-0.199377	0.103643	-1.92369	0.054393	0.0975544	FALSE	not DE
CIITA|4261	152.967	0.278843	0.145538	1.91595	0.0553716	0.0990174	FALSE	not DE
CD22|933	60.0992	-0.476423	0.249121	-1.91241	0.0558231	0.0994843	FALSE	not DE
GNLY|10578	21.0936	-0.477036	0.249727	-1.91023	0.0561034	0.0994843	FALSE	not DE
PDE6G|5148	3.22215	0.406935	0.213047	1.91008	0.0561235	0.0994843	FALSE	not DE
JAM2|58494	208.319	-0.251626	0.131944	-1.90707	0.0565115	0.0998809	FALSE	not DE
BIRC3|330	432.854	0.239251	0.126724	1.88797	0.0590299	0.10403	FALSE	not DE
CD40LG|959	13.7473	0.423988	0.225103	1.88353	0.0596288	0.104754	FALSE	not DE
MT2A|4502	3677.5	-0.417448	0.221767	-1.88237	0.0597858	0.104754	FALSE	not DE
SH2B3|10019	388.352	0.158078	0.0841345	1.87887	0.0602618	0.105285	FALSE	not DE
CFP|5199	24.0978	0.306389	0.164551	1.86197	0.0626077	0.108921	FALSE	not DE
ITGA2|3673	1077.47	-0.354283	0.190341	-1.8613	0.0627012	0.108921	FALSE	not DE
IL12RB1|3594	16.9878	0.236853	0.127723	1.85443	0.0636779	0.110302	FALSE	not DE
KIF2A|3796	434.558	0.205777	0.111565	1.84446	0.0651164	0.112474	FALSE	not DE
PRKG1|5592	128.055	-0.368332	0.200347	-1.83847	0.0659933	0.113665	FALSE	not DE
CXCL2|2920	212.756	0.66978	0.370079	1.80983	0.0703224	0.12078	FALSE	not DE
FCGR2B|2213	53.3833	0.426021	0.235901	1.80593	0.0709288	0.121137	FALSE	not DE
P2RX7|5027	51.196	0.238072	0.131814	1.80612	0.0708993	0.121137	FALSE	not DE
MAP9|79884	907.14	0.277708	0.154367	1.79902	0.0720161	0.122649	FALSE	not DE
CFI|3426	269.55	-0.316	0.175839	-1.7971	0.0723203	0.122823	FALSE	not DE
FCGR1B|2210	19.8297	0.301175	0.170115	1.77042	0.0766574	0.129826	FALSE	not DE
GPR65|8477	32.9227	0.239164	0.136	1.75856	0.0786523	0.132458	FALSE	not DE
C13orf18|80183	42.6097	-0.266464	0.151456	-1.75935	0.0785185	0.132458	FALSE	not DE
EGFR|1956	1528.12	0.289059	0.164489	1.75731	0.0788645	0.132458	FALSE	not DE
RELB|5971	291.761	-0.253655	0.145093	-1.74823	0.0804249	0.134706	FALSE	not DE
TRAT1|50852	9.9196	0.397087	0.227843	1.74281	0.0813664	0.135909	FALSE	not DE
CCL5|6352	364.753	-0.262869	0.152205	-1.72707	0.0841553	0.140182	FALSE	not DE
GPR171|29909	17.4111	0.32419	0.189704	1.70893	0.0874644	0.145296	FALSE	not DE
SELPLG|6404	177.207	0.138638	0.0812911	1.70545	0.0881103	0.14597	FALSE	not DE
NKG7|4818	48.694	-0.258707	0.152045	-1.70152	0.0888449	0.146787	FALSE	not DE
TGFBR2|7048	2481.33	-0.201898	0.118938	-1.69751	0.0896003	0.147634	FALSE	not DE
SAMSN1|64092	65.2744	0.304269	0.183296	1.65998	0.0969182	0.15926	FALSE	not DE
FGR|2268	101.819	0.17382	0.105411	1.64898	0.0991524	0.162326	FALSE	not DE
CTLA4|1493	10.4344	0.394321	0.239247	1.64817	0.0993176	0.162326	FALSE	not DE
GGT5|2687	475.34	0.24939	0.151526	1.64585	0.099794	0.162667	FALSE	not DE
TERT|7015	0.73863	1.04962	0.63897	1.64267	0.100451	0.1633	FALSE	not DE
RARRES1|5918	881.736	-0.399242	0.243916	-1.6368	0.101673	0.164845	FALSE	not DE
FCGR3B|2215	32.8482	0.525221	0.322718	1.62749	0.103632	0.167576	FALSE	not DE
CAMK4|814	74.786	-0.403621	0.24864	-1.62332	0.104521	0.168565	FALSE	not DE
PDGFRA|5156	741.587	0.257283	0.159106	1.61705	0.105867	0.169929	FALSE	not DE
ADRB2|154	533.937	0.434566	0.268785	1.61678	0.105926	0.169929	FALSE	not DE
TNFSF8|944	15.1913	0.279021	0.173306	1.60999	0.107399	0.171838	FALSE	not DE
HLA-DPA1|3113	3142.61	-0.138785	0.0865665	-1.60321	0.108887	0.173762	FALSE	not DE
BCL2A1|597	23.8827	0.283147	0.177098	1.59881	0.109862	0.174859	FALSE	not DE
GZMH|2999	24.2428	-0.328674	0.206844	-1.589	0.112061	0.176744	FALSE	not DE
TLR3|7098	267.93	-0.199689	0.125721	-1.58834	0.112209	0.176744	FALSE	not DE
MASP1|5648	1805.12	-0.342046	0.214887	-1.59175	0.111441	0.176744	FALSE	not DE
ADCY6|112	1714.3	0.263034	0.165359	1.59068	0.111682	0.176744	FALSE	not DE
FOLH1|2346	8249.98	0.724567	0.457401	1.5841	0.113172	0.177799	FALSE	not DE
HLA-DQA1|3117	834.426	0.289397	0.186129	1.55482	0.119989	0.188004	FALSE	not DE
HIC1|3090	178.953	-0.252619	0.162605	-1.55358	0.120285	0.188004	FALSE	not DE
CD207|50489	92.7066	-0.364369	0.236339	-1.54172	0.123142	0.191975	FALSE	not DE
SLAMF1|6504	13.3616	0.282079	0.183275	1.5391	0.12378	0.192477	FALSE	not DE
PDCD1LG2|80380	28.2294	-0.253968	0.165309	-1.53632	0.124459	0.19278	FALSE	not DE
FCGR1A|2209	16.8232	0.291258	0.189657	1.53571	0.124609	0.19278	FALSE	not DE
CLEC4A|50856	24.5701	-0.176882	0.115677	-1.5291	0.12624	0.194806	FALSE	not DE
CCL11|6356	6.47282	0.429634	0.282279	1.52202	0.128005	0.19703	FALSE	not DE
ZBP1|81030	7.64127	0.270941	0.180163	1.50387	0.132615	0.203099	FALSE	not DE
SPOCK2|9806	559.511	-0.309792	0.205937	-1.5043	0.132503	0.203099	FALSE	not DE
UBR2|23304	902.88	0.18266	0.123382	1.48044	0.138757	0.211971	FALSE	not DE
SELL|6402	116.88	0.250232	0.1695	1.47629	0.139866	0.213129	FALSE	not DE
HCK|3055	149.223	0.144534	0.0980591	1.47395	0.140495	0.213552	FALSE	not DE
SIRPG|55423	13.943	0.261421	0.178407	1.46531	0.142836	0.21657	FALSE	not DE
CTSW|1521	49.2421	-0.280493	0.193373	-1.45053	0.146911	0.222194	FALSE	not DE
CXCR4|7852	811.45	0.236649	0.16353	1.44713	0.147861	0.223076	FALSE	not DE
CD37|951	151.503	0.186551	0.129192	1.44398	0.148744	0.2233	FALSE	not DE
SELP|6403	307.872	0.20826	0.144182	1.44442	0.14862	0.2233	FALSE	not DE
CARD11|84433	92.9827	-0.300391	0.2093	-1.43521	0.151227	0.226468	FALSE	not DE
AMICA1|120425	124.594	0.212114	0.148191	1.43136	0.152327	0.226956	FALSE	not DE
C3|718	3863.66	0.302628	0.211581	1.43032	0.152627	0.226956	FALSE	not DE
FCGR3A|2214	276.253	0.212652	0.148692	1.43016	0.152672	0.226956	FALSE	not DE
TLR5|7100	252.662	0.208403	0.14629	1.42459	0.154276	0.22878	FALSE	not DE
ETV3|2117	275.209	0.223792	0.157435	1.42149	0.155175	0.229553	FALSE	not DE
ATF3|467	4244.3	-0.481709	0.339858	-1.41738	0.156372	0.230762	FALSE	not DE
FPR1|2357	63.3884	0.290419	0.20559	1.41261	0.15777	0.232262	FALSE	not DE
NCF1|653361	34.663	0.212097	0.150944	1.40513	0.159981	0.234949	FALSE	not DE
PTGIR|5739	5.91637	0.29994	0.213964	1.40182	0.160968	0.235261	FALSE	not DE
MANEA|79694	471.007	0.21108	0.150491	1.40261	0.160734	0.235261	FALSE	not DE
HTR2B|3357	10.6359	-0.411435	0.293914	-1.39985	0.161559	0.235559	FALSE	not DE
CLEC10A|10462	82.7218	0.249246	0.178655	1.39512	0.162978	0.237059	FALSE	not DE
CXCR5|643	10.5982	-0.388083	0.278763	-1.39216	0.163874	0.237793	FALSE	not DE
PLCG2|5336	169.772	-0.173959	0.125832	-1.38246	0.166829	0.241505	FALSE	not DE
ZMYM2|7750	1906.66	0.209011	0.151452	1.38005	0.167572	0.242004	FALSE	not DE
CD2|914	110.374	0.203518	0.147826	1.37674	0.168592	0.242416	FALSE	not DE
NOD2|64127	37.2039	-0.216434	0.15723	-1.37654	0.168655	0.242416	FALSE	not DE
ESAM|90952	363.44	-0.174492	0.127319	-1.37051	0.170527	0.24453	FALSE	not DE
LILRA4|23547	6.7884	0.39396	0.2886	1.36507	0.17223	0.246343	FALSE	not DE
CLCF1|23529	86.1895	0.287026	0.210447	1.36389	0.172602	0.246343	FALSE	not DE
IL2RG|3561	203.96	0.250238	0.183668	1.36245	0.173056	0.246413	FALSE	not DE
IL18RAP|8807	7.14358	-0.313303	0.231778	-1.35173	0.17646	0.250672	FALSE	not DE
SYK|6850	429.457	-0.195431	0.144781	-1.34984	0.177067	0.250948	FALSE	not DE
UBASH3A|53347	11.7194	0.27128	0.202305	1.34095	0.179938	0.254424	FALSE	not DE
CSF1|1435	401.356	-0.126406	0.0962262	-1.31363	0.188971	0.265959	FALSE	not DE
HCLS1|3059	340.808	0.100705	0.0766418	1.31397	0.188857	0.265959	FALSE	not DE
JAK3|3718	120.373	0.157713	0.121009	1.30332	0.192467	0.270254	FALSE	not DE
BTK|695	54.3109	0.174341	0.134522	1.296	0.194975	0.273144	FALSE	not DE
TNFRSF6B|8771	33.1596	-0.234308	0.182237	-1.28573	0.198538	0.277497	FALSE	not DE
SH3KBP1|30011	342.483	-0.109835	0.0863906	-1.27138	0.203595	0.283912	FALSE	not DE
NR4A1|3164	16761.5	-0.382042	0.301263	-1.26814	0.20475	0.284869	FALSE	not DE
CXCR3|2833	20.1818	0.194718	0.154218	1.26261	0.20673	0.286314	FALSE	not DE
IFI44L|10964	189.944	-0.244997	0.194013	-1.26279	0.206666	0.286314	FALSE	not DE
PTGER2|5732	233.636	-0.251153	0.199329	-1.25999	0.207672	0.286964	FALSE	not DE
MEF2C|4208	606.054	-0.183968	0.147086	-1.25075	0.211025	0.290279	FALSE	not DE
CTSK|1513	544.211	-0.163425	0.130651	-1.25085	0.21099	0.290279	FALSE	not DE
SH2D1A|4068	23.9657	0.251867	0.201716	1.24862	0.211804	0.290693	FALSE	not DE
PVRIG|79037	33.9352	-0.148307	0.119181	-1.24438	0.21336	0.292168	FALSE	not DE
BTLA|151888	7.23009	0.265631	0.214675	1.23737	0.215951	0.295053	FALSE	not DE
CD69|969	144.798	0.254273	0.20622	1.23302	0.217568	0.296595	FALSE	not DE
HLA-DRA|3122	6720.77	-0.137836	0.112489	-1.22533	0.220451	0.299184	FALSE	not DE
LCK|3932	103.723	0.180241	0.147045	1.22575	0.220292	0.299184	FALSE	not DE
SAA1|6288	115.697	0.533458	0.436338	1.22258	0.221489	0.299923	FALSE	not DE
GPR18|2841	6.35875	-0.241209	0.200808	-1.20119	0.229679	0.310321	FALSE	not DE
PSTPIP1|9051	35.3169	-0.151261	0.126921	-1.19177	0.233352	0.314004	FALSE	not DE
GNG2|54331	282.905	-0.176126	0.147813	-1.19155	0.233437	0.314004	FALSE	not DE
PRR5L|79899	61.4401	-0.112931	0.0951621	-1.18672	0.235336	0.31586	FALSE	not DE
BST1|683	36.3486	-0.155895	0.134777	-1.15669	0.247399	0.331319	FALSE	not DE
FLT3|2322	12.3494	0.27774	0.243608	1.14011	0.25424	0.339732	FALSE	not DE
NPEPPS|9520	2323.83	0.146446	0.128826	1.13678	0.255632	0.340843	FALSE	not DE
CFB|629	3470.21	0.377465	0.333208	1.13282	0.25729	0.341555	FALSE	not DE
TEC|7006	44.6506	-0.251539	0.22183	-1.13392	0.256826	0.341555	FALSE	not DE
KLRB1|3820	40.293	-0.224909	0.199414	-1.12785	0.259384	0.343584	FALSE	not DE
IL2RB|3560	179.34	0.144142	0.129087	1.11662	0.264157	0.34914	FALSE	not DE
AQP9|366	41.9709	-0.337794	0.302876	-1.11529	0.264726	0.34914	FALSE	not DE
ADCY4|196883	131.124	-0.152588	0.137821	-1.10715	0.26823	0.35171	FALSE	not DE
NOS1|4842	66.4715	-0.363768	0.328304	-1.10802	0.267853	0.35171	FALSE	not DE
TPO|7173	6.6317	0.587865	0.531172	1.10673	0.26841	0.35171	FALSE	not DE
ZBTB32|27033	4.37215	-0.257697	0.234793	-1.09755	0.2724	0.354764	FALSE	not DE
EGR1|1958	15782.6	0.297597	0.270591	1.0998	0.271417	0.354764	FALSE	not DE
IL11|3589	6.47441	0.339735	0.309597	1.09734	0.272491	0.354764	FALSE	not DE
TNFRSF4|7293	16.9162	-0.227692	0.207788	-1.09579	0.273171	0.354888	FALSE	not DE
CSF3|1440	37.4351	-0.475582	0.438048	-1.08568	0.277619	0.359899	FALSE	not DE
S100A9|6280	220.977	0.296606	0.276576	1.07242	0.283531	0.366781	FALSE	not DE
C1QA|712	759.815	0.104845	0.101849	1.02941	0.303288	0.391506	FALSE	not DE
CD8B|926	46.0298	-0.21679	0.21154	-1.02482	0.305449	0.393182	FALSE	not DE
VTCN1|79679	235.743	-0.360342	0.351929	-1.02391	0.30588	0.393182	FALSE	not DE
CD27|939	47.2773	0.174798	0.172785	1.01166	0.311703	0.399821	FALSE	not DE
SRGN|5552	982.77	-0.123256	0.122652	-1.00492	0.314936	0.403118	FALSE	not DE
LY9|4063	24.18	0.162042	0.164459	0.985306	0.324474	0.414179	FALSE	not DE
IL3RA|3563	85.054	-0.114105	0.115918	-0.984358	0.324939	0.414179	FALSE	not DE
WSB1|26118	1311.71	-0.156578	0.160619	-0.974839	0.32964	0.419291	FALSE	not DE
SP140|11262	22.3867	0.132532	0.138002	0.960358	0.336875	0.426709	FALSE	not DE
CD34|947	884.84	-0.12242	0.127469	-0.960387	0.33686	0.426709	FALSE	not DE
CCR7|1236	61.2547	-0.243868	0.254415	-0.958544	0.337788	0.426976	FALSE	not DE
APBB1IP|54518	96.0765	0.126872	0.132724	0.955911	0.339117	0.427766	FALSE	not DE
P2RY1|5028	253.688	0.250815	0.262968	0.953787	0.340191	0.428233	FALSE	not DE
SEC24D|9871	1748.78	0.156022	0.16438	0.949157	0.342541	0.430299	FALSE	not DE
DPEP2|64174	20.7615	0.146297	0.15478	0.94519	0.344562	0.431946	FALSE	not DE
SAMD9L|219285	234.401	0.104851	0.112014	0.936052	0.349246	0.436917	FALSE	not DE
FASLG|356	6.27248	0.211069	0.229237	0.920743	0.357185	0.445931	FALSE	not DE
P2RY14|9934	17.9045	-0.168371	0.183306	-0.918523	0.358345	0.446463	FALSE	not DE
SIT1|27240	17.9365	-0.175053	0.193227	-0.905944	0.364966	0.453781	FALSE	not DE
DOCK5|80005	606.004	0.171203	0.189488	0.903502	0.36626	0.454461	FALSE	not DE
RUNX3|864	135.246	0.159146	0.176635	0.900987	0.367595	0.455189	FALSE	not DE
IL6ST|3572	1874.66	0.161428	0.180137	0.896144	0.370176	0.457453	FALSE	not DE
SELE|6401	927.121	0.317769	0.357154	0.889725	0.373613	0.460765	FALSE	not DE
C1S|716	4833.28	-0.123661	0.14109	-0.876466	0.380777	0.468648	FALSE	not DE
CXCR6|10663	57.0919	0.155146	0.179289	0.865339	0.386853	0.474207	FALSE	not DE
DENND5B|160518	235.928	-0.128716	0.148629	-0.866022	0.386478	0.474207	FALSE	not DE
LTB|4050	58.138	0.1918	0.223057	0.859871	0.38986	0.475974	FALSE	not DE
IL6|3569	98.2626	0.320572	0.372372	0.860893	0.389297	0.475974	FALSE	not DE
HLA-DRB1|3123	2370.89	-0.130157	0.152111	-0.855668	0.392181	0.477251	FALSE	not DE
ACAP1|9744	63.2754	-0.117868	0.137836	-0.855135	0.392476	0.477251	FALSE	not DE
CST7|8530	53.2544	-0.11975	0.141961	-0.843545	0.398924	0.484123	FALSE	not DE
TPSAB1|7177	384.845	-0.174868	0.2107	-0.829941	0.406572	0.492422	FALSE	not DE
CD7|924	63.0481	-0.121999	0.148566	-0.821178	0.411545	0.49545	FALSE	not DE
DOK2|9046	53.4277	0.112663	0.137179	0.821282	0.411486	0.49545	FALSE	not DE
PECAM1|5175	485.767	-0.111484	0.13599	-0.819797	0.412332	0.49545	FALSE	not DE
STAT3|6774	6238.2	0.0906521	0.110315	0.821759	0.411214	0.49545	FALSE	not DE
LY86|9450	53.2579	-0.0896977	0.11088	-0.80896	0.418538	0.501916	FALSE	not DE
IFNG|3458	2.13126	-0.349942	0.4377	-0.799503	0.423999	0.507463	FALSE	not DE
TLR10|81793	21.7556	-0.175391	0.223224	-0.785719	0.432032	0.516062	FALSE	not DE
ITGA1|3672	1672.28	-0.129418	0.169623	-0.762975	0.445478	0.53023	FALSE	not DE
GAB2|9846	424.918	-0.0988512	0.129606	-0.762708	0.445638	0.53023	FALSE	not DE
GZMK|3003	53.6449	0.166698	0.219281	0.760204	0.447133	0.53097	FALSE	not DE
MAP4K1|11184	46.3323	0.1176	0.156785	0.750069	0.453213	0.537141	FALSE	not DE
GZMB|3002	19.4159	0.157009	0.214853	0.730773	0.464918	0.549322	FALSE	not DE
UBR1|197131	1071.34	0.0857735	0.117474	0.730151	0.465298	0.549322	FALSE	not DE
STAT4|6775	21.7235	0.101958	0.143296	0.711523	0.47676	0.561764	FALSE	not DE
AIF1|199	165.34	-0.0714557	0.100887	-0.708274	0.478775	0.56196	FALSE	not DE
RSAD2|91543	120.128	-0.0876056	0.123484	-0.709451	0.478045	0.56196	FALSE	not DE
THBD|7056	573.238	-0.143309	0.207042	-0.692174	0.488828	0.572654	FALSE	not DE
ENTPD1|953	951.787	-0.0756739	0.109783	-0.689307	0.49063	0.57366	FALSE	not DE
TMEM156|80008	7.2673	-0.12745	0.192052	-0.663621	0.506933	0.591584	FALSE	not DE
ZAP70|7535	33.8702	0.130949	0.199367	0.656824	0.511294	0.594567	FALSE	not DE
GBP4|115361	646.832	0.0791028	0.121288	0.652189	0.51428	0.594567	FALSE	not DE
CD33|945	25.2731	0.0905596	0.138673	0.653043	0.513728	0.594567	FALSE	not DE
KDR|3791	999.829	-0.127445	0.194183	-0.656313	0.511623	0.594567	FALSE	not DE
S100A8|6279	67.7638	0.186246	0.285639	0.652035	0.514379	0.594567	FALSE	not DE
CLIC2|1193	131.119	-0.0626213	0.0983184	-0.636923	0.524175	0.604193	FALSE	not DE
SOCS3|9021	3251.53	-0.193548	0.30426	-0.636127	0.524694	0.604193	FALSE	not DE
CD1D|912	33.5498	-0.0849884	0.134132	-0.633616	0.526331	0.604933	FALSE	not DE
GZMA|3001	41.8511	-0.0929405	0.147816	-0.628757	0.529508	0.607436	FALSE	not DE
KPNA5|3841	116.047	0.093787	0.150118	0.624757	0.53213	0.609294	FALSE	not DE
RENBP|5973	58.9041	-0.107842	0.178723	-0.603402	0.546241	0.624276	FALSE	not DE
IL16|3603	247.416	0.0538839	0.0895326	0.601836	0.547283	0.624293	FALSE	not DE
HLA-DOB|3112	18.0261	-0.109521	0.184152	-0.594729	0.552024	0.628522	FALSE	not DE
KLRD1|3824	15.8122	-0.101757	0.17205	-0.591437	0.554228	0.629851	FALSE	not DE
CD79A|973	49.7055	-0.189582	0.322518	-0.58782	0.556653	0.630252	FALSE	not DE
IDO1|3620	81.1883	-0.170953	0.290596	-0.588284	0.556341	0.630252	FALSE	not DE
HLA-B|3106	15782.1	-0.0820707	0.142059	-0.577724	0.56345	0.636762	FALSE	not DE
PDCD1|5133	14.4957	0.0945387	0.165688	0.570584	0.568282	0.64103	FALSE	not DE
BRPF3|27154	1711.55	0.0972411	0.172363	0.564164	0.572642	0.644753	FALSE	not DE
NUP153|9972	1234.02	0.071644	0.132005	0.542736	0.587311	0.660047	FALSE	not DE
XCL2|6846	6.10004	-0.134812	0.251518	-0.535996	0.591962	0.664045	FALSE	not DE
PIK3R6|146850	17.7406	0.0834235	0.156909	0.531669	0.594955	0.666174	FALSE	not DE
TREM2|54209	63.73	0.0880656	0.166918	0.5276	0.597777	0.668104	FALSE	not DE
IRAK2|3656	143.69	-0.0700333	0.13327	-0.525501	0.599235	0.668505	FALSE	not DE
MS4A1|931	31.1294	-0.189872	0.363091	-0.522931	0.601022	0.66927	FALSE	not DE
SH2D2A|9047	21.6011	0.0844668	0.162874	0.5186	0.604039	0.6714	FALSE	not DE
KLK3|354	335559	0.184348	0.357407	0.515792	0.606	0.67235	FALSE	not DE
CRTAM|56253	9.46367	0.0866767	0.181517	0.477513	0.632997	0.701024	FALSE	not DE
PRF1|5551	75.0858	0.0452994	0.0956844	0.473425	0.63591	0.702969	FALSE	not DE
VAV1|7409	121.299	-0.0635683	0.137601	-0.461976	0.644099	0.71073	FALSE	not DE
GNGT2|2793	12.4301	-0.0554077	0.121228	-0.457054	0.647632	0.713334	FALSE	not DE
ISG15|9636	350.566	-0.087768	0.192773	-0.455293	0.648899	0.713437	FALSE	not DE
HLA-DMA|3108	697.225	-0.057844	0.130773	-0.442325	0.658254	0.722416	FALSE	not DE
CD48|962	145.34	-0.0668639	0.156032	-0.428528	0.668267	0.732083	FALSE	not DE
CD8A|925	145.699	0.0658433	0.156811	0.41989	0.674565	0.737654	FALSE	not DE
CCL2|6347	811.31	0.117553	0.295044	0.398424	0.690318	0.753524	FALSE	not DE
CD1E|913	28.1357	0.0928432	0.238904	0.388621	0.697556	0.757822	FALSE	not DE
WAS|7454	96.209	0.0315465	0.081299	0.38803	0.697994	0.757822	FALSE	not DE
SPIB|6689	37.9597	0.134197	0.343417	0.390771	0.695967	0.757822	FALSE	not DE
NR4A3|8013	804.971	0.138588	0.365747	0.378917	0.704749	0.763792	FALSE	not DE
CD14|929	559.033	0.0397841	0.109293	0.364015	0.715847	0.773396	FALSE	not DE
TYROBP|7305	269.157	-0.0384256	0.106363	-0.361269	0.717899	0.773396	FALSE	not DE
APOB|338	28.7778	-0.089509	0.248499	-0.360198	0.718699	0.773396	FALSE	not DE
CA8|767	77.2628	-0.0987732	0.271819	-0.363378	0.716322	0.773396	FALSE	not DE
CX3CR1|1524	164.869	-0.0804034	0.235737	-0.341073	0.733049	0.787445	FALSE	not DE
BCL11B|64919	62.1173	-0.0480608	0.150254	-0.319864	0.749072	0.803237	FALSE	not DE
PIK3CD|5293	229.557	-0.0263532	0.0835331	-0.315482	0.752396	0.805381	FALSE	not DE
CD72|971	20.927	-0.0395919	0.127651	-0.310158	0.756441	0.808288	FALSE	not DE
C1R|715	4168.79	-0.039867	0.131538	-0.303084	0.761826	0.812614	FALSE	not DE
CD3E|916	155.696	0.0445713	0.149596	0.297945	0.765745	0.815365	FALSE	not DE
GRAP2|9402	40.0624	-0.0418992	0.146778	-0.28546	0.775292	0.824087	FALSE	not DE
TEK|7010	262.175	0.0424642	0.15119	0.280866	0.778813	0.826384	FALSE	not DE
VCAN|1462	1022.97	-0.0752985	0.275018	-0.273794	0.784243	0.830696	FALSE	not DE
P2RY13|53829	62.8661	0.0400857	0.151412	0.264745	0.791206	0.836614	FALSE	not DE
IL2|3558	0.400594	0.148439	0.579348	0.256217	0.797783	0.842104	FALSE	not DE
CFH|3075	943.489	-0.0270413	0.120455	-0.224493	0.822374	0.866557	FALSE	not DE
RELT|84957	41.7185	-0.0301027	0.139222	-0.216222	0.828815	0.871833	FALSE	not DE
EBI3|10148	24.1042	-0.0232697	0.114646	-0.20297	0.839159	0.880582	FALSE	not DE
ITPR3|3710	1971.38	0.0511282	0.25329	0.201856	0.840029	0.880582	FALSE	not DE
SLC15A3|51296	213.363	0.0187974	0.0981198	0.191576	0.848074	0.884441	FALSE	not DE
PLAUR|5329	195.174	0.045872	0.238127	0.192637	0.847243	0.884441	FALSE	not DE
ALOX15|246	48.664	-0.106688	0.551349	-0.193504	0.846564	0.884441	FALSE	not DE
CD247|919	38.2114	0.023159	0.123886	0.186938	0.85171	0.88607	FALSE	not DE
MSC|9242	54.8026	-0.0306418	0.164861	-0.185865	0.852551	0.88607	FALSE	not DE
KIRREL|55243	238.423	0.0325036	0.178467	0.182127	0.855483	0.8876	FALSE	not DE
LEPR|3953	525.727	-0.0224281	0.126192	-0.17773	0.858935	0.889663	FALSE	not DE
HDC|3067	22.6451	0.0396561	0.231267	0.171474	0.863851	0.893234	FALSE	not DE
TBX21|30009	8.20343	0.0250846	0.159724	0.15705	0.875205	0.903167	FALSE	not DE
CSF2RA|1438	58.3807	0.0203171	0.130657	0.155499	0.876428	0.903167	FALSE	not DE
FOXP3|50943	26.159	0.0333468	0.221116	0.150811	0.880125	0.905441	FALSE	not DE
LY96|23643	26.5967	0.0239014	0.166068	0.143925	0.885559	0.908276	FALSE	not DE
AIM2|9447	5.30574	0.0333099	0.232069	0.143535	0.885868	0.908276	FALSE	not DE
CD3D|915	47.0365	-0.0237211	0.170467	-0.139154	0.889329	0.90831	FALSE	not DE
CTSC|1075	632.422	0.0193305	0.140259	0.13782	0.890383	0.90831	FALSE	not DE
CD300A|11314	64.7161	-0.0133154	0.0965272	-0.137944	0.890284	0.90831	FALSE	not DE
KLRG1|10219	20.1071	0.0240299	0.183008	0.131306	0.895534	0.912034	FALSE	not DE
RAC2|5880	271.14	-0.0112114	0.0877396	-0.12778	0.898323	0.913345	FALSE	not DE
KLRK1|22914	33.9035	-0.0183567	0.164511	-0.111584	0.911154	0.923302	FALSE	not DE
COL1A2|1278	11684.2	-0.0219808	0.195653	-0.112346	0.910549	0.923302	FALSE	not DE
FOSB|2354	8230.42	0.0412294	0.41544	0.0992428	0.920945	0.931672	FALSE	not DE
TNFRSF8|943	6.55945	0.0132858	0.157891	0.0841456	0.932941	0.942239	FALSE	not DE
CCL19|6363	141.896	-0.0222173	0.307186	-0.0723251	0.942343	0.950157	FALSE	not DE
HLX|3142	83.8118	-0.00905179	0.208936	-0.0433234	0.965444	0.971837	FALSE	not DE
CD1C|911	36.8752	0.00699367	0.190234	0.0367636	0.970673	0.975487	FALSE	not DE
CD200R1|131450	11.9365	-0.00664497	0.196439	-0.0338272	0.973015	0.976226	FALSE	not DE
CXCL6|6372	113.959	-0.0061678	0.260874	-0.0236429	0.981137	0.982754	FALSE	not DE
RUNX1|861	956.43	-0.0010291	0.154944	-0.00664175	0.994701	0.994701	FALSE	not DE

## Sheet: DESeq_PRAD_CL8_normal
Gene	baseMean	log2FoldChange	lfcSE	stat	pvalue	padj	threshold
HLA-DMB|3109	2219.31	3.28027	0.269636	12.1656	4.74e-34	2.88e-31	TRUE	upregulated
ANGPT1|284	669.404	-1.84413	0.17117	-10.7736	4.58e-27	1.39e-24	TRUE	downregulated
PRKCB|5579	439.915	-1.87336	0.183908	-10.1864	2.28e-24	3.76e-22	TRUE	downregulated
DGKG|1608	57.1676	-2.30388	0.22635	-10.1784	2.48e-24	3.76e-22	TRUE	downregulated
NCAM1|4684	487.319	-2.29211	0.226419	-10.1233	4.36e-24	5.3e-22	TRUE	downregulated
CNTFR|1271	108.786	-2.44982	0.247735	-9.88888	4.65e-23	4.71e-21	TRUE	downregulated
CAV1|857	3107.17	-1.7842	0.18528	-9.62972	5.99e-22	4.55e-20	TRUE	downregulated
ICAM1|3383	749.243	1.43093	0.148508	9.63538	5.67e-22	4.55e-20	TRUE	upregulated
PLA2G7|7941	1450.98	2.7201	0.289464	9.39704	5.61e-21	3.79e-19	TRUE	upregulated
FBXO17|115290	334.876	-1.48102	0.161747	-9.15641	5.37e-20	3.26e-18	TRUE	downregulated
CLU|1191	36727.9	-3.08952	0.34117	-9.05569	1.36e-19	7.5e-18	TRUE	downregulated
PRKG1|5592	93.073	-1.87699	0.209899	-8.94234	3.81e-19	1.93e-17	TRUE	downregulated
TSLP|85480	116.468	-1.88228	0.221348	-8.50373	1.84e-17	8.59e-16	TRUE	downregulated
BEND5|79656	84.7559	-1.1794	0.139189	-8.47337	2.38e-17	1.04e-15	TRUE	downregulated
NT5E|4907	416.966	-1.14841	0.136393	-8.41988	3.77e-17	1.53e-15	TRUE	downregulated
F2RL2|2151	23.062	2.53993	0.302639	8.39259	4.76e-17	1.81e-15	TRUE	upregulated
KIT|3815	307.371	-1.82305	0.217938	-8.36497	6.01e-17	2.15e-15	TRUE	downregulated
GHR|2690	1387.05	1.55906	0.187207	8.32796	8.22e-17	2.78e-15	TRUE	upregulated
CD200|4345	258.056	-1.19154	0.144593	-8.24068	1.71e-16	5.48e-15	TRUE	downregulated
MRVI1|10335	1899.61	-1.33749	0.163493	-8.18072	2.82e-16	8.58e-15	TRUE	downregulated
ASB2|51676	569.628	-1.59887	0.198056	-8.07285	6.87e-16	1.99e-14	TRUE	downregulated
LILRB4|11006	68.4396	1.12866	0.140581	8.02853	9.86e-16	2.73e-14	TRUE	upregulated
SLC8A1|6546	1043.52	-1.31306	0.165293	-7.94383	1.96e-15	5.08e-14	TRUE	downregulated
FGF7|2252	308.677	-1.36903	0.172502	-7.93628	2.08e-15	5.08e-14	TRUE	downregulated
TRPC6|7225	91.7662	-1.79131	0.225719	-7.936	2.09e-15	5.08e-14	TRUE	downregulated
CTF1|1489	250.02	-1.35652	0.172848	-7.84805	4.23e-15	9.88e-14	TRUE	downregulated
CYP27A1|1593	1856.72	-1.8063	0.23072	-7.82896	4.92e-15	1.11e-13	TRUE	downregulated
ADCY5|111	501.89	-1.28877	0.164957	-7.81277	5.59e-15	1.21e-13	TRUE	downregulated
KCNMB1|3779	1482.61	-1.6162	0.208733	-7.74292	9.72e-15	2.04e-13	TRUE	downregulated
CAMK2A|815	19.3925	-2.56223	0.336531	-7.61364	2.66e-14	5.4e-13	TRUE	downregulated
CFH|3075	718.384	-0.884661	0.118284	-7.47911	7.48e-14	1.47e-12	FALSE	minimally downregulated
C10orf54|64115	828.194	-0.869994	0.116652	-7.45806	8.78e-14	1.67e-12	FALSE	minimally downregulated
EHD2|30846	2374.91	-1.19415	0.160803	-7.42619	1.12e-13	2.06e-12	TRUE	downregulated
ITGAX|3687	99.2063	1.01268	0.137063	7.38843	1.49e-13	2.66e-12	TRUE	upregulated
CXCR2|3579	51.923	-2.30461	0.312446	-7.37601	1.63e-13	2.83e-12	TRUE	downregulated
FGF2|2247	358.75	-1.05707	0.143648	-7.35874	1.86e-13	3.1e-12	TRUE	downregulated
APOB|338	19.4456	-2.03306	0.276357	-7.35663	1.89e-13	3.1e-12	TRUE	downregulated
FGFR2|2263	1403.54	-1.3985	0.190572	-7.33841	2.16e-13	3.46e-12	TRUE	downregulated
CCL22|6367	39.1719	1.35533	0.185545	7.30459	2.78e-13	4.34e-12	TRUE	upregulated
LRMP|4033	82.3741	-1.69034	0.233381	-7.24284	4.39e-13	6.68e-12	TRUE	downregulated
VCL|7414	6472.16	-1.17431	0.162569	-7.22343	5.07e-13	7.52e-12	TRUE	downregulated
JAM3|83700	1564.04	-1.25049	0.173648	-7.20127	5.97e-13	8.64e-12	TRUE	downregulated
CD40|958	405.24	-1.06275	0.149802	-7.09438	1.3e-12	1.84e-11	TRUE	downregulated
APOBEC3G|60489	469.991	-2.02437	0.287577	-7.0394	1.93e-12	2.67e-11	TRUE	downregulated
IL1RL1|9173	34.9146	-2.87407	0.411798	-6.97932	2.97e-12	4.01e-11	TRUE	downregulated
PDE3B|5140	1318.82	1.81098	0.26009	6.96289	3.33e-12	4.41e-11	TRUE	upregulated
ST6GALNAC4|27090	399.035	-2.01386	0.29034	-6.9362	4.03e-12	5.21e-11	TRUE	downregulated
MASP1|5648	1363.37	-1.48308	0.217284	-6.82555	8.76e-12	1.11e-10	TRUE	downregulated
CCND2|894	1810.77	-1.40182	0.206037	-6.80376	1.02e-11	1.26e-10	TRUE	downregulated
ALOX15|246	180.951	3.24373	0.483249	6.71233	1.92e-11	2.33e-10	TRUE	upregulated
PLA2G4A|5321	731.551	-2.36798	0.354021	-6.68882	2.25e-11	2.68e-10	TRUE	downregulated
S100B|6285	84.4168	-1.90161	0.287213	-6.62089	3.57e-11	4.17e-10	TRUE	downregulated
ITGB3|3690	223.532	-1.3234	0.200468	-6.60157	4.07e-11	4.67e-10	TRUE	downregulated
BCL2|596	823.693	-1.25106	0.190246	-6.57598	4.83e-11	5.44e-10	TRUE	downregulated
CFD|1675	586.72	-1.85194	0.281988	-6.56745	5.12e-11	5.66e-10	TRUE	downregulated
GNG11|2791	583.822	-1.35205	0.206409	-6.55038	5.74e-11	6.23e-10	TRUE	downregulated
CD68|968	559.537	0.723322	0.111004	6.51617	7.21e-11	7.69e-10	FALSE	minimally upregulated
P2RY12|64805	19.6511	-1.20004	0.184746	-6.49561	8.27e-11	8.67e-10	TRUE	downregulated
C1orf175|374977	67.3533	-1.67917	0.259858	-6.46191	1.03e-10	1.07e-09	TRUE	downregulated
NAALADL1|10004	86.5396	-1.00104	0.155489	-6.43804	1.21e-10	1.23e-09	TRUE	downregulated
PDE2A|5138	297.169	-1.02386	0.159465	-6.42062	1.36e-10	1.35e-09	TRUE	downregulated
ST8SIA1|6489	217.096	-1.18502	0.18595	-6.37276	1.86e-10	1.82e-09	TRUE	downregulated
FPR3|2359	92.6849	0.984605	0.15608	6.30832	2.82e-10	2.72e-09	FALSE	minimally upregulated
RAP1GAP2|23108	1078.85	1.42147	0.227864	6.23823	4.43e-10	4.2e-09	TRUE	upregulated
TERT|7015	2.21397	3.5867	0.576454	6.222	4.91e-10	4.59e-09	TRUE	upregulated
F10|2159	187.615	-1.20409	0.194413	-6.19346	5.89e-10	5.42e-09	TRUE	downregulated
KLHL13|90293	249.216	-0.880036	0.142596	-6.17152	6.76e-10	6.14e-09	FALSE	minimally downregulated
TBXA2R|6915	42.9149	-1.04621	0.170423	-6.13888	8.31e-10	7.42e-09	TRUE	downregulated
STEAP4|79689	10895.1	1.67264	0.272563	6.1367	8.43e-10	7.42e-09	TRUE	upregulated
MMP9|4318	143.953	1.96469	0.320307	6.13376	8.58e-10	7.45e-09	TRUE	upregulated
TGFBR2|7048	2025.73	-0.706391	0.115312	-6.12589	9.02e-10	7.72e-09	FALSE	minimally downregulated
F5|2153	1928.9	2.58795	0.422848	6.12028	9.34e-10	7.89e-09	TRUE	upregulated
GUCY1A3|2982	4377.38	1.45508	0.239719	6.06995	1.28e-09	1.07e-08	TRUE	upregulated
RENBP|5973	82.4366	1.26741	0.210853	6.01086	1.85e-09	1.5e-08	TRUE	upregulated
ADCY1|107	526.563	1.77796	0.295717	6.01236	1.83e-09	1.5e-08	TRUE	upregulated
RASGRP2|10235	172.656	-1.07178	0.179517	-5.97035	2.37e-09	1.89e-08	TRUE	downregulated
NLRP1|22861	216.793	-0.915844	0.155174	-5.90203	3.59e-09	2.84e-08	FALSE	minimally downregulated
CYBA|1535	699.867	-1.21936	0.208265	-5.85487	4.77e-09	3.72e-08	TRUE	downregulated
F2R|2149	635.985	1.11426	0.192574	5.78612	7.2e-09	5.54e-08	TRUE	upregulated
RIPK3|11035	51.1588	-1.09502	0.191663	-5.71326	1.11e-08	8.42e-08	TRUE	downregulated
CXCL13|10563	208.424	-2.55145	0.446953	-5.70854	1.14e-08	8.55e-08	TRUE	downregulated
CXCL9|4283	275.161	1.68346	0.29684	5.67128	1.42e-08	1.05e-07	TRUE	upregulated
GAL3ST4|79690	120.819	-0.58929	0.10446	-5.64131	1.69e-08	1.24e-07	FALSE	minimally downregulated
LCK|3932	115.206	0.838676	0.149125	5.62397	1.87e-08	1.33e-07	FALSE	minimally upregulated
VTCN1|79679	173.549	-1.73683	0.308756	-5.62525	1.85e-08	1.33e-07	TRUE	downregulated
PIK3R5|23533	60.3811	0.896065	0.159501	5.61792	1.93e-08	1.37e-07	FALSE	minimally upregulated
MEF2C|4208	485.205	-0.813553	0.145223	-5.6021	2.12e-08	1.48e-07	FALSE	minimally downregulated
NTRK1|4914	16.1932	-1.70272	0.304925	-5.58407	2.35e-08	1.62e-07	TRUE	downregulated
IL33|90865	627.972	-0.763012	0.13794	-5.53147	3.18e-08	2.17e-07	FALSE	minimally downregulated
CASP1|834	173.304	-0.678596	0.122771	-5.52731	3.25e-08	2.2e-07	FALSE	minimally downregulated
DLX1|1745	342.613	3.39258	0.614258	5.52306	3.33e-08	2.23e-07	TRUE	upregulated
CHST15|51363	572.855	-0.716905	0.130075	-5.51149	3.56e-08	2.35e-07	FALSE	minimally downregulated
IRAK3|11213	247.507	-0.810061	0.148511	-5.45456	4.91e-08	3.18e-07	FALSE	minimally downregulated
PDE5A|8654	2368.9	-1.03538	0.189816	-5.45466	4.91e-08	3.18e-07	TRUE	downregulated
ARHGAP22|58504	75.2719	-0.91709	0.168612	-5.43905	5.36e-08	3.43e-07	FALSE	minimally downregulated
EGR2|1959	595.008	1.42313	0.262518	5.42109	5.92e-08	3.75e-07	TRUE	upregulated
FAP|2191	69.6937	1.52154	0.281848	5.39847	6.72e-08	4.21e-07	TRUE	upregulated
ISG15|9636	481.961	1.24062	0.231	5.37062	7.85e-08	4.87e-07	TRUE	upregulated
PDE1B|5153	33.0664	-0.95991	0.180269	-5.32488	1.01e-07	6.2e-07	FALSE	minimally downregulated
FN1|2335	27314.3	-2.09868	0.396283	-5.29591	1.18e-07	7.2e-07	TRUE	downregulated
TLR2|7097	260.698	-1.58287	0.299706	-5.2814	1.28e-07	7.72e-07	TRUE	downregulated
DOCK4|9732	483.516	1.02137	0.193551	5.277	1.31e-07	7.83e-07	TRUE	upregulated
NOS1|4842	49.0549	-1.73755	0.330922	-5.25064	1.52e-07	8.95e-07	TRUE	downregulated
P2RY2|5029	47.9827	-1.34649	0.256547	-5.24852	1.53e-07	8.96e-07	TRUE	downregulated
FRK|2444	141.549	1.16485	0.222059	5.24569	1.56e-07	9.02e-07	TRUE	upregulated
ZFPM2|23414	37.2193	-1.29355	0.247934	-5.21731	1.82e-07	1.04e-06	TRUE	downregulated
C1orf54|79630	122.344	-0.958878	0.184253	-5.20413	1.95e-07	1.11e-06	FALSE	minimally downregulated
FGFR1|2260	2040.36	-0.739157	0.143636	-5.14603	2.66e-07	1.48e-06	FALSE	minimally downregulated
AQP9|366	30.6963	-1.67012	0.324446	-5.14762	2.64e-07	1.48e-06	TRUE	downregulated
PLEKHG3|26030	857.242	-0.82351	0.160574	-5.12855	2.92e-07	1.61e-06	FALSE	minimally downregulated
ATP1B2|482	135.297	-1.08286	0.212843	-5.0876	3.63e-07	1.99e-06	TRUE	downregulated
ZBTB10|65986	1475.29	1.05042	0.207714	5.05705	4.26e-07	2.31e-06	TRUE	upregulated
SLAMF8|56833	83.2332	0.65521	0.130171	5.03345	4.82e-07	2.59e-06	FALSE	minimally upregulated
NLRC5|84166	268.693	0.701865	0.140774	4.98577	6.17e-07	3.29e-06	FALSE	minimally upregulated
ADCY6|112	1861.11	0.849161	0.171091	4.96321	6.93e-07	3.67e-06	FALSE	minimally upregulated
L1CAM|3897	147.02	-1.62588	0.327864	-4.95902	7.09e-07	3.71e-06	TRUE	downregulated
VILL|50853	438.455	-1.08131	0.219432	-4.92777	8.32e-07	4.32e-06	TRUE	downregulated
P2RX1|5023	295.624	-1.5003	0.306238	-4.89912	9.63e-07	4.96e-06	TRUE	downregulated
ADAM28|10863	143.249	-1.15512	0.236029	-4.89399	9.88e-07	5.05e-06	TRUE	downregulated
KDR|3791	774.917	-0.921321	0.18934	-4.86596	1.14e-06	5.76e-06	FALSE	minimally downregulated
PDGFC|56034	797.905	-0.645112	0.132609	-4.86475	1.15e-06	5.76e-06	FALSE	minimally downregulated
ACVRL1|94	435.314	-1.04706	0.216051	-4.84636	1.26e-06	6.27e-06	TRUE	downregulated
CTLA4|1493	12.3721	1.18213	0.244817	4.82864	1.37e-06	6.78e-06	TRUE	upregulated
SIGLEC1|6614	42.6036	0.991188	0.205317	4.8276	1.38e-06	6.78e-06	FALSE	minimally upregulated
LILRB3|11025	18.0304	0.869874	0.181889	4.78245	1.73e-06	8.42e-06	FALSE	minimally upregulated
ITGA1|3672	1322.41	-0.816664	0.172024	-4.74738	2.06e-06	9.94e-06	FALSE	minimally downregulated
ADRB2|154	646.068	1.25134	0.264927	4.72335	2.32e-06	1.11e-05	TRUE	upregulated
EIF2AK2|5610	407.552	0.719025	0.152301	4.72107	2.35e-06	1.11e-05	FALSE	minimally upregulated
ITGA2|3673	869.251	-0.967942	0.205184	-4.71743	2.39e-06	1.13e-05	FALSE	minimally downregulated
TPO|7173	12.8626	2.36807	0.503648	4.70185	2.58e-06	1.21e-05	TRUE	upregulated
CD4|920	371.13	0.422581	0.0905843	4.66506	3.09e-06	1.43e-05	FALSE	minimally upregulated
VAV3|10451	256.28	-1.08446	0.232999	-4.65435	3.25e-06	1.5e-05	TRUE	downregulated
GBP2|2634	1417.14	-0.445635	0.0961141	-4.63652	3.54e-06	1.62e-05	FALSE	minimally downregulated
IL18|3606	91.9608	-0.917624	0.198397	-4.62519	3.74e-06	1.7e-05	FALSE	minimally downregulated
ITGB2|3689	560.1	0.537845	0.117487	4.5779	4.7e-06	2.12e-05	FALSE	minimally upregulated
ANAPC1|64682	616.93	0.60438	0.133029	4.54323	5.54e-06	2.48e-05	FALSE	minimally upregulated
CAMK4|814	59.7613	-1.14497	0.252727	-4.53047	5.89e-06	2.61e-05	TRUE	downregulated
LIF|3976	144.505	1.17979	0.262175	4.50003	6.79e-06	2.99e-05	TRUE	upregulated
FBXO2|26232	281.694	-0.910287	0.202581	-4.49345	7.01e-06	3.07e-05	FALSE	minimally downregulated
OSM|5008	22.7712	1.2458	0.278204	4.47801	7.53e-06	3.27e-05	TRUE	upregulated
NOD2|64127	30.4724	-0.713216	0.159691	-4.46622	7.96e-06	3.43e-05	FALSE	minimally downregulated
TUBA4A|7277	1173.94	-0.886262	0.198815	-4.45771	8.28e-06	3.55e-05	FALSE	minimally downregulated
SH2D1A|4068	28.2568	1.07041	0.240267	4.45509	8.39e-06	3.57e-05	TRUE	upregulated
ITGA5|3678	3082.24	-1.02362	0.231211	-4.42721	9.55e-06	4.03e-05	TRUE	downregulated
TIGIT|201633	19.9683	0.855948	0.194019	4.41166	1.03e-05	4.3e-05	FALSE	minimally upregulated
RELB|5971	337.369	0.6503	0.147496	4.40893	1.04e-05	4.33e-05	FALSE	minimally upregulated
EFNA5|1946	303.009	-0.825462	0.188898	-4.36989	1.24e-05	5.14e-05	FALSE	minimally downregulated
MET|4233	686.01	-0.795442	0.182433	-4.36019	1.3e-05	5.3e-05	FALSE	minimally downregulated
SEC24D|9871	1881.33	0.740421	0.169761	4.36155	1.29e-05	5.3e-05	FALSE	minimally upregulated
SKAP1|8631	80.6112	-1.51738	0.349243	-4.34478	1.39e-05	5.65e-05	TRUE	downregulated
TNFSF12|8742	846.657	-0.611986	0.141583	-4.32246	1.54e-05	6.21e-05	FALSE	minimally downregulated
GBP5|115362	63.0557	0.849036	0.197709	4.29438	1.75e-05	6.96e-05	FALSE	minimally upregulated
ADCY3|109	701.286	-0.445842	0.103801	-4.29515	1.75e-05	6.96e-05	FALSE	minimally downregulated
PVRIG|79037	37.4166	0.5766	0.135686	4.24953	2.14e-05	8.46e-05	FALSE	minimally upregulated
PLCG2|5336	141.966	-0.536588	0.127524	-4.20773	2.58e-05	0.00010118	FALSE	minimally downregulated
MAP9|79884	915.445	0.633564	0.151594	4.17935	2.92e-05	0.000113939	FALSE	minimally upregulated
IL2RG|3561	218.299	0.787263	0.189702	4.15001	3.32e-05	0.000128751	FALSE	minimally upregulated
PDCD1LG2|80380	23.1091	-0.730999	0.177007	-4.12978	3.63e-05	0.000139727	FALSE	minimally downregulated
BST1|683	29.9855	-0.572618	0.139605	-4.10171	4.1e-05	0.000156824	FALSE	minimally downregulated
STAT5A|6776	670.718	-0.521641	0.127779	-4.08236	4.46e-05	0.000168355	FALSE	minimally downregulated
TEP1|7011	732.148	0.532678	0.130439	4.08373	4.43e-05	0.000168355	FALSE	minimally upregulated
IL2RA|3559	9.40335	0.925134	0.227173	4.07237	4.65e-05	0.000173584	FALSE	minimally upregulated
TREM2|54209	67.497	0.631573	0.155038	4.07367	4.63e-05	0.000173584	FALSE	minimally upregulated
FYN|2534	251.999	-0.43906	0.108495	-4.04684	5.19e-05	0.000192463	FALSE	minimally downregulated
FCER1G|2207	125.978	0.413025	0.102684	4.02231	5.76e-05	0.000212358	FALSE	minimally upregulated
CCR5|1234	69.7711	0.546078	0.135931	4.01732	5.89e-05	0.000215601	FALSE	minimally upregulated
CD5|921	52.1096	0.708905	0.176984	4.00547	6.19e-05	0.000225336	FALSE	minimally upregulated
ICOS|29851	10.6249	1.11703	0.280636	3.98035	6.88e-05	0.000249038	TRUE	upregulated
ADA|100	45.9673	-0.552519	0.139195	-3.96938	7.21e-05	0.00025924	FALSE	minimally downregulated
IL17B|27190	11.4089	-1.03235	0.260715	-3.95968	7.5e-05	0.000268412	TRUE	downregulated
RASGRP1|10125	38.6659	0.626552	0.158405	3.95539	7.64e-05	0.000271679	FALSE	minimally upregulated
KIRREL|55243	182.474	-0.770621	0.195879	-3.93417	8.35e-05	0.000295114	FALSE	minimally downregulated
JMJD1C|221037	1570.49	0.491835	0.125099	3.93157	8.44e-05	0.000295127	FALSE	minimally upregulated
NPEPPS|9520	2354.11	0.539961	0.137346	3.93138	8.45e-05	0.000295127	FALSE	minimally upregulated
TLR3|7098	226.541	-0.516791	0.131762	-3.92215	8.78e-05	0.000304906	FALSE	minimally downregulated
HABP4|22927	384.927	-0.538388	0.13757	-3.91355	9.09e-05	0.000314188	FALSE	minimally downregulated
CXCR3|2833	20.9112	0.65441	0.167751	3.90109	9.58e-05	0.000328941	FALSE	minimally upregulated
XAF1|54739	296.006	-0.495601	0.127111	-3.89895	9.66e-05	0.000329997	FALSE	minimally downregulated
RASSF4|83937	371.641	-0.922307	0.23752	-3.88307	0.000103147	0.000350353	FALSE	minimally downregulated
MANEA|79694	474.443	0.572561	0.147732	3.87568	0.000106327	0.000359149	FALSE	minimally upregulated
FOLH1|2346	10919.6	1.69219	0.44067	3.84004	0.000123016	0.000413226	TRUE	upregulated
CCL11|6356	7.35211	1.09769	0.286554	3.83067	0.000127796	0.000424589	TRUE	upregulated
S100A8|6279	47.6158	-1.08825	0.284034	-3.83139	0.000127422	0.000424589	TRUE	downregulated
ZMYM2|7750	1939.77	0.60826	0.158856	3.829	0.000128665	0.000425155	FALSE	minimally upregulated
PDE6G|5148	3.30058	0.805707	0.21088	3.82069	0.000133081	0.000437369	FALSE	minimally upregulated
HLA-B|3106	17180.5	0.572409	0.15011	3.81326	0.000137146	0.000448305	FALSE	minimally upregulated
SPN|6693	93.1701	0.488816	0.128477	3.80469	0.000141981	0.000461628	FALSE	minimally upregulated
LY96|23643	29.4903	0.717892	0.188947	3.79943	0.000145028	0.000469027	FALSE	minimally upregulated
PLEKHO2|80301	793.162	-0.400736	0.105863	-3.78542	0.000153449	0.000493635	FALSE	minimally downregulated
CD274|29126	15.5617	-0.822205	0.217536	-3.77962	0.000157067	0.000502616	FALSE	minimally downregulated
CD6|923	57.4655	0.62161	0.164599	3.77652	0.000159037	0.000506255	FALSE	minimally upregulated
MT2A|4502	3089.01	-0.82957	0.220695	-3.7589	0.000170665	0.000540441	FALSE	minimally downregulated
PTGIR|5739	6.12702	0.746007	0.199212	3.74479	0.000180547	0.000568771	FALSE	minimally upregulated
PRKCQ|5588	34.2966	-0.783593	0.211151	-3.71105	0.000206401	0.000644833	FALSE	minimally downregulated
NCF2|4688	75.9632	0.55339	0.14914	3.71055	0.000206813	0.000644833	FALSE	minimally upregulated
IKBKE|9641	140.652	-0.601994	0.162748	-3.69893	0.000216509	0.00067162	FALSE	minimally downregulated
MAP3K14|9020	435.439	-0.472966	0.127998	-3.69509	0.00021981	0.000678397	FALSE	minimally downregulated
PLEK|5341	132.104	0.584136	0.158345	3.689	0.000225135	0.000691324	FALSE	minimally upregulated
IL11|3589	7.72481	1.16539	0.319239	3.65051	0.000261719	0.000799623	TRUE	upregulated
INHBA|3624	44.9557	0.921476	0.252593	3.64807	0.000264216	0.000803216	FALSE	minimally upregulated
GGT5|2687	472.397	0.5556	0.152614	3.64056	0.00027205	0.000822918	FALSE	minimally upregulated
FES|2242	360.219	-0.495094	0.136395	-3.62985	0.000283581	0.00085355	FALSE	minimally downregulated
ADAMDEC1|27299	24.6654	1.18316	0.326851	3.61987	0.000294756	0.000882816	TRUE	upregulated
MRC2|9902	1602.57	-0.458706	0.127903	-3.58635	0.000335338	0.000999438	FALSE	minimally downregulated
RAG1|5896	27.009	-0.810009	0.226234	-3.58041	0.000343057	0.00101746	FALSE	minimally downregulated
LTB|4050	63.4483	0.798338	0.223397	3.57362	0.000352075	0.00103914	FALSE	minimally upregulated
PTGER2|5732	193.588	-0.697848	0.197125	-3.54014	0.000399918	0.00117464	FALSE	minimally downregulated
SERPING1|710	4510.89	-0.445315	0.126604	-3.5174	0.000435803	0.00126845	FALSE	minimally downregulated
THBS1|7057	4921.81	0.745019	0.211818	3.51726	0.000436029	0.00126845	FALSE	minimally upregulated
ASB5|140458	178.359	-1.26122	0.359711	-3.50621	0.000454533	0.00131598	TRUE	downregulated
ATP1B1|481	2508.7	-0.736713	0.210569	-3.49868	0.000467571	0.00134731	FALSE	minimally downregulated
CCR1|1230	52.613	0.532724	0.152384	3.49593	0.000472408	0.00135483	FALSE	minimally upregulated
LAG3|3902	72.2109	-0.746946	0.213942	-3.49134	0.000480599	0.00137185	FALSE	minimally downregulated
GNG2|54331	237.937	-0.522172	0.149688	-3.48841	0.000485905	0.00138052	FALSE	minimally downregulated
LEPR|3953	431.573	-0.466105	0.134323	-3.47004	0.000520374	0.00147157	FALSE	minimally downregulated
PDPK1|5170	1607.56	0.513861	0.148753	3.45445	0.00055141	0.00155212	FALSE	minimally upregulated
PSMB8|5696	1183.53	0.434405	0.125999	3.44767	0.000565444	0.00158429	FALSE	minimally upregulated
IGSF6|10261	39.8213	0.514293	0.150181	3.42448	0.000615968	0.00171793	FALSE	minimally upregulated
CD22|933	50.53	-0.842034	0.246742	-3.4126	0.000643455	0.0017864	FALSE	minimally downregulated
SLC16A3|9123	305.341	-0.616975	0.180907	-3.41045	0.000648567	0.0017924	FALSE	minimally downregulated
RHOB|388	14627.4	-0.635943	0.187079	-3.39934	0.000675497	0.00185838	FALSE	minimally downregulated
TNFRSF6B|8771	36.9887	0.537111	0.158552	3.38761	0.000705052	0.00193095	FALSE	minimally upregulated
RANBP2|5903	5142	0.63204	0.187531	3.37033	0.000750779	0.00204697	FALSE	minimally upregulated
FCGR1A|2209	16.7442	0.612369	0.182956	3.34708	0.000816665	0.00221666	FALSE	minimally upregulated
SLC2A6|11182	51.743	0.720714	0.216049	3.33589	0.000850281	0.00229765	FALSE	minimally upregulated
CD2|914	108.529	0.483208	0.14498	3.33293	0.000859359	0.0023119	FALSE	minimally upregulated
NPL|80896	82.8149	-0.837544	0.252103	-3.32223	0.00089301	0.00239185	FALSE	minimally downregulated
COL8A2|1296	400.918	-0.505915	0.152759	-3.31185	0.000926825	0.00247153	FALSE	minimally downregulated
LILRB2|10288	36.2936	0.493535	0.149138	3.30925	0.000935471	0.0024837	FALSE	minimally upregulated
C1QC|714	712.261	0.304624	0.0923343	3.29914	0.000969823	0.00256371	FALSE	minimally upregulated
ITGA3|3675	2170.36	-0.477705	0.144863	-3.29762	0.000975063	0.0025664	FALSE	minimally downregulated
ENTPD1|953	814.88	-0.31768	0.0964976	-3.29211	0.000994401	0.00260602	FALSE	minimally downregulated
IL10RA|3587	199.001	0.402524	0.122749	3.27926	0.0010408	0.00271591	FALSE	minimally upregulated
TNFRSF18|8784	25.3543	0.817557	0.249746	3.27355	0.00106207	0.00275956	FALSE	minimally upregulated
DEFB1|1672	134.601	-1.00052	0.30639	-3.2655	0.00109272	0.00282712	TRUE	downregulated
CFB|629	2547.19	0.8572	0.264002	3.24695	0.00116651	0.00300307	FALSE	minimally upregulated
CD28|940	30.2522	0.703631	0.216772	3.24595	0.0011706	0.00300307	FALSE	minimally upregulated
UBA7|7318	820.765	-0.427075	0.131835	-3.23947	0.00119754	0.00305926	FALSE	minimally downregulated
HLA-DMA|3108	710.896	0.38839	0.120951	3.21113	0.00132213	0.00336342	FALSE	minimally upregulated
[truncated: 369 more rows]
