# Supplementary material for: Immune landscape of human prostate cancer: immune evasion mechanisms and biomarkers for personalized immunotherapy
Source: BMC Cancer. 2020 Jun 18;20:572. doi: 10.1186/s12885-020-07058-y (PMC7302357; doi:10.1186/s12885-020-07058-y)
Supplement: Supplementary file 6 — Additional file 6. Pathway analysis using gene ontology (GO) for the tumor-normal comparison. [file 12885_2020_7058_MOESM6_ESM.xlsx]

## Sheet: C1_GO
	p.geomean	stat.mean	p.val	q.val	set.size	exp1
GO:0032602 chemokine production	0.019103	-2.16617	0.019103	0.540192	18	0.019103
GO:0006955 immune response	0.0287427	-1.90347	0.0287427	0.540192	294	0.0287427
GO:0002376 immune system process	0.0367758	-1.79196	0.0367758	0.540192	372	0.0367758
GO:0002920 regulation of humoral immune response	0.0376075	-1.86097	0.0376075	0.540192	13	0.0376075
GO:0045321 leukocyte activation	0.0424685	-1.72836	0.0424685	0.540192	160	0.0424685
GO:0032642 regulation of chemokine production	0.0430471	-1.78349	0.0430471	0.540192	15	0.0430471
GO:0045087 innate immune response	0.0458901	-1.69244	0.0458901	0.540192	135	0.0458901
GO:0050900 leukocyte migration	0.0556155	-1.60075	0.0556155	0.540192	89	0.0556155
GO:0032722 positive regulation of chemokine production	0.060275	-1.60828	0.060275	0.540192	14	0.060275
GO:0002253 activation of immune response	0.069722	-1.485	0.069722	0.540192	90	0.069722
GO:0002682 regulation of immune system process	0.074853	-1.4432	0.074853	0.540192	219	0.074853
GO:0050778 positive regulation of immune response	0.0759391	-1.43819	0.0759391	0.540192	114	0.0759391
GO:0030595 leukocyte chemotaxis	0.0812243	-1.40935	0.0812243	0.540192	43	0.0812243
GO:0002694 regulation of leukocyte activation	0.0842029	-1.38232	0.0842029	0.540192	111	0.0842029
GO:0050777 negative regulation of immune response	0.0879552	-1.38237	0.0879552	0.540192	20	0.0879552
GO:0002250 adaptive immune response	0.0949285	-1.3173	0.0949285	0.540192	74	0.0949285
GO:0002684 positive regulation of immune system process	0.0987448	-1.29144	0.0987448	0.540192	166	0.0987448
GO:0050776 regulation of immune response	0.110306	-1.22725	0.110306	0.569914	173	0.110306
GO:0002460 adaptive immune response based on somatic recombination of immune receptors built from immunoglobulin superfamily domains	0.120395	-1.17864	0.120395	0.5893	64	0.120395
GO:0006959 humoral immune response	0.163238	-0.98817	0.163238	0.618122	36	0.163238
GO:0002683 negative regulation of immune system process	0.164738	-0.98042	0.164738	0.618122	49	0.164738
GO:0002696 positive regulation of leukocyte activation	0.169764	-0.957925	0.169764	0.618122	91	0.169764
GO:0002764 immune response-regulating signaling pathway	0.170697	-0.954555	0.170697	0.618122	78	0.170697
GO:0002768 immune response-regulating cell surface receptor signaling pathway	0.170781	-0.955379	0.170781	0.618122	56	0.170781
GO:0002455 humoral immune response mediated by circulating immunoglobulin	0.180913	-0.93153	0.180913	0.618122	12	0.180913
GO:0002429 immune response-activating cell surface receptor signaling pathway	0.185275	-0.899883	0.185275	0.618122	49	0.185275
GO:0002757 immune response-activating signal transduction	0.185468	-0.89784	0.185468	0.618122	71	0.185468
GO:0002819 regulation of adaptive immune response	0.199236	-0.848945	0.199236	0.618122	42	0.199236
GO:0002821 positive regulation of adaptive immune response	0.212699	-0.807481	0.212699	0.618122	19	0.212699
GO:0002822 regulation of adaptive immune response based on somatic recombination of immune receptors built from immunoglobulin superfamily domains	0.219937	-0.776579	0.219937	0.618122	39	0.219937
GO:0002685 regulation of leukocyte migration	0.221696	-0.773615	0.221696	0.618122	23	0.221696
GO:0002824 positive regulation of adaptive immune response based on somatic recombination of immune receptors built from immunoglobulin superfamily domains	0.242209	-0.708263	0.242209	0.618122	17	0.242209
GO:0002367 cytokine production involved in immune response	0.26408	-0.639088	0.26408	0.618122	15	0.26408
GO:0045088 regulation of innate immune response	0.274429	-0.601971	0.274429	0.618122	47	0.274429
GO:0002687 positive regulation of leukocyte migration	0.274541	-0.605162	0.274541	0.618122	19	0.274541
GO:0002440 production of molecular mediator of immune response	0.279965	-0.586294	0.279965	0.618122	31	0.279965
GO:0002218 activation of innate immune response	0.283452	-0.576363	0.283452	0.618122	29	0.283452
GO:0001959 regulation of cytokine-mediated signaling pathway	0.283592	-0.580258	0.283592	0.618122	14	0.283592
GO:0002688 regulation of leukocyte chemotaxis	0.288504	-0.564224	0.288504	0.618122	16	0.288504
GO:0045089 positive regulation of innate immune response	0.299529	-0.528306	0.299529	0.618122	37	0.299529
GO:0019724 B cell mediated immunity	0.300556	-0.525462	0.300556	0.618122	33	0.300556
GO:0016064 immunoglobulin mediated immune response	0.302792	-0.519076	0.302792	0.618122	32	0.302792
GO:0002709 regulation of T cell mediated immunity	0.304462	-0.521893	0.304462	0.618122	11	0.304462
GO:0001776 leukocyte homeostasis	0.308512	-0.506081	0.308512	0.618122	19	0.308512
GO:0002690 positive regulation of leukocyte chemotaxis	0.324037	-0.462242	0.324037	0.618122	14	0.324037
GO:0002443 leukocyte mediated immunity	0.325699	-0.452991	0.325699	0.618122	61	0.325699
GO:0042088 T-helper 1 type immune response	0.331798	-0.439644	0.331798	0.618122	15	0.331798
GO:0071346 cellular response to interferon-gamma	0.337112	-0.422424	0.337112	0.618122	33	0.337112
GO:0002449 lymphocyte mediated immunity	0.339489	-0.415167	0.339489	0.618122	49	0.339489
GO:0045123 cellular extravasation	0.343105	-0.409643	0.343105	0.618122	13	0.343105
GO:0002697 regulation of immune effector process	0.343897	-0.402636	0.343897	0.618122	79	0.343897
GO:0002758 innate immune response-activating signal transduction	0.355128	-0.373797	0.355128	0.618122	26	0.355128
GO:0002252 immune effector process	0.357624	-0.365242	0.357624	0.618122	126	0.357624
GO:0034341 response to interferon-gamma	0.370953	-0.330707	0.370953	0.618122	37	0.370953
GO:0002698 negative regulation of immune effector process	0.38602	-0.292168	0.38602	0.618122	19	0.38602
GO:0002718 regulation of cytokine production involved in immune response	0.393261	-0.274005	0.393261	0.618122	14	0.393261
GO:0002444 myeloid leukocyte mediated immunity	0.397371	-0.262495	0.397371	0.618122	16	0.397371
GO:0060333 interferon-gamma-mediated signaling pathway	0.407148	-0.236122	0.407148	0.618122	27	0.407148
GO:0043299 leukocyte degranulation	0.408681	-0.233494	0.408681	0.618122	13	0.408681
GO:0042092 type 2 immune response	0.411186	-0.22722	0.411186	0.618122	13	0.411186
GO:0002275 myeloid cell activation involved in immune response	0.412918	-0.221894	0.412918	0.618122	17	0.412918
GO:0002695 negative regulation of leukocyte activation	0.418223	-0.207445	0.418223	0.618122	29	0.418223
GO:0002456 T cell mediated immunity	0.418728	-0.207554	0.418728	0.618122	14	0.418728
GO:0002520 immune system development	0.440106	-0.150874	0.440106	0.628205	115	0.440106
GO:0002706 regulation of lymphocyte mediated immunity	0.446921	-0.134028	0.446921	0.628205	31	0.446921
GO:0019221 cytokine-mediated signaling pathway	0.467947	-0.0805476	0.467947	0.628205	88	0.467947
GO:0002700 regulation of production of molecular mediator of immune response	0.46821	-0.0801862	0.46821	0.628205	26	0.46821
GO:0002279 mast cell activation involved in immune response	0.48649	-0.0342986	0.48649	0.628205	11	0.48649
GO:0002448 mast cell mediated immunity	0.48649	-0.0342986	0.48649	0.628205	11	0.48649
GO:0002712 regulation of B cell mediated immunity	0.491042	-0.0226237	0.491042	0.628205	18	0.491042
GO:0002889 regulation of immunoglobulin mediated immune response	0.496625	-0.00852595	0.496625	0.628205	17	0.496625
GO:0002705 positive regulation of leukocyte mediated immunity	0.50273	0.00690187	0.50273	0.628205	16	0.50273
GO:0002708 positive regulation of lymphocyte mediated immunity	0.50273	0.00690187	0.50273	0.628205	16	0.50273
GO:0002200 somatic diversification of immune receptors	0.510365	0.0262379	0.510365	0.628205	14	0.510365
GO:0002562 somatic diversification of immune receptors via germline recombination within a single locus	0.510365	0.0262379	0.510365	0.628205	14	0.510365
GO:0001910 regulation of leukocyte mediated cytotoxicity	0.513372	0.0339192	0.513372	0.628205	12	0.513372
GO:0002828 regulation of type 2 immune response	0.521169	0.0538169	0.521169	0.62938	11	0.521169
GO:0002703 regulation of leukocyte mediated immunity	0.544591	0.112416	0.544591	0.62938	37	0.544591
GO:0002381 immunoglobulin production involved in immunoglobulin mediated immune response	0.561848	0.157336	0.561848	0.62938	13	0.561848
GO:0002312 B cell activation involved in immune response	0.561942	0.157459	0.561942	0.62938	14	0.561942
GO:0002263 cell activation involved in immune response	0.571977	0.181959	0.571977	0.62938	45	0.571977
GO:0002366 leukocyte activation involved in immune response	0.571977	0.181959	0.571977	0.62938	45	0.571977
GO:0002286 T cell activation involved in immune response	0.574505	0.189663	0.574505	0.62938	15	0.574505
GO:0001909 leukocyte mediated cytotoxicity	0.603763	0.265776	0.603763	0.62938	15	0.603763
GO:0002287 alpha-beta T cell activation involved in immune response	0.604098	0.267672	0.604098	0.62938	11	0.604098
GO:0002293 alpha-beta T cell differentiation involved in immune response	0.604098	0.267672	0.604098	0.62938	11	0.604098
GO:0002292 T cell differentiation involved in immune response	0.604098	0.267672	0.604098	0.62938	11	0.604098
GO:0002521 leukocyte differentiation	0.608256	0.275231	0.608256	0.62938	87	0.608256
GO:0002208 somatic diversification of immunoglobulins involved in immune response	0.614519	0.295096	0.614519	0.62938	11	0.614519
GO:0002204 somatic recombination of immunoglobulin genes involved in immune response	0.614519	0.295096	0.614519	0.62938	11	0.614519
GO:0002886 regulation of myeloid leukocyte mediated immunity	0.615845	0.299147	0.615845	0.62938	10	0.615845
GO:0002699 positive regulation of immune effector process	0.652141	0.392587	0.652141	0.657297	40	0.652141
GO:0002285 lymphocyte activation involved in immune response	0.657297	0.407366	0.657297	0.657297	28	0.657297
GO:0002285 lymphocyte activation involved in immune response	0.342703	0.407366	0.342703	0.980897	28	0.342703
GO:0002699 positive regulation of immune effector process	0.347859	0.392587	0.347859	0.980897	40	0.347859
GO:0002886 regulation of myeloid leukocyte mediated immunity	0.384155	0.299147	0.384155	0.980897	10	0.384155
GO:0002208 somatic diversification of immunoglobulins involved in immune response	0.385481	0.295096	0.385481	0.980897	11	0.385481
GO:0002204 somatic recombination of immunoglobulin genes involved in immune response	0.385481	0.295096	0.385481	0.980897	11	0.385481
GO:0002521 leukocyte differentiation	0.391744	0.275231	0.391744	0.980897	87	0.391744
GO:0002287 alpha-beta T cell activation involved in immune response	0.395902	0.267672	0.395902	0.980897	11	0.395902
GO:0002293 alpha-beta T cell differentiation involved in immune response	0.395902	0.267672	0.395902	0.980897	11	0.395902
GO:0002292 T cell differentiation involved in immune response	0.395902	0.267672	0.395902	0.980897	11	0.395902
GO:0001909 leukocyte mediated cytotoxicity	0.396237	0.265776	0.396237	0.980897	15	0.396237
GO:0002286 T cell activation involved in immune response	0.425495	0.189663	0.425495	0.980897	15	0.425495
GO:0002263 cell activation involved in immune response	0.428023	0.181959	0.428023	0.980897	45	0.428023
GO:0002366 leukocyte activation involved in immune response	0.428023	0.181959	0.428023	0.980897	45	0.428023
GO:0002312 B cell activation involved in immune response	0.438058	0.157459	0.438058	0.980897	14	0.438058
GO:0002381 immunoglobulin production involved in immunoglobulin mediated immune response	0.438152	0.157336	0.438152	0.980897	13	0.438152
GO:0002703 regulation of leukocyte mediated immunity	0.455409	0.112416	0.455409	0.980897	37	0.455409
GO:0002828 regulation of type 2 immune response	0.478831	0.0538169	0.478831	0.980897	11	0.478831
GO:0001910 regulation of leukocyte mediated cytotoxicity	0.486628	0.0339192	0.486628	0.980897	12	0.486628
GO:0002200 somatic diversification of immune receptors	0.489635	0.0262379	0.489635	0.980897	14	0.489635
GO:0002562 somatic diversification of immune receptors via germline recombination within a single locus	0.489635	0.0262379	0.489635	0.980897	14	0.489635
GO:0002705 positive regulation of leukocyte mediated immunity	0.49727	0.00690187	0.49727	0.980897	16	0.49727
GO:0002708 positive regulation of lymphocyte mediated immunity	0.49727	0.00690187	0.49727	0.980897	16	0.49727
GO:0002889 regulation of immunoglobulin mediated immune response	0.503375	-0.00852595	0.503375	0.980897	17	0.503375
GO:0002712 regulation of B cell mediated immunity	0.508958	-0.0226237	0.508958	0.980897	18	0.508958
GO:0002279 mast cell activation involved in immune response	0.51351	-0.0342986	0.51351	0.980897	11	0.51351
GO:0002448 mast cell mediated immunity	0.51351	-0.0342986	0.51351	0.980897	11	0.51351
GO:0002700 regulation of production of molecular mediator of immune response	0.53179	-0.0801862	0.53179	0.980897	26	0.53179
GO:0019221 cytokine-mediated signaling pathway	0.532053	-0.0805476	0.532053	0.980897	88	0.532053
GO:0002706 regulation of lymphocyte mediated immunity	0.553079	-0.134028	0.553079	0.980897	31	0.553079
GO:0002520 immune system development	0.559894	-0.150874	0.559894	0.980897	115	0.559894
GO:0002456 T cell mediated immunity	0.581272	-0.207554	0.581272	0.980897	14	0.581272
GO:0002695 negative regulation of leukocyte activation	0.581777	-0.207445	0.581777	0.980897	29	0.581777
GO:0002275 myeloid cell activation involved in immune response	0.587082	-0.221894	0.587082	0.980897	17	0.587082
GO:0042092 type 2 immune response	0.588814	-0.22722	0.588814	0.980897	13	0.588814
GO:0043299 leukocyte degranulation	0.591319	-0.233494	0.591319	0.980897	13	0.591319
GO:0060333 interferon-gamma-mediated signaling pathway	0.592852	-0.236122	0.592852	0.980897	27	0.592852
GO:0002444 myeloid leukocyte mediated immunity	0.602629	-0.262495	0.602629	0.980897	16	0.602629
GO:0002718 regulation of cytokine production involved in immune response	0.606739	-0.274005	0.606739	0.980897	14	0.606739
GO:0002698 negative regulation of immune effector process	0.61398	-0.292168	0.61398	0.980897	19	0.61398
GO:0034341 response to interferon-gamma	0.629047	-0.330707	0.629047	0.980897	37	0.629047
GO:0002252 immune effector process	0.642376	-0.365242	0.642376	0.980897	126	0.642376
GO:0002758 innate immune response-activating signal transduction	0.644872	-0.373797	0.644872	0.980897	26	0.644872
GO:0002697 regulation of immune effector process	0.656103	-0.402636	0.656103	0.980897	79	0.656103
GO:0045123 cellular extravasation	0.656895	-0.409643	0.656895	0.980897	13	0.656895
GO:0002449 lymphocyte mediated immunity	0.660511	-0.415167	0.660511	0.980897	49	0.660511
GO:0071346 cellular response to interferon-gamma	0.662888	-0.422424	0.662888	0.980897	33	0.662888
GO:0042088 T-helper 1 type immune response	0.668202	-0.439644	0.668202	0.980897	15	0.668202
GO:0002443 leukocyte mediated immunity	0.674301	-0.452991	0.674301	0.980897	61	0.674301
GO:0002690 positive regulation of leukocyte chemotaxis	0.675963	-0.462242	0.675963	0.980897	14	0.675963
GO:0001776 leukocyte homeostasis	0.691488	-0.506081	0.691488	0.980897	19	0.691488
GO:0002709 regulation of T cell mediated immunity	0.695538	-0.521893	0.695538	0.980897	11	0.695538
GO:0016064 immunoglobulin mediated immune response	0.697208	-0.519076	0.697208	0.980897	32	0.697208
GO:0019724 B cell mediated immunity	0.699444	-0.525462	0.699444	0.980897	33	0.699444
GO:0045089 positive regulation of innate immune response	0.700471	-0.528306	0.700471	0.980897	37	0.700471
GO:0002688 regulation of leukocyte chemotaxis	0.711496	-0.564224	0.711496	0.980897	16	0.711496
GO:0001959 regulation of cytokine-mediated signaling pathway	0.716408	-0.580258	0.716408	0.980897	14	0.716408
GO:0002218 activation of innate immune response	0.716548	-0.576363	0.716548	0.980897	29	0.716548
GO:0002440 production of molecular mediator of immune response	0.720035	-0.586294	0.720035	0.980897	31	0.720035
GO:0002687 positive regulation of leukocyte migration	0.725459	-0.605162	0.725459	0.980897	19	0.725459
GO:0045088 regulation of innate immune response	0.725571	-0.601971	0.725571	0.980897	47	0.725571
GO:0002367 cytokine production involved in immune response	0.73592	-0.639088	0.73592	0.980897	15	0.73592
GO:0002824 positive regulation of adaptive immune response based on somatic recombination of immune receptors built from immunoglobulin superfamily domains	0.757791	-0.708263	0.757791	0.980897	17	0.757791
GO:0002685 regulation of leukocyte migration	0.778304	-0.773615	0.778304	0.980897	23	0.778304
GO:0002822 regulation of adaptive immune response based on somatic recombination of immune receptors built from immunoglobulin superfamily domains	0.780063	-0.776579	0.780063	0.980897	39	0.780063
GO:0002821 positive regulation of adaptive immune response	0.787301	-0.807481	0.787301	0.980897	19	0.787301
GO:0002819 regulation of adaptive immune response	0.800764	-0.848945	0.800764	0.980897	42	0.800764
GO:0002757 immune response-activating signal transduction	0.814532	-0.89784	0.814532	0.980897	71	0.814532
GO:0002429 immune response-activating cell surface receptor signaling pathway	0.814725	-0.899883	0.814725	0.980897	49	0.814725
GO:0002455 humoral immune response mediated by circulating immunoglobulin	0.819087	-0.93153	0.819087	0.980897	12	0.819087
GO:0002768 immune response-regulating cell surface receptor signaling pathway	0.829219	-0.955379	0.829219	0.980897	56	0.829219
GO:0002764 immune response-regulating signaling pathway	0.829303	-0.954555	0.829303	0.980897	78	0.829303
GO:0002696 positive regulation of leukocyte activation	0.830236	-0.957925	0.830236	0.980897	91	0.830236
GO:0002683 negative regulation of immune system process	0.835262	-0.98042	0.835262	0.980897	49	0.835262
GO:0006959 humoral immune response	0.836762	-0.98817	0.836762	0.980897	36	0.836762
GO:0002460 adaptive immune response based on somatic recombination of immune receptors built from immunoglobulin superfamily domains	0.879605	-1.17864	0.879605	0.980897	64	0.879605
GO:0050776 regulation of immune response	0.889694	-1.22725	0.889694	0.980897	173	0.889694
GO:0002684 positive regulation of immune system process	0.901255	-1.29144	0.901255	0.980897	166	0.901255
GO:0002250 adaptive immune response	0.905072	-1.3173	0.905072	0.980897	74	0.905072
GO:0050777 negative regulation of immune response	0.912045	-1.38237	0.912045	0.980897	20	0.912045
GO:0002694 regulation of leukocyte activation	0.915797	-1.38232	0.915797	0.980897	111	0.915797
GO:0030595 leukocyte chemotaxis	0.918776	-1.40935	0.918776	0.980897	43	0.918776
GO:0050778 positive regulation of immune response	0.924061	-1.43819	0.924061	0.980897	114	0.924061
GO:0002682 regulation of immune system process	0.925147	-1.4432	0.925147	0.980897	219	0.925147
GO:0002253 activation of immune response	0.930278	-1.485	0.930278	0.980897	90	0.930278
GO:0032722 positive regulation of chemokine production	0.939725	-1.60828	0.939725	0.980897	14	0.939725
GO:0050900 leukocyte migration	0.944384	-1.60075	0.944384	0.980897	89	0.944384
GO:0045087 innate immune response	0.95411	-1.69244	0.95411	0.980897	135	0.95411
GO:0032642 regulation of chemokine production	0.956953	-1.78349	0.956953	0.980897	15	0.956953
GO:0045321 leukocyte activation	0.957531	-1.72836	0.957531	0.980897	160	0.957531
GO:0002920 regulation of humoral immune response	0.962392	-1.86097	0.962392	0.980897	13	0.962392
GO:0002376 immune system process	0.963224	-1.79196	0.963224	0.980897	372	0.963224
GO:0006955 immune response	0.971257	-1.90347	0.971257	0.980897	294	0.971257
GO:0032602 chemokine production	0.980897	-2.16617	0.980897	0.980897	18	0.980897
GO:0035419 activation of MAPK activity involved in innate immune response	NA	NA	NA	NA	1	NA
GO:0046732 active induction of host immune response by virus	NA	NA	NA	NA	1	NA
GO:0002276 basophil activation involved in immune response	NA	NA	NA	NA	0	NA
GO:0002560 basophil mediated immunity	NA	NA	NA	NA	0	NA
GO:0002294 CD4-positive, alpha-beta T cell differentiation involved in immune response	NA	NA	NA	NA	9	NA
GO:0002302 CD8-positive, alpha-beta T cell differentiation involved in immune response	NA	NA	NA	NA	2	NA
GO:0002430 complement receptor mediated signaling pathway	NA	NA	NA	NA	1	NA
GO:0002374 cytokine secretion involved in immune response	NA	NA	NA	NA	2	NA
GO:0002278 eosinophil activation involved in immune response	NA	NA	NA	NA	1	NA
GO:0002447 eosinophil mediated immunity	NA	NA	NA	NA	1	NA
GO:0030683 evasion or tolerance by virus of host immune response	NA	NA	NA	NA	1	NA
GO:0020012 evasion or tolerance of host immune response	NA	NA	NA	NA	1	NA
GO:0051805 evasion or tolerance of immune response of other organism involved in symbiotic interaction	NA	NA	NA	NA	1	NA
GO:0002290 gamma-delta T cell activation involved in immune response	NA	NA	NA	NA	1	NA
GO:0035397 helper T cell enhancement of adaptive immune response	NA	NA	NA	NA	0	NA
GO:0002384 hepatic immune response	NA	NA	NA	NA	1	NA
GO:0002434 immune complex clearance	NA	NA	NA	NA	2	NA
GO:0002436 immune complex clearance by monocytes and macrophages	NA	NA	NA	NA	2	NA
GO:0002767 immune response-inhibiting cell surface receptor signaling pathway	NA	NA	NA	NA	2	NA
GO:0002765 immune response-inhibiting signal transduction	NA	NA	NA	NA	2	NA
GO:0002386 immune response in mucosal-associated lymphoid tissue	NA	NA	NA	NA	0	NA
GO:0002418 immune response to tumor cell	NA	NA	NA	NA	3	NA
GO:0002380 immunoglobulin secretion involved in immune response	NA	NA	NA	NA	0	NA
GO:0052558 induction by organism of immune response of other organism involved in symbiotic interaction	NA	NA	NA	NA	1	NA
GO:0052559 induction by symbiont of host immune response	NA	NA	NA	NA	1	NA
GO:0046730 induction of host immune response by virus	NA	NA	NA	NA	1	NA
GO:0002220 innate immune response activating cell surface receptor signaling pathway	NA	NA	NA	NA	1	NA
GO:0002227 innate immune response in mucosa	NA	NA	NA	NA	1	NA
GO:0070486 leukocyte aggregation	NA	NA	NA	NA	4	NA
GO:0002232 leukocyte chemotaxis involved in inflammatory response	NA	NA	NA	NA	0	NA
GO:0002522 leukocyte migration involved in immune response	NA	NA	NA	NA	1	NA
GO:0002523 leukocyte migration involved in inflammatory response	NA	NA	NA	NA	4	NA
GO:0002281 macrophage activation involved in immune response	NA	NA	NA	NA	4	NA
GO:0002313 mature B cell differentiation involved in immune response	NA	NA	NA	NA	3	NA
GO:0002282 microglial cell activation involved in immune response	NA	NA	NA	NA	2	NA
GO:0052552 modulation by organism of immune response of other organism involved in symbiotic interaction	NA	NA	NA	NA	3	NA
GO:0052306 modulation by organism of innate immune response in other organism involved in symbiotic interaction	NA	NA	NA	NA	2	NA
GO:0052553 modulation by symbiont of host immune response	NA	NA	NA	NA	3	NA
GO:0052167 modulation by symbiont of host innate immune response	NA	NA	NA	NA	2	NA
GO:0002385 mucosal immune response	NA	NA	NA	NA	1	NA
GO:0002277 myeloid dendritic cell activation involved in immune response	NA	NA	NA	NA	2	NA
GO:0002323 natural killer cell activation involved in immune response	NA	NA	NA	NA	0	NA
GO:0002325 natural killer cell differentiation involved in immune response	NA	NA	NA	NA	0	NA
GO:0002423 natural killer cell mediated immune response to tumor cell	NA	NA	NA	NA	2	NA
GO:0002228 natural killer cell mediated immunity	NA	NA	NA	NA	6	NA
GO:0002820 negative regulation of adaptive immune response	NA	NA	NA	NA	9	NA
GO:0002823 negative regulation of adaptive immune response based on somatic recombination of immune receptors built from immunoglobulin superfamily domains	NA	NA	NA	NA	8	NA
GO:0002713 negative regulation of B cell mediated immunity	NA	NA	NA	NA	0	NA
GO:0002719 negative regulation of cytokine production involved in immune response	NA	NA	NA	NA	5	NA
GO:0002740 negative regulation of cytokine secretion involved in immune response	NA	NA	NA	NA	2	NA
GO:0002921 negative regulation of humoral immune response	NA	NA	NA	NA	4	NA
GO:0002924 negative regulation of humoral immune response mediated by circulating immunoglobulin	NA	NA	NA	NA	0	NA
GO:0002890 negative regulation of immunoglobulin mediated immune response	NA	NA	NA	NA	0	NA
GO:0045824 negative regulation of innate immune response	NA	NA	NA	NA	5	NA
GO:0060336 negative regulation of interferon-gamma-mediated signaling pathway	NA	NA	NA	NA	0	NA
GO:0002689 negative regulation of leukocyte chemotaxis	NA	NA	NA	NA	1	NA
GO:0043301 negative regulation of leukocyte degranulation	NA	NA	NA	NA	1	NA
GO:0001911 negative regulation of leukocyte mediated cytotoxicity	NA	NA	NA	NA	3	NA
GO:0002704 negative regulation of leukocyte mediated immunity	NA	NA	NA	NA	6	NA
GO:0002686 negative regulation of leukocyte migration	NA	NA	NA	NA	3	NA
GO:0002707 negative regulation of lymphocyte mediated immunity	NA	NA	NA	NA	6	NA
GO:0033007 negative regulation of mast cell activation involved in immune response	NA	NA	NA	NA	0	NA
GO:0032827 negative regulation of natural killer cell differentiation involved in immune response	NA	NA	NA	NA	0	NA
GO:0002716 negative regulation of natural killer cell mediated immunity	NA	NA	NA	NA	1	NA
GO:0002701 negative regulation of production of molecular mediator of immune response	NA	NA	NA	NA	5	NA
GO:0060331 negative regulation of response to interferon-gamma	NA	NA	NA	NA	0	NA
GO:0002710 negative regulation of T cell mediated immunity	NA	NA	NA	NA	6	NA
GO:0002826 negative regulation of T-helper 1 type immune response	NA	NA	NA	NA	2	NA
GO:0002829 negative regulation of type 2 immune response	NA	NA	NA	NA	2	NA
GO:0002283 neutrophil activation involved in immune response	NA	NA	NA	NA	3	NA
GO:0002446 neutrophil mediated immunity	NA	NA	NA	NA	3	NA
GO:0002251 organ or tissue specific immune response	NA	NA	NA	NA	2	NA
GO:0052257 pathogen-associated molecular pattern dependent induction by organism of innate immune response of other organism involved in symbiotic interaction	NA	NA	NA	NA	2	NA
GO:0052033 pathogen-associated molecular pattern dependent induction by symbiont of host innate immune response	NA	NA	NA	NA	2	NA
GO:0052308 pathogen-associated molecular pattern dependent modulation by organism of innate immune response in other organism involved in symbiotic interaction	NA	NA	NA	NA	2	NA
GO:0052169 pathogen-associated molecular pattern dependent modulation by symbiont of host innate immune response	NA	NA	NA	NA	2	NA
GO:0052555 positive regulation by organism of immune response of other organism involved in symbiotic interaction	NA	NA	NA	NA	3	NA
GO:0052305 positive regulation by organism of innate immune response in other organism involved in symbiotic interaction	NA	NA	NA	NA	2	NA
GO:0052556 positive regulation by symbiont of host immune response	NA	NA	NA	NA	3	NA
GO:0052166 positive regulation by symbiont of host innate immune response	NA	NA	NA	NA	2	NA
GO:0002714 positive regulation of B cell mediated immunity	NA	NA	NA	NA	6	NA
GO:0002720 positive regulation of cytokine production involved in immune response	NA	NA	NA	NA	6	NA
GO:0002741 positive regulation of cytokine secretion involved in immune response	NA	NA	NA	NA	0	NA
GO:2001193 positive regulation of gamma-delta T cell activation involved in immune response	NA	NA	NA	NA	1	NA
GO:0002922 positive regulation of humoral immune response	NA	NA	NA	NA	3	NA
GO:0002925 positive regulation of humoral immune response mediated by circulating immunoglobulin	NA	NA	NA	NA	1	NA
GO:0090265 positive regulation of immune complex clearance by monocytes and macrophages	NA	NA	NA	NA	2	NA
GO:0002839 positive regulation of immune response to tumor cell	NA	NA	NA	NA	2	NA
GO:0002891 positive regulation of immunoglobulin mediated immune response	NA	NA	NA	NA	6	NA
GO:0060335 positive regulation of interferon-gamma-mediated signaling pathway	NA	NA	NA	NA	1	NA
GO:0043302 positive regulation of leukocyte degranulation	NA	NA	NA	NA	5	NA
GO:0001912 positive regulation of leukocyte mediated cytotoxicity	NA	NA	NA	NA	8	NA
GO:0033008 positive regulation of mast cell activation involved in immune response	NA	NA	NA	NA	5	NA
GO:0061081 positive regulation of myeloid leukocyte cytokine production involved in immune response	NA	NA	NA	NA	4	NA
GO:0002888 positive regulation of myeloid leukocyte mediated immunity	NA	NA	NA	NA	3	NA
GO:0002857 positive regulation of natural killer cell mediated immune response to tumor cell	NA	NA	NA	NA	2	NA
GO:0002717 positive regulation of natural killer cell mediated immunity	NA	NA	NA	NA	5	NA
GO:0002702 positive regulation of production of molecular mediator of immune response	NA	NA	NA	NA	8	NA
GO:0061078 positive regulation of prostaglandin secretion involved in immune response	NA	NA	NA	NA	0	NA
GO:0060332 positive regulation of response to interferon-gamma	NA	NA	NA	NA	1	NA
GO:0002842 positive regulation of T cell mediated immune response to tumor cell	NA	NA	NA	NA	0	NA
GO:0002711 positive regulation of T cell mediated immunity	NA	NA	NA	NA	6	NA
GO:2000318 positive regulation of T-helper 17 type immune response	NA	NA	NA	NA	2	NA
GO:0002827 positive regulation of T-helper 1 type immune response	NA	NA	NA	NA	3	NA
GO:0002654 positive regulation of tolerance induction dependent upon immune response	NA	NA	NA	NA	1	NA
GO:0002830 positive regulation of type 2 immune response	NA	NA	NA	NA	4	NA
GO:0090323 prostaglandin secretion involved in immune response	NA	NA	NA	NA	0	NA
GO:0002739 regulation of cytokine secretion involved in immune response	NA	NA	NA	NA	2	NA
GO:2001191 regulation of gamma-delta T cell activation involved in immune response	NA	NA	NA	NA	1	NA
GO:0002923 regulation of humoral immune response mediated by circulating immunoglobulin	NA	NA	NA	NA	2	NA
GO:0090264 regulation of immune complex clearance by monocytes and macrophages	NA	NA	NA	NA	2	NA
GO:0002837 regulation of immune response to tumor cell	NA	NA	NA	NA	2	NA
GO:0060334 regulation of interferon-gamma-mediated signaling pathway	NA	NA	NA	NA	4	NA
GO:0043300 regulation of leukocyte degranulation	NA	NA	NA	NA	8	NA
GO:0033006 regulation of mast cell activation involved in immune response	NA	NA	NA	NA	7	NA
GO:0032826 regulation of natural killer cell differentiation involved in immune response	NA	NA	NA	NA	0	NA
GO:0002855 regulation of natural killer cell mediated immune response to tumor cell	NA	NA	NA	NA	2	NA
GO:0002715 regulation of natural killer cell mediated immunity	NA	NA	NA	NA	6	NA
GO:0060330 regulation of response to interferon-gamma	NA	NA	NA	NA	4	NA
GO:0002840 regulation of T cell mediated immune response to tumor cell	NA	NA	NA	NA	0	NA
GO:2000316 regulation of T-helper 17 type immune response	NA	NA	NA	NA	2	NA
GO:0002825 regulation of T-helper 1 type immune response	NA	NA	NA	NA	9	NA
GO:0002652 regulation of tolerance induction dependent upon immune response	NA	NA	NA	NA	1	NA
GO:0052572 response to host immune response	NA	NA	NA	NA	5	NA
GO:0052564 response to immune response of other organism involved in symbiotic interaction	NA	NA	NA	NA	5	NA
GO:0002566 somatic diversification of immune receptors via somatic mutation	NA	NA	NA	NA	0	NA
GO:0002424 T cell mediated immune response to tumor cell	NA	NA	NA	NA	0	NA
GO:0002309 T cell proliferation involved in immune response	NA	NA	NA	NA	1	NA
GO:0072538 T-helper 17 type immune response	NA	NA	NA	NA	3	NA
GO:0002461 tolerance induction dependent upon immune response	NA	NA	NA	NA	1	NA
GO:0042033 chemokine biosynthetic process	NA	NA	NA	NA	5	NA
GO:0070098 chemokine-mediated signaling pathway	NA	NA	NA	NA	9	NA
GO:0050755 chemokine metabolic process	NA	NA	NA	NA	5	NA
GO:0032600 chemokine receptor transport out of membrane raft	NA	NA	NA	NA	0	NA
GO:0033606 chemokine receptor transport within lipid bilayer	NA	NA	NA	NA	0	NA
GO:0090195 chemokine secretion	NA	NA	NA	NA	5	NA
GO:0045079 negative regulation of chemokine biosynthetic process	NA	NA	NA	NA	1	NA
GO:0070100 negative regulation of chemokine-mediated signaling pathway	NA	NA	NA	NA	1	NA
GO:0032682 negative regulation of chemokine production	NA	NA	NA	NA	0	NA
GO:0090198 negative regulation of chemokine secretion	NA	NA	NA	NA	0	NA
GO:0001960 negative regulation of cytokine-mediated signaling pathway	NA	NA	NA	NA	6	NA
GO:0045080 positive regulation of chemokine biosynthetic process	NA	NA	NA	NA	3	NA
GO:0070101 positive regulation of chemokine-mediated signaling pathway	NA	NA	NA	NA	0	NA
GO:0090197 positive regulation of chemokine secretion	NA	NA	NA	NA	5	NA
GO:0001961 positive regulation of cytokine-mediated signaling pathway	NA	NA	NA	NA	4	NA
GO:2001263 regulation of C-C chemokine binding	NA	NA	NA	NA	0	NA
GO:0045073 regulation of chemokine biosynthetic process	NA	NA	NA	NA	4	NA
GO:0070099 regulation of chemokine-mediated signaling pathway	NA	NA	NA	NA	1	NA
GO:0090196 regulation of chemokine secretion	NA	NA	NA	NA	5	NA
GO:0002249 lymphocyte anergy	NA	NA	NA	NA	3	NA
GO:0002913 positive regulation of lymphocyte anergy	NA	NA	NA	NA	2	NA
GO:0002669 positive regulation of T cell anergy	NA	NA	NA	NA	2	NA
GO:0002911 regulation of lymphocyte anergy	NA	NA	NA	NA	3	NA
GO:0002667 regulation of T cell anergy	NA	NA	NA	NA	3	NA
GO:0002870 T cell anergy	NA	NA	NA	NA	3	NA
GO:0035419 activation of MAPK activity involved in innate immune response	NA	NA	NA	NA	1	NA
GO:0046732 active induction of host immune response by virus	NA	NA	NA	NA	1	NA
GO:0002276 basophil activation involved in immune response	NA	NA	NA	NA	0	NA
GO:0002560 basophil mediated immunity	NA	NA	NA	NA	0	NA
GO:0002294 CD4-positive, alpha-beta T cell differentiation involved in immune response	NA	NA	NA	NA	9	NA
GO:0002302 CD8-positive, alpha-beta T cell differentiation involved in immune response	NA	NA	NA	NA	2	NA
GO:0002430 complement receptor mediated signaling pathway	NA	NA	NA	NA	1	NA
GO:0002374 cytokine secretion involved in immune response	NA	NA	NA	NA	2	NA
GO:0002278 eosinophil activation involved in immune response	NA	NA	NA	NA	1	NA
GO:0002447 eosinophil mediated immunity	NA	NA	NA	NA	1	NA
GO:0030683 evasion or tolerance by virus of host immune response	NA	NA	NA	NA	1	NA
GO:0020012 evasion or tolerance of host immune response	NA	NA	NA	NA	1	NA
GO:0051805 evasion or tolerance of immune response of other organism involved in symbiotic interaction	NA	NA	NA	NA	1	NA
GO:0002290 gamma-delta T cell activation involved in immune response	NA	NA	NA	NA	1	NA
GO:0035397 helper T cell enhancement of adaptive immune response	NA	NA	NA	NA	0	NA
GO:0002384 hepatic immune response	NA	NA	NA	NA	1	NA
GO:0002434 immune complex clearance	NA	NA	NA	NA	2	NA
GO:0002436 immune complex clearance by monocytes and macrophages	NA	NA	NA	NA	2	NA
GO:0002767 immune response-inhibiting cell surface receptor signaling pathway	NA	NA	NA	NA	2	NA
GO:0002765 immune response-inhibiting signal transduction	NA	NA	NA	NA	2	NA
GO:0002386 immune response in mucosal-associated lymphoid tissue	NA	NA	NA	NA	0	NA
GO:0002418 immune response to tumor cell	NA	NA	NA	NA	3	NA
GO:0002380 immunoglobulin secretion involved in immune response	NA	NA	NA	NA	0	NA
GO:0052558 induction by organism of immune response of other organism involved in symbiotic interaction	NA	NA	NA	NA	1	NA
GO:0052559 induction by symbiont of host immune response	NA	NA	NA	NA	1	NA
GO:0046730 induction of host immune response by virus	NA	NA	NA	NA	1	NA
GO:0002220 innate immune response activating cell surface receptor signaling pathway	NA	NA	NA	NA	1	NA
GO:0002227 innate immune response in mucosa	NA	NA	NA	NA	1	NA
GO:0070486 leukocyte aggregation	NA	NA	NA	NA	4	NA
GO:0002232 leukocyte chemotaxis involved in inflammatory response	NA	NA	NA	NA	0	NA
GO:0002522 leukocyte migration involved in immune response	NA	NA	NA	NA	1	NA
GO:0002523 leukocyte migration involved in inflammatory response	NA	NA	NA	NA	4	NA
GO:0002281 macrophage activation involved in immune response	NA	NA	NA	NA	4	NA
GO:0002313 mature B cell differentiation involved in immune response	NA	NA	NA	NA	3	NA
GO:0002282 microglial cell activation involved in immune response	NA	NA	NA	NA	2	NA
GO:0052552 modulation by organism of immune response of other organism involved in symbiotic interaction	NA	NA	NA	NA	3	NA
GO:0052306 modulation by organism of innate immune response in other organism involved in symbiotic interaction	NA	NA	NA	NA	2	NA
GO:0052553 modulation by symbiont of host immune response	NA	NA	NA	NA	3	NA
GO:0052167 modulation by symbiont of host innate immune response	NA	NA	NA	NA	2	NA
GO:0002385 mucosal immune response	NA	NA	NA	NA	1	NA
GO:0002277 myeloid dendritic cell activation involved in immune response	NA	NA	NA	NA	2	NA
GO:0002323 natural killer cell activation involved in immune response	NA	NA	NA	NA	0	NA
GO:0002325 natural killer cell differentiation involved in immune response	NA	NA	NA	NA	0	NA
GO:0002423 natural killer cell mediated immune response to tumor cell	NA	NA	NA	NA	2	NA
GO:0002228 natural killer cell mediated immunity	NA	NA	NA	NA	6	NA
GO:0002820 negative regulation of adaptive immune response	NA	NA	NA	NA	9	NA
GO:0002823 negative regulation of adaptive immune response based on somatic recombination of immune receptors built from immunoglobulin superfamily domains	NA	NA	NA	NA	8	NA
GO:0002713 negative regulation of B cell mediated immunity	NA	NA	NA	NA	0	NA
GO:0002719 negative regulation of cytokine production involved in immune response	NA	NA	NA	NA	5	NA
GO:0002740 negative regulation of cytokine secretion involved in immune response	NA	NA	NA	NA	2	NA
GO:0002921 negative regulation of humoral immune response	NA	NA	NA	NA	4	NA
GO:0002924 negative regulation of humoral immune response mediated by circulating immunoglobulin	NA	NA	NA	NA	0	NA
GO:0002890 negative regulation of immunoglobulin mediated immune response	NA	NA	NA	NA	0	NA
GO:0045824 negative regulation of innate immune response	NA	NA	NA	NA	5	NA
GO:0060336 negative regulation of interferon-gamma-mediated signaling pathway	NA	NA	NA	NA	0	NA
GO:0002689 negative regulation of leukocyte chemotaxis	NA	NA	NA	NA	1	NA
GO:0043301 negative regulation of leukocyte degranulation	NA	NA	NA	NA	1	NA
GO:0001911 negative regulation of leukocyte mediated cytotoxicity	NA	NA	NA	NA	3	NA
GO:0002704 negative regulation of leukocyte mediated immunity	NA	NA	NA	NA	6	NA
GO:0002686 negative regulation of leukocyte migration	NA	NA	NA	NA	3	NA
GO:0002707 negative regulation of lymphocyte mediated immunity	NA	NA	NA	NA	6	NA
GO:0033007 negative regulation of mast cell activation involved in immune response	NA	NA	NA	NA	0	NA
GO:0032827 negative regulation of natural killer cell differentiation involved in immune response	NA	NA	NA	NA	0	NA
GO:0002716 negative regulation of natural killer cell mediated immunity	NA	NA	NA	NA	1	NA
GO:0002701 negative regulation of production of molecular mediator of immune response	NA	NA	NA	NA	5	NA
GO:0060331 negative regulation of response to interferon-gamma	NA	NA	NA	NA	0	NA
GO:0002710 negative regulation of T cell mediated immunity	NA	NA	NA	NA	6	NA
GO:0002826 negative regulation of T-helper 1 type immune response	NA	NA	NA	NA	2	NA
GO:0002829 negative regulation of type 2 immune response	NA	NA	NA	NA	2	NA
GO:0002283 neutrophil activation involved in immune response	NA	NA	NA	NA	3	NA
GO:0002446 neutrophil mediated immunity	NA	NA	NA	NA	3	NA
GO:0002251 organ or tissue specific immune response	NA	NA	NA	NA	2	NA
GO:0052257 pathogen-associated molecular pattern dependent induction by organism of innate immune response of other organism involved in symbiotic interaction	NA	NA	NA	NA	2	NA
GO:0052033 pathogen-associated molecular pattern dependent induction by symbiont of host innate immune response	NA	NA	NA	NA	2	NA
GO:0052308 pathogen-associated molecular pattern dependent modulation by organism of innate immune response in other organism involved in symbiotic interaction	NA	NA	NA	NA	2	NA
GO:0052169 pathogen-associated molecular pattern dependent modulation by symbiont of host innate immune response	NA	NA	NA	NA	2	NA
GO:0052555 positive regulation by organism of immune response of other organism involved in symbiotic interaction	NA	NA	NA	NA	3	NA
GO:0052305 positive regulation by organism of innate immune response in other organism involved in symbiotic interaction	NA	NA	NA	NA	2	NA
GO:0052556 positive regulation by symbiont of host immune response	NA	NA	NA	NA	3	NA
GO:0052166 positive regulation by symbiont of host innate immune response	NA	NA	NA	NA	2	NA
GO:0002714 positive regulation of B cell mediated immunity	NA	NA	NA	NA	6	NA
GO:0002720 positive regulation of cytokine production involved in immune response	NA	NA	NA	NA	6	NA
GO:0002741 positive regulation of cytokine secretion involved in immune response	NA	NA	NA	NA	0	NA
GO:2001193 positive regulation of gamma-delta T cell activation involved in immune response	NA	NA	NA	NA	1	NA
GO:0002922 positive regulation of humoral immune response	NA	NA	NA	NA	3	NA
GO:0002925 positive regulation of humoral immune response mediated by circulating immunoglobulin	NA	NA	NA	NA	1	NA
GO:0090265 positive regulation of immune complex clearance by monocytes and macrophages	NA	NA	NA	NA	2	NA
GO:0002839 positive regulation of immune response to tumor cell	NA	NA	NA	NA	2	NA
GO:0002891 positive regulation of immunoglobulin mediated immune response	NA	NA	NA	NA	6	NA
GO:0060335 positive regulation of interferon-gamma-mediated signaling pathway	NA	NA	NA	NA	1	NA
GO:0043302 positive regulation of leukocyte degranulation	NA	NA	NA	NA	5	NA
GO:0001912 positive regulation of leukocyte mediated cytotoxicity	NA	NA	NA	NA	8	NA
GO:0033008 positive regulation of mast cell activation involved in immune response	NA	NA	NA	NA	5	NA
GO:0061081 positive regulation of myeloid leukocyte cytokine production involved in immune response	NA	NA	NA	NA	4	NA
GO:0002888 positive regulation of myeloid leukocyte mediated immunity	NA	NA	NA	NA	3	NA
GO:0002857 positive regulation of natural killer cell mediated immune response to tumor cell	NA	NA	NA	NA	2	NA
GO:0002717 positive regulation of natural killer cell mediated immunity	NA	NA	NA	NA	5	NA
GO:0002702 positive regulation of production of molecular mediator of immune response	NA	NA	NA	NA	8	NA
GO:0061078 positive regulation of prostaglandin secretion involved in immune response	NA	NA	NA	NA	0	NA
GO:0060332 positive regulation of response to interferon-gamma	NA	NA	NA	NA	1	NA
GO:0002842 positive regulation of T cell mediated immune response to tumor cell	NA	NA	NA	NA	0	NA
GO:0002711 positive regulation of T cell mediated immunity	NA	NA	NA	NA	6	NA
GO:2000318 positive regulation of T-helper 17 type immune response	NA	NA	NA	NA	2	NA
GO:0002827 positive regulation of T-helper 1 type immune response	NA	NA	NA	NA	3	NA
GO:0002654 positive regulation of tolerance induction dependent upon immune response	NA	NA	NA	NA	1	NA
GO:0002830 positive regulation of type 2 immune response	NA	NA	NA	NA	4	NA
GO:0090323 prostaglandin secretion involved in immune response	NA	NA	NA	NA	0	NA
GO:0002739 regulation of cytokine secretion involved in immune response	NA	NA	NA	NA	2	NA
GO:2001191 regulation of gamma-delta T cell activation involved in immune response	NA	NA	NA	NA	1	NA
GO:0002923 regulation of humoral immune response mediated by circulating immunoglobulin	NA	NA	NA	NA	2	NA
GO:0090264 regulation of immune complex clearance by monocytes and macrophages	NA	NA	NA	NA	2	NA
GO:0002837 regulation of immune response to tumor cell	NA	NA	NA	NA	2	NA
GO:0060334 regulation of interferon-gamma-mediated signaling pathway	NA	NA	NA	NA	4	NA
GO:0043300 regulation of leukocyte degranulation	NA	NA	NA	NA	8	NA
GO:0033006 regulation of mast cell activation involved in immune response	NA	NA	NA	NA	7	NA
GO:0032826 regulation of natural killer cell differentiation involved in immune response	NA	NA	NA	NA	0	NA
GO:0002855 regulation of natural killer cell mediated immune response to tumor cell	NA	NA	NA	NA	2	NA
GO:0002715 regulation of natural killer cell mediated immunity	NA	NA	NA	NA	6	NA
GO:0060330 regulation of response to interferon-gamma	NA	NA	NA	NA	4	NA
GO:0002840 regulation of T cell mediated immune response to tumor cell	NA	NA	NA	NA	0	NA
GO:2000316 regulation of T-helper 17 type immune response	NA	NA	NA	NA	2	NA
GO:0002825 regulation of T-helper 1 type immune response	NA	NA	NA	NA	9	NA
GO:0002652 regulation of tolerance induction dependent upon immune response	NA	NA	NA	NA	1	NA
GO:0052572 response to host immune response	NA	NA	NA	NA	5	NA
GO:0052564 response to immune response of other organism involved in symbiotic interaction	NA	NA	NA	NA	5	NA
GO:0002566 somatic diversification of immune receptors via somatic mutation	NA	NA	NA	NA	0	NA
GO:0002424 T cell mediated immune response to tumor cell	NA	NA	NA	NA	0	NA
GO:0002309 T cell proliferation involved in immune response	NA	NA	NA	NA	1	NA
GO:0072538 T-helper 17 type immune response	NA	NA	NA	NA	3	NA
GO:0002461 tolerance induction dependent upon immune response	NA	NA	NA	NA	1	NA
GO:0042033 chemokine biosynthetic process	NA	NA	NA	NA	5	NA
GO:0070098 chemokine-mediated signaling pathway	NA	NA	NA	NA	9	NA
GO:0050755 chemokine metabolic process	NA	NA	NA	NA	5	NA
GO:0032600 chemokine receptor transport out of membrane raft	NA	NA	NA	NA	0	NA
GO:0033606 chemokine receptor transport within lipid bilayer	NA	NA	NA	NA	0	NA
GO:0090195 chemokine secretion	NA	NA	NA	NA	5	NA
GO:0045079 negative regulation of chemokine biosynthetic process	NA	NA	NA	NA	1	NA
GO:0070100 negative regulation of chemokine-mediated signaling pathway	NA	NA	NA	NA	1	NA
GO:0032682 negative regulation of chemokine production	NA	NA	NA	NA	0	NA
GO:0090198 negative regulation of chemokine secretion	NA	NA	NA	NA	0	NA
GO:0001960 negative regulation of cytokine-mediated signaling pathway	NA	NA	NA	NA	6	NA
GO:0045080 positive regulation of chemokine biosynthetic process	NA	NA	NA	NA	3	NA
GO:0070101 positive regulation of chemokine-mediated signaling pathway	NA	NA	NA	NA	0	NA
GO:0090197 positive regulation of chemokine secretion	NA	NA	NA	NA	5	NA
GO:0001961 positive regulation of cytokine-mediated signaling pathway	NA	NA	NA	NA	4	NA
GO:2001263 regulation of C-C chemokine binding	NA	NA	NA	NA	0	NA
GO:0045073 regulation of chemokine biosynthetic process	NA	NA	NA	NA	4	NA
GO:0070099 regulation of chemokine-mediated signaling pathway	NA	NA	NA	NA	1	NA
GO:0090196 regulation of chemokine secretion	NA	NA	NA	NA	5	NA
GO:0002249 lymphocyte anergy	NA	NA	NA	NA	3	NA
GO:0002913 positive regulation of lymphocyte anergy	NA	NA	NA	NA	2	NA
GO:0002669 positive regulation of T cell anergy	NA	NA	NA	NA	2	NA
GO:0002911 regulation of lymphocyte anergy	NA	NA	NA	NA	3	NA
GO:0002667 regulation of T cell anergy	NA	NA	NA	NA	3	NA
GO:0002870 T cell anergy	NA	NA	NA	NA	3	NA

## Sheet: C2_GO
	p.geomean	stat.mean	p.val	q.val	set.size	exp1
GO:0006955 immune response	0.036708	1.79351	0.036708	0.702946	294	0.036708
GO:0034341 response to interferon-gamma	0.0750189	1.45625	0.0750189	0.702946	37	0.0750189
GO:0002376 immune system process	0.0883541	1.35226	0.0883541	0.702946	372	0.0883541
GO:0002285 lymphocyte activation involved in immune response	0.0890317	1.36992	0.0890317	0.702946	28	0.0890317
GO:0002286 T cell activation involved in immune response	0.090065	1.38375	0.090065	0.702946	15	0.090065
GO:0071346 cellular response to interferon-gamma	0.11294	1.22357	0.11294	0.702946	33	0.11294
GO:0019724 B cell mediated immunity	0.117386	1.20124	0.117386	0.702946	33	0.117386
GO:0002287 alpha-beta T cell activation involved in immune response	0.118733	1.22429	0.118733	0.702946	11	0.118733
GO:0002293 alpha-beta T cell differentiation involved in immune response	0.118733	1.22429	0.118733	0.702946	11	0.118733
GO:0002292 T cell differentiation involved in immune response	0.118733	1.22429	0.118733	0.702946	11	0.118733
GO:0016064 immunoglobulin mediated immune response	0.121996	1.17789	0.121996	0.702946	32	0.121996
GO:0006959 humoral immune response	0.136464	1.10561	0.136464	0.702946	36	0.136464
GO:0002252 immune effector process	0.136848	1.09708	0.136848	0.702946	126	0.136848
GO:0045087 innate immune response	0.14627	1.05471	0.14627	0.702946	135	0.14627
GO:0002690 positive regulation of leukocyte chemotaxis	0.162367	1.00475	0.162367	0.702946	14	0.162367
GO:0002682 regulation of immune system process	0.167207	0.966349	0.167207	0.702946	219	0.167207
GO:0050776 regulation of immune response	0.171844	0.948237	0.171844	0.702946	173	0.171844
GO:0002521 leukocyte differentiation	0.20777	0.816192	0.20777	0.702946	87	0.20777
GO:0002688 regulation of leukocyte chemotaxis	0.214818	0.801271	0.214818	0.702946	16	0.214818
GO:0002687 positive regulation of leukocyte migration	0.216752	0.792364	0.216752	0.702946	19	0.216752
GO:0002263 cell activation involved in immune response	0.219379	0.778169	0.219379	0.702946	45	0.219379
GO:0002366 leukocyte activation involved in immune response	0.219379	0.778169	0.219379	0.702946	45	0.219379
GO:0002449 lymphocyte mediated immunity	0.224283	0.761174	0.224283	0.702946	49	0.224283
GO:0060333 interferon-gamma-mediated signaling pathway	0.22927	0.747035	0.22927	0.702946	27	0.22927
GO:0002699 positive regulation of immune effector process	0.237053	0.719666	0.237053	0.702946	40	0.237053
GO:0002208 somatic diversification of immunoglobulins involved in immune response	0.238003	0.732237	0.238003	0.702946	11	0.238003
GO:0002204 somatic recombination of immunoglobulin genes involved in immune response	0.238003	0.732237	0.238003	0.702946	11	0.238003
GO:0002684 positive regulation of immune system process	0.244625	0.692288	0.244625	0.702946	166	0.244625
GO:0002381 immunoglobulin production involved in immunoglobulin mediated immune response	0.247044	0.698384	0.247044	0.702946	13	0.247044
GO:0002768 immune response-regulating cell surface receptor signaling pathway	0.255849	0.658415	0.255849	0.702946	56	0.255849
GO:0002696 positive regulation of leukocyte activation	0.259667	0.645646	0.259667	0.702946	91	0.259667
GO:0002712 regulation of B cell mediated immunity	0.262026	0.645411	0.262026	0.702946	18	0.262026
GO:0002694 regulation of leukocyte activation	0.26539	0.627817	0.26539	0.702946	111	0.26539
GO:0002429 immune response-activating cell surface receptor signaling pathway	0.269581	0.616372	0.269581	0.702946	49	0.269581
GO:0002889 regulation of immunoglobulin mediated immune response	0.274237	0.607938	0.274237	0.702946	17	0.274237
GO:0002695 negative regulation of leukocyte activation	0.285008	0.57151	0.285008	0.702946	29	0.285008
GO:0019221 cytokine-mediated signaling pathway	0.290703	0.552367	0.290703	0.702946	88	0.290703
GO:0002312 B cell activation involved in immune response	0.293105	0.554008	0.293105	0.702946	14	0.293105
GO:0030595 leukocyte chemotaxis	0.294784	0.541552	0.294784	0.702946	43	0.294784
GO:0002697 regulation of immune effector process	0.317295	0.476276	0.317295	0.73771	79	0.317295
GO:0002685 regulation of leukocyte migration	0.326609	0.452479	0.326609	0.740844	23	0.326609
GO:0002455 humoral immune response mediated by circulating immunoglobulin	0.339764	0.418942	0.339764	0.747671	12	0.339764
GO:0002443 leukocyte mediated immunity	0.353339	0.377261	0.353339	0.747671	61	0.353339
GO:0002253 activation of immune response	0.353737	0.375879	0.353737	0.747671	90	0.353737
GO:0002460 adaptive immune response based on somatic recombination of immune receptors built from immunoglobulin superfamily domains	0.362749	0.351936	0.362749	0.748853	64	0.362749
GO:0042088 T-helper 1 type immune response	0.370401	0.334093	0.370401	0.748853	15	0.370401
GO:0002700 regulation of production of molecular mediator of immune response	0.379996	0.307289	0.379996	0.751907	26	0.379996
GO:0002886 regulation of myeloid leukocyte mediated immunity	0.412112	0.225919	0.412112	0.765418	10	0.412112
GO:0045321 leukocyte activation	0.418789	0.205161	0.418789	0.765418	160	0.418789
GO:0050778 positive regulation of immune response	0.422203	0.196488	0.422203	0.765418	114	0.422203
GO:0002520 immune system development	0.422208	0.196474	0.422208	0.765418	115	0.422208
GO:0002764 immune response-regulating signaling pathway	0.449873	0.126198	0.449873	0.765418	78	0.449873
GO:0042092 type 2 immune response	0.467514	0.0825165	0.467514	0.765418	13	0.467514
GO:0002705 positive regulation of leukocyte mediated immunity	0.471779	0.0714195	0.471779	0.765418	16	0.471779
GO:0002708 positive regulation of lymphocyte mediated immunity	0.471779	0.0714195	0.471779	0.765418	16	0.471779
GO:0002757 immune response-activating signal transduction	0.47644	0.0592013	0.47644	0.765418	71	0.47644
GO:0002706 regulation of lymphocyte mediated immunity	0.478243	0.0548081	0.478243	0.765418	31	0.478243
GO:0002828 regulation of type 2 immune response	0.47837	0.055005	0.47837	0.765418	11	0.47837
GO:0002200 somatic diversification of immune receptors	0.493818	0.0156599	0.493818	0.765418	14	0.493818
GO:0002562 somatic diversification of immune receptors via germline recombination within a single locus	0.493818	0.0156599	0.493818	0.765418	14	0.493818
GO:0001909 leukocyte mediated cytotoxicity	0.513142	-0.0332426	0.513142	0.782331	15	0.513142
GO:0002250 adaptive immune response	0.532325	-0.0812557	0.532325	0.789596	74	0.532325
GO:0002703 regulation of leukocyte mediated immunity	0.534888	-0.0878989	0.534888	0.789596	37	0.534888
GO:0002920 regulation of humoral immune response	0.545303	-0.115191	0.545303	0.792394	13	0.545303
GO:0002444 myeloid leukocyte mediated immunity	0.571055	-0.180614	0.571055	0.806957	16	0.571055
GO:0002440 production of molecular mediator of immune response	0.578461	-0.198838	0.578461	0.806957	31	0.578461
GO:0050900 leukocyte migration	0.589375	-0.226274	0.589375	0.806957	89	0.589375
GO:0045088 regulation of innate immune response	0.594718	-0.240466	0.594718	0.806957	47	0.594718
GO:0002824 positive regulation of adaptive immune response based on somatic recombination of immune receptors built from immunoglobulin superfamily domains	0.605174	-0.269183	0.605174	0.806957	17	0.605174
GO:0002718 regulation of cytokine production involved in immune response	0.616462	-0.299738	0.616462	0.806957	14	0.616462
GO:0002822 regulation of adaptive immune response based on somatic recombination of immune receptors built from immunoglobulin superfamily domains	0.623194	-0.31505	0.623194	0.806957	39	0.623194
GO:0002275 myeloid cell activation involved in immune response	0.624741	-0.320726	0.624741	0.806957	17	0.624741
GO:0045123 cellular extravasation	0.663988	-0.428651	0.663988	0.828545	13	0.663988
GO:0001910 regulation of leukocyte mediated cytotoxicity	0.669739	-0.44521	0.669739	0.828545	12	0.669739
GO:0043299 leukocyte degranulation	0.685329	-0.488945	0.685329	0.828545	13	0.685329
GO:0002279 mast cell activation involved in immune response	0.686198	-0.492681	0.686198	0.828545	11	0.686198
GO:0002448 mast cell mediated immunity	0.686198	-0.492681	0.686198	0.828545	11	0.686198
GO:0045089 positive regulation of innate immune response	0.695243	-0.513189	0.695243	0.828545	37	0.695243
GO:0001776 leukocyte homeostasis	0.707532	-0.55152	0.707532	0.828545	19	0.707532
GO:0001959 regulation of cytokine-mediated signaling pathway	0.720382	-0.592395	0.720382	0.828545	14	0.720382
GO:0002367 cytokine production involved in immune response	0.724985	-0.605553	0.724985	0.828545	15	0.724985
GO:0002683 negative regulation of immune system process	0.735231	-0.631056	0.735231	0.828545	49	0.735231
GO:0002819 regulation of adaptive immune response	0.739455	-0.644443	0.739455	0.828545	42	0.739455
GO:0002821 positive regulation of adaptive immune response	0.754616	-0.696484	0.754616	0.835468	19	0.754616
GO:0002456 T cell mediated immunity	0.786269	-0.806378	0.786269	0.859436	14	0.786269
GO:0002698 negative regulation of immune effector process	0.794747	-0.833438	0.794747	0.859436	19	0.794747
GO:0002218 activation of innate immune response	0.809981	-0.8853	0.809981	0.865841	29	0.809981
GO:0032602 chemokine production	0.827745	-0.959114	0.827745	0.874776	18	0.827745
GO:0032642 regulation of chemokine production	0.86683	-1.13477	0.86683	0.891156	15	0.86683
GO:0002709 regulation of T cell mediated immunity	0.871993	-1.16982	0.871993	0.891156	11	0.871993
GO:0002758 innate immune response-activating signal transduction	0.872079	-1.15043	0.872079	0.891156	26	0.872079
GO:0032722 positive regulation of chemokine production	0.881573	-1.21142	0.881573	0.891156	14	0.881573
GO:0050777 negative regulation of immune response	0.0400854	-1.80436	0.0400854	0.931682	20	0.0400854
GO:0032722 positive regulation of chemokine production	0.118427	-1.21142	0.118427	0.931682	14	0.118427
GO:0002758 innate immune response-activating signal transduction	0.127921	-1.15043	0.127921	0.931682	26	0.127921
GO:0002709 regulation of T cell mediated immunity	0.128007	-1.16982	0.128007	0.931682	11	0.128007
GO:0032642 regulation of chemokine production	0.13317	-1.13477	0.13317	0.931682	15	0.13317
GO:0032602 chemokine production	0.172255	-0.959114	0.172255	0.931682	18	0.172255
GO:0002218 activation of innate immune response	0.190019	-0.8853	0.190019	0.931682	29	0.190019
GO:0002698 negative regulation of immune effector process	0.205253	-0.833438	0.205253	0.931682	19	0.205253
GO:0002456 T cell mediated immunity	0.213731	-0.806378	0.213731	0.931682	14	0.213731
GO:0002821 positive regulation of adaptive immune response	0.245384	-0.696484	0.245384	0.931682	19	0.245384
GO:0002819 regulation of adaptive immune response	0.260545	-0.644443	0.260545	0.931682	42	0.260545
GO:0002683 negative regulation of immune system process	0.264769	-0.631056	0.264769	0.931682	49	0.264769
GO:0002367 cytokine production involved in immune response	0.275015	-0.605553	0.275015	0.931682	15	0.275015
GO:0001959 regulation of cytokine-mediated signaling pathway	0.279618	-0.592395	0.279618	0.931682	14	0.279618
GO:0001776 leukocyte homeostasis	0.292468	-0.55152	0.292468	0.931682	19	0.292468
GO:0045089 positive regulation of innate immune response	0.304757	-0.513189	0.304757	0.931682	37	0.304757
GO:0002279 mast cell activation involved in immune response	0.313802	-0.492681	0.313802	0.931682	11	0.313802
GO:0002448 mast cell mediated immunity	0.313802	-0.492681	0.313802	0.931682	11	0.313802
GO:0043299 leukocyte degranulation	0.314671	-0.488945	0.314671	0.931682	13	0.314671
GO:0001910 regulation of leukocyte mediated cytotoxicity	0.330261	-0.44521	0.330261	0.931682	12	0.330261
GO:0045123 cellular extravasation	0.336012	-0.428651	0.336012	0.931682	13	0.336012
GO:0002275 myeloid cell activation involved in immune response	0.375259	-0.320726	0.375259	0.931682	17	0.375259
GO:0002822 regulation of adaptive immune response based on somatic recombination of immune receptors built from immunoglobulin superfamily domains	0.376806	-0.31505	0.376806	0.931682	39	0.376806
GO:0002718 regulation of cytokine production involved in immune response	0.383538	-0.299738	0.383538	0.931682	14	0.383538
GO:0002824 positive regulation of adaptive immune response based on somatic recombination of immune receptors built from immunoglobulin superfamily domains	0.394826	-0.269183	0.394826	0.931682	17	0.394826
GO:0045088 regulation of innate immune response	0.405282	-0.240466	0.405282	0.931682	47	0.405282
GO:0050900 leukocyte migration	0.410625	-0.226274	0.410625	0.931682	89	0.410625
GO:0002440 production of molecular mediator of immune response	0.421539	-0.198838	0.421539	0.931682	31	0.421539
GO:0002444 myeloid leukocyte mediated immunity	0.428945	-0.180614	0.428945	0.931682	16	0.428945
GO:0002920 regulation of humoral immune response	0.454697	-0.115191	0.454697	0.931682	13	0.454697
GO:0002703 regulation of leukocyte mediated immunity	0.465112	-0.0878989	0.465112	0.931682	37	0.465112
GO:0002250 adaptive immune response	0.467675	-0.0812557	0.467675	0.931682	74	0.467675
GO:0001909 leukocyte mediated cytotoxicity	0.486858	-0.0332426	0.486858	0.931682	15	0.486858
GO:0002200 somatic diversification of immune receptors	0.506182	0.0156599	0.506182	0.931682	14	0.506182
GO:0002562 somatic diversification of immune receptors via germline recombination within a single locus	0.506182	0.0156599	0.506182	0.931682	14	0.506182
GO:0002828 regulation of type 2 immune response	0.52163	0.055005	0.52163	0.931682	11	0.52163
GO:0002706 regulation of lymphocyte mediated immunity	0.521757	0.0548081	0.521757	0.931682	31	0.521757
GO:0002757 immune response-activating signal transduction	0.52356	0.0592013	0.52356	0.931682	71	0.52356
GO:0002705 positive regulation of leukocyte mediated immunity	0.528221	0.0714195	0.528221	0.931682	16	0.528221
GO:0002708 positive regulation of lymphocyte mediated immunity	0.528221	0.0714195	0.528221	0.931682	16	0.528221
GO:0042092 type 2 immune response	0.532486	0.0825165	0.532486	0.931682	13	0.532486
GO:0002764 immune response-regulating signaling pathway	0.550127	0.126198	0.550127	0.931682	78	0.550127
GO:0002520 immune system development	0.577792	0.196474	0.577792	0.931682	115	0.577792
GO:0050778 positive regulation of immune response	0.577797	0.196488	0.577797	0.931682	114	0.577797
GO:0045321 leukocyte activation	0.581211	0.205161	0.581211	0.931682	160	0.581211
GO:0002886 regulation of myeloid leukocyte mediated immunity	0.587888	0.225919	0.587888	0.931682	10	0.587888
GO:0002700 regulation of production of molecular mediator of immune response	0.620004	0.307289	0.620004	0.931682	26	0.620004
GO:0042088 T-helper 1 type immune response	0.629599	0.334093	0.629599	0.931682	15	0.629599
GO:0002460 adaptive immune response based on somatic recombination of immune receptors built from immunoglobulin superfamily domains	0.637251	0.351936	0.637251	0.931682	64	0.637251
GO:0002253 activation of immune response	0.646263	0.375879	0.646263	0.931682	90	0.646263
GO:0002443 leukocyte mediated immunity	0.646661	0.377261	0.646661	0.931682	61	0.646661
GO:0002455 humoral immune response mediated by circulating immunoglobulin	0.660236	0.418942	0.660236	0.931682	12	0.660236
GO:0002685 regulation of leukocyte migration	0.673391	0.452479	0.673391	0.931682	23	0.673391
GO:0002697 regulation of immune effector process	0.682705	0.476276	0.682705	0.931682	79	0.682705
GO:0030595 leukocyte chemotaxis	0.705216	0.541552	0.705216	0.931682	43	0.705216
GO:0002312 B cell activation involved in immune response	0.706895	0.554008	0.706895	0.931682	14	0.706895
GO:0019221 cytokine-mediated signaling pathway	0.709297	0.552367	0.709297	0.931682	88	0.709297
GO:0002695 negative regulation of leukocyte activation	0.714992	0.57151	0.714992	0.931682	29	0.714992
GO:0002889 regulation of immunoglobulin mediated immune response	0.725763	0.607938	0.725763	0.931682	17	0.725763
GO:0002429 immune response-activating cell surface receptor signaling pathway	0.730419	0.616372	0.730419	0.931682	49	0.730419
GO:0002694 regulation of leukocyte activation	0.73461	0.627817	0.73461	0.931682	111	0.73461
GO:0002712 regulation of B cell mediated immunity	0.737974	0.645411	0.737974	0.931682	18	0.737974
GO:0002696 positive regulation of leukocyte activation	0.740333	0.645646	0.740333	0.931682	91	0.740333
GO:0002768 immune response-regulating cell surface receptor signaling pathway	0.744151	0.658415	0.744151	0.931682	56	0.744151
GO:0002381 immunoglobulin production involved in immunoglobulin mediated immune response	0.752956	0.698384	0.752956	0.931682	13	0.752956
GO:0002684 positive regulation of immune system process	0.755375	0.692288	0.755375	0.931682	166	0.755375
GO:0002208 somatic diversification of immunoglobulins involved in immune response	0.761997	0.732237	0.761997	0.931682	11	0.761997
GO:0002204 somatic recombination of immunoglobulin genes involved in immune response	0.761997	0.732237	0.761997	0.931682	11	0.761997
GO:0002699 positive regulation of immune effector process	0.762947	0.719666	0.762947	0.931682	40	0.762947
GO:0060333 interferon-gamma-mediated signaling pathway	0.77073	0.747035	0.77073	0.931682	27	0.77073
GO:0002449 lymphocyte mediated immunity	0.775717	0.761174	0.775717	0.931682	49	0.775717
GO:0002263 cell activation involved in immune response	0.780621	0.778169	0.780621	0.931682	45	0.780621
GO:0002366 leukocyte activation involved in immune response	0.780621	0.778169	0.780621	0.931682	45	0.780621
GO:0002687 positive regulation of leukocyte migration	0.783248	0.792364	0.783248	0.931682	19	0.783248
GO:0002688 regulation of leukocyte chemotaxis	0.785182	0.801271	0.785182	0.931682	16	0.785182
GO:0002521 leukocyte differentiation	0.79223	0.816192	0.79223	0.931682	87	0.79223
GO:0050776 regulation of immune response	0.828156	0.948237	0.828156	0.931682	173	0.828156
GO:0002682 regulation of immune system process	0.832793	0.966349	0.832793	0.931682	219	0.832793
GO:0002690 positive regulation of leukocyte chemotaxis	0.837633	1.00475	0.837633	0.931682	14	0.837633
GO:0045087 innate immune response	0.85373	1.05471	0.85373	0.931682	135	0.85373
GO:0002252 immune effector process	0.863152	1.09708	0.863152	0.931682	126	0.863152
GO:0006959 humoral immune response	0.863536	1.10561	0.863536	0.931682	36	0.863536
GO:0016064 immunoglobulin mediated immune response	0.878004	1.17789	0.878004	0.931682	32	0.878004
GO:0002287 alpha-beta T cell activation involved in immune response	0.881267	1.22429	0.881267	0.931682	11	0.881267
GO:0002293 alpha-beta T cell differentiation involved in immune response	0.881267	1.22429	0.881267	0.931682	11	0.881267
GO:0002292 T cell differentiation involved in immune response	0.881267	1.22429	0.881267	0.931682	11	0.881267
GO:0019724 B cell mediated immunity	0.882614	1.20124	0.882614	0.931682	33	0.882614
GO:0071346 cellular response to interferon-gamma	0.88706	1.22357	0.88706	0.931682	33	0.88706
GO:0002286 T cell activation involved in immune response	0.909935	1.38375	0.909935	0.931682	15	0.909935
GO:0002285 lymphocyte activation involved in immune response	0.910968	1.36992	0.910968	0.931682	28	0.910968
GO:0002376 immune system process	0.911646	1.35226	0.911646	0.931682	372	0.911646
GO:0034341 response to interferon-gamma	0.924981	1.45625	0.924981	0.935035	37	0.924981
GO:0050777 negative regulation of immune response	0.959915	-1.80436	0.959915	0.959915	20	0.959915
GO:0006955 immune response	0.963292	1.79351	0.963292	0.963292	294	0.963292
GO:0035419 activation of MAPK activity involved in innate immune response	NA	NA	NA	NA	1	NA
GO:0046732 active induction of host immune response by virus	NA	NA	NA	NA	1	NA
GO:0002276 basophil activation involved in immune response	NA	NA	NA	NA	0	NA
GO:0002560 basophil mediated immunity	NA	NA	NA	NA	0	NA
GO:0002294 CD4-positive, alpha-beta T cell differentiation involved in immune response	NA	NA	NA	NA	9	NA
GO:0002302 CD8-positive, alpha-beta T cell differentiation involved in immune response	NA	NA	NA	NA	2	NA
GO:0002430 complement receptor mediated signaling pathway	NA	NA	NA	NA	1	NA
GO:0002374 cytokine secretion involved in immune response	NA	NA	NA	NA	2	NA
GO:0002278 eosinophil activation involved in immune response	NA	NA	NA	NA	1	NA
GO:0002447 eosinophil mediated immunity	NA	NA	NA	NA	1	NA
GO:0030683 evasion or tolerance by virus of host immune response	NA	NA	NA	NA	1	NA
GO:0020012 evasion or tolerance of host immune response	NA	NA	NA	NA	1	NA
GO:0051805 evasion or tolerance of immune response of other organism involved in symbiotic interaction	NA	NA	NA	NA	1	NA
GO:0002290 gamma-delta T cell activation involved in immune response	NA	NA	NA	NA	1	NA
GO:0035397 helper T cell enhancement of adaptive immune response	NA	NA	NA	NA	0	NA
GO:0002384 hepatic immune response	NA	NA	NA	NA	1	NA
GO:0002434 immune complex clearance	NA	NA	NA	NA	2	NA
GO:0002436 immune complex clearance by monocytes and macrophages	NA	NA	NA	NA	2	NA
GO:0002767 immune response-inhibiting cell surface receptor signaling pathway	NA	NA	NA	NA	2	NA
GO:0002765 immune response-inhibiting signal transduction	NA	NA	NA	NA	2	NA
GO:0002386 immune response in mucosal-associated lymphoid tissue	NA	NA	NA	NA	0	NA
GO:0002418 immune response to tumor cell	NA	NA	NA	NA	3	NA
GO:0002380 immunoglobulin secretion involved in immune response	NA	NA	NA	NA	0	NA
GO:0052558 induction by organism of immune response of other organism involved in symbiotic interaction	NA	NA	NA	NA	1	NA
GO:0052559 induction by symbiont of host immune response	NA	NA	NA	NA	1	NA
GO:0046730 induction of host immune response by virus	NA	NA	NA	NA	1	NA
GO:0002220 innate immune response activating cell surface receptor signaling pathway	NA	NA	NA	NA	1	NA
GO:0002227 innate immune response in mucosa	NA	NA	NA	NA	1	NA
GO:0070486 leukocyte aggregation	NA	NA	NA	NA	4	NA
GO:0002232 leukocyte chemotaxis involved in inflammatory response	NA	NA	NA	NA	0	NA
GO:0002522 leukocyte migration involved in immune response	NA	NA	NA	NA	1	NA
GO:0002523 leukocyte migration involved in inflammatory response	NA	NA	NA	NA	4	NA
GO:0002281 macrophage activation involved in immune response	NA	NA	NA	NA	4	NA
GO:0002313 mature B cell differentiation involved in immune response	NA	NA	NA	NA	3	NA
GO:0002282 microglial cell activation involved in immune response	NA	NA	NA	NA	2	NA
GO:0052552 modulation by organism of immune response of other organism involved in symbiotic interaction	NA	NA	NA	NA	3	NA
GO:0052306 modulation by organism of innate immune response in other organism involved in symbiotic interaction	NA	NA	NA	NA	2	NA
GO:0052553 modulation by symbiont of host immune response	NA	NA	NA	NA	3	NA
GO:0052167 modulation by symbiont of host innate immune response	NA	NA	NA	NA	2	NA
GO:0002385 mucosal immune response	NA	NA	NA	NA	1	NA
GO:0002277 myeloid dendritic cell activation involved in immune response	NA	NA	NA	NA	2	NA
GO:0002323 natural killer cell activation involved in immune response	NA	NA	NA	NA	0	NA
GO:0002325 natural killer cell differentiation involved in immune response	NA	NA	NA	NA	0	NA
GO:0002423 natural killer cell mediated immune response to tumor cell	NA	NA	NA	NA	2	NA
GO:0002228 natural killer cell mediated immunity	NA	NA	NA	NA	6	NA
GO:0002820 negative regulation of adaptive immune response	NA	NA	NA	NA	9	NA
GO:0002823 negative regulation of adaptive immune response based on somatic recombination of immune receptors built from immunoglobulin superfamily domains	NA	NA	NA	NA	8	NA
GO:0002713 negative regulation of B cell mediated immunity	NA	NA	NA	NA	0	NA
GO:0002719 negative regulation of cytokine production involved in immune response	NA	NA	NA	NA	5	NA
GO:0002740 negative regulation of cytokine secretion involved in immune response	NA	NA	NA	NA	2	NA
GO:0002921 negative regulation of humoral immune response	NA	NA	NA	NA	4	NA
GO:0002924 negative regulation of humoral immune response mediated by circulating immunoglobulin	NA	NA	NA	NA	0	NA
GO:0002890 negative regulation of immunoglobulin mediated immune response	NA	NA	NA	NA	0	NA
GO:0045824 negative regulation of innate immune response	NA	NA	NA	NA	5	NA
GO:0060336 negative regulation of interferon-gamma-mediated signaling pathway	NA	NA	NA	NA	0	NA
GO:0002689 negative regulation of leukocyte chemotaxis	NA	NA	NA	NA	1	NA
GO:0043301 negative regulation of leukocyte degranulation	NA	NA	NA	NA	1	NA
GO:0001911 negative regulation of leukocyte mediated cytotoxicity	NA	NA	NA	NA	3	NA
GO:0002704 negative regulation of leukocyte mediated immunity	NA	NA	NA	NA	6	NA
GO:0002686 negative regulation of leukocyte migration	NA	NA	NA	NA	3	NA
GO:0002707 negative regulation of lymphocyte mediated immunity	NA	NA	NA	NA	6	NA
GO:0033007 negative regulation of mast cell activation involved in immune response	NA	NA	NA	NA	0	NA
GO:0032827 negative regulation of natural killer cell differentiation involved in immune response	NA	NA	NA	NA	0	NA
GO:0002716 negative regulation of natural killer cell mediated immunity	NA	NA	NA	NA	1	NA
GO:0002701 negative regulation of production of molecular mediator of immune response	NA	NA	NA	NA	5	NA
GO:0060331 negative regulation of response to interferon-gamma	NA	NA	NA	NA	0	NA
GO:0002710 negative regulation of T cell mediated immunity	NA	NA	NA	NA	6	NA
GO:0002826 negative regulation of T-helper 1 type immune response	NA	NA	NA	NA	2	NA
GO:0002829 negative regulation of type 2 immune response	NA	NA	NA	NA	2	NA
GO:0002283 neutrophil activation involved in immune response	NA	NA	NA	NA	3	NA
GO:0002446 neutrophil mediated immunity	NA	NA	NA	NA	3	NA
GO:0002251 organ or tissue specific immune response	NA	NA	NA	NA	2	NA
GO:0052257 pathogen-associated molecular pattern dependent induction by organism of innate immune response of other organism involved in symbiotic interaction	NA	NA	NA	NA	2	NA
GO:0052033 pathogen-associated molecular pattern dependent induction by symbiont of host innate immune response	NA	NA	NA	NA	2	NA
GO:0052308 pathogen-associated molecular pattern dependent modulation by organism of innate immune response in other organism involved in symbiotic interaction	NA	NA	NA	NA	2	NA
GO:0052169 pathogen-associated molecular pattern dependent modulation by symbiont of host innate immune response	NA	NA	NA	NA	2	NA
GO:0052555 positive regulation by organism of immune response of other organism involved in symbiotic interaction	NA	NA	NA	NA	3	NA
GO:0052305 positive regulation by organism of innate immune response in other organism involved in symbiotic interaction	NA	NA	NA	NA	2	NA
GO:0052556 positive regulation by symbiont of host immune response	NA	NA	NA	NA	3	NA
GO:0052166 positive regulation by symbiont of host innate immune response	NA	NA	NA	NA	2	NA
GO:0002714 positive regulation of B cell mediated immunity	NA	NA	NA	NA	6	NA
GO:0002720 positive regulation of cytokine production involved in immune response	NA	NA	NA	NA	6	NA
GO:0002741 positive regulation of cytokine secretion involved in immune response	NA	NA	NA	NA	0	NA
GO:2001193 positive regulation of gamma-delta T cell activation involved in immune response	NA	NA	NA	NA	1	NA
GO:0002922 positive regulation of humoral immune response	NA	NA	NA	NA	3	NA
GO:0002925 positive regulation of humoral immune response mediated by circulating immunoglobulin	NA	NA	NA	NA	1	NA
GO:0090265 positive regulation of immune complex clearance by monocytes and macrophages	NA	NA	NA	NA	2	NA
GO:0002839 positive regulation of immune response to tumor cell	NA	NA	NA	NA	2	NA
GO:0002891 positive regulation of immunoglobulin mediated immune response	NA	NA	NA	NA	6	NA
GO:0060335 positive regulation of interferon-gamma-mediated signaling pathway	NA	NA	NA	NA	1	NA
GO:0043302 positive regulation of leukocyte degranulation	NA	NA	NA	NA	5	NA
GO:0001912 positive regulation of leukocyte mediated cytotoxicity	NA	NA	NA	NA	8	NA
GO:0033008 positive regulation of mast cell activation involved in immune response	NA	NA	NA	NA	5	NA
GO:0061081 positive regulation of myeloid leukocyte cytokine production involved in immune response	NA	NA	NA	NA	4	NA
GO:0002888 positive regulation of myeloid leukocyte mediated immunity	NA	NA	NA	NA	3	NA
GO:0002857 positive regulation of natural killer cell mediated immune response to tumor cell	NA	NA	NA	NA	2	NA
GO:0002717 positive regulation of natural killer cell mediated immunity	NA	NA	NA	NA	5	NA
GO:0002702 positive regulation of production of molecular mediator of immune response	NA	NA	NA	NA	8	NA
GO:0061078 positive regulation of prostaglandin secretion involved in immune response	NA	NA	NA	NA	0	NA
GO:0060332 positive regulation of response to interferon-gamma	NA	NA	NA	NA	1	NA
GO:0002842 positive regulation of T cell mediated immune response to tumor cell	NA	NA	NA	NA	0	NA
GO:0002711 positive regulation of T cell mediated immunity	NA	NA	NA	NA	6	NA
GO:2000318 positive regulation of T-helper 17 type immune response	NA	NA	NA	NA	2	NA
GO:0002827 positive regulation of T-helper 1 type immune response	NA	NA	NA	NA	3	NA
GO:0002654 positive regulation of tolerance induction dependent upon immune response	NA	NA	NA	NA	1	NA
GO:0002830 positive regulation of type 2 immune response	NA	NA	NA	NA	4	NA
GO:0090323 prostaglandin secretion involved in immune response	NA	NA	NA	NA	0	NA
GO:0002739 regulation of cytokine secretion involved in immune response	NA	NA	NA	NA	2	NA
GO:2001191 regulation of gamma-delta T cell activation involved in immune response	NA	NA	NA	NA	1	NA
GO:0002923 regulation of humoral immune response mediated by circulating immunoglobulin	NA	NA	NA	NA	2	NA
GO:0090264 regulation of immune complex clearance by monocytes and macrophages	NA	NA	NA	NA	2	NA
GO:0002837 regulation of immune response to tumor cell	NA	NA	NA	NA	2	NA
GO:0060334 regulation of interferon-gamma-mediated signaling pathway	NA	NA	NA	NA	4	NA
GO:0043300 regulation of leukocyte degranulation	NA	NA	NA	NA	8	NA
GO:0033006 regulation of mast cell activation involved in immune response	NA	NA	NA	NA	7	NA
GO:0032826 regulation of natural killer cell differentiation involved in immune response	NA	NA	NA	NA	0	NA
GO:0002855 regulation of natural killer cell mediated immune response to tumor cell	NA	NA	NA	NA	2	NA
GO:0002715 regulation of natural killer cell mediated immunity	NA	NA	NA	NA	6	NA
GO:0060330 regulation of response to interferon-gamma	NA	NA	NA	NA	4	NA
GO:0002840 regulation of T cell mediated immune response to tumor cell	NA	NA	NA	NA	0	NA
GO:2000316 regulation of T-helper 17 type immune response	NA	NA	NA	NA	2	NA
GO:0002825 regulation of T-helper 1 type immune response	NA	NA	NA	NA	9	NA
GO:0002652 regulation of tolerance induction dependent upon immune response	NA	NA	NA	NA	1	NA
GO:0052572 response to host immune response	NA	NA	NA	NA	5	NA
GO:0052564 response to immune response of other organism involved in symbiotic interaction	NA	NA	NA	NA	5	NA
GO:0002566 somatic diversification of immune receptors via somatic mutation	NA	NA	NA	NA	0	NA
GO:0002424 T cell mediated immune response to tumor cell	NA	NA	NA	NA	0	NA
GO:0002309 T cell proliferation involved in immune response	NA	NA	NA	NA	1	NA
GO:0072538 T-helper 17 type immune response	NA	NA	NA	NA	3	NA
GO:0002461 tolerance induction dependent upon immune response	NA	NA	NA	NA	1	NA
GO:0042033 chemokine biosynthetic process	NA	NA	NA	NA	5	NA
GO:0070098 chemokine-mediated signaling pathway	NA	NA	NA	NA	9	NA
GO:0050755 chemokine metabolic process	NA	NA	NA	NA	5	NA
GO:0032600 chemokine receptor transport out of membrane raft	NA	NA	NA	NA	0	NA
GO:0033606 chemokine receptor transport within lipid bilayer	NA	NA	NA	NA	0	NA
GO:0090195 chemokine secretion	NA	NA	NA	NA	5	NA
GO:0045079 negative regulation of chemokine biosynthetic process	NA	NA	NA	NA	1	NA
GO:0070100 negative regulation of chemokine-mediated signaling pathway	NA	NA	NA	NA	1	NA
GO:0032682 negative regulation of chemokine production	NA	NA	NA	NA	0	NA
GO:0090198 negative regulation of chemokine secretion	NA	NA	NA	NA	0	NA
GO:0001960 negative regulation of cytokine-mediated signaling pathway	NA	NA	NA	NA	6	NA
GO:0045080 positive regulation of chemokine biosynthetic process	NA	NA	NA	NA	3	NA
GO:0070101 positive regulation of chemokine-mediated signaling pathway	NA	NA	NA	NA	0	NA
GO:0090197 positive regulation of chemokine secretion	NA	NA	NA	NA	5	NA
GO:0001961 positive regulation of cytokine-mediated signaling pathway	NA	NA	NA	NA	4	NA
GO:2001263 regulation of C-C chemokine binding	NA	NA	NA	NA	0	NA
GO:0045073 regulation of chemokine biosynthetic process	NA	NA	NA	NA	4	NA
GO:0070099 regulation of chemokine-mediated signaling pathway	NA	NA	NA	NA	1	NA
GO:0090196 regulation of chemokine secretion	NA	NA	NA	NA	5	NA
GO:0002249 lymphocyte anergy	NA	NA	NA	NA	3	NA
GO:0002913 positive regulation of lymphocyte anergy	NA	NA	NA	NA	2	NA
GO:0002669 positive regulation of T cell anergy	NA	NA	NA	NA	2	NA
GO:0002911 regulation of lymphocyte anergy	NA	NA	NA	NA	3	NA
GO:0002667 regulation of T cell anergy	NA	NA	NA	NA	3	NA
GO:0002870 T cell anergy	NA	NA	NA	NA	3	NA
GO:0035419 activation of MAPK activity involved in innate immune response	NA	NA	NA	NA	1	NA
GO:0046732 active induction of host immune response by virus	NA	NA	NA	NA	1	NA
GO:0002276 basophil activation involved in immune response	NA	NA	NA	NA	0	NA
GO:0002560 basophil mediated immunity	NA	NA	NA	NA	0	NA
GO:0002294 CD4-positive, alpha-beta T cell differentiation involved in immune response	NA	NA	NA	NA	9	NA
GO:0002302 CD8-positive, alpha-beta T cell differentiation involved in immune response	NA	NA	NA	NA	2	NA
GO:0002430 complement receptor mediated signaling pathway	NA	NA	NA	NA	1	NA
GO:0002374 cytokine secretion involved in immune response	NA	NA	NA	NA	2	NA
GO:0002278 eosinophil activation involved in immune response	NA	NA	NA	NA	1	NA
GO:0002447 eosinophil mediated immunity	NA	NA	NA	NA	1	NA
GO:0030683 evasion or tolerance by virus of host immune response	NA	NA	NA	NA	1	NA
GO:0020012 evasion or tolerance of host immune response	NA	NA	NA	NA	1	NA
GO:0051805 evasion or tolerance of immune response of other organism involved in symbiotic interaction	NA	NA	NA	NA	1	NA
GO:0002290 gamma-delta T cell activation involved in immune response	NA	NA	NA	NA	1	NA
GO:0035397 helper T cell enhancement of adaptive immune response	NA	NA	NA	NA	0	NA
GO:0002384 hepatic immune response	NA	NA	NA	NA	1	NA
GO:0002434 immune complex clearance	NA	NA	NA	NA	2	NA
GO:0002436 immune complex clearance by monocytes and macrophages	NA	NA	NA	NA	2	NA
GO:0002767 immune response-inhibiting cell surface receptor signaling pathway	NA	NA	NA	NA	2	NA
GO:0002765 immune response-inhibiting signal transduction	NA	NA	NA	NA	2	NA
GO:0002386 immune response in mucosal-associated lymphoid tissue	NA	NA	NA	NA	0	NA
GO:0002418 immune response to tumor cell	NA	NA	NA	NA	3	NA
GO:0002380 immunoglobulin secretion involved in immune response	NA	NA	NA	NA	0	NA
GO:0052558 induction by organism of immune response of other organism involved in symbiotic interaction	NA	NA	NA	NA	1	NA
GO:0052559 induction by symbiont of host immune response	NA	NA	NA	NA	1	NA
GO:0046730 induction of host immune response by virus	NA	NA	NA	NA	1	NA
GO:0002220 innate immune response activating cell surface receptor signaling pathway	NA	NA	NA	NA	1	NA
GO:0002227 innate immune response in mucosa	NA	NA	NA	NA	1	NA
GO:0070486 leukocyte aggregation	NA	NA	NA	NA	4	NA
GO:0002232 leukocyte chemotaxis involved in inflammatory response	NA	NA	NA	NA	0	NA
GO:0002522 leukocyte migration involved in immune response	NA	NA	NA	NA	1	NA
GO:0002523 leukocyte migration involved in inflammatory response	NA	NA	NA	NA	4	NA
GO:0002281 macrophage activation involved in immune response	NA	NA	NA	NA	4	NA
GO:0002313 mature B cell differentiation involved in immune response	NA	NA	NA	NA	3	NA
GO:0002282 microglial cell activation involved in immune response	NA	NA	NA	NA	2	NA
GO:0052552 modulation by organism of immune response of other organism involved in symbiotic interaction	NA	NA	NA	NA	3	NA
GO:0052306 modulation by organism of innate immune response in other organism involved in symbiotic interaction	NA	NA	NA	NA	2	NA
GO:0052553 modulation by symbiont of host immune response	NA	NA	NA	NA	3	NA
GO:0052167 modulation by symbiont of host innate immune response	NA	NA	NA	NA	2	NA
GO:0002385 mucosal immune response	NA	NA	NA	NA	1	NA
GO:0002277 myeloid dendritic cell activation involved in immune response	NA	NA	NA	NA	2	NA
GO:0002323 natural killer cell activation involved in immune response	NA	NA	NA	NA	0	NA
GO:0002325 natural killer cell differentiation involved in immune response	NA	NA	NA	NA	0	NA
GO:0002423 natural killer cell mediated immune response to tumor cell	NA	NA	NA	NA	2	NA
GO:0002228 natural killer cell mediated immunity	NA	NA	NA	NA	6	NA
GO:0002820 negative regulation of adaptive immune response	NA	NA	NA	NA	9	NA
GO:0002823 negative regulation of adaptive immune response based on somatic recombination of immune receptors built from immunoglobulin superfamily domains	NA	NA	NA	NA	8	NA
GO:0002713 negative regulation of B cell mediated immunity	NA	NA	NA	NA	0	NA
GO:0002719 negative regulation of cytokine production involved in immune response	NA	NA	NA	NA	5	NA
GO:0002740 negative regulation of cytokine secretion involved in immune response	NA	NA	NA	NA	2	NA
GO:0002921 negative regulation of humoral immune response	NA	NA	NA	NA	4	NA
GO:0002924 negative regulation of humoral immune response mediated by circulating immunoglobulin	NA	NA	NA	NA	0	NA
GO:0002890 negative regulation of immunoglobulin mediated immune response	NA	NA	NA	NA	0	NA
GO:0045824 negative regulation of innate immune response	NA	NA	NA	NA	5	NA
GO:0060336 negative regulation of interferon-gamma-mediated signaling pathway	NA	NA	NA	NA	0	NA
GO:0002689 negative regulation of leukocyte chemotaxis	NA	NA	NA	NA	1	NA
GO:0043301 negative regulation of leukocyte degranulation	NA	NA	NA	NA	1	NA
GO:0001911 negative regulation of leukocyte mediated cytotoxicity	NA	NA	NA	NA	3	NA
GO:0002704 negative regulation of leukocyte mediated immunity	NA	NA	NA	NA	6	NA
GO:0002686 negative regulation of leukocyte migration	NA	NA	NA	NA	3	NA
GO:0002707 negative regulation of lymphocyte mediated immunity	NA	NA	NA	NA	6	NA
GO:0033007 negative regulation of mast cell activation involved in immune response	NA	NA	NA	NA	0	NA
GO:0032827 negative regulation of natural killer cell differentiation involved in immune response	NA	NA	NA	NA	0	NA
GO:0002716 negative regulation of natural killer cell mediated immunity	NA	NA	NA	NA	1	NA
GO:0002701 negative regulation of production of molecular mediator of immune response	NA	NA	NA	NA	5	NA
GO:0060331 negative regulation of response to interferon-gamma	NA	NA	NA	NA	0	NA
GO:0002710 negative regulation of T cell mediated immunity	NA	NA	NA	NA	6	NA
GO:0002826 negative regulation of T-helper 1 type immune response	NA	NA	NA	NA	2	NA
GO:0002829 negative regulation of type 2 immune response	NA	NA	NA	NA	2	NA
GO:0002283 neutrophil activation involved in immune response	NA	NA	NA	NA	3	NA
GO:0002446 neutrophil mediated immunity	NA	NA	NA	NA	3	NA
GO:0002251 organ or tissue specific immune response	NA	NA	NA	NA	2	NA
GO:0052257 pathogen-associated molecular pattern dependent induction by organism of innate immune response of other organism involved in symbiotic interaction	NA	NA	NA	NA	2	NA
GO:0052033 pathogen-associated molecular pattern dependent induction by symbiont of host innate immune response	NA	NA	NA	NA	2	NA
GO:0052308 pathogen-associated molecular pattern dependent modulation by organism of innate immune response in other organism involved in symbiotic interaction	NA	NA	NA	NA	2	NA
GO:0052169 pathogen-associated molecular pattern dependent modulation by symbiont of host innate immune response	NA	NA	NA	NA	2	NA
GO:0052555 positive regulation by organism of immune response of other organism involved in symbiotic interaction	NA	NA	NA	NA	3	NA
GO:0052305 positive regulation by organism of innate immune response in other organism involved in symbiotic interaction	NA	NA	NA	NA	2	NA
GO:0052556 positive regulation by symbiont of host immune response	NA	NA	NA	NA	3	NA
GO:0052166 positive regulation by symbiont of host innate immune response	NA	NA	NA	NA	2	NA
GO:0002714 positive regulation of B cell mediated immunity	NA	NA	NA	NA	6	NA
GO:0002720 positive regulation of cytokine production involved in immune response	NA	NA	NA	NA	6	NA
GO:0002741 positive regulation of cytokine secretion involved in immune response	NA	NA	NA	NA	0	NA
GO:2001193 positive regulation of gamma-delta T cell activation involved in immune response	NA	NA	NA	NA	1	NA
GO:0002922 positive regulation of humoral immune response	NA	NA	NA	NA	3	NA
GO:0002925 positive regulation of humoral immune response mediated by circulating immunoglobulin	NA	NA	NA	NA	1	NA
GO:0090265 positive regulation of immune complex clearance by monocytes and macrophages	NA	NA	NA	NA	2	NA
GO:0002839 positive regulation of immune response to tumor cell	NA	NA	NA	NA	2	NA
GO:0002891 positive regulation of immunoglobulin mediated immune response	NA	NA	NA	NA	6	NA
GO:0060335 positive regulation of interferon-gamma-mediated signaling pathway	NA	NA	NA	NA	1	NA
GO:0043302 positive regulation of leukocyte degranulation	NA	NA	NA	NA	5	NA
GO:0001912 positive regulation of leukocyte mediated cytotoxicity	NA	NA	NA	NA	8	NA
GO:0033008 positive regulation of mast cell activation involved in immune response	NA	NA	NA	NA	5	NA
GO:0061081 positive regulation of myeloid leukocyte cytokine production involved in immune response	NA	NA	NA	NA	4	NA
GO:0002888 positive regulation of myeloid leukocyte mediated immunity	NA	NA	NA	NA	3	NA
GO:0002857 positive regulation of natural killer cell mediated immune response to tumor cell	NA	NA	NA	NA	2	NA
GO:0002717 positive regulation of natural killer cell mediated immunity	NA	NA	NA	NA	5	NA
GO:0002702 positive regulation of production of molecular mediator of immune response	NA	NA	NA	NA	8	NA
GO:0061078 positive regulation of prostaglandin secretion involved in immune response	NA	NA	NA	NA	0	NA
GO:0060332 positive regulation of response to interferon-gamma	NA	NA	NA	NA	1	NA
GO:0002842 positive regulation of T cell mediated immune response to tumor cell	NA	NA	NA	NA	0	NA
GO:0002711 positive regulation of T cell mediated immunity	NA	NA	NA	NA	6	NA
GO:2000318 positive regulation of T-helper 17 type immune response	NA	NA	NA	NA	2	NA
GO:0002827 positive regulation of T-helper 1 type immune response	NA	NA	NA	NA	3	NA
GO:0002654 positive regulation of tolerance induction dependent upon immune response	NA	NA	NA	NA	1	NA
GO:0002830 positive regulation of type 2 immune response	NA	NA	NA	NA	4	NA
GO:0090323 prostaglandin secretion involved in immune response	NA	NA	NA	NA	0	NA
GO:0002739 regulation of cytokine secretion involved in immune response	NA	NA	NA	NA	2	NA
GO:2001191 regulation of gamma-delta T cell activation involved in immune response	NA	NA	NA	NA	1	NA
GO:0002923 regulation of humoral immune response mediated by circulating immunoglobulin	NA	NA	NA	NA	2	NA
GO:0090264 regulation of immune complex clearance by monocytes and macrophages	NA	NA	NA	NA	2	NA
GO:0002837 regulation of immune response to tumor cell	NA	NA	NA	NA	2	NA
GO:0060334 regulation of interferon-gamma-mediated signaling pathway	NA	NA	NA	NA	4	NA
GO:0043300 regulation of leukocyte degranulation	NA	NA	NA	NA	8	NA
GO:0033006 regulation of mast cell activation involved in immune response	NA	NA	NA	NA	7	NA
GO:0032826 regulation of natural killer cell differentiation involved in immune response	NA	NA	NA	NA	0	NA
GO:0002855 regulation of natural killer cell mediated immune response to tumor cell	NA	NA	NA	NA	2	NA
GO:0002715 regulation of natural killer cell mediated immunity	NA	NA	NA	NA	6	NA
GO:0060330 regulation of response to interferon-gamma	NA	NA	NA	NA	4	NA
GO:0002840 regulation of T cell mediated immune response to tumor cell	NA	NA	NA	NA	0	NA
GO:2000316 regulation of T-helper 17 type immune response	NA	NA	NA	NA	2	NA
GO:0002825 regulation of T-helper 1 type immune response	NA	NA	NA	NA	9	NA
GO:0002652 regulation of tolerance induction dependent upon immune response	NA	NA	NA	NA	1	NA
GO:0052572 response to host immune response	NA	NA	NA	NA	5	NA
GO:0052564 response to immune response of other organism involved in symbiotic interaction	NA	NA	NA	NA	5	NA
GO:0002566 somatic diversification of immune receptors via somatic mutation	NA	NA	NA	NA	0	NA
GO:0002424 T cell mediated immune response to tumor cell	NA	NA	NA	NA	0	NA
GO:0002309 T cell proliferation involved in immune response	NA	NA	NA	NA	1	NA
GO:0072538 T-helper 17 type immune response	NA	NA	NA	NA	3	NA
GO:0002461 tolerance induction dependent upon immune response	NA	NA	NA	NA	1	NA
GO:0042033 chemokine biosynthetic process	NA	NA	NA	NA	5	NA
GO:0070098 chemokine-mediated signaling pathway	NA	NA	NA	NA	9	NA
GO:0050755 chemokine metabolic process	NA	NA	NA	NA	5	NA
GO:0032600 chemokine receptor transport out of membrane raft	NA	NA	NA	NA	0	NA
GO:0033606 chemokine receptor transport within lipid bilayer	NA	NA	NA	NA	0	NA
GO:0090195 chemokine secretion	NA	NA	NA	NA	5	NA
GO:0045079 negative regulation of chemokine biosynthetic process	NA	NA	NA	NA	1	NA
GO:0070100 negative regulation of chemokine-mediated signaling pathway	NA	NA	NA	NA	1	NA
GO:0032682 negative regulation of chemokine production	NA	NA	NA	NA	0	NA
GO:0090198 negative regulation of chemokine secretion	NA	NA	NA	NA	0	NA
GO:0001960 negative regulation of cytokine-mediated signaling pathway	NA	NA	NA	NA	6	NA
GO:0045080 positive regulation of chemokine biosynthetic process	NA	NA	NA	NA	3	NA
GO:0070101 positive regulation of chemokine-mediated signaling pathway	NA	NA	NA	NA	0	NA
GO:0090197 positive regulation of chemokine secretion	NA	NA	NA	NA	5	NA
GO:0001961 positive regulation of cytokine-mediated signaling pathway	NA	NA	NA	NA	4	NA
GO:2001263 regulation of C-C chemokine binding	NA	NA	NA	NA	0	NA
GO:0045073 regulation of chemokine biosynthetic process	NA	NA	NA	NA	4	NA
GO:0070099 regulation of chemokine-mediated signaling pathway	NA	NA	NA	NA	1	NA
GO:0090196 regulation of chemokine secretion	NA	NA	NA	NA	5	NA
GO:0002249 lymphocyte anergy	NA	NA	NA	NA	3	NA
GO:0002913 positive regulation of lymphocyte anergy	NA	NA	NA	NA	2	NA
GO:0002669 positive regulation of T cell anergy	NA	NA	NA	NA	2	NA
GO:0002911 regulation of lymphocyte anergy	NA	NA	NA	NA	3	NA
GO:0002667 regulation of T cell anergy	NA	NA	NA	NA	3	NA
GO:0002870 T cell anergy	NA	NA	NA	NA	3	NA

## Sheet: C3_GO
	p.geomean	stat.mean	p.val	q.val	set.size	exp1
GO:0002521 leukocyte differentiation	0.0013814	3.0376	0.0013814	0.0723637	87	0.0013814
GO:0006955 immune response	0.00155621	2.96891	0.00155621	0.0723637	294	0.00155621
GO:0045321 leukocyte activation	0.00277648	2.79218	0.00277648	0.086071	160	0.00277648
GO:0002682 regulation of immune system process	0.00409936	2.65608	0.00409936	0.0933698	219	0.00409936
GO:0050776 regulation of immune response	0.00517533	2.5784	0.00517533	0.0933698	173	0.00517533
GO:0002694 regulation of leukocyte activation	0.0098684	2.34861	0.0098684	0.0933698	111	0.0098684
GO:0002684 positive regulation of immune system process	0.0105494	2.31743	0.0105494	0.0933698	166	0.0105494
GO:0002285 lymphocyte activation involved in immune response	0.0113262	2.35265	0.0113262	0.0933698	28	0.0113262
GO:0002429 immune response-activating cell surface receptor signaling pathway	0.0123458	2.28329	0.0123458	0.0933698	49	0.0123458
GO:0002696 positive regulation of leukocyte activation	0.0128165	2.25061	0.0128165	0.0933698	91	0.0128165
GO:0002376 immune system process	0.0134404	2.21765	0.0134404	0.0933698	372	0.0134404
GO:0002520 immune system development	0.0139324	2.21335	0.0139324	0.0933698	115	0.0139324
GO:0002757 immune response-activating signal transduction	0.0141654	2.21687	0.0141654	0.0933698	71	0.0141654
GO:0002768 immune response-regulating cell surface receptor signaling pathway	0.0142983	2.21878	0.0142983	0.0933698	56	0.0142983
GO:0002764 immune response-regulating signaling pathway	0.0150596	2.18956	0.0150596	0.0933698	78	0.0150596
GO:0002286 T cell activation involved in immune response	0.0169588	2.24277	0.0169588	0.098573	15	0.0169588
GO:0002252 immune effector process	0.018692	2.09289	0.018692	0.102256	126	0.018692
GO:0002449 lymphocyte mediated immunity	0.0250795	1.98474	0.0250795	0.129578	49	0.0250795
GO:0002706 regulation of lymphocyte mediated immunity	0.034289	1.85824	0.034289	0.152911	31	0.034289
GO:0002287 alpha-beta T cell activation involved in immune response	0.0392045	1.85916	0.0392045	0.152911	11	0.0392045
GO:0002293 alpha-beta T cell differentiation involved in immune response	0.0392045	1.85916	0.0392045	0.152911	11	0.0392045
GO:0002292 T cell differentiation involved in immune response	0.0392045	1.85916	0.0392045	0.152911	11	0.0392045
GO:0002460 adaptive immune response based on somatic recombination of immune receptors built from immunoglobulin superfamily domains	0.0429253	1.73165	0.0429253	0.152911	64	0.0429253
GO:0002250 adaptive immune response	0.0466316	1.68969	0.0466316	0.152911	74	0.0466316
GO:0002443 leukocyte mediated immunity	0.0467151	1.69163	0.0467151	0.152911	61	0.0467151
GO:0050778 positive regulation of immune response	0.0467771	1.6842	0.0467771	0.152911	114	0.0467771
GO:0002695 negative regulation of leukocyte activation	0.04679	1.70629	0.04679	0.152911	29	0.04679
GO:0002263 cell activation involved in immune response	0.0476819	1.68705	0.0476819	0.152911	45	0.0476819
GO:0002366 leukocyte activation involved in immune response	0.0476819	1.68705	0.0476819	0.152911	45	0.0476819
GO:0002253 activation of immune response	0.052537	1.62917	0.052537	0.157359	90	0.052537
GO:0001909 leukocyte mediated cytotoxicity	0.0527159	1.68137	0.0527159	0.157359	15	0.0527159
GO:0002697 regulation of immune effector process	0.0541452	1.61545	0.0541452	0.157359	79	0.0541452
GO:0002703 regulation of leukocyte mediated immunity	0.0622552	1.55638	0.0622552	0.175447	37	0.0622552
GO:0002456 T cell mediated immunity	0.0752306	1.49433	0.0752306	0.205778	14	0.0752306
GO:0019724 B cell mediated immunity	0.0827769	1.40291	0.0827769	0.21995	33	0.0827769
GO:0002822 regulation of adaptive immune response based on somatic recombination of immune receptors built from immunoglobulin superfamily domains	0.095523	1.31964	0.095523	0.235115	39	0.095523
GO:0001910 regulation of leukocyte mediated cytotoxicity	0.0955571	1.35305	0.0955571	0.235115	12	0.0955571
GO:0016064 immunoglobulin mediated immune response	0.0960685	1.31884	0.0960685	0.235115	32	0.0960685
GO:0002712 regulation of B cell mediated immunity	0.0998052	1.31057	0.0998052	0.237997	18	0.0998052
GO:0002709 regulation of T cell mediated immunity	0.10471	1.30524	0.10471	0.24345	11	0.10471
GO:0002208 somatic diversification of immunoglobulins involved in immune response	0.113145	1.2501	0.113145	0.245216	11	0.113145
GO:0002204 somatic recombination of immunoglobulin genes involved in immune response	0.113145	1.2501	0.113145	0.245216	11	0.113145
GO:0002312 B cell activation involved in immune response	0.11338	1.24075	0.11338	0.245216	14	0.11338
GO:0002889 regulation of immunoglobulin mediated immune response	0.12114	1.1932	0.12114	0.256046	17	0.12114
GO:0002381 immunoglobulin production involved in immunoglobulin mediated immune response	0.130743	1.15165	0.130743	0.270201	13	0.130743
GO:0002819 regulation of adaptive immune response	0.137065	1.10116	0.137065	0.273933	42	0.137065
GO:0002699 positive regulation of immune effector process	0.138439	1.09553	0.138439	0.273933	40	0.138439
GO:0002690 positive regulation of leukocyte chemotaxis	0.14225	1.0979	0.14225	0.275609	14	0.14225
GO:0045088 regulation of innate immune response	0.14604	1.05996	0.14604	0.277179	47	0.14604
GO:0002440 production of molecular mediator of immune response	0.162748	0.991425	0.162748	0.291157	31	0.162748
GO:0002683 negative regulation of immune system process	0.165064	0.978824	0.165064	0.291157	49	0.165064
GO:0002200 somatic diversification of immune receptors	0.165928	0.98951	0.165928	0.291157	14	0.165928
GO:0002562 somatic diversification of immune receptors via germline recombination within a single locus	0.165928	0.98951	0.165928	0.291157	14	0.165928
GO:0002705 positive regulation of leukocyte mediated immunity	0.190265	0.891308	0.190265	0.316327	16	0.190265
GO:0002708 positive regulation of lymphocyte mediated immunity	0.190265	0.891308	0.190265	0.316327	16	0.190265
GO:0034341 response to interferon-gamma	0.190476	0.88188	0.190476	0.316327	37	0.190476
GO:0002700 regulation of production of molecular mediator of immune response	0.196496	0.861756	0.196496	0.318227	26	0.196496
GO:0071346 cellular response to interferon-gamma	0.198464	0.853082	0.198464	0.318227	33	0.198464
GO:0002824 positive regulation of adaptive immune response based on somatic recombination of immune receptors built from immunoglobulin superfamily domains	0.224359	0.769014	0.224359	0.353651	17	0.224359
GO:0045089 positive regulation of innate immune response	0.252918	0.668908	0.252918	0.391335	37	0.252918
GO:0019221 cytokine-mediated signaling pathway	0.256682	0.654952	0.256682	0.391335	88	0.256682
GO:0002688 regulation of leukocyte chemotaxis	0.272659	0.612421	0.272659	0.408988	16	0.272659
GO:0002698 negative regulation of immune effector process	0.287091	0.567115	0.287091	0.423801	19	0.287091
GO:0006959 humoral immune response	0.321008	0.466911	0.321008	0.466465	36	0.321008
GO:0060333 interferon-gamma-mediated signaling pathway	0.330259	0.441833	0.330259	0.467608	27	0.330259
GO:0045087 innate immune response	0.331851	0.435303	0.331851	0.467608	135	0.331851
GO:0002687 positive regulation of leukocyte migration	0.349555	0.38989	0.349555	0.479543	19	0.349555
GO:0030595 leukocyte chemotaxis	0.350634	0.384933	0.350634	0.479543	43	0.350634
GO:0002821 positive regulation of adaptive immune response	0.376407	0.317632	0.376407	0.507332	19	0.376407
GO:0002218 activation of innate immune response	0.393599	0.271321	0.393599	0.522924	29	0.393599
GO:0042088 T-helper 1 type immune response	0.412592	0.222962	0.412592	0.538704	15	0.412592
GO:0002758 innate immune response-activating signal transduction	0.41983	0.203493	0.41983	0.538704	26	0.41983
GO:0001776 leukocyte homeostasis	0.427797	0.183314	0.427797	0.538704	19	0.427797
GO:0002920 regulation of humoral immune response	0.428646	0.181811	0.428646	0.538704	13	0.428646
GO:0002718 regulation of cytokine production involved in immune response	0.459465	0.102821	0.459465	0.569737	14	0.459465
GO:0002828 regulation of type 2 immune response	0.483237	0.0426651	0.483237	0.591329	11	0.483237
GO:0001959 regulation of cytokine-mediated signaling pathway	0.503157	-0.00799182	0.503157	0.599572	14	0.503157
GO:0042092 type 2 immune response	0.508797	-0.0223408	0.508797	0.599572	13	0.508797
GO:0002444 myeloid leukocyte mediated immunity	0.509314	-0.0235612	0.509314	0.599572	16	0.509314
GO:0045123 cellular extravasation	0.529347	-0.0745746	0.529347	0.603503	13	0.529347
GO:0050777 negative regulation of immune response	0.532174	-0.0812738	0.532174	0.603503	20	0.532174
GO:0002886 regulation of myeloid leukocyte mediated immunity	0.538872	-0.0993048	0.538872	0.603503	10	0.538872
GO:0002455 humoral immune response mediated by circulating immunoglobulin	0.544884	-0.11405	0.544884	0.603503	12	0.544884
GO:0002685 regulation of leukocyte migration	0.545099	-0.113984	0.545099	0.603503	23	0.545099
GO:0002367 cytokine production involved in immune response	0.583825	-0.213706	0.583825	0.638547	15	0.583825
GO:0002275 myeloid cell activation involved in immune response	0.590485	-0.230927	0.590485	0.638547	17	0.590485
GO:0043299 leukocyte degranulation	0.633147	-0.344698	0.633147	0.676812	13	0.633147
GO:0050900 leukocyte migration	0.664813	-0.426351	0.664813	0.702587	89	0.664813
GO:0002279 mast cell activation involved in immune response	0.692104	-0.510538	0.692104	0.715174	11	0.692104
GO:0002448 mast cell mediated immunity	0.692104	-0.510538	0.692104	0.715174	11	0.692104
GO:0032642 regulation of chemokine production	0.893309	-1.27417	0.893309	0.912942	15	0.893309
GO:0032722 positive regulation of chemokine production	0.935112	-1.56778	0.935112	0.943793	14	0.935112
GO:0032602 chemokine production	0.943793	-1.63194	0.943793	0.943793	18	0.943793
GO:0032602 chemokine production	0.056207	-1.63194	0.056207	0.998619	18	0.056207
GO:0032722 positive regulation of chemokine production	0.0648882	-1.56778	0.0648882	0.998619	14	0.0648882
GO:0032642 regulation of chemokine production	0.106691	-1.27417	0.106691	0.998619	15	0.106691
GO:0002279 mast cell activation involved in immune response	0.307896	-0.510538	0.307896	0.998619	11	0.307896
GO:0002448 mast cell mediated immunity	0.307896	-0.510538	0.307896	0.998619	11	0.307896
GO:0050900 leukocyte migration	0.335187	-0.426351	0.335187	0.998619	89	0.335187
GO:0043299 leukocyte degranulation	0.366853	-0.344698	0.366853	0.998619	13	0.366853
GO:0002275 myeloid cell activation involved in immune response	0.409515	-0.230927	0.409515	0.998619	17	0.409515
GO:0002367 cytokine production involved in immune response	0.416175	-0.213706	0.416175	0.998619	15	0.416175
GO:0002685 regulation of leukocyte migration	0.454901	-0.113984	0.454901	0.998619	23	0.454901
GO:0002455 humoral immune response mediated by circulating immunoglobulin	0.455116	-0.11405	0.455116	0.998619	12	0.455116
GO:0002886 regulation of myeloid leukocyte mediated immunity	0.461128	-0.0993048	0.461128	0.998619	10	0.461128
GO:0050777 negative regulation of immune response	0.467826	-0.0812738	0.467826	0.998619	20	0.467826
GO:0045123 cellular extravasation	0.470653	-0.0745746	0.470653	0.998619	13	0.470653
GO:0002444 myeloid leukocyte mediated immunity	0.490686	-0.0235612	0.490686	0.998619	16	0.490686
GO:0042092 type 2 immune response	0.491203	-0.0223408	0.491203	0.998619	13	0.491203
GO:0001959 regulation of cytokine-mediated signaling pathway	0.496843	-0.00799182	0.496843	0.998619	14	0.496843
GO:0002828 regulation of type 2 immune response	0.516763	0.0426651	0.516763	0.998619	11	0.516763
GO:0002718 regulation of cytokine production involved in immune response	0.540535	0.102821	0.540535	0.998619	14	0.540535
GO:0002920 regulation of humoral immune response	0.571354	0.181811	0.571354	0.998619	13	0.571354
GO:0001776 leukocyte homeostasis	0.572203	0.183314	0.572203	0.998619	19	0.572203
GO:0002758 innate immune response-activating signal transduction	0.58017	0.203493	0.58017	0.998619	26	0.58017
GO:0042088 T-helper 1 type immune response	0.587408	0.222962	0.587408	0.998619	15	0.587408
GO:0002218 activation of innate immune response	0.606401	0.271321	0.606401	0.998619	29	0.606401
GO:0002821 positive regulation of adaptive immune response	0.623593	0.317632	0.623593	0.998619	19	0.623593
GO:0030595 leukocyte chemotaxis	0.649366	0.384933	0.649366	0.998619	43	0.649366
GO:0002687 positive regulation of leukocyte migration	0.650445	0.38989	0.650445	0.998619	19	0.650445
GO:0045087 innate immune response	0.668149	0.435303	0.668149	0.998619	135	0.668149
GO:0060333 interferon-gamma-mediated signaling pathway	0.669741	0.441833	0.669741	0.998619	27	0.669741
GO:0006959 humoral immune response	0.678992	0.466911	0.678992	0.998619	36	0.678992
GO:0002698 negative regulation of immune effector process	0.712909	0.567115	0.712909	0.998619	19	0.712909
GO:0002688 regulation of leukocyte chemotaxis	0.727341	0.612421	0.727341	0.998619	16	0.727341
GO:0019221 cytokine-mediated signaling pathway	0.743318	0.654952	0.743318	0.998619	88	0.743318
GO:0045089 positive regulation of innate immune response	0.747082	0.668908	0.747082	0.998619	37	0.747082
GO:0002824 positive regulation of adaptive immune response based on somatic recombination of immune receptors built from immunoglobulin superfamily domains	0.775641	0.769014	0.775641	0.998619	17	0.775641
GO:0071346 cellular response to interferon-gamma	0.801536	0.853082	0.801536	0.998619	33	0.801536
GO:0002700 regulation of production of molecular mediator of immune response	0.803504	0.861756	0.803504	0.998619	26	0.803504
GO:0034341 response to interferon-gamma	0.809524	0.88188	0.809524	0.998619	37	0.809524
GO:0002705 positive regulation of leukocyte mediated immunity	0.809735	0.891308	0.809735	0.998619	16	0.809735
GO:0002708 positive regulation of lymphocyte mediated immunity	0.809735	0.891308	0.809735	0.998619	16	0.809735
GO:0002200 somatic diversification of immune receptors	0.834072	0.98951	0.834072	0.998619	14	0.834072
GO:0002562 somatic diversification of immune receptors via germline recombination within a single locus	0.834072	0.98951	0.834072	0.998619	14	0.834072
GO:0002683 negative regulation of immune system process	0.834936	0.978824	0.834936	0.998619	49	0.834936
GO:0002440 production of molecular mediator of immune response	0.837252	0.991425	0.837252	0.998619	31	0.837252
GO:0045088 regulation of innate immune response	0.85396	1.05996	0.85396	0.998619	47	0.85396
GO:0002690 positive regulation of leukocyte chemotaxis	0.85775	1.0979	0.85775	0.998619	14	0.85775
GO:0002699 positive regulation of immune effector process	0.861561	1.09553	0.861561	0.998619	40	0.861561
GO:0002819 regulation of adaptive immune response	0.862935	1.10116	0.862935	0.998619	42	0.862935
GO:0002381 immunoglobulin production involved in immunoglobulin mediated immune response	0.869257	1.15165	0.869257	0.998619	13	0.869257
GO:0002889 regulation of immunoglobulin mediated immune response	0.87886	1.1932	0.87886	0.998619	17	0.87886
GO:0002312 B cell activation involved in immune response	0.88662	1.24075	0.88662	0.998619	14	0.88662
GO:0002208 somatic diversification of immunoglobulins involved in immune response	0.886855	1.2501	0.886855	0.998619	11	0.886855
GO:0002204 somatic recombination of immunoglobulin genes involved in immune response	0.886855	1.2501	0.886855	0.998619	11	0.886855
GO:0002709 regulation of T cell mediated immunity	0.89529	1.30524	0.89529	0.998619	11	0.89529
GO:0002712 regulation of B cell mediated immunity	0.900195	1.31057	0.900195	0.998619	18	0.900195
GO:0016064 immunoglobulin mediated immune response	0.903932	1.31884	0.903932	0.998619	32	0.903932
GO:0001910 regulation of leukocyte mediated cytotoxicity	0.904443	1.35305	0.904443	0.998619	12	0.904443
GO:0002822 regulation of adaptive immune response based on somatic recombination of immune receptors built from immunoglobulin superfamily domains	0.904477	1.31964	0.904477	0.998619	39	0.904477
GO:0019724 B cell mediated immunity	0.917223	1.40291	0.917223	0.998619	33	0.917223
GO:0002456 T cell mediated immunity	0.924769	1.49433	0.924769	0.998619	14	0.924769
GO:0002703 regulation of leukocyte mediated immunity	0.937745	1.55638	0.937745	0.998619	37	0.937745
GO:0002697 regulation of immune effector process	0.945855	1.61545	0.945855	0.998619	79	0.945855
GO:0001909 leukocyte mediated cytotoxicity	0.947284	1.68137	0.947284	0.998619	15	0.947284
GO:0002253 activation of immune response	0.947463	1.62917	0.947463	0.998619	90	0.947463
GO:0002263 cell activation involved in immune response	0.952318	1.68705	0.952318	0.998619	45	0.952318
GO:0002366 leukocyte activation involved in immune response	0.952318	1.68705	0.952318	0.998619	45	0.952318
GO:0002695 negative regulation of leukocyte activation	0.95321	1.70629	0.95321	0.998619	29	0.95321
GO:0050778 positive regulation of immune response	0.953223	1.6842	0.953223	0.998619	114	0.953223
GO:0002443 leukocyte mediated immunity	0.953285	1.69163	0.953285	0.998619	61	0.953285
GO:0002250 adaptive immune response	0.953368	1.68969	0.953368	0.998619	74	0.953368
GO:0002460 adaptive immune response based on somatic recombination of immune receptors built from immunoglobulin superfamily domains	0.957075	1.73165	0.957075	0.998619	64	0.957075
GO:0002287 alpha-beta T cell activation involved in immune response	0.960795	1.85916	0.960795	0.998619	11	0.960795
GO:0002293 alpha-beta T cell differentiation involved in immune response	0.960795	1.85916	0.960795	0.998619	11	0.960795
GO:0002292 T cell differentiation involved in immune response	0.960795	1.85916	0.960795	0.998619	11	0.960795
GO:0002706 regulation of lymphocyte mediated immunity	0.965711	1.85824	0.965711	0.998619	31	0.965711
GO:0002449 lymphocyte mediated immunity	0.97492	1.98474	0.97492	0.998619	49	0.97492
GO:0002252 immune effector process	0.981308	2.09289	0.981308	0.998619	126	0.981308
GO:0002286 T cell activation involved in immune response	0.983041	2.24277	0.983041	0.998619	15	0.983041
GO:0002764 immune response-regulating signaling pathway	0.98494	2.18956	0.98494	0.998619	78	0.98494
GO:0002768 immune response-regulating cell surface receptor signaling pathway	0.985702	2.21878	0.985702	0.998619	56	0.985702
GO:0002757 immune response-activating signal transduction	0.985835	2.21687	0.985835	0.998619	71	0.985835
GO:0002520 immune system development	0.986068	2.21335	0.986068	0.998619	115	0.986068
GO:0002376 immune system process	0.98656	2.21765	0.98656	0.998619	372	0.98656
GO:0002696 positive regulation of leukocyte activation	0.987184	2.25061	0.987184	0.998619	91	0.987184
GO:0002429 immune response-activating cell surface receptor signaling pathway	0.987654	2.28329	0.987654	0.998619	49	0.987654
GO:0002285 lymphocyte activation involved in immune response	0.988674	2.35265	0.988674	0.998619	28	0.988674
GO:0002684 positive regulation of immune system process	0.989451	2.31743	0.989451	0.998619	166	0.989451
GO:0002694 regulation of leukocyte activation	0.990132	2.34861	0.990132	0.998619	111	0.990132
GO:0050776 regulation of immune response	0.994825	2.5784	0.994825	0.998619	173	0.994825
GO:0002682 regulation of immune system process	0.995901	2.65608	0.995901	0.998619	219	0.995901
GO:0045321 leukocyte activation	0.997224	2.79218	0.997224	0.998619	160	0.997224
GO:0006955 immune response	0.998444	2.96891	0.998444	0.998619	294	0.998444
GO:0002521 leukocyte differentiation	0.998619	3.0376	0.998619	0.998619	87	0.998619
GO:0035419 activation of MAPK activity involved in innate immune response	NA	NA	NA	NA	1	NA
GO:0046732 active induction of host immune response by virus	NA	NA	NA	NA	1	NA
GO:0002276 basophil activation involved in immune response	NA	NA	NA	NA	0	NA
GO:0002560 basophil mediated immunity	NA	NA	NA	NA	0	NA
GO:0002294 CD4-positive, alpha-beta T cell differentiation involved in immune response	NA	NA	NA	NA	9	NA
GO:0002302 CD8-positive, alpha-beta T cell differentiation involved in immune response	NA	NA	NA	NA	2	NA
GO:0002430 complement receptor mediated signaling pathway	NA	NA	NA	NA	1	NA
GO:0002374 cytokine secretion involved in immune response	NA	NA	NA	NA	2	NA
GO:0002278 eosinophil activation involved in immune response	NA	NA	NA	NA	1	NA
GO:0002447 eosinophil mediated immunity	NA	NA	NA	NA	1	NA
GO:0030683 evasion or tolerance by virus of host immune response	NA	NA	NA	NA	1	NA
GO:0020012 evasion or tolerance of host immune response	NA	NA	NA	NA	1	NA
GO:0051805 evasion or tolerance of immune response of other organism involved in symbiotic interaction	NA	NA	NA	NA	1	NA
GO:0002290 gamma-delta T cell activation involved in immune response	NA	NA	NA	NA	1	NA
GO:0035397 helper T cell enhancement of adaptive immune response	NA	NA	NA	NA	0	NA
GO:0002384 hepatic immune response	NA	NA	NA	NA	1	NA
GO:0002434 immune complex clearance	NA	NA	NA	NA	2	NA
GO:0002436 immune complex clearance by monocytes and macrophages	NA	NA	NA	NA	2	NA
GO:0002767 immune response-inhibiting cell surface receptor signaling pathway	NA	NA	NA	NA	2	NA
GO:0002765 immune response-inhibiting signal transduction	NA	NA	NA	NA	2	NA
GO:0002386 immune response in mucosal-associated lymphoid tissue	NA	NA	NA	NA	0	NA
GO:0002418 immune response to tumor cell	NA	NA	NA	NA	3	NA
GO:0002380 immunoglobulin secretion involved in immune response	NA	NA	NA	NA	0	NA
GO:0052558 induction by organism of immune response of other organism involved in symbiotic interaction	NA	NA	NA	NA	1	NA
GO:0052559 induction by symbiont of host immune response	NA	NA	NA	NA	1	NA
GO:0046730 induction of host immune response by virus	NA	NA	NA	NA	1	NA
GO:0002220 innate immune response activating cell surface receptor signaling pathway	NA	NA	NA	NA	1	NA
GO:0002227 innate immune response in mucosa	NA	NA	NA	NA	1	NA
GO:0070486 leukocyte aggregation	NA	NA	NA	NA	4	NA
GO:0002232 leukocyte chemotaxis involved in inflammatory response	NA	NA	NA	NA	0	NA
GO:0002522 leukocyte migration involved in immune response	NA	NA	NA	NA	1	NA
GO:0002523 leukocyte migration involved in inflammatory response	NA	NA	NA	NA	4	NA
GO:0002281 macrophage activation involved in immune response	NA	NA	NA	NA	4	NA
GO:0002313 mature B cell differentiation involved in immune response	NA	NA	NA	NA	3	NA
GO:0002282 microglial cell activation involved in immune response	NA	NA	NA	NA	2	NA
GO:0052552 modulation by organism of immune response of other organism involved in symbiotic interaction	NA	NA	NA	NA	3	NA
GO:0052306 modulation by organism of innate immune response in other organism involved in symbiotic interaction	NA	NA	NA	NA	2	NA
GO:0052553 modulation by symbiont of host immune response	NA	NA	NA	NA	3	NA
GO:0052167 modulation by symbiont of host innate immune response	NA	NA	NA	NA	2	NA
GO:0002385 mucosal immune response	NA	NA	NA	NA	1	NA
GO:0002277 myeloid dendritic cell activation involved in immune response	NA	NA	NA	NA	2	NA
GO:0002323 natural killer cell activation involved in immune response	NA	NA	NA	NA	0	NA
GO:0002325 natural killer cell differentiation involved in immune response	NA	NA	NA	NA	0	NA
GO:0002423 natural killer cell mediated immune response to tumor cell	NA	NA	NA	NA	2	NA
GO:0002228 natural killer cell mediated immunity	NA	NA	NA	NA	6	NA
GO:0002820 negative regulation of adaptive immune response	NA	NA	NA	NA	9	NA
GO:0002823 negative regulation of adaptive immune response based on somatic recombination of immune receptors built from immunoglobulin superfamily domains	NA	NA	NA	NA	8	NA
GO:0002713 negative regulation of B cell mediated immunity	NA	NA	NA	NA	0	NA
GO:0002719 negative regulation of cytokine production involved in immune response	NA	NA	NA	NA	5	NA
GO:0002740 negative regulation of cytokine secretion involved in immune response	NA	NA	NA	NA	2	NA
GO:0002921 negative regulation of humoral immune response	NA	NA	NA	NA	4	NA
GO:0002924 negative regulation of humoral immune response mediated by circulating immunoglobulin	NA	NA	NA	NA	0	NA
GO:0002890 negative regulation of immunoglobulin mediated immune response	NA	NA	NA	NA	0	NA
GO:0045824 negative regulation of innate immune response	NA	NA	NA	NA	5	NA
GO:0060336 negative regulation of interferon-gamma-mediated signaling pathway	NA	NA	NA	NA	0	NA
GO:0002689 negative regulation of leukocyte chemotaxis	NA	NA	NA	NA	1	NA
GO:0043301 negative regulation of leukocyte degranulation	NA	NA	NA	NA	1	NA
GO:0001911 negative regulation of leukocyte mediated cytotoxicity	NA	NA	NA	NA	3	NA
GO:0002704 negative regulation of leukocyte mediated immunity	NA	NA	NA	NA	6	NA
GO:0002686 negative regulation of leukocyte migration	NA	NA	NA	NA	3	NA
GO:0002707 negative regulation of lymphocyte mediated immunity	NA	NA	NA	NA	6	NA
GO:0033007 negative regulation of mast cell activation involved in immune response	NA	NA	NA	NA	0	NA
GO:0032827 negative regulation of natural killer cell differentiation involved in immune response	NA	NA	NA	NA	0	NA
GO:0002716 negative regulation of natural killer cell mediated immunity	NA	NA	NA	NA	1	NA
GO:0002701 negative regulation of production of molecular mediator of immune response	NA	NA	NA	NA	5	NA
GO:0060331 negative regulation of response to interferon-gamma	NA	NA	NA	NA	0	NA
GO:0002710 negative regulation of T cell mediated immunity	NA	NA	NA	NA	6	NA
GO:0002826 negative regulation of T-helper 1 type immune response	NA	NA	NA	NA	2	NA
GO:0002829 negative regulation of type 2 immune response	NA	NA	NA	NA	2	NA
GO:0002283 neutrophil activation involved in immune response	NA	NA	NA	NA	3	NA
GO:0002446 neutrophil mediated immunity	NA	NA	NA	NA	3	NA
GO:0002251 organ or tissue specific immune response	NA	NA	NA	NA	2	NA
GO:0052257 pathogen-associated molecular pattern dependent induction by organism of innate immune response of other organism involved in symbiotic interaction	NA	NA	NA	NA	2	NA
GO:0052033 pathogen-associated molecular pattern dependent induction by symbiont of host innate immune response	NA	NA	NA	NA	2	NA
GO:0052308 pathogen-associated molecular pattern dependent modulation by organism of innate immune response in other organism involved in symbiotic interaction	NA	NA	NA	NA	2	NA
GO:0052169 pathogen-associated molecular pattern dependent modulation by symbiont of host innate immune response	NA	NA	NA	NA	2	NA
GO:0052555 positive regulation by organism of immune response of other organism involved in symbiotic interaction	NA	NA	NA	NA	3	NA
GO:0052305 positive regulation by organism of innate immune response in other organism involved in symbiotic interaction	NA	NA	NA	NA	2	NA
GO:0052556 positive regulation by symbiont of host immune response	NA	NA	NA	NA	3	NA
GO:0052166 positive regulation by symbiont of host innate immune response	NA	NA	NA	NA	2	NA
GO:0002714 positive regulation of B cell mediated immunity	NA	NA	NA	NA	6	NA
GO:0002720 positive regulation of cytokine production involved in immune response	NA	NA	NA	NA	6	NA
GO:0002741 positive regulation of cytokine secretion involved in immune response	NA	NA	NA	NA	0	NA
GO:2001193 positive regulation of gamma-delta T cell activation involved in immune response	NA	NA	NA	NA	1	NA
GO:0002922 positive regulation of humoral immune response	NA	NA	NA	NA	3	NA
GO:0002925 positive regulation of humoral immune response mediated by circulating immunoglobulin	NA	NA	NA	NA	1	NA
GO:0090265 positive regulation of immune complex clearance by monocytes and macrophages	NA	NA	NA	NA	2	NA
GO:0002839 positive regulation of immune response to tumor cell	NA	NA	NA	NA	2	NA
GO:0002891 positive regulation of immunoglobulin mediated immune response	NA	NA	NA	NA	6	NA
GO:0060335 positive regulation of interferon-gamma-mediated signaling pathway	NA	NA	NA	NA	1	NA
GO:0043302 positive regulation of leukocyte degranulation	NA	NA	NA	NA	5	NA
GO:0001912 positive regulation of leukocyte mediated cytotoxicity	NA	NA	NA	NA	8	NA
GO:0033008 positive regulation of mast cell activation involved in immune response	NA	NA	NA	NA	5	NA
GO:0061081 positive regulation of myeloid leukocyte cytokine production involved in immune response	NA	NA	NA	NA	4	NA
GO:0002888 positive regulation of myeloid leukocyte mediated immunity	NA	NA	NA	NA	3	NA
GO:0002857 positive regulation of natural killer cell mediated immune response to tumor cell	NA	NA	NA	NA	2	NA
GO:0002717 positive regulation of natural killer cell mediated immunity	NA	NA	NA	NA	5	NA
GO:0002702 positive regulation of production of molecular mediator of immune response	NA	NA	NA	NA	8	NA
GO:0061078 positive regulation of prostaglandin secretion involved in immune response	NA	NA	NA	NA	0	NA
GO:0060332 positive regulation of response to interferon-gamma	NA	NA	NA	NA	1	NA
GO:0002842 positive regulation of T cell mediated immune response to tumor cell	NA	NA	NA	NA	0	NA
GO:0002711 positive regulation of T cell mediated immunity	NA	NA	NA	NA	6	NA
GO:2000318 positive regulation of T-helper 17 type immune response	NA	NA	NA	NA	2	NA
GO:0002827 positive regulation of T-helper 1 type immune response	NA	NA	NA	NA	3	NA
GO:0002654 positive regulation of tolerance induction dependent upon immune response	NA	NA	NA	NA	1	NA
GO:0002830 positive regulation of type 2 immune response	NA	NA	NA	NA	4	NA
GO:0090323 prostaglandin secretion involved in immune response	NA	NA	NA	NA	0	NA
GO:0002739 regulation of cytokine secretion involved in immune response	NA	NA	NA	NA	2	NA
GO:2001191 regulation of gamma-delta T cell activation involved in immune response	NA	NA	NA	NA	1	NA
GO:0002923 regulation of humoral immune response mediated by circulating immunoglobulin	NA	NA	NA	NA	2	NA
GO:0090264 regulation of immune complex clearance by monocytes and macrophages	NA	NA	NA	NA	2	NA
GO:0002837 regulation of immune response to tumor cell	NA	NA	NA	NA	2	NA
GO:0060334 regulation of interferon-gamma-mediated signaling pathway	NA	NA	NA	NA	4	NA
GO:0043300 regulation of leukocyte degranulation	NA	NA	NA	NA	8	NA
GO:0033006 regulation of mast cell activation involved in immune response	NA	NA	NA	NA	7	NA
GO:0032826 regulation of natural killer cell differentiation involved in immune response	NA	NA	NA	NA	0	NA
GO:0002855 regulation of natural killer cell mediated immune response to tumor cell	NA	NA	NA	NA	2	NA
GO:0002715 regulation of natural killer cell mediated immunity	NA	NA	NA	NA	6	NA
GO:0060330 regulation of response to interferon-gamma	NA	NA	NA	NA	4	NA
GO:0002840 regulation of T cell mediated immune response to tumor cell	NA	NA	NA	NA	0	NA
GO:2000316 regulation of T-helper 17 type immune response	NA	NA	NA	NA	2	NA
GO:0002825 regulation of T-helper 1 type immune response	NA	NA	NA	NA	9	NA
GO:0002652 regulation of tolerance induction dependent upon immune response	NA	NA	NA	NA	1	NA
GO:0052572 response to host immune response	NA	NA	NA	NA	5	NA
GO:0052564 response to immune response of other organism involved in symbiotic interaction	NA	NA	NA	NA	5	NA
GO:0002566 somatic diversification of immune receptors via somatic mutation	NA	NA	NA	NA	0	NA
GO:0002424 T cell mediated immune response to tumor cell	NA	NA	NA	NA	0	NA
GO:0002309 T cell proliferation involved in immune response	NA	NA	NA	NA	1	NA
GO:0072538 T-helper 17 type immune response	NA	NA	NA	NA	3	NA
GO:0002461 tolerance induction dependent upon immune response	NA	NA	NA	NA	1	NA
GO:0042033 chemokine biosynthetic process	NA	NA	NA	NA	5	NA
GO:0070098 chemokine-mediated signaling pathway	NA	NA	NA	NA	9	NA
GO:0050755 chemokine metabolic process	NA	NA	NA	NA	5	NA
GO:0032600 chemokine receptor transport out of membrane raft	NA	NA	NA	NA	0	NA
GO:0033606 chemokine receptor transport within lipid bilayer	NA	NA	NA	NA	0	NA
GO:0090195 chemokine secretion	NA	NA	NA	NA	5	NA
GO:0045079 negative regulation of chemokine biosynthetic process	NA	NA	NA	NA	1	NA
GO:0070100 negative regulation of chemokine-mediated signaling pathway	NA	NA	NA	NA	1	NA
GO:0032682 negative regulation of chemokine production	NA	NA	NA	NA	0	NA
GO:0090198 negative regulation of chemokine secretion	NA	NA	NA	NA	0	NA
GO:0001960 negative regulation of cytokine-mediated signaling pathway	NA	NA	NA	NA	6	NA
GO:0045080 positive regulation of chemokine biosynthetic process	NA	NA	NA	NA	3	NA
GO:0070101 positive regulation of chemokine-mediated signaling pathway	NA	NA	NA	NA	0	NA
GO:0090197 positive regulation of chemokine secretion	NA	NA	NA	NA	5	NA
GO:0001961 positive regulation of cytokine-mediated signaling pathway	NA	NA	NA	NA	4	NA
GO:2001263 regulation of C-C chemokine binding	NA	NA	NA	NA	0	NA
GO:0045073 regulation of chemokine biosynthetic process	NA	NA	NA	NA	4	NA
GO:0070099 regulation of chemokine-mediated signaling pathway	NA	NA	NA	NA	1	NA
GO:0090196 regulation of chemokine secretion	NA	NA	NA	NA	5	NA
GO:0002249 lymphocyte anergy	NA	NA	NA	NA	3	NA
GO:0002913 positive regulation of lymphocyte anergy	NA	NA	NA	NA	2	NA
GO:0002669 positive regulation of T cell anergy	NA	NA	NA	NA	2	NA
GO:0002911 regulation of lymphocyte anergy	NA	NA	NA	NA	3	NA
GO:0002667 regulation of T cell anergy	NA	NA	NA	NA	3	NA
GO:0002870 T cell anergy	NA	NA	NA	NA	3	NA
GO:0035419 activation of MAPK activity involved in innate immune response	NA	NA	NA	NA	1	NA
GO:0046732 active induction of host immune response by virus	NA	NA	NA	NA	1	NA
GO:0002276 basophil activation involved in immune response	NA	NA	NA	NA	0	NA
GO:0002560 basophil mediated immunity	NA	NA	NA	NA	0	NA
GO:0002294 CD4-positive, alpha-beta T cell differentiation involved in immune response	NA	NA	NA	NA	9	NA
GO:0002302 CD8-positive, alpha-beta T cell differentiation involved in immune response	NA	NA	NA	NA	2	NA
GO:0002430 complement receptor mediated signaling pathway	NA	NA	NA	NA	1	NA
GO:0002374 cytokine secretion involved in immune response	NA	NA	NA	NA	2	NA
GO:0002278 eosinophil activation involved in immune response	NA	NA	NA	NA	1	NA
GO:0002447 eosinophil mediated immunity	NA	NA	NA	NA	1	NA
GO:0030683 evasion or tolerance by virus of host immune response	NA	NA	NA	NA	1	NA
GO:0020012 evasion or tolerance of host immune response	NA	NA	NA	NA	1	NA
GO:0051805 evasion or tolerance of immune response of other organism involved in symbiotic interaction	NA	NA	NA	NA	1	NA
GO:0002290 gamma-delta T cell activation involved in immune response	NA	NA	NA	NA	1	NA
GO:0035397 helper T cell enhancement of adaptive immune response	NA	NA	NA	NA	0	NA
GO:0002384 hepatic immune response	NA	NA	NA	NA	1	NA
GO:0002434 immune complex clearance	NA	NA	NA	NA	2	NA
GO:0002436 immune complex clearance by monocytes and macrophages	NA	NA	NA	NA	2	NA
GO:0002767 immune response-inhibiting cell surface receptor signaling pathway	NA	NA	NA	NA	2	NA
GO:0002765 immune response-inhibiting signal transduction	NA	NA	NA	NA	2	NA
GO:0002386 immune response in mucosal-associated lymphoid tissue	NA	NA	NA	NA	0	NA
GO:0002418 immune response to tumor cell	NA	NA	NA	NA	3	NA
GO:0002380 immunoglobulin secretion involved in immune response	NA	NA	NA	NA	0	NA
GO:0052558 induction by organism of immune response of other organism involved in symbiotic interaction	NA	NA	NA	NA	1	NA
GO:0052559 induction by symbiont of host immune response	NA	NA	NA	NA	1	NA
GO:0046730 induction of host immune response by virus	NA	NA	NA	NA	1	NA
GO:0002220 innate immune response activating cell surface receptor signaling pathway	NA	NA	NA	NA	1	NA
GO:0002227 innate immune response in mucosa	NA	NA	NA	NA	1	NA
GO:0070486 leukocyte aggregation	NA	NA	NA	NA	4	NA
GO:0002232 leukocyte chemotaxis involved in inflammatory response	NA	NA	NA	NA	0	NA
GO:0002522 leukocyte migration involved in immune response	NA	NA	NA	NA	1	NA
GO:0002523 leukocyte migration involved in inflammatory response	NA	NA	NA	NA	4	NA
GO:0002281 macrophage activation involved in immune response	NA	NA	NA	NA	4	NA
GO:0002313 mature B cell differentiation involved in immune response	NA	NA	NA	NA	3	NA
GO:0002282 microglial cell activation involved in immune response	NA	NA	NA	NA	2	NA
GO:0052552 modulation by organism of immune response of other organism involved in symbiotic interaction	NA	NA	NA	NA	3	NA
GO:0052306 modulation by organism of innate immune response in other organism involved in symbiotic interaction	NA	NA	NA	NA	2	NA
GO:0052553 modulation by symbiont of host immune response	NA	NA	NA	NA	3	NA
GO:0052167 modulation by symbiont of host innate immune response	NA	NA	NA	NA	2	NA
GO:0002385 mucosal immune response	NA	NA	NA	NA	1	NA
GO:0002277 myeloid dendritic cell activation involved in immune response	NA	NA	NA	NA	2	NA
GO:0002323 natural killer cell activation involved in immune response	NA	NA	NA	NA	0	NA
GO:0002325 natural killer cell differentiation involved in immune response	NA	NA	NA	NA	0	NA
GO:0002423 natural killer cell mediated immune response to tumor cell	NA	NA	NA	NA	2	NA
GO:0002228 natural killer cell mediated immunity	NA	NA	NA	NA	6	NA
GO:0002820 negative regulation of adaptive immune response	NA	NA	NA	NA	9	NA
GO:0002823 negative regulation of adaptive immune response based on somatic recombination of immune receptors built from immunoglobulin superfamily domains	NA	NA	NA	NA	8	NA
GO:0002713 negative regulation of B cell mediated immunity	NA	NA	NA	NA	0	NA
GO:0002719 negative regulation of cytokine production involved in immune response	NA	NA	NA	NA	5	NA
GO:0002740 negative regulation of cytokine secretion involved in immune response	NA	NA	NA	NA	2	NA
GO:0002921 negative regulation of humoral immune response	NA	NA	NA	NA	4	NA
GO:0002924 negative regulation of humoral immune response mediated by circulating immunoglobulin	NA	NA	NA	NA	0	NA
GO:0002890 negative regulation of immunoglobulin mediated immune response	NA	NA	NA	NA	0	NA
GO:0045824 negative regulation of innate immune response	NA	NA	NA	NA	5	NA
GO:0060336 negative regulation of interferon-gamma-mediated signaling pathway	NA	NA	NA	NA	0	NA
GO:0002689 negative regulation of leukocyte chemotaxis	NA	NA	NA	NA	1	NA
GO:0043301 negative regulation of leukocyte degranulation	NA	NA	NA	NA	1	NA
GO:0001911 negative regulation of leukocyte mediated cytotoxicity	NA	NA	NA	NA	3	NA
GO:0002704 negative regulation of leukocyte mediated immunity	NA	NA	NA	NA	6	NA
GO:0002686 negative regulation of leukocyte migration	NA	NA	NA	NA	3	NA
GO:0002707 negative regulation of lymphocyte mediated immunity	NA	NA	NA	NA	6	NA
GO:0033007 negative regulation of mast cell activation involved in immune response	NA	NA	NA	NA	0	NA
GO:0032827 negative regulation of natural killer cell differentiation involved in immune response	NA	NA	NA	NA	0	NA
GO:0002716 negative regulation of natural killer cell mediated immunity	NA	NA	NA	NA	1	NA
GO:0002701 negative regulation of production of molecular mediator of immune response	NA	NA	NA	NA	5	NA
GO:0060331 negative regulation of response to interferon-gamma	NA	NA	NA	NA	0	NA
GO:0002710 negative regulation of T cell mediated immunity	NA	NA	NA	NA	6	NA
GO:0002826 negative regulation of T-helper 1 type immune response	NA	NA	NA	NA	2	NA
GO:0002829 negative regulation of type 2 immune response	NA	NA	NA	NA	2	NA
GO:0002283 neutrophil activation involved in immune response	NA	NA	NA	NA	3	NA
GO:0002446 neutrophil mediated immunity	NA	NA	NA	NA	3	NA
GO:0002251 organ or tissue specific immune response	NA	NA	NA	NA	2	NA
GO:0052257 pathogen-associated molecular pattern dependent induction by organism of innate immune response of other organism involved in symbiotic interaction	NA	NA	NA	NA	2	NA
GO:0052033 pathogen-associated molecular pattern dependent induction by symbiont of host innate immune response	NA	NA	NA	NA	2	NA
GO:0052308 pathogen-associated molecular pattern dependent modulation by organism of innate immune response in other organism involved in symbiotic interaction	NA	NA	NA	NA	2	NA
GO:0052169 pathogen-associated molecular pattern dependent modulation by symbiont of host innate immune response	NA	NA	NA	NA	2	NA
GO:0052555 positive regulation by organism of immune response of other organism involved in symbiotic interaction	NA	NA	NA	NA	3	NA
GO:0052305 positive regulation by organism of innate immune response in other organism involved in symbiotic interaction	NA	NA	NA	NA	2	NA
GO:0052556 positive regulation by symbiont of host immune response	NA	NA	NA	NA	3	NA
GO:0052166 positive regulation by symbiont of host innate immune response	NA	NA	NA	NA	2	NA
GO:0002714 positive regulation of B cell mediated immunity	NA	NA	NA	NA	6	NA
GO:0002720 positive regulation of cytokine production involved in immune response	NA	NA	NA	NA	6	NA
GO:0002741 positive regulation of cytokine secretion involved in immune response	NA	NA	NA	NA	0	NA
GO:2001193 positive regulation of gamma-delta T cell activation involved in immune response	NA	NA	NA	NA	1	NA
GO:0002922 positive regulation of humoral immune response	NA	NA	NA	NA	3	NA
GO:0002925 positive regulation of humoral immune response mediated by circulating immunoglobulin	NA	NA	NA	NA	1	NA
GO:0090265 positive regulation of immune complex clearance by monocytes and macrophages	NA	NA	NA	NA	2	NA
GO:0002839 positive regulation of immune response to tumor cell	NA	NA	NA	NA	2	NA
GO:0002891 positive regulation of immunoglobulin mediated immune response	NA	NA	NA	NA	6	NA
GO:0060335 positive regulation of interferon-gamma-mediated signaling pathway	NA	NA	NA	NA	1	NA
GO:0043302 positive regulation of leukocyte degranulation	NA	NA	NA	NA	5	NA
GO:0001912 positive regulation of leukocyte mediated cytotoxicity	NA	NA	NA	NA	8	NA
GO:0033008 positive regulation of mast cell activation involved in immune response	NA	NA	NA	NA	5	NA
GO:0061081 positive regulation of myeloid leukocyte cytokine production involved in immune response	NA	NA	NA	NA	4	NA
GO:0002888 positive regulation of myeloid leukocyte mediated immunity	NA	NA	NA	NA	3	NA
GO:0002857 positive regulation of natural killer cell mediated immune response to tumor cell	NA	NA	NA	NA	2	NA
GO:0002717 positive regulation of natural killer cell mediated immunity	NA	NA	NA	NA	5	NA
GO:0002702 positive regulation of production of molecular mediator of immune response	NA	NA	NA	NA	8	NA
GO:0061078 positive regulation of prostaglandin secretion involved in immune response	NA	NA	NA	NA	0	NA
GO:0060332 positive regulation of response to interferon-gamma	NA	NA	NA	NA	1	NA
GO:0002842 positive regulation of T cell mediated immune response to tumor cell	NA	NA	NA	NA	0	NA
GO:0002711 positive regulation of T cell mediated immunity	NA	NA	NA	NA	6	NA
GO:2000318 positive regulation of T-helper 17 type immune response	NA	NA	NA	NA	2	NA
GO:0002827 positive regulation of T-helper 1 type immune response	NA	NA	NA	NA	3	NA
GO:0002654 positive regulation of tolerance induction dependent upon immune response	NA	NA	NA	NA	1	NA
GO:0002830 positive regulation of type 2 immune response	NA	NA	NA	NA	4	NA
GO:0090323 prostaglandin secretion involved in immune response	NA	NA	NA	NA	0	NA
GO:0002739 regulation of cytokine secretion involved in immune response	NA	NA	NA	NA	2	NA
GO:2001191 regulation of gamma-delta T cell activation involved in immune response	NA	NA	NA	NA	1	NA
GO:0002923 regulation of humoral immune response mediated by circulating immunoglobulin	NA	NA	NA	NA	2	NA
GO:0090264 regulation of immune complex clearance by monocytes and macrophages	NA	NA	NA	NA	2	NA
GO:0002837 regulation of immune response to tumor cell	NA	NA	NA	NA	2	NA
GO:0060334 regulation of interferon-gamma-mediated signaling pathway	NA	NA	NA	NA	4	NA
GO:0043300 regulation of leukocyte degranulation	NA	NA	NA	NA	8	NA
GO:0033006 regulation of mast cell activation involved in immune response	NA	NA	NA	NA	7	NA
GO:0032826 regulation of natural killer cell differentiation involved in immune response	NA	NA	NA	NA	0	NA
GO:0002855 regulation of natural killer cell mediated immune response to tumor cell	NA	NA	NA	NA	2	NA
GO:0002715 regulation of natural killer cell mediated immunity	NA	NA	NA	NA	6	NA
GO:0060330 regulation of response to interferon-gamma	NA	NA	NA	NA	4	NA
GO:0002840 regulation of T cell mediated immune response to tumor cell	NA	NA	NA	NA	0	NA
GO:2000316 regulation of T-helper 17 type immune response	NA	NA	NA	NA	2	NA
GO:0002825 regulation of T-helper 1 type immune response	NA	NA	NA	NA	9	NA
GO:0002652 regulation of tolerance induction dependent upon immune response	NA	NA	NA	NA	1	NA
GO:0052572 response to host immune response	NA	NA	NA	NA	5	NA
GO:0052564 response to immune response of other organism involved in symbiotic interaction	NA	NA	NA	NA	5	NA
GO:0002566 somatic diversification of immune receptors via somatic mutation	NA	NA	NA	NA	0	NA
GO:0002424 T cell mediated immune response to tumor cell	NA	NA	NA	NA	0	NA
GO:0002309 T cell proliferation involved in immune response	NA	NA	NA	NA	1	NA
GO:0072538 T-helper 17 type immune response	NA	NA	NA	NA	3	NA
GO:0002461 tolerance induction dependent upon immune response	NA	NA	NA	NA	1	NA
GO:0042033 chemokine biosynthetic process	NA	NA	NA	NA	5	NA
GO:0070098 chemokine-mediated signaling pathway	NA	NA	NA	NA	9	NA
GO:0050755 chemokine metabolic process	NA	NA	NA	NA	5	NA
GO:0032600 chemokine receptor transport out of membrane raft	NA	NA	NA	NA	0	NA
GO:0033606 chemokine receptor transport within lipid bilayer	NA	NA	NA	NA	0	NA
GO:0090195 chemokine secretion	NA	NA	NA	NA	5	NA
GO:0045079 negative regulation of chemokine biosynthetic process	NA	NA	NA	NA	1	NA
GO:0070100 negative regulation of chemokine-mediated signaling pathway	NA	NA	NA	NA	1	NA
GO:0032682 negative regulation of chemokine production	NA	NA	NA	NA	0	NA
GO:0090198 negative regulation of chemokine secretion	NA	NA	NA	NA	0	NA
GO:0001960 negative regulation of cytokine-mediated signaling pathway	NA	NA	NA	NA	6	NA
GO:0045080 positive regulation of chemokine biosynthetic process	NA	NA	NA	NA	3	NA
GO:0070101 positive regulation of chemokine-mediated signaling pathway	NA	NA	NA	NA	0	NA
GO:0090197 positive regulation of chemokine secretion	NA	NA	NA	NA	5	NA
GO:0001961 positive regulation of cytokine-mediated signaling pathway	NA	NA	NA	NA	4	NA
GO:2001263 regulation of C-C chemokine binding	NA	NA	NA	NA	0	NA
GO:0045073 regulation of chemokine biosynthetic process	NA	NA	NA	NA	4	NA
GO:0070099 regulation of chemokine-mediated signaling pathway	NA	NA	NA	NA	1	NA
GO:0090196 regulation of chemokine secretion	NA	NA	NA	NA	5	NA
GO:0002249 lymphocyte anergy	NA	NA	NA	NA	3	NA
GO:0002913 positive regulation of lymphocyte anergy	NA	NA	NA	NA	2	NA
GO:0002669 positive regulation of T cell anergy	NA	NA	NA	NA	2	NA
GO:0002911 regulation of lymphocyte anergy	NA	NA	NA	NA	3	NA
GO:0002667 regulation of T cell anergy	NA	NA	NA	NA	3	NA
GO:0002870 T cell anergy	NA	NA	NA	NA	3	NA

## Sheet: C4_GO
	p.geomean	stat.mean	p.val	q.val	set.size	exp1
GO:0001909 leukocyte mediated cytotoxicity	0.0643597	1.58436	0.0643597	0.547797	15	0.0643597
GO:0002521 leukocyte differentiation	0.088106	1.3581	0.088106	0.547797	87	0.088106
GO:0002703 regulation of leukocyte mediated immunity	0.0955507	1.32278	0.0955507	0.547797	37	0.0955507
GO:0002764 immune response-regulating signaling pathway	0.109688	1.23409	0.109688	0.547797	78	0.109688
GO:0002757 immune response-activating signal transduction	0.110788	1.22897	0.110788	0.547797	71	0.110788
GO:0002695 negative regulation of leukocyte activation	0.11208	1.22979	0.11208	0.547797	29	0.11208
GO:0002449 lymphocyte mediated immunity	0.112184	1.22348	0.112184	0.547797	49	0.112184
GO:0002706 regulation of lymphocyte mediated immunity	0.113734	1.22188	0.113734	0.547797	31	0.113734
GO:0002252 immune effector process	0.114558	1.2057	0.114558	0.547797	126	0.114558
GO:0001910 regulation of leukocyte mediated cytotoxicity	0.121394	1.21359	0.121394	0.547797	12	0.121394
GO:0002456 T cell mediated immunity	0.13091	1.15529	0.13091	0.547797	14	0.13091
GO:0050776 regulation of immune response	0.139543	1.08416	0.139543	0.547797	173	0.139543
GO:0002263 cell activation involved in immune response	0.154167	1.02493	0.154167	0.547797	45	0.154167
GO:0002366 leukocyte activation involved in immune response	0.154167	1.02493	0.154167	0.547797	45	0.154167
GO:0045321 leukocyte activation	0.160118	0.995581	0.160118	0.547797	160	0.160118
GO:0002768 immune response-regulating cell surface receptor signaling pathway	0.161199	0.994593	0.161199	0.547797	56	0.161199
GO:0002429 immune response-activating cell surface receptor signaling pathway	0.164193	0.983205	0.164193	0.547797	49	0.164193
GO:0002709 regulation of T cell mediated immunity	0.184292	0.925269	0.184292	0.547797	11	0.184292
GO:0002285 lymphocyte activation involved in immune response	0.185762	0.901192	0.185762	0.547797	28	0.185762
GO:0002682 regulation of immune system process	0.187614	0.887653	0.187614	0.547797	219	0.187614
GO:0050778 positive regulation of immune response	0.187657	0.888502	0.187657	0.547797	114	0.187657
GO:0002443 leukocyte mediated immunity	0.200199	0.84399	0.200199	0.547797	61	0.200199
GO:0002712 regulation of B cell mediated immunity	0.204273	0.838762	0.204273	0.547797	18	0.204273
GO:0002696 positive regulation of leukocyte activation	0.204425	0.827944	0.204425	0.547797	91	0.204425
GO:0002694 regulation of leukocyte activation	0.204942	0.825739	0.204942	0.547797	111	0.204942
GO:0002286 T cell activation involved in immune response	0.206091	0.83263	0.206091	0.547797	15	0.206091
GO:0002520 immune system development	0.211039	0.804273	0.211039	0.547797	115	0.211039
GO:0002705 positive regulation of leukocyte mediated immunity	0.216936	0.794548	0.216936	0.547797	16	0.216936
GO:0002708 positive regulation of lymphocyte mediated immunity	0.216936	0.794548	0.216936	0.547797	16	0.216936
GO:0002889 regulation of immunoglobulin mediated immune response	0.223515	0.771468	0.223515	0.547797	17	0.223515
GO:0019724 B cell mediated immunity	0.228428	0.74873	0.228428	0.547797	33	0.228428
GO:0002684 positive regulation of immune system process	0.235817	0.720676	0.235817	0.547797	166	0.235817
GO:0002250 adaptive immune response	0.24014	0.707749	0.24014	0.547797	74	0.24014
GO:0002886 regulation of myeloid leukocyte mediated immunity	0.240744	0.722386	0.240744	0.547797	10	0.240744
GO:0016064 immunoglobulin mediated immune response	0.243448	0.699559	0.243448	0.547797	32	0.243448
GO:0002698 negative regulation of immune effector process	0.245274	0.697378	0.245274	0.547797	19	0.245274
GO:0045089 positive regulation of innate immune response	0.247779	0.68577	0.247779	0.547797	37	0.247779
GO:0002460 adaptive immune response based on somatic recombination of immune receptors built from immunoglobulin superfamily domains	0.247914	0.683115	0.247914	0.547797	64	0.247914
GO:0002697 regulation of immune effector process	0.248862	0.679755	0.248862	0.547797	79	0.248862
GO:0002824 positive regulation of adaptive immune response based on somatic recombination of immune receptors built from immunoglobulin superfamily domains	0.256964	0.661184	0.256964	0.547797	17	0.256964
GO:0045088 regulation of innate immune response	0.265389	0.629461	0.265389	0.547797	47	0.265389
GO:0002822 regulation of adaptive immune response based on somatic recombination of immune receptors built from immunoglobulin superfamily domains	0.272581	0.607926	0.272581	0.547797	39	0.272581
GO:0002208 somatic diversification of immunoglobulins involved in immune response	0.276175	0.606123	0.276175	0.547797	11	0.276175
GO:0002204 somatic recombination of immunoglobulin genes involved in immune response	0.276175	0.606123	0.276175	0.547797	11	0.276175
GO:0002253 activation of immune response	0.277142	0.59258	0.277142	0.547797	90	0.277142
GO:0002381 immunoglobulin production involved in immunoglobulin mediated immune response	0.286177	0.574138	0.286177	0.547797	13	0.286177
GO:0002699 positive regulation of immune effector process	0.293334	0.545991	0.293334	0.547797	40	0.293334
GO:0002758 innate immune response-activating signal transduction	0.299802	0.529073	0.299802	0.547797	26	0.299802
GO:0002819 regulation of adaptive immune response	0.302718	0.518745	0.302718	0.547797	42	0.302718
GO:0002287 alpha-beta T cell activation involved in immune response	0.308959	0.507197	0.308959	0.547797	11	0.308959
GO:0002293 alpha-beta T cell differentiation involved in immune response	0.308959	0.507197	0.308959	0.547797	11	0.308959
GO:0002292 T cell differentiation involved in immune response	0.308959	0.507197	0.308959	0.547797	11	0.308959
GO:0002275 myeloid cell activation involved in immune response	0.313692	0.491123	0.313692	0.547797	17	0.313692
GO:0002683 negative regulation of immune system process	0.332562	0.434222	0.332562	0.547797	49	0.332562
GO:0002821 positive regulation of adaptive immune response	0.333672	0.433888	0.333672	0.547797	19	0.333672
GO:0006955 immune response	0.336323	0.422735	0.336323	0.547797	294	0.336323
GO:0002312 B cell activation involved in immune response	0.339955	0.418303	0.339955	0.547797	14	0.339955
GO:0002218 activation of innate immune response	0.341637	0.410575	0.341637	0.547797	29	0.341637
GO:0002200 somatic diversification of immune receptors	0.36961	0.337174	0.36961	0.572895	14	0.36961
GO:0002562 somatic diversification of immune receptors via germline recombination within a single locus	0.36961	0.337174	0.36961	0.572895	14	0.36961
GO:0043299 leukocyte degranulation	0.386083	0.29359	0.386083	0.588618	13	0.386083
GO:0002718 regulation of cytokine production involved in immune response	0.393384	0.273808	0.393384	0.590076	14	0.393384
GO:0002376 immune system process	0.4281	0.181276	0.4281	0.614991	372	0.4281
GO:0034341 response to interferon-gamma	0.436592	0.160191	0.436592	0.614991	37	0.436592
GO:0002440 production of molecular mediator of immune response	0.43759	0.157757	0.43759	0.614991	31	0.43759
GO:0002279 mast cell activation involved in immune response	0.443058	0.145383	0.443058	0.614991	11	0.443058
GO:0002448 mast cell mediated immunity	0.443058	0.145383	0.443058	0.614991	11	0.443058
GO:0071346 cellular response to interferon-gamma	0.465075	0.0880034	0.465075	0.636058	33	0.465075
GO:0002700 regulation of production of molecular mediator of immune response	0.48299	0.0428656	0.48299	0.642591	26	0.48299
GO:0042088 T-helper 1 type immune response	0.483671	0.041314	0.483671	0.642591	15	0.483671
GO:0002367 cytokine production involved in immune response	0.502715	-0.00687356	0.502715	0.658486	15	0.502715
GO:0060333 interferon-gamma-mediated signaling pathway	0.538418	-0.0969182	0.538418	0.690549	27	0.538418
GO:0002828 regulation of type 2 immune response	0.549422	-0.125874	0.549422	0.690549	11	0.549422
GO:0002444 myeloid leukocyte mediated immunity	0.549469	-0.125383	0.549469	0.690549	16	0.549469
GO:0050777 negative regulation of immune response	0.581857	-0.208072	0.581857	0.716743	20	0.581857
GO:0019221 cytokine-mediated signaling pathway	0.589702	-0.227124	0.589702	0.716743	88	0.589702
GO:0042092 type 2 immune response	0.599419	-0.254716	0.599419	0.716743	13	0.599419
GO:0002455 humoral immune response mediated by circulating immunoglobulin	0.60114	-0.259459	0.60114	0.716743	12	0.60114
GO:0045087 innate immune response	0.641857	-0.363818	0.641857	0.753611	135	0.641857
GO:0001959 regulation of cytokine-mediated signaling pathway	0.648267	-0.384909	0.648267	0.753611	14	0.648267
GO:0001776 leukocyte homeostasis	0.661844	-0.420926	0.661844	0.759895	19	0.661844
GO:0045123 cellular extravasation	0.688063	-0.496777	0.688063	0.774785	13	0.688063
GO:0002690 positive regulation of leukocyte chemotaxis	0.691475	-0.506481	0.691475	0.774785	14	0.691475
GO:0006959 humoral immune response	0.746037	-0.665514	0.746037	0.818217	36	0.746037
GO:0002688 regulation of leukocyte chemotaxis	0.747833	-0.676122	0.747833	0.818217	16	0.747833
GO:0002920 regulation of humoral immune response	0.788321	-0.81544	0.788321	0.852487	13	0.788321
GO:0002687 positive regulation of leukocyte migration	0.83709	-0.997034	0.83709	0.89482	19	0.83709
GO:0030595 leukocyte chemotaxis	0.862369	-1.09821	0.862369	0.911367	43	0.862369
GO:0032602 chemokine production	0.0248048	-2.03656	0.0248048	0.919989	18	0.0248048
GO:0032722 positive regulation of chemokine production	0.0511841	-1.69476	0.0511841	0.919989	14	0.0511841
GO:0032642 regulation of chemokine production	0.0586132	-1.61743	0.0586132	0.919989	15	0.0586132
GO:0050900 leukocyte migration	0.0707721	-1.4767	0.0707721	0.919989	89	0.0707721
GO:0002685 regulation of leukocyte migration	0.113763	-1.22433	0.113763	0.919989	23	0.113763
GO:0030595 leukocyte chemotaxis	0.137631	-1.09821	0.137631	0.919989	43	0.137631
GO:0002687 positive regulation of leukocyte migration	0.16291	-0.997034	0.16291	0.919989	19	0.16291
GO:0002920 regulation of humoral immune response	0.211679	-0.81544	0.211679	0.919989	13	0.211679
GO:0002688 regulation of leukocyte chemotaxis	0.252167	-0.676122	0.252167	0.919989	16	0.252167
GO:0006959 humoral immune response	0.253963	-0.665514	0.253963	0.919989	36	0.253963
GO:0002690 positive regulation of leukocyte chemotaxis	0.308525	-0.506481	0.308525	0.919989	14	0.308525
GO:0045123 cellular extravasation	0.311937	-0.496777	0.311937	0.919989	13	0.311937
GO:0001776 leukocyte homeostasis	0.338156	-0.420926	0.338156	0.919989	19	0.338156
GO:0001959 regulation of cytokine-mediated signaling pathway	0.351733	-0.384909	0.351733	0.919989	14	0.351733
GO:0045087 innate immune response	0.358143	-0.363818	0.358143	0.919989	135	0.358143
GO:0002455 humoral immune response mediated by circulating immunoglobulin	0.39886	-0.259459	0.39886	0.919989	12	0.39886
GO:0042092 type 2 immune response	0.400581	-0.254716	0.400581	0.919989	13	0.400581
GO:0019221 cytokine-mediated signaling pathway	0.410298	-0.227124	0.410298	0.919989	88	0.410298
GO:0050777 negative regulation of immune response	0.418143	-0.208072	0.418143	0.919989	20	0.418143
GO:0002444 myeloid leukocyte mediated immunity	0.450531	-0.125383	0.450531	0.919989	16	0.450531
GO:0002828 regulation of type 2 immune response	0.450578	-0.125874	0.450578	0.919989	11	0.450578
GO:0060333 interferon-gamma-mediated signaling pathway	0.461582	-0.0969182	0.461582	0.919989	27	0.461582
GO:0002367 cytokine production involved in immune response	0.497285	-0.00687356	0.497285	0.919989	15	0.497285
GO:0042088 T-helper 1 type immune response	0.516329	0.041314	0.516329	0.919989	15	0.516329
GO:0002700 regulation of production of molecular mediator of immune response	0.51701	0.0428656	0.51701	0.919989	26	0.51701
GO:0071346 cellular response to interferon-gamma	0.534925	0.0880034	0.534925	0.919989	33	0.534925
GO:0002279 mast cell activation involved in immune response	0.556942	0.145383	0.556942	0.919989	11	0.556942
GO:0002448 mast cell mediated immunity	0.556942	0.145383	0.556942	0.919989	11	0.556942
GO:0002440 production of molecular mediator of immune response	0.56241	0.157757	0.56241	0.919989	31	0.56241
GO:0034341 response to interferon-gamma	0.563408	0.160191	0.563408	0.919989	37	0.563408
GO:0002376 immune system process	0.5719	0.181276	0.5719	0.919989	372	0.5719
GO:0002718 regulation of cytokine production involved in immune response	0.606616	0.273808	0.606616	0.919989	14	0.606616
GO:0043299 leukocyte degranulation	0.613917	0.29359	0.613917	0.919989	13	0.613917
GO:0002200 somatic diversification of immune receptors	0.63039	0.337174	0.63039	0.919989	14	0.63039
GO:0002562 somatic diversification of immune receptors via germline recombination within a single locus	0.63039	0.337174	0.63039	0.919989	14	0.63039
GO:0002218 activation of innate immune response	0.658363	0.410575	0.658363	0.919989	29	0.658363
GO:0002312 B cell activation involved in immune response	0.660045	0.418303	0.660045	0.919989	14	0.660045
GO:0006955 immune response	0.663677	0.422735	0.663677	0.919989	294	0.663677
GO:0002821 positive regulation of adaptive immune response	0.666328	0.433888	0.666328	0.919989	19	0.666328
GO:0002683 negative regulation of immune system process	0.667438	0.434222	0.667438	0.919989	49	0.667438
GO:0002275 myeloid cell activation involved in immune response	0.686308	0.491123	0.686308	0.919989	17	0.686308
GO:0002287 alpha-beta T cell activation involved in immune response	0.691041	0.507197	0.691041	0.919989	11	0.691041
GO:0002293 alpha-beta T cell differentiation involved in immune response	0.691041	0.507197	0.691041	0.919989	11	0.691041
GO:0002292 T cell differentiation involved in immune response	0.691041	0.507197	0.691041	0.919989	11	0.691041
GO:0002819 regulation of adaptive immune response	0.697282	0.518745	0.697282	0.919989	42	0.697282
GO:0002758 innate immune response-activating signal transduction	0.700198	0.529073	0.700198	0.919989	26	0.700198
GO:0002699 positive regulation of immune effector process	0.706666	0.545991	0.706666	0.919989	40	0.706666
GO:0002381 immunoglobulin production involved in immunoglobulin mediated immune response	0.713823	0.574138	0.713823	0.919989	13	0.713823
GO:0002253 activation of immune response	0.722858	0.59258	0.722858	0.919989	90	0.722858
GO:0002208 somatic diversification of immunoglobulins involved in immune response	0.723825	0.606123	0.723825	0.919989	11	0.723825
GO:0002204 somatic recombination of immunoglobulin genes involved in immune response	0.723825	0.606123	0.723825	0.919989	11	0.723825
GO:0002822 regulation of adaptive immune response based on somatic recombination of immune receptors built from immunoglobulin superfamily domains	0.727419	0.607926	0.727419	0.919989	39	0.727419
GO:0045088 regulation of innate immune response	0.734611	0.629461	0.734611	0.919989	47	0.734611
GO:0002824 positive regulation of adaptive immune response based on somatic recombination of immune receptors built from immunoglobulin superfamily domains	0.743036	0.661184	0.743036	0.919989	17	0.743036
GO:0002697 regulation of immune effector process	0.751138	0.679755	0.751138	0.919989	79	0.751138
GO:0002460 adaptive immune response based on somatic recombination of immune receptors built from immunoglobulin superfamily domains	0.752086	0.683115	0.752086	0.919989	64	0.752086
GO:0045089 positive regulation of innate immune response	0.752221	0.68577	0.752221	0.919989	37	0.752221
GO:0002698 negative regulation of immune effector process	0.754726	0.697378	0.754726	0.919989	19	0.754726
GO:0016064 immunoglobulin mediated immune response	0.756552	0.699559	0.756552	0.919989	32	0.756552
GO:0002886 regulation of myeloid leukocyte mediated immunity	0.759256	0.722386	0.759256	0.919989	10	0.759256
GO:0002250 adaptive immune response	0.75986	0.707749	0.75986	0.919989	74	0.75986
GO:0002684 positive regulation of immune system process	0.764183	0.720676	0.764183	0.919989	166	0.764183
GO:0019724 B cell mediated immunity	0.771572	0.74873	0.771572	0.919989	33	0.771572
GO:0002889 regulation of immunoglobulin mediated immune response	0.776485	0.771468	0.776485	0.919989	17	0.776485
GO:0002705 positive regulation of leukocyte mediated immunity	0.783064	0.794548	0.783064	0.919989	16	0.783064
GO:0002708 positive regulation of lymphocyte mediated immunity	0.783064	0.794548	0.783064	0.919989	16	0.783064
GO:0002520 immune system development	0.788961	0.804273	0.788961	0.919989	115	0.788961
GO:0002286 T cell activation involved in immune response	0.793909	0.83263	0.793909	0.919989	15	0.793909
GO:0002694 regulation of leukocyte activation	0.795058	0.825739	0.795058	0.919989	111	0.795058
GO:0002696 positive regulation of leukocyte activation	0.795575	0.827944	0.795575	0.919989	91	0.795575
GO:0002712 regulation of B cell mediated immunity	0.795727	0.838762	0.795727	0.919989	18	0.795727
GO:0002443 leukocyte mediated immunity	0.799801	0.84399	0.799801	0.919989	61	0.799801
GO:0050778 positive regulation of immune response	0.812343	0.888502	0.812343	0.919989	114	0.812343
GO:0002682 regulation of immune system process	0.812386	0.887653	0.812386	0.919989	219	0.812386
GO:0002285 lymphocyte activation involved in immune response	0.814238	0.901192	0.814238	0.919989	28	0.814238
GO:0002709 regulation of T cell mediated immunity	0.815708	0.925269	0.815708	0.919989	11	0.815708
GO:0002429 immune response-activating cell surface receptor signaling pathway	0.835807	0.983205	0.835807	0.919989	49	0.835807
GO:0002768 immune response-regulating cell surface receptor signaling pathway	0.838801	0.994593	0.838801	0.919989	56	0.838801
GO:0045321 leukocyte activation	0.839882	0.995581	0.839882	0.919989	160	0.839882
GO:0002263 cell activation involved in immune response	0.845833	1.02493	0.845833	0.919989	45	0.845833
GO:0002366 leukocyte activation involved in immune response	0.845833	1.02493	0.845833	0.919989	45	0.845833
GO:0050776 regulation of immune response	0.860457	1.08416	0.860457	0.919989	173	0.860457
GO:0002456 T cell mediated immunity	0.86909	1.15529	0.86909	0.919989	14	0.86909
GO:0001910 regulation of leukocyte mediated cytotoxicity	0.878606	1.21359	0.878606	0.919989	12	0.878606
GO:0002252 immune effector process	0.885442	1.2057	0.885442	0.919989	126	0.885442
GO:0002706 regulation of lymphocyte mediated immunity	0.886266	1.22188	0.886266	0.919989	31	0.886266
GO:0002449 lymphocyte mediated immunity	0.887816	1.22348	0.887816	0.919989	49	0.887816
GO:0002695 negative regulation of leukocyte activation	0.88792	1.22979	0.88792	0.919989	29	0.88792
GO:0002757 immune response-activating signal transduction	0.889212	1.22897	0.889212	0.919989	71	0.889212
GO:0002764 immune response-regulating signaling pathway	0.890312	1.23409	0.890312	0.919989	78	0.890312
GO:0002703 regulation of leukocyte mediated immunity	0.904449	1.32278	0.904449	0.921806	37	0.904449
GO:0002521 leukocyte differentiation	0.911894	1.3581	0.911894	0.921806	87	0.911894
GO:0002685 regulation of leukocyte migration	0.886237	-1.22433	0.886237	0.926068	23	0.886237
GO:0001909 leukocyte mediated cytotoxicity	0.93564	1.58436	0.93564	0.93564	15	0.93564
GO:0050900 leukocyte migration	0.929228	-1.4767	0.929228	0.959129	89	0.929228
GO:0032642 regulation of chemokine production	0.941387	-1.61743	0.941387	0.959129	15	0.941387
GO:0032722 positive regulation of chemokine production	0.948816	-1.69476	0.948816	0.959129	14	0.948816
GO:0032602 chemokine production	0.975195	-2.03656	0.975195	0.975195	18	0.975195
GO:0035419 activation of MAPK activity involved in innate immune response	NA	NA	NA	NA	1	NA
GO:0046732 active induction of host immune response by virus	NA	NA	NA	NA	1	NA
GO:0002276 basophil activation involved in immune response	NA	NA	NA	NA	0	NA
GO:0002560 basophil mediated immunity	NA	NA	NA	NA	0	NA
GO:0002294 CD4-positive, alpha-beta T cell differentiation involved in immune response	NA	NA	NA	NA	9	NA
GO:0002302 CD8-positive, alpha-beta T cell differentiation involved in immune response	NA	NA	NA	NA	2	NA
GO:0002430 complement receptor mediated signaling pathway	NA	NA	NA	NA	1	NA
GO:0002374 cytokine secretion involved in immune response	NA	NA	NA	NA	2	NA
GO:0002278 eosinophil activation involved in immune response	NA	NA	NA	NA	1	NA
GO:0002447 eosinophil mediated immunity	NA	NA	NA	NA	1	NA
GO:0030683 evasion or tolerance by virus of host immune response	NA	NA	NA	NA	1	NA
GO:0020012 evasion or tolerance of host immune response	NA	NA	NA	NA	1	NA
GO:0051805 evasion or tolerance of immune response of other organism involved in symbiotic interaction	NA	NA	NA	NA	1	NA
GO:0002290 gamma-delta T cell activation involved in immune response	NA	NA	NA	NA	1	NA
GO:0035397 helper T cell enhancement of adaptive immune response	NA	NA	NA	NA	0	NA
GO:0002384 hepatic immune response	NA	NA	NA	NA	1	NA
GO:0002434 immune complex clearance	NA	NA	NA	NA	2	NA
GO:0002436 immune complex clearance by monocytes and macrophages	NA	NA	NA	NA	2	NA
GO:0002767 immune response-inhibiting cell surface receptor signaling pathway	NA	NA	NA	NA	2	NA
GO:0002765 immune response-inhibiting signal transduction	NA	NA	NA	NA	2	NA
GO:0002386 immune response in mucosal-associated lymphoid tissue	NA	NA	NA	NA	0	NA
GO:0002418 immune response to tumor cell	NA	NA	NA	NA	3	NA
GO:0002380 immunoglobulin secretion involved in immune response	NA	NA	NA	NA	0	NA
GO:0052558 induction by organism of immune response of other organism involved in symbiotic interaction	NA	NA	NA	NA	1	NA
GO:0052559 induction by symbiont of host immune response	NA	NA	NA	NA	1	NA
GO:0046730 induction of host immune response by virus	NA	NA	NA	NA	1	NA
GO:0002220 innate immune response activating cell surface receptor signaling pathway	NA	NA	NA	NA	1	NA
GO:0002227 innate immune response in mucosa	NA	NA	NA	NA	1	NA
GO:0070486 leukocyte aggregation	NA	NA	NA	NA	4	NA
GO:0002232 leukocyte chemotaxis involved in inflammatory response	NA	NA	NA	NA	0	NA
GO:0002522 leukocyte migration involved in immune response	NA	NA	NA	NA	1	NA
GO:0002523 leukocyte migration involved in inflammatory response	NA	NA	NA	NA	4	NA
GO:0002281 macrophage activation involved in immune response	NA	NA	NA	NA	4	NA
GO:0002313 mature B cell differentiation involved in immune response	NA	NA	NA	NA	3	NA
GO:0002282 microglial cell activation involved in immune response	NA	NA	NA	NA	2	NA
GO:0052552 modulation by organism of immune response of other organism involved in symbiotic interaction	NA	NA	NA	NA	3	NA
GO:0052306 modulation by organism of innate immune response in other organism involved in symbiotic interaction	NA	NA	NA	NA	2	NA
GO:0052553 modulation by symbiont of host immune response	NA	NA	NA	NA	3	NA
GO:0052167 modulation by symbiont of host innate immune response	NA	NA	NA	NA	2	NA
GO:0002385 mucosal immune response	NA	NA	NA	NA	1	NA
GO:0002277 myeloid dendritic cell activation involved in immune response	NA	NA	NA	NA	2	NA
GO:0002323 natural killer cell activation involved in immune response	NA	NA	NA	NA	0	NA
GO:0002325 natural killer cell differentiation involved in immune response	NA	NA	NA	NA	0	NA
GO:0002423 natural killer cell mediated immune response to tumor cell	NA	NA	NA	NA	2	NA
GO:0002228 natural killer cell mediated immunity	NA	NA	NA	NA	6	NA
GO:0002820 negative regulation of adaptive immune response	NA	NA	NA	NA	9	NA
GO:0002823 negative regulation of adaptive immune response based on somatic recombination of immune receptors built from immunoglobulin superfamily domains	NA	NA	NA	NA	8	NA
GO:0002713 negative regulation of B cell mediated immunity	NA	NA	NA	NA	0	NA
GO:0002719 negative regulation of cytokine production involved in immune response	NA	NA	NA	NA	5	NA
GO:0002740 negative regulation of cytokine secretion involved in immune response	NA	NA	NA	NA	2	NA
GO:0002921 negative regulation of humoral immune response	NA	NA	NA	NA	4	NA
GO:0002924 negative regulation of humoral immune response mediated by circulating immunoglobulin	NA	NA	NA	NA	0	NA
GO:0002890 negative regulation of immunoglobulin mediated immune response	NA	NA	NA	NA	0	NA
GO:0045824 negative regulation of innate immune response	NA	NA	NA	NA	5	NA
GO:0060336 negative regulation of interferon-gamma-mediated signaling pathway	NA	NA	NA	NA	0	NA
GO:0002689 negative regulation of leukocyte chemotaxis	NA	NA	NA	NA	1	NA
GO:0043301 negative regulation of leukocyte degranulation	NA	NA	NA	NA	1	NA
GO:0001911 negative regulation of leukocyte mediated cytotoxicity	NA	NA	NA	NA	3	NA
GO:0002704 negative regulation of leukocyte mediated immunity	NA	NA	NA	NA	6	NA
GO:0002686 negative regulation of leukocyte migration	NA	NA	NA	NA	3	NA
GO:0002707 negative regulation of lymphocyte mediated immunity	NA	NA	NA	NA	6	NA
GO:0033007 negative regulation of mast cell activation involved in immune response	NA	NA	NA	NA	0	NA
GO:0032827 negative regulation of natural killer cell differentiation involved in immune response	NA	NA	NA	NA	0	NA
GO:0002716 negative regulation of natural killer cell mediated immunity	NA	NA	NA	NA	1	NA
GO:0002701 negative regulation of production of molecular mediator of immune response	NA	NA	NA	NA	5	NA
GO:0060331 negative regulation of response to interferon-gamma	NA	NA	NA	NA	0	NA
GO:0002710 negative regulation of T cell mediated immunity	NA	NA	NA	NA	6	NA
GO:0002826 negative regulation of T-helper 1 type immune response	NA	NA	NA	NA	2	NA
GO:0002829 negative regulation of type 2 immune response	NA	NA	NA	NA	2	NA
GO:0002283 neutrophil activation involved in immune response	NA	NA	NA	NA	3	NA
GO:0002446 neutrophil mediated immunity	NA	NA	NA	NA	3	NA
GO:0002251 organ or tissue specific immune response	NA	NA	NA	NA	2	NA
GO:0052257 pathogen-associated molecular pattern dependent induction by organism of innate immune response of other organism involved in symbiotic interaction	NA	NA	NA	NA	2	NA
GO:0052033 pathogen-associated molecular pattern dependent induction by symbiont of host innate immune response	NA	NA	NA	NA	2	NA
GO:0052308 pathogen-associated molecular pattern dependent modulation by organism of innate immune response in other organism involved in symbiotic interaction	NA	NA	NA	NA	2	NA
GO:0052169 pathogen-associated molecular pattern dependent modulation by symbiont of host innate immune response	NA	NA	NA	NA	2	NA
GO:0052555 positive regulation by organism of immune response of other organism involved in symbiotic interaction	NA	NA	NA	NA	3	NA
GO:0052305 positive regulation by organism of innate immune response in other organism involved in symbiotic interaction	NA	NA	NA	NA	2	NA
GO:0052556 positive regulation by symbiont of host immune response	NA	NA	NA	NA	3	NA
GO:0052166 positive regulation by symbiont of host innate immune response	NA	NA	NA	NA	2	NA
GO:0002714 positive regulation of B cell mediated immunity	NA	NA	NA	NA	6	NA
GO:0002720 positive regulation of cytokine production involved in immune response	NA	NA	NA	NA	6	NA
GO:0002741 positive regulation of cytokine secretion involved in immune response	NA	NA	NA	NA	0	NA
GO:2001193 positive regulation of gamma-delta T cell activation involved in immune response	NA	NA	NA	NA	1	NA
GO:0002922 positive regulation of humoral immune response	NA	NA	NA	NA	3	NA
GO:0002925 positive regulation of humoral immune response mediated by circulating immunoglobulin	NA	NA	NA	NA	1	NA
GO:0090265 positive regulation of immune complex clearance by monocytes and macrophages	NA	NA	NA	NA	2	NA
GO:0002839 positive regulation of immune response to tumor cell	NA	NA	NA	NA	2	NA
GO:0002891 positive regulation of immunoglobulin mediated immune response	NA	NA	NA	NA	6	NA
GO:0060335 positive regulation of interferon-gamma-mediated signaling pathway	NA	NA	NA	NA	1	NA
GO:0043302 positive regulation of leukocyte degranulation	NA	NA	NA	NA	5	NA
GO:0001912 positive regulation of leukocyte mediated cytotoxicity	NA	NA	NA	NA	8	NA
GO:0033008 positive regulation of mast cell activation involved in immune response	NA	NA	NA	NA	5	NA
GO:0061081 positive regulation of myeloid leukocyte cytokine production involved in immune response	NA	NA	NA	NA	4	NA
GO:0002888 positive regulation of myeloid leukocyte mediated immunity	NA	NA	NA	NA	3	NA
GO:0002857 positive regulation of natural killer cell mediated immune response to tumor cell	NA	NA	NA	NA	2	NA
GO:0002717 positive regulation of natural killer cell mediated immunity	NA	NA	NA	NA	5	NA
GO:0002702 positive regulation of production of molecular mediator of immune response	NA	NA	NA	NA	8	NA
GO:0061078 positive regulation of prostaglandin secretion involved in immune response	NA	NA	NA	NA	0	NA
GO:0060332 positive regulation of response to interferon-gamma	NA	NA	NA	NA	1	NA
GO:0002842 positive regulation of T cell mediated immune response to tumor cell	NA	NA	NA	NA	0	NA
GO:0002711 positive regulation of T cell mediated immunity	NA	NA	NA	NA	6	NA
GO:2000318 positive regulation of T-helper 17 type immune response	NA	NA	NA	NA	2	NA
GO:0002827 positive regulation of T-helper 1 type immune response	NA	NA	NA	NA	3	NA
GO:0002654 positive regulation of tolerance induction dependent upon immune response	NA	NA	NA	NA	1	NA
GO:0002830 positive regulation of type 2 immune response	NA	NA	NA	NA	4	NA
GO:0090323 prostaglandin secretion involved in immune response	NA	NA	NA	NA	0	NA
GO:0002739 regulation of cytokine secretion involved in immune response	NA	NA	NA	NA	2	NA
GO:2001191 regulation of gamma-delta T cell activation involved in immune response	NA	NA	NA	NA	1	NA
GO:0002923 regulation of humoral immune response mediated by circulating immunoglobulin	NA	NA	NA	NA	2	NA
GO:0090264 regulation of immune complex clearance by monocytes and macrophages	NA	NA	NA	NA	2	NA
GO:0002837 regulation of immune response to tumor cell	NA	NA	NA	NA	2	NA
GO:0060334 regulation of interferon-gamma-mediated signaling pathway	NA	NA	NA	NA	4	NA
GO:0043300 regulation of leukocyte degranulation	NA	NA	NA	NA	8	NA
GO:0033006 regulation of mast cell activation involved in immune response	NA	NA	NA	NA	7	NA
GO:0032826 regulation of natural killer cell differentiation involved in immune response	NA	NA	NA	NA	0	NA
GO:0002855 regulation of natural killer cell mediated immune response to tumor cell	NA	NA	NA	NA	2	NA
GO:0002715 regulation of natural killer cell mediated immunity	NA	NA	NA	NA	6	NA
GO:0060330 regulation of response to interferon-gamma	NA	NA	NA	NA	4	NA
GO:0002840 regulation of T cell mediated immune response to tumor cell	NA	NA	NA	NA	0	NA
GO:2000316 regulation of T-helper 17 type immune response	NA	NA	NA	NA	2	NA
GO:0002825 regulation of T-helper 1 type immune response	NA	NA	NA	NA	9	NA
GO:0002652 regulation of tolerance induction dependent upon immune response	NA	NA	NA	NA	1	NA
GO:0052572 response to host immune response	NA	NA	NA	NA	5	NA
GO:0052564 response to immune response of other organism involved in symbiotic interaction	NA	NA	NA	NA	5	NA
GO:0002566 somatic diversification of immune receptors via somatic mutation	NA	NA	NA	NA	0	NA
GO:0002424 T cell mediated immune response to tumor cell	NA	NA	NA	NA	0	NA
GO:0002309 T cell proliferation involved in immune response	NA	NA	NA	NA	1	NA
GO:0072538 T-helper 17 type immune response	NA	NA	NA	NA	3	NA
GO:0002461 tolerance induction dependent upon immune response	NA	NA	NA	NA	1	NA
GO:0042033 chemokine biosynthetic process	NA	NA	NA	NA	5	NA
GO:0070098 chemokine-mediated signaling pathway	NA	NA	NA	NA	9	NA
GO:0050755 chemokine metabolic process	NA	NA	NA	NA	5	NA
GO:0032600 chemokine receptor transport out of membrane raft	NA	NA	NA	NA	0	NA
GO:0033606 chemokine receptor transport within lipid bilayer	NA	NA	NA	NA	0	NA
GO:0090195 chemokine secretion	NA	NA	NA	NA	5	NA
GO:0045079 negative regulation of chemokine biosynthetic process	NA	NA	NA	NA	1	NA
GO:0070100 negative regulation of chemokine-mediated signaling pathway	NA	NA	NA	NA	1	NA
GO:0032682 negative regulation of chemokine production	NA	NA	NA	NA	0	NA
GO:0090198 negative regulation of chemokine secretion	NA	NA	NA	NA	0	NA
GO:0001960 negative regulation of cytokine-mediated signaling pathway	NA	NA	NA	NA	6	NA
GO:0045080 positive regulation of chemokine biosynthetic process	NA	NA	NA	NA	3	NA
GO:0070101 positive regulation of chemokine-mediated signaling pathway	NA	NA	NA	NA	0	NA
GO:0090197 positive regulation of chemokine secretion	NA	NA	NA	NA	5	NA
GO:0001961 positive regulation of cytokine-mediated signaling pathway	NA	NA	NA	NA	4	NA
GO:2001263 regulation of C-C chemokine binding	NA	NA	NA	NA	0	NA
GO:0045073 regulation of chemokine biosynthetic process	NA	NA	NA	NA	4	NA
GO:0070099 regulation of chemokine-mediated signaling pathway	NA	NA	NA	NA	1	NA
GO:0090196 regulation of chemokine secretion	NA	NA	NA	NA	5	NA
GO:0002249 lymphocyte anergy	NA	NA	NA	NA	3	NA
GO:0002913 positive regulation of lymphocyte anergy	NA	NA	NA	NA	2	NA
GO:0002669 positive regulation of T cell anergy	NA	NA	NA	NA	2	NA
GO:0002911 regulation of lymphocyte anergy	NA	NA	NA	NA	3	NA
GO:0002667 regulation of T cell anergy	NA	NA	NA	NA	3	NA
GO:0002870 T cell anergy	NA	NA	NA	NA	3	NA
GO:0035419 activation of MAPK activity involved in innate immune response	NA	NA	NA	NA	1	NA
GO:0046732 active induction of host immune response by virus	NA	NA	NA	NA	1	NA
GO:0002276 basophil activation involved in immune response	NA	NA	NA	NA	0	NA
GO:0002560 basophil mediated immunity	NA	NA	NA	NA	0	NA
GO:0002294 CD4-positive, alpha-beta T cell differentiation involved in immune response	NA	NA	NA	NA	9	NA
GO:0002302 CD8-positive, alpha-beta T cell differentiation involved in immune response	NA	NA	NA	NA	2	NA
GO:0002430 complement receptor mediated signaling pathway	NA	NA	NA	NA	1	NA
GO:0002374 cytokine secretion involved in immune response	NA	NA	NA	NA	2	NA
GO:0002278 eosinophil activation involved in immune response	NA	NA	NA	NA	1	NA
GO:0002447 eosinophil mediated immunity	NA	NA	NA	NA	1	NA
GO:0030683 evasion or tolerance by virus of host immune response	NA	NA	NA	NA	1	NA
GO:0020012 evasion or tolerance of host immune response	NA	NA	NA	NA	1	NA
GO:0051805 evasion or tolerance of immune response of other organism involved in symbiotic interaction	NA	NA	NA	NA	1	NA
GO:0002290 gamma-delta T cell activation involved in immune response	NA	NA	NA	NA	1	NA
GO:0035397 helper T cell enhancement of adaptive immune response	NA	NA	NA	NA	0	NA
GO:0002384 hepatic immune response	NA	NA	NA	NA	1	NA
GO:0002434 immune complex clearance	NA	NA	NA	NA	2	NA
GO:0002436 immune complex clearance by monocytes and macrophages	NA	NA	NA	NA	2	NA
GO:0002767 immune response-inhibiting cell surface receptor signaling pathway	NA	NA	NA	NA	2	NA
GO:0002765 immune response-inhibiting signal transduction	NA	NA	NA	NA	2	NA
GO:0002386 immune response in mucosal-associated lymphoid tissue	NA	NA	NA	NA	0	NA
GO:0002418 immune response to tumor cell	NA	NA	NA	NA	3	NA
GO:0002380 immunoglobulin secretion involved in immune response	NA	NA	NA	NA	0	NA
GO:0052558 induction by organism of immune response of other organism involved in symbiotic interaction	NA	NA	NA	NA	1	NA
GO:0052559 induction by symbiont of host immune response	NA	NA	NA	NA	1	NA
GO:0046730 induction of host immune response by virus	NA	NA	NA	NA	1	NA
GO:0002220 innate immune response activating cell surface receptor signaling pathway	NA	NA	NA	NA	1	NA
GO:0002227 innate immune response in mucosa	NA	NA	NA	NA	1	NA
GO:0070486 leukocyte aggregation	NA	NA	NA	NA	4	NA
GO:0002232 leukocyte chemotaxis involved in inflammatory response	NA	NA	NA	NA	0	NA
GO:0002522 leukocyte migration involved in immune response	NA	NA	NA	NA	1	NA
GO:0002523 leukocyte migration involved in inflammatory response	NA	NA	NA	NA	4	NA
GO:0002281 macrophage activation involved in immune response	NA	NA	NA	NA	4	NA
GO:0002313 mature B cell differentiation involved in immune response	NA	NA	NA	NA	3	NA
GO:0002282 microglial cell activation involved in immune response	NA	NA	NA	NA	2	NA
GO:0052552 modulation by organism of immune response of other organism involved in symbiotic interaction	NA	NA	NA	NA	3	NA
GO:0052306 modulation by organism of innate immune response in other organism involved in symbiotic interaction	NA	NA	NA	NA	2	NA
GO:0052553 modulation by symbiont of host immune response	NA	NA	NA	NA	3	NA
GO:0052167 modulation by symbiont of host innate immune response	NA	NA	NA	NA	2	NA
GO:0002385 mucosal immune response	NA	NA	NA	NA	1	NA
GO:0002277 myeloid dendritic cell activation involved in immune response	NA	NA	NA	NA	2	NA
GO:0002323 natural killer cell activation involved in immune response	NA	NA	NA	NA	0	NA
GO:0002325 natural killer cell differentiation involved in immune response	NA	NA	NA	NA	0	NA
GO:0002423 natural killer cell mediated immune response to tumor cell	NA	NA	NA	NA	2	NA
GO:0002228 natural killer cell mediated immunity	NA	NA	NA	NA	6	NA
GO:0002820 negative regulation of adaptive immune response	NA	NA	NA	NA	9	NA
GO:0002823 negative regulation of adaptive immune response based on somatic recombination of immune receptors built from immunoglobulin superfamily domains	NA	NA	NA	NA	8	NA
GO:0002713 negative regulation of B cell mediated immunity	NA	NA	NA	NA	0	NA
GO:0002719 negative regulation of cytokine production involved in immune response	NA	NA	NA	NA	5	NA
GO:0002740 negative regulation of cytokine secretion involved in immune response	NA	NA	NA	NA	2	NA
GO:0002921 negative regulation of humoral immune response	NA	NA	NA	NA	4	NA
GO:0002924 negative regulation of humoral immune response mediated by circulating immunoglobulin	NA	NA	NA	NA	0	NA
GO:0002890 negative regulation of immunoglobulin mediated immune response	NA	NA	NA	NA	0	NA
GO:0045824 negative regulation of innate immune response	NA	NA	NA	NA	5	NA
GO:0060336 negative regulation of interferon-gamma-mediated signaling pathway	NA	NA	NA	NA	0	NA
GO:0002689 negative regulation of leukocyte chemotaxis	NA	NA	NA	NA	1	NA
GO:0043301 negative regulation of leukocyte degranulation	NA	NA	NA	NA	1	NA
GO:0001911 negative regulation of leukocyte mediated cytotoxicity	NA	NA	NA	NA	3	NA
GO:0002704 negative regulation of leukocyte mediated immunity	NA	NA	NA	NA	6	NA
GO:0002686 negative regulation of leukocyte migration	NA	NA	NA	NA	3	NA
GO:0002707 negative regulation of lymphocyte mediated immunity	NA	NA	NA	NA	6	NA
GO:0033007 negative regulation of mast cell activation involved in immune response	NA	NA	NA	NA	0	NA
GO:0032827 negative regulation of natural killer cell differentiation involved in immune response	NA	NA	NA	NA	0	NA
GO:0002716 negative regulation of natural killer cell mediated immunity	NA	NA	NA	NA	1	NA
GO:0002701 negative regulation of production of molecular mediator of immune response	NA	NA	NA	NA	5	NA
GO:0060331 negative regulation of response to interferon-gamma	NA	NA	NA	NA	0	NA
GO:0002710 negative regulation of T cell mediated immunity	NA	NA	NA	NA	6	NA
GO:0002826 negative regulation of T-helper 1 type immune response	NA	NA	NA	NA	2	NA
GO:0002829 negative regulation of type 2 immune response	NA	NA	NA	NA	2	NA
GO:0002283 neutrophil activation involved in immune response	NA	NA	NA	NA	3	NA
GO:0002446 neutrophil mediated immunity	NA	NA	NA	NA	3	NA
GO:0002251 organ or tissue specific immune response	NA	NA	NA	NA	2	NA
GO:0052257 pathogen-associated molecular pattern dependent induction by organism of innate immune response of other organism involved in symbiotic interaction	NA	NA	NA	NA	2	NA
GO:0052033 pathogen-associated molecular pattern dependent induction by symbiont of host innate immune response	NA	NA	NA	NA	2	NA
GO:0052308 pathogen-associated molecular pattern dependent modulation by organism of innate immune response in other organism involved in symbiotic interaction	NA	NA	NA	NA	2	NA
GO:0052169 pathogen-associated molecular pattern dependent modulation by symbiont of host innate immune response	NA	NA	NA	NA	2	NA
GO:0052555 positive regulation by organism of immune response of other organism involved in symbiotic interaction	NA	NA	NA	NA	3	NA
GO:0052305 positive regulation by organism of innate immune response in other organism involved in symbiotic interaction	NA	NA	NA	NA	2	NA
GO:0052556 positive regulation by symbiont of host immune response	NA	NA	NA	NA	3	NA
GO:0052166 positive regulation by symbiont of host innate immune response	NA	NA	NA	NA	2	NA
GO:0002714 positive regulation of B cell mediated immunity	NA	NA	NA	NA	6	NA
GO:0002720 positive regulation of cytokine production involved in immune response	NA	NA	NA	NA	6	NA
GO:0002741 positive regulation of cytokine secretion involved in immune response	NA	NA	NA	NA	0	NA
GO:2001193 positive regulation of gamma-delta T cell activation involved in immune response	NA	NA	NA	NA	1	NA
GO:0002922 positive regulation of humoral immune response	NA	NA	NA	NA	3	NA
GO:0002925 positive regulation of humoral immune response mediated by circulating immunoglobulin	NA	NA	NA	NA	1	NA
GO:0090265 positive regulation of immune complex clearance by monocytes and macrophages	NA	NA	NA	NA	2	NA
GO:0002839 positive regulation of immune response to tumor cell	NA	NA	NA	NA	2	NA
GO:0002891 positive regulation of immunoglobulin mediated immune response	NA	NA	NA	NA	6	NA
GO:0060335 positive regulation of interferon-gamma-mediated signaling pathway	NA	NA	NA	NA	1	NA
GO:0043302 positive regulation of leukocyte degranulation	NA	NA	NA	NA	5	NA
GO:0001912 positive regulation of leukocyte mediated cytotoxicity	NA	NA	NA	NA	8	NA
GO:0033008 positive regulation of mast cell activation involved in immune response	NA	NA	NA	NA	5	NA
GO:0061081 positive regulation of myeloid leukocyte cytokine production involved in immune response	NA	NA	NA	NA	4	NA
GO:0002888 positive regulation of myeloid leukocyte mediated immunity	NA	NA	NA	NA	3	NA
GO:0002857 positive regulation of natural killer cell mediated immune response to tumor cell	NA	NA	NA	NA	2	NA
GO:0002717 positive regulation of natural killer cell mediated immunity	NA	NA	NA	NA	5	NA
GO:0002702 positive regulation of production of molecular mediator of immune response	NA	NA	NA	NA	8	NA
GO:0061078 positive regulation of prostaglandin secretion involved in immune response	NA	NA	NA	NA	0	NA
GO:0060332 positive regulation of response to interferon-gamma	NA	NA	NA	NA	1	NA
GO:0002842 positive regulation of T cell mediated immune response to tumor cell	NA	NA	NA	NA	0	NA
GO:0002711 positive regulation of T cell mediated immunity	NA	NA	NA	NA	6	NA
GO:2000318 positive regulation of T-helper 17 type immune response	NA	NA	NA	NA	2	NA
GO:0002827 positive regulation of T-helper 1 type immune response	NA	NA	NA	NA	3	NA
GO:0002654 positive regulation of tolerance induction dependent upon immune response	NA	NA	NA	NA	1	NA
GO:0002830 positive regulation of type 2 immune response	NA	NA	NA	NA	4	NA
GO:0090323 prostaglandin secretion involved in immune response	NA	NA	NA	NA	0	NA
GO:0002739 regulation of cytokine secretion involved in immune response	NA	NA	NA	NA	2	NA
GO:2001191 regulation of gamma-delta T cell activation involved in immune response	NA	NA	NA	NA	1	NA
GO:0002923 regulation of humoral immune response mediated by circulating immunoglobulin	NA	NA	NA	NA	2	NA
GO:0090264 regulation of immune complex clearance by monocytes and macrophages	NA	NA	NA	NA	2	NA
GO:0002837 regulation of immune response to tumor cell	NA	NA	NA	NA	2	NA
GO:0060334 regulation of interferon-gamma-mediated signaling pathway	NA	NA	NA	NA	4	NA
GO:0043300 regulation of leukocyte degranulation	NA	NA	NA	NA	8	NA
GO:0033006 regulation of mast cell activation involved in immune response	NA	NA	NA	NA	7	NA
GO:0032826 regulation of natural killer cell differentiation involved in immune response	NA	NA	NA	NA	0	NA
GO:0002855 regulation of natural killer cell mediated immune response to tumor cell	NA	NA	NA	NA	2	NA
GO:0002715 regulation of natural killer cell mediated immunity	NA	NA	NA	NA	6	NA
GO:0060330 regulation of response to interferon-gamma	NA	NA	NA	NA	4	NA
GO:0002840 regulation of T cell mediated immune response to tumor cell	NA	NA	NA	NA	0	NA
GO:2000316 regulation of T-helper 17 type immune response	NA	NA	NA	NA	2	NA
GO:0002825 regulation of T-helper 1 type immune response	NA	NA	NA	NA	9	NA
GO:0002652 regulation of tolerance induction dependent upon immune response	NA	NA	NA	NA	1	NA
GO:0052572 response to host immune response	NA	NA	NA	NA	5	NA
GO:0052564 response to immune response of other organism involved in symbiotic interaction	NA	NA	NA	NA	5	NA
GO:0002566 somatic diversification of immune receptors via somatic mutation	NA	NA	NA	NA	0	NA
GO:0002424 T cell mediated immune response to tumor cell	NA	NA	NA	NA	0	NA
GO:0002309 T cell proliferation involved in immune response	NA	NA	NA	NA	1	NA
GO:0072538 T-helper 17 type immune response	NA	NA	NA	NA	3	NA
GO:0002461 tolerance induction dependent upon immune response	NA	NA	NA	NA	1	NA
GO:0042033 chemokine biosynthetic process	NA	NA	NA	NA	5	NA
GO:0070098 chemokine-mediated signaling pathway	NA	NA	NA	NA	9	NA
GO:0050755 chemokine metabolic process	NA	NA	NA	NA	5	NA
GO:0032600 chemokine receptor transport out of membrane raft	NA	NA	NA	NA	0	NA
GO:0033606 chemokine receptor transport within lipid bilayer	NA	NA	NA	NA	0	NA
GO:0090195 chemokine secretion	NA	NA	NA	NA	5	NA
GO:0045079 negative regulation of chemokine biosynthetic process	NA	NA	NA	NA	1	NA
GO:0070100 negative regulation of chemokine-mediated signaling pathway	NA	NA	NA	NA	1	NA
GO:0032682 negative regulation of chemokine production	NA	NA	NA	NA	0	NA
GO:0090198 negative regulation of chemokine secretion	NA	NA	NA	NA	0	NA
GO:0001960 negative regulation of cytokine-mediated signaling pathway	NA	NA	NA	NA	6	NA
GO:0045080 positive regulation of chemokine biosynthetic process	NA	NA	NA	NA	3	NA
GO:0070101 positive regulation of chemokine-mediated signaling pathway	NA	NA	NA	NA	0	NA
GO:0090197 positive regulation of chemokine secretion	NA	NA	NA	NA	5	NA
GO:0001961 positive regulation of cytokine-mediated signaling pathway	NA	NA	NA	NA	4	NA
GO:2001263 regulation of C-C chemokine binding	NA	NA	NA	NA	0	NA
GO:0045073 regulation of chemokine biosynthetic process	NA	NA	NA	NA	4	NA
GO:0070099 regulation of chemokine-mediated signaling pathway	NA	NA	NA	NA	1	NA
GO:0090196 regulation of chemokine secretion	NA	NA	NA	NA	5	NA
GO:0002249 lymphocyte anergy	NA	NA	NA	NA	3	NA
GO:0002913 positive regulation of lymphocyte anergy	NA	NA	NA	NA	2	NA
GO:0002669 positive regulation of T cell anergy	NA	NA	NA	NA	2	NA
GO:0002911 regulation of lymphocyte anergy	NA	NA	NA	NA	3	NA
GO:0002667 regulation of T cell anergy	NA	NA	NA	NA	3	NA
GO:0002870 T cell anergy	NA	NA	NA	NA	3	NA

## Sheet: C5_GO
	p.geomean	stat.mean	p.val	q.val	set.size	exp1
GO:0032602 chemokine production	0.00791382	-2.56047	0.00791382	0.638821	18	0.00791382
GO:0032642 regulation of chemokine production	0.028796	-1.9936	0.028796	0.638821	15	0.028796
GO:0030595 leukocyte chemotaxis	0.0313742	-1.88785	0.0313742	0.638821	43	0.0313742
GO:0032722 positive regulation of chemokine production	0.039288	-1.84484	0.039288	0.638821	14	0.039288
GO:0050900 leukocyte migration	0.0479768	-1.67401	0.0479768	0.638821	89	0.0479768
GO:0002687 positive regulation of leukocyte migration	0.155596	-1.02837	0.155596	0.638821	19	0.155596
GO:0002685 regulation of leukocyte migration	0.160855	-1.00269	0.160855	0.638821	23	0.160855
GO:0006955 immune response	0.197343	-0.851777	0.197343	0.638821	294	0.197343
GO:0045087 innate immune response	0.210824	-0.804809	0.210824	0.638821	135	0.210824
GO:0001776 leukocyte homeostasis	0.221705	-0.775163	0.221705	0.638821	19	0.221705
GO:0002819 regulation of adaptive immune response	0.226318	-0.754625	0.226318	0.638821	42	0.226318
GO:0002376 immune system process	0.239761	-0.70743	0.239761	0.638821	372	0.239761
GO:0050777 negative regulation of immune response	0.2445	-0.698824	0.2445	0.638821	20	0.2445
GO:0045123 cellular extravasation	0.2446	-0.702427	0.2446	0.638821	13	0.2446
GO:0002822 regulation of adaptive immune response based on somatic recombination of immune receptors built from immunoglobulin superfamily domains	0.258915	-0.649727	0.258915	0.638821	39	0.258915
GO:0042092 type 2 immune response	0.261579	-0.648039	0.261579	0.638821	13	0.261579
GO:0002683 negative regulation of immune system process	0.269671	-0.616031	0.269671	0.638821	49	0.269671
GO:0002821 positive regulation of adaptive immune response	0.270866	-0.616498	0.270866	0.638821	19	0.270866
GO:0002758 innate immune response-activating signal transduction	0.282375	-0.57991	0.282375	0.638821	26	0.282375
GO:0002218 activation of innate immune response	0.301363	-0.523716	0.301363	0.638821	29	0.301363
GO:0002367 cytokine production involved in immune response	0.308605	-0.505435	0.308605	0.638821	15	0.308605
GO:0002688 regulation of leukocyte chemotaxis	0.309373	-0.502941	0.309373	0.638821	16	0.309373
GO:0002690 positive regulation of leukocyte chemotaxis	0.311794	-0.496927	0.311794	0.638821	14	0.311794
GO:0019221 cytokine-mediated signaling pathway	0.318988	-0.471356	0.318988	0.638821	88	0.318988
GO:0002694 regulation of leukocyte activation	0.327397	-0.447728	0.327397	0.638821	111	0.327397
GO:0002250 adaptive immune response	0.329978	-0.440883	0.329978	0.638821	74	0.329978
GO:0001959 regulation of cytokine-mediated signaling pathway	0.330243	-0.444325	0.330243	0.638821	14	0.330243
GO:0002824 positive regulation of adaptive immune response based on somatic recombination of immune receptors built from immunoglobulin superfamily domains	0.33026	-0.443586	0.33026	0.638821	17	0.33026
GO:0002460 adaptive immune response based on somatic recombination of immune receptors built from immunoglobulin superfamily domains	0.334785	-0.427744	0.334785	0.638821	64	0.334785
GO:0002444 myeloid leukocyte mediated immunity	0.358196	-0.366739	0.358196	0.638821	16	0.358196
GO:0042088 T-helper 1 type immune response	0.373221	-0.326738	0.373221	0.638821	15	0.373221
GO:0045321 leukocyte activation	0.374838	-0.319351	0.374838	0.638821	160	0.374838
GO:0045089 positive regulation of innate immune response	0.374925	-0.3202	0.374925	0.638821	37	0.374925
GO:0002440 production of molecular mediator of immune response	0.378867	-0.309872	0.378867	0.638821	31	0.378867
GO:0002718 regulation of cytokine production involved in immune response	0.382255	-0.302724	0.382255	0.638821	14	0.382255
GO:0060333 interferon-gamma-mediated signaling pathway	0.384555	-0.295165	0.384555	0.638821	27	0.384555
GO:0002828 regulation of type 2 immune response	0.390258	-0.282463	0.390258	0.638821	11	0.390258
GO:0045088 regulation of innate immune response	0.397886	-0.259609	0.397886	0.638821	47	0.397886
GO:0071346 cellular response to interferon-gamma	0.404955	-0.2416	0.404955	0.638821	33	0.404955
GO:0002696 positive regulation of leukocyte activation	0.407921	-0.233241	0.407921	0.638821	91	0.407921
GO:0002709 regulation of T cell mediated immunity	0.409471	-0.232033	0.409471	0.638821	11	0.409471
GO:0002684 positive regulation of immune system process	0.420442	-0.200923	0.420442	0.638821	166	0.420442
GO:0002455 humoral immune response mediated by circulating immunoglobulin	0.422995	-0.196568	0.422995	0.638821	12	0.422995
GO:0002287 alpha-beta T cell activation involved in immune response	0.427859	-0.184261	0.427859	0.638821	11	0.427859
GO:0002293 alpha-beta T cell differentiation involved in immune response	0.427859	-0.184261	0.427859	0.638821	11	0.427859
GO:0002292 T cell differentiation involved in immune response	0.427859	-0.184261	0.427859	0.638821	11	0.427859
GO:0002757 immune response-activating signal transduction	0.429055	-0.179132	0.429055	0.638821	71	0.429055
GO:0002889 regulation of immunoglobulin mediated immune response	0.433591	-0.168652	0.433591	0.638821	17	0.433591
GO:0034341 response to interferon-gamma	0.435443	-0.163158	0.435443	0.638821	37	0.435443
GO:0002764 immune response-regulating signaling pathway	0.440339	-0.150377	0.440339	0.638821	78	0.440339
GO:0002712 regulation of B cell mediated immunity	0.441786	-0.147614	0.441786	0.638821	18	0.441786
GO:0002682 regulation of immune system process	0.446806	-0.133815	0.446806	0.638821	219	0.446806
GO:0002699 positive regulation of immune effector process	0.447655	-0.132018	0.447655	0.638821	40	0.447655
GO:0002700 regulation of production of molecular mediator of immune response	0.449875	-0.126628	0.449875	0.638821	26	0.449875
GO:0002706 regulation of lymphocyte mediated immunity	0.45206	-0.120994	0.45206	0.638821	31	0.45206
GO:0002312 B cell activation involved in immune response	0.457934	-0.106704	0.457934	0.638821	14	0.457934
GO:0002443 leukocyte mediated immunity	0.459259	-0.102519	0.459259	0.638821	61	0.459259
GO:0006959 humoral immune response	0.461102	-0.0980121	0.461102	0.638821	36	0.461102
GO:0002286 T cell activation involved in immune response	0.463194	-0.0932269	0.463194	0.638821	15	0.463194
GO:0002456 T cell mediated immunity	0.467326	-0.0828547	0.467326	0.638821	14	0.467326
GO:0002695 negative regulation of leukocyte activation	0.476322	-0.0596757	0.476322	0.638821	29	0.476322
GO:0002920 regulation of humoral immune response	0.477989	-0.0559	0.477989	0.638821	13	0.477989
GO:0002429 immune response-activating cell surface receptor signaling pathway	0.479177	-0.0523593	0.479177	0.638821	49	0.479177
GO:0002253 activation of immune response	0.480698	-0.0484745	0.480698	0.638821	90	0.480698
GO:0050778 positive regulation of immune response	0.484271	-0.039484	0.484271	0.638821	114	0.484271
GO:0002768 immune response-regulating cell surface receptor signaling pathway	0.49006	-0.0249788	0.49006	0.638821	56	0.49006
GO:0002705 positive regulation of leukocyte mediated immunity	0.49485	-0.0130203	0.49485	0.638821	16	0.49485
GO:0002708 positive regulation of lymphocyte mediated immunity	0.49485	-0.0130203	0.49485	0.638821	16	0.49485
GO:0002381 immunoglobulin production involved in immunoglobulin mediated immune response	0.495711	-0.0108684	0.495711	0.638821	13	0.495711
GO:0002285 lymphocyte activation involved in immune response	0.507034	0.0177148	0.507034	0.638821	28	0.507034
GO:0050776 regulation of immune response	0.513504	0.0338803	0.513504	0.638821	173	0.513504
GO:0002697 regulation of immune effector process	0.51441	0.036188	0.51441	0.638821	79	0.51441
GO:0002703 regulation of leukocyte mediated immunity	0.515025	0.0378137	0.515025	0.638821	37	0.515025
GO:0016064 immunoglobulin mediated immune response	0.5186	0.0468317	0.5186	0.638821	32	0.5186
GO:0019724 B cell mediated immunity	0.523517	0.0592178	0.523517	0.638821	33	0.523517
GO:0002208 somatic diversification of immunoglobulins involved in immune response	0.528916	0.0734715	0.528916	0.638821	11	0.528916
GO:0002204 somatic recombination of immunoglobulin genes involved in immune response	0.528916	0.0734715	0.528916	0.638821	11	0.528916
GO:0002449 lymphocyte mediated immunity	0.543528	0.109623	0.543528	0.648052	49	0.543528
GO:0043299 leukocyte degranulation	0.552837	0.134437	0.552837	0.650808	13	0.552837
GO:0002263 cell activation involved in immune response	0.58097	0.205007	0.58097	0.659471	45	0.58097
GO:0002366 leukocyte activation involved in immune response	0.58097	0.205007	0.58097	0.659471	45	0.58097
GO:0002279 mast cell activation involved in immune response	0.588561	0.227057	0.588561	0.659471	11	0.588561
GO:0002448 mast cell mediated immunity	0.588561	0.227057	0.588561	0.659471	11	0.588561
GO:0001910 regulation of leukocyte mediated cytotoxicity	0.596617	0.248742	0.596617	0.66054	12	0.596617
GO:0002200 somatic diversification of immune receptors	0.610891	0.284705	0.610891	0.660615	14	0.610891
GO:0002562 somatic diversification of immune receptors via germline recombination within a single locus	0.610891	0.284705	0.610891	0.660615	14	0.610891
GO:0002886 regulation of myeloid leukocyte mediated immunity	0.621794	0.316842	0.621794	0.664676	10	0.621794
GO:0002275 myeloid cell activation involved in immune response	0.631116	0.338316	0.631116	0.666975	17	0.631116
GO:0001909 leukocyte mediated cytotoxicity	0.697594	0.526033	0.697594	0.728946	15	0.697594
GO:0002252 immune effector process	0.722383	0.590748	0.722383	0.745004	126	0.722383
GO:0002520 immune system development	0.728982	0.610691	0.728982	0.745004	115	0.728982
GO:0002698 negative regulation of immune effector process	0.751048	0.687322	0.751048	0.759211	19	0.751048
GO:0002521 leukocyte differentiation	0.786121	0.794943	0.786121	0.786121	87	0.786121
GO:0002521 leukocyte differentiation	0.213879	0.794943	0.213879	0.861684	87	0.213879
GO:0002698 negative regulation of immune effector process	0.248952	0.687322	0.248952	0.861684	19	0.248952
GO:0002520 immune system development	0.271018	0.610691	0.271018	0.861684	115	0.271018
GO:0002252 immune effector process	0.277617	0.590748	0.277617	0.861684	126	0.277617
GO:0001909 leukocyte mediated cytotoxicity	0.302406	0.526033	0.302406	0.861684	15	0.302406
GO:0002275 myeloid cell activation involved in immune response	0.368884	0.338316	0.368884	0.861684	17	0.368884
GO:0002886 regulation of myeloid leukocyte mediated immunity	0.378206	0.316842	0.378206	0.861684	10	0.378206
GO:0002200 somatic diversification of immune receptors	0.389109	0.284705	0.389109	0.861684	14	0.389109
GO:0002562 somatic diversification of immune receptors via germline recombination within a single locus	0.389109	0.284705	0.389109	0.861684	14	0.389109
GO:0001910 regulation of leukocyte mediated cytotoxicity	0.403383	0.248742	0.403383	0.861684	12	0.403383
GO:0002279 mast cell activation involved in immune response	0.411439	0.227057	0.411439	0.861684	11	0.411439
GO:0002448 mast cell mediated immunity	0.411439	0.227057	0.411439	0.861684	11	0.411439
GO:0002263 cell activation involved in immune response	0.41903	0.205007	0.41903	0.861684	45	0.41903
GO:0002366 leukocyte activation involved in immune response	0.41903	0.205007	0.41903	0.861684	45	0.41903
GO:0043299 leukocyte degranulation	0.447163	0.134437	0.447163	0.861684	13	0.447163
GO:0002449 lymphocyte mediated immunity	0.456472	0.109623	0.456472	0.861684	49	0.456472
GO:0002208 somatic diversification of immunoglobulins involved in immune response	0.471084	0.0734715	0.471084	0.861684	11	0.471084
GO:0002204 somatic recombination of immunoglobulin genes involved in immune response	0.471084	0.0734715	0.471084	0.861684	11	0.471084
GO:0019724 B cell mediated immunity	0.476483	0.0592178	0.476483	0.861684	33	0.476483
GO:0016064 immunoglobulin mediated immune response	0.4814	0.0468317	0.4814	0.861684	32	0.4814
GO:0002703 regulation of leukocyte mediated immunity	0.484975	0.0378137	0.484975	0.861684	37	0.484975
GO:0002697 regulation of immune effector process	0.48559	0.036188	0.48559	0.861684	79	0.48559
GO:0050776 regulation of immune response	0.486496	0.0338803	0.486496	0.861684	173	0.486496
GO:0002285 lymphocyte activation involved in immune response	0.492966	0.0177148	0.492966	0.861684	28	0.492966
GO:0002381 immunoglobulin production involved in immunoglobulin mediated immune response	0.504289	-0.0108684	0.504289	0.861684	13	0.504289
GO:0002705 positive regulation of leukocyte mediated immunity	0.50515	-0.0130203	0.50515	0.861684	16	0.50515
GO:0002708 positive regulation of lymphocyte mediated immunity	0.50515	-0.0130203	0.50515	0.861684	16	0.50515
GO:0002768 immune response-regulating cell surface receptor signaling pathway	0.50994	-0.0249788	0.50994	0.861684	56	0.50994
GO:0050778 positive regulation of immune response	0.515729	-0.039484	0.515729	0.861684	114	0.515729
GO:0002253 activation of immune response	0.519302	-0.0484745	0.519302	0.861684	90	0.519302
GO:0002429 immune response-activating cell surface receptor signaling pathway	0.520823	-0.0523593	0.520823	0.861684	49	0.520823
GO:0002920 regulation of humoral immune response	0.522011	-0.0559	0.522011	0.861684	13	0.522011
GO:0002695 negative regulation of leukocyte activation	0.523678	-0.0596757	0.523678	0.861684	29	0.523678
GO:0002456 T cell mediated immunity	0.532674	-0.0828547	0.532674	0.861684	14	0.532674
GO:0002286 T cell activation involved in immune response	0.536806	-0.0932269	0.536806	0.861684	15	0.536806
GO:0006959 humoral immune response	0.538898	-0.0980121	0.538898	0.861684	36	0.538898
GO:0002443 leukocyte mediated immunity	0.540741	-0.102519	0.540741	0.861684	61	0.540741
GO:0002312 B cell activation involved in immune response	0.542066	-0.106704	0.542066	0.861684	14	0.542066
GO:0002706 regulation of lymphocyte mediated immunity	0.54794	-0.120994	0.54794	0.861684	31	0.54794
GO:0002700 regulation of production of molecular mediator of immune response	0.550125	-0.126628	0.550125	0.861684	26	0.550125
GO:0002699 positive regulation of immune effector process	0.552345	-0.132018	0.552345	0.861684	40	0.552345
GO:0002682 regulation of immune system process	0.553194	-0.133815	0.553194	0.861684	219	0.553194
GO:0002712 regulation of B cell mediated immunity	0.558214	-0.147614	0.558214	0.861684	18	0.558214
GO:0002764 immune response-regulating signaling pathway	0.559661	-0.150377	0.559661	0.861684	78	0.559661
GO:0034341 response to interferon-gamma	0.564557	-0.163158	0.564557	0.861684	37	0.564557
GO:0002889 regulation of immunoglobulin mediated immune response	0.566409	-0.168652	0.566409	0.861684	17	0.566409
GO:0002757 immune response-activating signal transduction	0.570945	-0.179132	0.570945	0.861684	71	0.570945
GO:0002287 alpha-beta T cell activation involved in immune response	0.572141	-0.184261	0.572141	0.861684	11	0.572141
GO:0002293 alpha-beta T cell differentiation involved in immune response	0.572141	-0.184261	0.572141	0.861684	11	0.572141
GO:0002292 T cell differentiation involved in immune response	0.572141	-0.184261	0.572141	0.861684	11	0.572141
GO:0002455 humoral immune response mediated by circulating immunoglobulin	0.577005	-0.196568	0.577005	0.861684	12	0.577005
GO:0002684 positive regulation of immune system process	0.579558	-0.200923	0.579558	0.861684	166	0.579558
GO:0002709 regulation of T cell mediated immunity	0.590529	-0.232033	0.590529	0.861684	11	0.590529
GO:0002696 positive regulation of leukocyte activation	0.592079	-0.233241	0.592079	0.861684	91	0.592079
GO:0071346 cellular response to interferon-gamma	0.595045	-0.2416	0.595045	0.861684	33	0.595045
GO:0045088 regulation of innate immune response	0.602114	-0.259609	0.602114	0.861684	47	0.602114
GO:0002828 regulation of type 2 immune response	0.609742	-0.282463	0.609742	0.861684	11	0.609742
GO:0060333 interferon-gamma-mediated signaling pathway	0.615445	-0.295165	0.615445	0.861684	27	0.615445
GO:0002718 regulation of cytokine production involved in immune response	0.617745	-0.302724	0.617745	0.861684	14	0.617745
GO:0002440 production of molecular mediator of immune response	0.621133	-0.309872	0.621133	0.861684	31	0.621133
GO:0045089 positive regulation of innate immune response	0.625075	-0.3202	0.625075	0.861684	37	0.625075
GO:0045321 leukocyte activation	0.625162	-0.319351	0.625162	0.861684	160	0.625162
GO:0042088 T-helper 1 type immune response	0.626779	-0.326738	0.626779	0.861684	15	0.626779
GO:0002444 myeloid leukocyte mediated immunity	0.641804	-0.366739	0.641804	0.861684	16	0.641804
GO:0002460 adaptive immune response based on somatic recombination of immune receptors built from immunoglobulin superfamily domains	0.665215	-0.427744	0.665215	0.861684	64	0.665215
GO:0002824 positive regulation of adaptive immune response based on somatic recombination of immune receptors built from immunoglobulin superfamily domains	0.66974	-0.443586	0.66974	0.861684	17	0.66974
GO:0001959 regulation of cytokine-mediated signaling pathway	0.669757	-0.444325	0.669757	0.861684	14	0.669757
GO:0002250 adaptive immune response	0.670022	-0.440883	0.670022	0.861684	74	0.670022
GO:0002694 regulation of leukocyte activation	0.672603	-0.447728	0.672603	0.861684	111	0.672603
GO:0019221 cytokine-mediated signaling pathway	0.681012	-0.471356	0.681012	0.861684	88	0.681012
GO:0002690 positive regulation of leukocyte chemotaxis	0.688206	-0.496927	0.688206	0.861684	14	0.688206
GO:0002688 regulation of leukocyte chemotaxis	0.690627	-0.502941	0.690627	0.861684	16	0.690627
GO:0002367 cytokine production involved in immune response	0.691395	-0.505435	0.691395	0.861684	15	0.691395
GO:0002218 activation of innate immune response	0.698637	-0.523716	0.698637	0.861684	29	0.698637
GO:0002758 innate immune response-activating signal transduction	0.717625	-0.57991	0.717625	0.861684	26	0.717625
GO:0002821 positive regulation of adaptive immune response	0.729134	-0.616498	0.729134	0.861684	19	0.729134
GO:0002683 negative regulation of immune system process	0.730329	-0.616031	0.730329	0.861684	49	0.730329
GO:0042092 type 2 immune response	0.738421	-0.648039	0.738421	0.861684	13	0.738421
GO:0002822 regulation of adaptive immune response based on somatic recombination of immune receptors built from immunoglobulin superfamily domains	0.741085	-0.649727	0.741085	0.861684	39	0.741085
GO:0045123 cellular extravasation	0.7554	-0.702427	0.7554	0.861684	13	0.7554
GO:0050777 negative regulation of immune response	0.7555	-0.698824	0.7555	0.861684	20	0.7555
GO:0002376 immune system process	0.760239	-0.70743	0.760239	0.861684	372	0.760239
GO:0002819 regulation of adaptive immune response	0.773682	-0.754625	0.773682	0.861684	42	0.773682
GO:0001776 leukocyte homeostasis	0.778295	-0.775163	0.778295	0.861684	19	0.778295
GO:0045087 innate immune response	0.789176	-0.804809	0.789176	0.863451	135	0.789176
GO:0006955 immune response	0.802657	-0.851777	0.802657	0.86799	294	0.802657
GO:0002685 regulation of leukocyte migration	0.839145	-1.00269	0.839145	0.892381	23	0.839145
GO:0002687 positive regulation of leukocyte migration	0.844404	-1.02837	0.844404	0.892381	19	0.844404
GO:0050900 leukocyte migration	0.952023	-1.67401	0.952023	0.981761	89	0.952023
GO:0032722 positive regulation of chemokine production	0.960712	-1.84484	0.960712	0.981761	14	0.960712
GO:0030595 leukocyte chemotaxis	0.968626	-1.88785	0.968626	0.981761	43	0.968626
GO:0032642 regulation of chemokine production	0.971204	-1.9936	0.971204	0.981761	15	0.971204
GO:0032602 chemokine production	0.992086	-2.56047	0.992086	0.992086	18	0.992086
GO:0035419 activation of MAPK activity involved in innate immune response	NA	NA	NA	NA	1	NA
GO:0046732 active induction of host immune response by virus	NA	NA	NA	NA	1	NA
GO:0002276 basophil activation involved in immune response	NA	NA	NA	NA	0	NA
GO:0002560 basophil mediated immunity	NA	NA	NA	NA	0	NA
GO:0002294 CD4-positive, alpha-beta T cell differentiation involved in immune response	NA	NA	NA	NA	9	NA
GO:0002302 CD8-positive, alpha-beta T cell differentiation involved in immune response	NA	NA	NA	NA	2	NA
GO:0002430 complement receptor mediated signaling pathway	NA	NA	NA	NA	1	NA
GO:0002374 cytokine secretion involved in immune response	NA	NA	NA	NA	2	NA
GO:0002278 eosinophil activation involved in immune response	NA	NA	NA	NA	1	NA
GO:0002447 eosinophil mediated immunity	NA	NA	NA	NA	1	NA
GO:0030683 evasion or tolerance by virus of host immune response	NA	NA	NA	NA	1	NA
GO:0020012 evasion or tolerance of host immune response	NA	NA	NA	NA	1	NA
GO:0051805 evasion or tolerance of immune response of other organism involved in symbiotic interaction	NA	NA	NA	NA	1	NA
GO:0002290 gamma-delta T cell activation involved in immune response	NA	NA	NA	NA	1	NA
GO:0035397 helper T cell enhancement of adaptive immune response	NA	NA	NA	NA	0	NA
GO:0002384 hepatic immune response	NA	NA	NA	NA	1	NA
GO:0002434 immune complex clearance	NA	NA	NA	NA	2	NA
GO:0002436 immune complex clearance by monocytes and macrophages	NA	NA	NA	NA	2	NA
GO:0002767 immune response-inhibiting cell surface receptor signaling pathway	NA	NA	NA	NA	2	NA
GO:0002765 immune response-inhibiting signal transduction	NA	NA	NA	NA	2	NA
GO:0002386 immune response in mucosal-associated lymphoid tissue	NA	NA	NA	NA	0	NA
GO:0002418 immune response to tumor cell	NA	NA	NA	NA	3	NA
GO:0002380 immunoglobulin secretion involved in immune response	NA	NA	NA	NA	0	NA
GO:0052558 induction by organism of immune response of other organism involved in symbiotic interaction	NA	NA	NA	NA	1	NA
GO:0052559 induction by symbiont of host immune response	NA	NA	NA	NA	1	NA
GO:0046730 induction of host immune response by virus	NA	NA	NA	NA	1	NA
GO:0002220 innate immune response activating cell surface receptor signaling pathway	NA	NA	NA	NA	1	NA
GO:0002227 innate immune response in mucosa	NA	NA	NA	NA	1	NA
GO:0070486 leukocyte aggregation	NA	NA	NA	NA	4	NA
GO:0002232 leukocyte chemotaxis involved in inflammatory response	NA	NA	NA	NA	0	NA
GO:0002522 leukocyte migration involved in immune response	NA	NA	NA	NA	1	NA
GO:0002523 leukocyte migration involved in inflammatory response	NA	NA	NA	NA	4	NA
GO:0002281 macrophage activation involved in immune response	NA	NA	NA	NA	4	NA
GO:0002313 mature B cell differentiation involved in immune response	NA	NA	NA	NA	3	NA
GO:0002282 microglial cell activation involved in immune response	NA	NA	NA	NA	2	NA
GO:0052552 modulation by organism of immune response of other organism involved in symbiotic interaction	NA	NA	NA	NA	3	NA
GO:0052306 modulation by organism of innate immune response in other organism involved in symbiotic interaction	NA	NA	NA	NA	2	NA
GO:0052553 modulation by symbiont of host immune response	NA	NA	NA	NA	3	NA
GO:0052167 modulation by symbiont of host innate immune response	NA	NA	NA	NA	2	NA
GO:0002385 mucosal immune response	NA	NA	NA	NA	1	NA
GO:0002277 myeloid dendritic cell activation involved in immune response	NA	NA	NA	NA	2	NA
GO:0002323 natural killer cell activation involved in immune response	NA	NA	NA	NA	0	NA
GO:0002325 natural killer cell differentiation involved in immune response	NA	NA	NA	NA	0	NA
GO:0002423 natural killer cell mediated immune response to tumor cell	NA	NA	NA	NA	2	NA
GO:0002228 natural killer cell mediated immunity	NA	NA	NA	NA	6	NA
GO:0002820 negative regulation of adaptive immune response	NA	NA	NA	NA	9	NA
GO:0002823 negative regulation of adaptive immune response based on somatic recombination of immune receptors built from immunoglobulin superfamily domains	NA	NA	NA	NA	8	NA
GO:0002713 negative regulation of B cell mediated immunity	NA	NA	NA	NA	0	NA
GO:0002719 negative regulation of cytokine production involved in immune response	NA	NA	NA	NA	5	NA
GO:0002740 negative regulation of cytokine secretion involved in immune response	NA	NA	NA	NA	2	NA
GO:0002921 negative regulation of humoral immune response	NA	NA	NA	NA	4	NA
GO:0002924 negative regulation of humoral immune response mediated by circulating immunoglobulin	NA	NA	NA	NA	0	NA
GO:0002890 negative regulation of immunoglobulin mediated immune response	NA	NA	NA	NA	0	NA
GO:0045824 negative regulation of innate immune response	NA	NA	NA	NA	5	NA
GO:0060336 negative regulation of interferon-gamma-mediated signaling pathway	NA	NA	NA	NA	0	NA
GO:0002689 negative regulation of leukocyte chemotaxis	NA	NA	NA	NA	1	NA
GO:0043301 negative regulation of leukocyte degranulation	NA	NA	NA	NA	1	NA
GO:0001911 negative regulation of leukocyte mediated cytotoxicity	NA	NA	NA	NA	3	NA
GO:0002704 negative regulation of leukocyte mediated immunity	NA	NA	NA	NA	6	NA
GO:0002686 negative regulation of leukocyte migration	NA	NA	NA	NA	3	NA
GO:0002707 negative regulation of lymphocyte mediated immunity	NA	NA	NA	NA	6	NA
GO:0033007 negative regulation of mast cell activation involved in immune response	NA	NA	NA	NA	0	NA
GO:0032827 negative regulation of natural killer cell differentiation involved in immune response	NA	NA	NA	NA	0	NA
GO:0002716 negative regulation of natural killer cell mediated immunity	NA	NA	NA	NA	1	NA
GO:0002701 negative regulation of production of molecular mediator of immune response	NA	NA	NA	NA	5	NA
GO:0060331 negative regulation of response to interferon-gamma	NA	NA	NA	NA	0	NA
GO:0002710 negative regulation of T cell mediated immunity	NA	NA	NA	NA	6	NA
GO:0002826 negative regulation of T-helper 1 type immune response	NA	NA	NA	NA	2	NA
GO:0002829 negative regulation of type 2 immune response	NA	NA	NA	NA	2	NA
GO:0002283 neutrophil activation involved in immune response	NA	NA	NA	NA	3	NA
GO:0002446 neutrophil mediated immunity	NA	NA	NA	NA	3	NA
GO:0002251 organ or tissue specific immune response	NA	NA	NA	NA	2	NA
GO:0052257 pathogen-associated molecular pattern dependent induction by organism of innate immune response of other organism involved in symbiotic interaction	NA	NA	NA	NA	2	NA
GO:0052033 pathogen-associated molecular pattern dependent induction by symbiont of host innate immune response	NA	NA	NA	NA	2	NA
GO:0052308 pathogen-associated molecular pattern dependent modulation by organism of innate immune response in other organism involved in symbiotic interaction	NA	NA	NA	NA	2	NA
GO:0052169 pathogen-associated molecular pattern dependent modulation by symbiont of host innate immune response	NA	NA	NA	NA	2	NA
GO:0052555 positive regulation by organism of immune response of other organism involved in symbiotic interaction	NA	NA	NA	NA	3	NA
GO:0052305 positive regulation by organism of innate immune response in other organism involved in symbiotic interaction	NA	NA	NA	NA	2	NA
GO:0052556 positive regulation by symbiont of host immune response	NA	NA	NA	NA	3	NA
GO:0052166 positive regulation by symbiont of host innate immune response	NA	NA	NA	NA	2	NA
GO:0002714 positive regulation of B cell mediated immunity	NA	NA	NA	NA	6	NA
GO:0002720 positive regulation of cytokine production involved in immune response	NA	NA	NA	NA	6	NA
GO:0002741 positive regulation of cytokine secretion involved in immune response	NA	NA	NA	NA	0	NA
GO:2001193 positive regulation of gamma-delta T cell activation involved in immune response	NA	NA	NA	NA	1	NA
GO:0002922 positive regulation of humoral immune response	NA	NA	NA	NA	3	NA
GO:0002925 positive regulation of humoral immune response mediated by circulating immunoglobulin	NA	NA	NA	NA	1	NA
GO:0090265 positive regulation of immune complex clearance by monocytes and macrophages	NA	NA	NA	NA	2	NA
GO:0002839 positive regulation of immune response to tumor cell	NA	NA	NA	NA	2	NA
GO:0002891 positive regulation of immunoglobulin mediated immune response	NA	NA	NA	NA	6	NA
GO:0060335 positive regulation of interferon-gamma-mediated signaling pathway	NA	NA	NA	NA	1	NA
GO:0043302 positive regulation of leukocyte degranulation	NA	NA	NA	NA	5	NA
GO:0001912 positive regulation of leukocyte mediated cytotoxicity	NA	NA	NA	NA	8	NA
GO:0033008 positive regulation of mast cell activation involved in immune response	NA	NA	NA	NA	5	NA
GO:0061081 positive regulation of myeloid leukocyte cytokine production involved in immune response	NA	NA	NA	NA	4	NA
GO:0002888 positive regulation of myeloid leukocyte mediated immunity	NA	NA	NA	NA	3	NA
GO:0002857 positive regulation of natural killer cell mediated immune response to tumor cell	NA	NA	NA	NA	2	NA
GO:0002717 positive regulation of natural killer cell mediated immunity	NA	NA	NA	NA	5	NA
GO:0002702 positive regulation of production of molecular mediator of immune response	NA	NA	NA	NA	8	NA
GO:0061078 positive regulation of prostaglandin secretion involved in immune response	NA	NA	NA	NA	0	NA
GO:0060332 positive regulation of response to interferon-gamma	NA	NA	NA	NA	1	NA
GO:0002842 positive regulation of T cell mediated immune response to tumor cell	NA	NA	NA	NA	0	NA
GO:0002711 positive regulation of T cell mediated immunity	NA	NA	NA	NA	6	NA
GO:2000318 positive regulation of T-helper 17 type immune response	NA	NA	NA	NA	2	NA
GO:0002827 positive regulation of T-helper 1 type immune response	NA	NA	NA	NA	3	NA
GO:0002654 positive regulation of tolerance induction dependent upon immune response	NA	NA	NA	NA	1	NA
GO:0002830 positive regulation of type 2 immune response	NA	NA	NA	NA	4	NA
GO:0090323 prostaglandin secretion involved in immune response	NA	NA	NA	NA	0	NA
GO:0002739 regulation of cytokine secretion involved in immune response	NA	NA	NA	NA	2	NA
GO:2001191 regulation of gamma-delta T cell activation involved in immune response	NA	NA	NA	NA	1	NA
GO:0002923 regulation of humoral immune response mediated by circulating immunoglobulin	NA	NA	NA	NA	2	NA
GO:0090264 regulation of immune complex clearance by monocytes and macrophages	NA	NA	NA	NA	2	NA
GO:0002837 regulation of immune response to tumor cell	NA	NA	NA	NA	2	NA
GO:0060334 regulation of interferon-gamma-mediated signaling pathway	NA	NA	NA	NA	4	NA
GO:0043300 regulation of leukocyte degranulation	NA	NA	NA	NA	8	NA
GO:0033006 regulation of mast cell activation involved in immune response	NA	NA	NA	NA	7	NA
GO:0032826 regulation of natural killer cell differentiation involved in immune response	NA	NA	NA	NA	0	NA
GO:0002855 regulation of natural killer cell mediated immune response to tumor cell	NA	NA	NA	NA	2	NA
GO:0002715 regulation of natural killer cell mediated immunity	NA	NA	NA	NA	6	NA
GO:0060330 regulation of response to interferon-gamma	NA	NA	NA	NA	4	NA
GO:0002840 regulation of T cell mediated immune response to tumor cell	NA	NA	NA	NA	0	NA
GO:2000316 regulation of T-helper 17 type immune response	NA	NA	NA	NA	2	NA
GO:0002825 regulation of T-helper 1 type immune response	NA	NA	NA	NA	9	NA
GO:0002652 regulation of tolerance induction dependent upon immune response	NA	NA	NA	NA	1	NA
GO:0052572 response to host immune response	NA	NA	NA	NA	5	NA
GO:0052564 response to immune response of other organism involved in symbiotic interaction	NA	NA	NA	NA	5	NA
GO:0002566 somatic diversification of immune receptors via somatic mutation	NA	NA	NA	NA	0	NA
GO:0002424 T cell mediated immune response to tumor cell	NA	NA	NA	NA	0	NA
GO:0002309 T cell proliferation involved in immune response	NA	NA	NA	NA	1	NA
GO:0072538 T-helper 17 type immune response	NA	NA	NA	NA	3	NA
GO:0002461 tolerance induction dependent upon immune response	NA	NA	NA	NA	1	NA
GO:0042033 chemokine biosynthetic process	NA	NA	NA	NA	5	NA
GO:0070098 chemokine-mediated signaling pathway	NA	NA	NA	NA	9	NA
GO:0050755 chemokine metabolic process	NA	NA	NA	NA	5	NA
GO:0032600 chemokine receptor transport out of membrane raft	NA	NA	NA	NA	0	NA
GO:0033606 chemokine receptor transport within lipid bilayer	NA	NA	NA	NA	0	NA
GO:0090195 chemokine secretion	NA	NA	NA	NA	5	NA
GO:0045079 negative regulation of chemokine biosynthetic process	NA	NA	NA	NA	1	NA
GO:0070100 negative regulation of chemokine-mediated signaling pathway	NA	NA	NA	NA	1	NA
GO:0032682 negative regulation of chemokine production	NA	NA	NA	NA	0	NA
GO:0090198 negative regulation of chemokine secretion	NA	NA	NA	NA	0	NA
GO:0001960 negative regulation of cytokine-mediated signaling pathway	NA	NA	NA	NA	6	NA
GO:0045080 positive regulation of chemokine biosynthetic process	NA	NA	NA	NA	3	NA
GO:0070101 positive regulation of chemokine-mediated signaling pathway	NA	NA	NA	NA	0	NA
GO:0090197 positive regulation of chemokine secretion	NA	NA	NA	NA	5	NA
GO:0001961 positive regulation of cytokine-mediated signaling pathway	NA	NA	NA	NA	4	NA
GO:2001263 regulation of C-C chemokine binding	NA	NA	NA	NA	0	NA
GO:0045073 regulation of chemokine biosynthetic process	NA	NA	NA	NA	4	NA
GO:0070099 regulation of chemokine-mediated signaling pathway	NA	NA	NA	NA	1	NA
GO:0090196 regulation of chemokine secretion	NA	NA	NA	NA	5	NA
GO:0002249 lymphocyte anergy	NA	NA	NA	NA	3	NA
GO:0002913 positive regulation of lymphocyte anergy	NA	NA	NA	NA	2	NA
GO:0002669 positive regulation of T cell anergy	NA	NA	NA	NA	2	NA
GO:0002911 regulation of lymphocyte anergy	NA	NA	NA	NA	3	NA
GO:0002667 regulation of T cell anergy	NA	NA	NA	NA	3	NA
GO:0002870 T cell anergy	NA	NA	NA	NA	3	NA
GO:0035419 activation of MAPK activity involved in innate immune response	NA	NA	NA	NA	1	NA
GO:0046732 active induction of host immune response by virus	NA	NA	NA	NA	1	NA
GO:0002276 basophil activation involved in immune response	NA	NA	NA	NA	0	NA
GO:0002560 basophil mediated immunity	NA	NA	NA	NA	0	NA
GO:0002294 CD4-positive, alpha-beta T cell differentiation involved in immune response	NA	NA	NA	NA	9	NA
GO:0002302 CD8-positive, alpha-beta T cell differentiation involved in immune response	NA	NA	NA	NA	2	NA
GO:0002430 complement receptor mediated signaling pathway	NA	NA	NA	NA	1	NA
GO:0002374 cytokine secretion involved in immune response	NA	NA	NA	NA	2	NA
GO:0002278 eosinophil activation involved in immune response	NA	NA	NA	NA	1	NA
GO:0002447 eosinophil mediated immunity	NA	NA	NA	NA	1	NA
GO:0030683 evasion or tolerance by virus of host immune response	NA	NA	NA	NA	1	NA
GO:0020012 evasion or tolerance of host immune response	NA	NA	NA	NA	1	NA
GO:0051805 evasion or tolerance of immune response of other organism involved in symbiotic interaction	NA	NA	NA	NA	1	NA
GO:0002290 gamma-delta T cell activation involved in immune response	NA	NA	NA	NA	1	NA
GO:0035397 helper T cell enhancement of adaptive immune response	NA	NA	NA	NA	0	NA
GO:0002384 hepatic immune response	NA	NA	NA	NA	1	NA
GO:0002434 immune complex clearance	NA	NA	NA	NA	2	NA
GO:0002436 immune complex clearance by monocytes and macrophages	NA	NA	NA	NA	2	NA
GO:0002767 immune response-inhibiting cell surface receptor signaling pathway	NA	NA	NA	NA	2	NA
GO:0002765 immune response-inhibiting signal transduction	NA	NA	NA	NA	2	NA
GO:0002386 immune response in mucosal-associated lymphoid tissue	NA	NA	NA	NA	0	NA
GO:0002418 immune response to tumor cell	NA	NA	NA	NA	3	NA
GO:0002380 immunoglobulin secretion involved in immune response	NA	NA	NA	NA	0	NA
GO:0052558 induction by organism of immune response of other organism involved in symbiotic interaction	NA	NA	NA	NA	1	NA
GO:0052559 induction by symbiont of host immune response	NA	NA	NA	NA	1	NA
GO:0046730 induction of host immune response by virus	NA	NA	NA	NA	1	NA
GO:0002220 innate immune response activating cell surface receptor signaling pathway	NA	NA	NA	NA	1	NA
GO:0002227 innate immune response in mucosa	NA	NA	NA	NA	1	NA
GO:0070486 leukocyte aggregation	NA	NA	NA	NA	4	NA
GO:0002232 leukocyte chemotaxis involved in inflammatory response	NA	NA	NA	NA	0	NA
GO:0002522 leukocyte migration involved in immune response	NA	NA	NA	NA	1	NA
GO:0002523 leukocyte migration involved in inflammatory response	NA	NA	NA	NA	4	NA
GO:0002281 macrophage activation involved in immune response	NA	NA	NA	NA	4	NA
GO:0002313 mature B cell differentiation involved in immune response	NA	NA	NA	NA	3	NA
GO:0002282 microglial cell activation involved in immune response	NA	NA	NA	NA	2	NA
GO:0052552 modulation by organism of immune response of other organism involved in symbiotic interaction	NA	NA	NA	NA	3	NA
GO:0052306 modulation by organism of innate immune response in other organism involved in symbiotic interaction	NA	NA	NA	NA	2	NA
GO:0052553 modulation by symbiont of host immune response	NA	NA	NA	NA	3	NA
GO:0052167 modulation by symbiont of host innate immune response	NA	NA	NA	NA	2	NA
GO:0002385 mucosal immune response	NA	NA	NA	NA	1	NA
GO:0002277 myeloid dendritic cell activation involved in immune response	NA	NA	NA	NA	2	NA
GO:0002323 natural killer cell activation involved in immune response	NA	NA	NA	NA	0	NA
GO:0002325 natural killer cell differentiation involved in immune response	NA	NA	NA	NA	0	NA
GO:0002423 natural killer cell mediated immune response to tumor cell	NA	NA	NA	NA	2	NA
GO:0002228 natural killer cell mediated immunity	NA	NA	NA	NA	6	NA
GO:0002820 negative regulation of adaptive immune response	NA	NA	NA	NA	9	NA
GO:0002823 negative regulation of adaptive immune response based on somatic recombination of immune receptors built from immunoglobulin superfamily domains	NA	NA	NA	NA	8	NA
GO:0002713 negative regulation of B cell mediated immunity	NA	NA	NA	NA	0	NA
GO:0002719 negative regulation of cytokine production involved in immune response	NA	NA	NA	NA	5	NA
GO:0002740 negative regulation of cytokine secretion involved in immune response	NA	NA	NA	NA	2	NA
GO:0002921 negative regulation of humoral immune response	NA	NA	NA	NA	4	NA
GO:0002924 negative regulation of humoral immune response mediated by circulating immunoglobulin	NA	NA	NA	NA	0	NA
GO:0002890 negative regulation of immunoglobulin mediated immune response	NA	NA	NA	NA	0	NA
GO:0045824 negative regulation of innate immune response	NA	NA	NA	NA	5	NA
GO:0060336 negative regulation of interferon-gamma-mediated signaling pathway	NA	NA	NA	NA	0	NA
GO:0002689 negative regulation of leukocyte chemotaxis	NA	NA	NA	NA	1	NA
GO:0043301 negative regulation of leukocyte degranulation	NA	NA	NA	NA	1	NA
GO:0001911 negative regulation of leukocyte mediated cytotoxicity	NA	NA	NA	NA	3	NA
GO:0002704 negative regulation of leukocyte mediated immunity	NA	NA	NA	NA	6	NA
GO:0002686 negative regulation of leukocyte migration	NA	NA	NA	NA	3	NA
GO:0002707 negative regulation of lymphocyte mediated immunity	NA	NA	NA	NA	6	NA
GO:0033007 negative regulation of mast cell activation involved in immune response	NA	NA	NA	NA	0	NA
GO:0032827 negative regulation of natural killer cell differentiation involved in immune response	NA	NA	NA	NA	0	NA
GO:0002716 negative regulation of natural killer cell mediated immunity	NA	NA	NA	NA	1	NA
GO:0002701 negative regulation of production of molecular mediator of immune response	NA	NA	NA	NA	5	NA
GO:0060331 negative regulation of response to interferon-gamma	NA	NA	NA	NA	0	NA
GO:0002710 negative regulation of T cell mediated immunity	NA	NA	NA	NA	6	NA
GO:0002826 negative regulation of T-helper 1 type immune response	NA	NA	NA	NA	2	NA
GO:0002829 negative regulation of type 2 immune response	NA	NA	NA	NA	2	NA
GO:0002283 neutrophil activation involved in immune response	NA	NA	NA	NA	3	NA
GO:0002446 neutrophil mediated immunity	NA	NA	NA	NA	3	NA
GO:0002251 organ or tissue specific immune response	NA	NA	NA	NA	2	NA
GO:0052257 pathogen-associated molecular pattern dependent induction by organism of innate immune response of other organism involved in symbiotic interaction	NA	NA	NA	NA	2	NA
GO:0052033 pathogen-associated molecular pattern dependent induction by symbiont of host innate immune response	NA	NA	NA	NA	2	NA
GO:0052308 pathogen-associated molecular pattern dependent modulation by organism of innate immune response in other organism involved in symbiotic interaction	NA	NA	NA	NA	2	NA
GO:0052169 pathogen-associated molecular pattern dependent modulation by symbiont of host innate immune response	NA	NA	NA	NA	2	NA
GO:0052555 positive regulation by organism of immune response of other organism involved in symbiotic interaction	NA	NA	NA	NA	3	NA
GO:0052305 positive regulation by organism of innate immune response in other organism involved in symbiotic interaction	NA	NA	NA	NA	2	NA
GO:0052556 positive regulation by symbiont of host immune response	NA	NA	NA	NA	3	NA
GO:0052166 positive regulation by symbiont of host innate immune response	NA	NA	NA	NA	2	NA
GO:0002714 positive regulation of B cell mediated immunity	NA	NA	NA	NA	6	NA
GO:0002720 positive regulation of cytokine production involved in immune response	NA	NA	NA	NA	6	NA
GO:0002741 positive regulation of cytokine secretion involved in immune response	NA	NA	NA	NA	0	NA
GO:2001193 positive regulation of gamma-delta T cell activation involved in immune response	NA	NA	NA	NA	1	NA
GO:0002922 positive regulation of humoral immune response	NA	NA	NA	NA	3	NA
GO:0002925 positive regulation of humoral immune response mediated by circulating immunoglobulin	NA	NA	NA	NA	1	NA
GO:0090265 positive regulation of immune complex clearance by monocytes and macrophages	NA	NA	NA	NA	2	NA
GO:0002839 positive regulation of immune response to tumor cell	NA	NA	NA	NA	2	NA
GO:0002891 positive regulation of immunoglobulin mediated immune response	NA	NA	NA	NA	6	NA
GO:0060335 positive regulation of interferon-gamma-mediated signaling pathway	NA	NA	NA	NA	1	NA
GO:0043302 positive regulation of leukocyte degranulation	NA	NA	NA	NA	5	NA
GO:0001912 positive regulation of leukocyte mediated cytotoxicity	NA	NA	NA	NA	8	NA
GO:0033008 positive regulation of mast cell activation involved in immune response	NA	NA	NA	NA	5	NA
GO:0061081 positive regulation of myeloid leukocyte cytokine production involved in immune response	NA	NA	NA	NA	4	NA
GO:0002888 positive regulation of myeloid leukocyte mediated immunity	NA	NA	NA	NA	3	NA
GO:0002857 positive regulation of natural killer cell mediated immune response to tumor cell	NA	NA	NA	NA	2	NA
GO:0002717 positive regulation of natural killer cell mediated immunity	NA	NA	NA	NA	5	NA
GO:0002702 positive regulation of production of molecular mediator of immune response	NA	NA	NA	NA	8	NA
GO:0061078 positive regulation of prostaglandin secretion involved in immune response	NA	NA	NA	NA	0	NA
GO:0060332 positive regulation of response to interferon-gamma	NA	NA	NA	NA	1	NA
GO:0002842 positive regulation of T cell mediated immune response to tumor cell	NA	NA	NA	NA	0	NA
GO:0002711 positive regulation of T cell mediated immunity	NA	NA	NA	NA	6	NA
GO:2000318 positive regulation of T-helper 17 type immune response	NA	NA	NA	NA	2	NA
GO:0002827 positive regulation of T-helper 1 type immune response	NA	NA	NA	NA	3	NA
GO:0002654 positive regulation of tolerance induction dependent upon immune response	NA	NA	NA	NA	1	NA
GO:0002830 positive regulation of type 2 immune response	NA	NA	NA	NA	4	NA
GO:0090323 prostaglandin secretion involved in immune response	NA	NA	NA	NA	0	NA
GO:0002739 regulation of cytokine secretion involved in immune response	NA	NA	NA	NA	2	NA
GO:2001191 regulation of gamma-delta T cell activation involved in immune response	NA	NA	NA	NA	1	NA
GO:0002923 regulation of humoral immune response mediated by circulating immunoglobulin	NA	NA	NA	NA	2	NA
GO:0090264 regulation of immune complex clearance by monocytes and macrophages	NA	NA	NA	NA	2	NA
GO:0002837 regulation of immune response to tumor cell	NA	NA	NA	NA	2	NA
GO:0060334 regulation of interferon-gamma-mediated signaling pathway	NA	NA	NA	NA	4	NA
GO:0043300 regulation of leukocyte degranulation	NA	NA	NA	NA	8	NA
GO:0033006 regulation of mast cell activation involved in immune response	NA	NA	NA	NA	7	NA
GO:0032826 regulation of natural killer cell differentiation involved in immune response	NA	NA	NA	NA	0	NA
GO:0002855 regulation of natural killer cell mediated immune response to tumor cell	NA	NA	NA	NA	2	NA
GO:0002715 regulation of natural killer cell mediated immunity	NA	NA	NA	NA	6	NA
GO:0060330 regulation of response to interferon-gamma	NA	NA	NA	NA	4	NA
GO:0002840 regulation of T cell mediated immune response to tumor cell	NA	NA	NA	NA	0	NA
GO:2000316 regulation of T-helper 17 type immune response	NA	NA	NA	NA	2	NA
GO:0002825 regulation of T-helper 1 type immune response	NA	NA	NA	NA	9	NA
GO:0002652 regulation of tolerance induction dependent upon immune response	NA	NA	NA	NA	1	NA
GO:0052572 response to host immune response	NA	NA	NA	NA	5	NA
GO:0052564 response to immune response of other organism involved in symbiotic interaction	NA	NA	NA	NA	5	NA
GO:0002566 somatic diversification of immune receptors via somatic mutation	NA	NA	NA	NA	0	NA
GO:0002424 T cell mediated immune response to tumor cell	NA	NA	NA	NA	0	NA
GO:0002309 T cell proliferation involved in immune response	NA	NA	NA	NA	1	NA
GO:0072538 T-helper 17 type immune response	NA	NA	NA	NA	3	NA
GO:0002461 tolerance induction dependent upon immune response	NA	NA	NA	NA	1	NA
GO:0042033 chemokine biosynthetic process	NA	NA	NA	NA	5	NA
GO:0070098 chemokine-mediated signaling pathway	NA	NA	NA	NA	9	NA
GO:0050755 chemokine metabolic process	NA	NA	NA	NA	5	NA
GO:0032600 chemokine receptor transport out of membrane raft	NA	NA	NA	NA	0	NA
GO:0033606 chemokine receptor transport within lipid bilayer	NA	NA	NA	NA	0	NA
GO:0090195 chemokine secretion	NA	NA	NA	NA	5	NA
GO:0045079 negative regulation of chemokine biosynthetic process	NA	NA	NA	NA	1	NA
GO:0070100 negative regulation of chemokine-mediated signaling pathway	NA	NA	NA	NA	1	NA
GO:0032682 negative regulation of chemokine production	NA	NA	NA	NA	0	NA
GO:0090198 negative regulation of chemokine secretion	NA	NA	NA	NA	0	NA
GO:0001960 negative regulation of cytokine-mediated signaling pathway	NA	NA	NA	NA	6	NA
GO:0045080 positive regulation of chemokine biosynthetic process	NA	NA	NA	NA	3	NA
GO:0070101 positive regulation of chemokine-mediated signaling pathway	NA	NA	NA	NA	0	NA
GO:0090197 positive regulation of chemokine secretion	NA	NA	NA	NA	5	NA
GO:0001961 positive regulation of cytokine-mediated signaling pathway	NA	NA	NA	NA	4	NA
GO:2001263 regulation of C-C chemokine binding	NA	NA	NA	NA	0	NA
GO:0045073 regulation of chemokine biosynthetic process	NA	NA	NA	NA	4	NA
GO:0070099 regulation of chemokine-mediated signaling pathway	NA	NA	NA	NA	1	NA
GO:0090196 regulation of chemokine secretion	NA	NA	NA	NA	5	NA
GO:0002249 lymphocyte anergy	NA	NA	NA	NA	3	NA
GO:0002913 positive regulation of lymphocyte anergy	NA	NA	NA	NA	2	NA
GO:0002669 positive regulation of T cell anergy	NA	NA	NA	NA	2	NA
GO:0002911 regulation of lymphocyte anergy	NA	NA	NA	NA	3	NA
GO:0002667 regulation of T cell anergy	NA	NA	NA	NA	3	NA
GO:0002870 T cell anergy	NA	NA	NA	NA	3	NA

## Sheet: C6_GO
	p.geomean	stat.mean	p.val	q.val	set.size	exp1
GO:0002286 T cell activation involved in immune response	0.0257669	2.05084	0.0257669	0.472849	15	0.0257669
GO:0002521 leukocyte differentiation	0.0266284	1.9463	0.0266284	0.472849	87	0.0266284
GO:0002285 lymphocyte activation involved in immune response	0.0291308	1.93744	0.0291308	0.472849	28	0.0291308
GO:0002287 alpha-beta T cell activation involved in immune response	0.0305064	2.02185	0.0305064	0.472849	11	0.0305064
GO:0002293 alpha-beta T cell differentiation involved in immune response	0.0305064	2.02185	0.0305064	0.472849	11	0.0305064
GO:0002292 T cell differentiation involved in immune response	0.0305064	2.02185	0.0305064	0.472849	11	0.0305064
GO:0034341 response to interferon-gamma	0.0701053	1.49273	0.0701053	0.769345	37	0.0701053
GO:0071346 cellular response to interferon-gamma	0.0924509	1.34098	0.0924509	0.769345	33	0.0924509
GO:0006955 immune response	0.128795	1.13323	0.128795	0.769345	294	0.128795
GO:0002520 immune system development	0.156446	1.01141	0.156446	0.769345	115	0.156446
GO:0002263 cell activation involved in immune response	0.162734	0.988911	0.162734	0.769345	45	0.162734
GO:0002366 leukocyte activation involved in immune response	0.162734	0.988911	0.162734	0.769345	45	0.162734
GO:0060333 interferon-gamma-mediated signaling pathway	0.170785	0.960337	0.170785	0.769345	27	0.170785
GO:0002696 positive regulation of leukocyte activation	0.17533	0.935818	0.17533	0.769345	91	0.17533
GO:0002252 immune effector process	0.198563	0.848229	0.198563	0.769345	126	0.198563
GO:0019221 cytokine-mediated signaling pathway	0.199847	0.844242	0.199847	0.769345	88	0.199847
GO:0002376 immune system process	0.206773	0.81813	0.206773	0.769345	372	0.206773
GO:0002699 positive regulation of immune effector process	0.217	0.78645	0.217	0.769345	40	0.217
GO:0002700 regulation of production of molecular mediator of immune response	0.227627	0.752546	0.227627	0.769345	26	0.227627
GO:0002690 positive regulation of leukocyte chemotaxis	0.228199	0.756808	0.228199	0.769345	14	0.228199
GO:0002208 somatic diversification of immunoglobulins involved in immune response	0.233638	0.741061	0.233638	0.769345	11	0.233638
GO:0002204 somatic recombination of immunoglobulin genes involved in immune response	0.233638	0.741061	0.233638	0.769345	11	0.233638
GO:0002694 regulation of leukocyte activation	0.233833	0.727591	0.233833	0.769345	111	0.233833
GO:0002312 B cell activation involved in immune response	0.233888	0.737131	0.233888	0.769345	14	0.233888
GO:0002381 immunoglobulin production involved in immunoglobulin mediated immune response	0.247445	0.693213	0.247445	0.769345	13	0.247445
GO:0002682 regulation of immune system process	0.247804	0.681996	0.247804	0.769345	219	0.247804
GO:0002712 regulation of B cell mediated immunity	0.259537	0.651586	0.259537	0.769345	18	0.259537
GO:0002687 positive regulation of leukocyte migration	0.260061	0.649944	0.260061	0.769345	19	0.260061
GO:0002688 regulation of leukocyte chemotaxis	0.268178	0.625819	0.268178	0.769345	16	0.268178
GO:0019724 B cell mediated immunity	0.270407	0.614889	0.270407	0.769345	33	0.270407
GO:0002697 regulation of immune effector process	0.272236	0.60742	0.272236	0.769345	79	0.272236
GO:0002889 regulation of immunoglobulin mediated immune response	0.27954	0.5904	0.27954	0.769345	17	0.27954
GO:0016064 immunoglobulin mediated immune response	0.285877	0.568498	0.285877	0.769345	32	0.285877
GO:0002695 negative regulation of leukocyte activation	0.298459	0.531991	0.298459	0.769345	29	0.298459
GO:0045123 cellular extravasation	0.29934	0.533411	0.29934	0.769345	13	0.29934
GO:0002449 lymphocyte mediated immunity	0.305872	0.509284	0.305872	0.769345	49	0.305872
GO:0006959 humoral immune response	0.309583	0.499271	0.309583	0.769345	36	0.309583
GO:0002828 regulation of type 2 immune response	0.329908	0.446962	0.329908	0.769345	11	0.329908
GO:0002685 regulation of leukocyte migration	0.331969	0.437531	0.331969	0.769345	23	0.331969
GO:0042092 type 2 immune response	0.337503	0.424693	0.337503	0.769345	13	0.337503
GO:0045321 leukocyte activation	0.339173	0.415106	0.339173	0.769345	160	0.339173
GO:0030595 leukocyte chemotaxis	0.351905	0.381515	0.351905	0.773842	43	0.351905
GO:0002440 production of molecular mediator of immune response	0.365636	0.34504	0.365636	0.773842	31	0.365636
GO:0002684 positive regulation of immune system process	0.376076	0.316071	0.376076	0.773842	166	0.376076
GO:0002443 leukocyte mediated immunity	0.390086	0.279731	0.390086	0.773842	61	0.390086
GO:0002460 adaptive immune response based on somatic recombination of immune receptors built from immunoglobulin superfamily domains	0.393946	0.269624	0.393946	0.773842	64	0.393946
GO:0002822 regulation of adaptive immune response based on somatic recombination of immune receptors built from immunoglobulin superfamily domains	0.398398	0.258436	0.398398	0.773842	39	0.398398
GO:0002706 regulation of lymphocyte mediated immunity	0.418236	0.207349	0.418236	0.773842	31	0.418236
GO:0050776 regulation of immune response	0.423311	0.193581	0.423311	0.773842	173	0.423311
GO:0002200 somatic diversification of immune receptors	0.431992	0.173016	0.431992	0.773842	14	0.431992
GO:0002562 somatic diversification of immune receptors via germline recombination within a single locus	0.431992	0.173016	0.431992	0.773842	14	0.431992
GO:0002456 T cell mediated immunity	0.45179	0.122427	0.45179	0.773842	14	0.45179
GO:0001909 leukocyte mediated cytotoxicity	0.461657	0.097167	0.461657	0.773842	15	0.461657
GO:0042088 T-helper 1 type immune response	0.465594	0.0871536	0.465594	0.773842	15	0.465594
GO:0002819 regulation of adaptive immune response	0.484625	0.0386707	0.484625	0.773842	42	0.484625
GO:0002703 regulation of leukocyte mediated immunity	0.490769	0.0232265	0.490769	0.773842	37	0.490769
GO:0002250 adaptive immune response	0.495517	0.0112572	0.495517	0.773842	74	0.495517
GO:0002718 regulation of cytokine production involved in immune response	0.500521	-0.00132023	0.500521	0.773842	14	0.500521
GO:0002683 negative regulation of immune system process	0.506112	-0.015364	0.506112	0.773842	49	0.506112
GO:0002886 regulation of myeloid leukocyte mediated immunity	0.51235	-0.03141	0.51235	0.773842	10	0.51235
GO:0002705 positive regulation of leukocyte mediated immunity	0.528201	-0.0713995	0.528201	0.773842	16	0.528201
GO:0002708 positive regulation of lymphocyte mediated immunity	0.528201	-0.0713995	0.528201	0.773842	16	0.528201
GO:0002444 myeloid leukocyte mediated immunity	0.543172	-0.109345	0.543172	0.773842	16	0.543172
GO:0002455 humoral immune response mediated by circulating immunoglobulin	0.552308	-0.133033	0.552308	0.773842	12	0.552308
GO:0050900 leukocyte migration	0.559836	-0.150773	0.559836	0.773842	89	0.559836
GO:0045087 innate immune response	0.565892	-0.166088	0.565892	0.773842	135	0.565892
GO:0002768 immune response-regulating cell surface receptor signaling pathway	0.578684	-0.199007	0.578684	0.773842	56	0.578684
GO:0002698 negative regulation of immune effector process	0.578892	-0.200643	0.578892	0.773842	19	0.578892
GO:0001959 regulation of cytokine-mediated signaling pathway	0.583357	-0.212631	0.583357	0.773842	14	0.583357
GO:0002824 positive regulation of adaptive immune response based on somatic recombination of immune receptors built from immunoglobulin superfamily domains	0.589834	-0.229138	0.589834	0.773842	17	0.589834
GO:0002429 immune response-activating cell surface receptor signaling pathway	0.590782	-0.23021	0.590782	0.773842	49	0.590782
GO:0002367 cytokine production involved in immune response	0.626718	-0.326425	0.626718	0.807723	15	0.626718
GO:0001910 regulation of leukocyte mediated cytotoxicity	0.64562	-0.378651	0.64562	0.807723	12	0.64562
GO:0001776 leukocyte homeostasis	0.651489	-0.39261	0.651489	0.807723	19	0.651489
GO:0002709 regulation of T cell mediated immunity	0.655076	-0.406164	0.655076	0.807723	11	0.655076
GO:0045088 regulation of innate immune response	0.660074	-0.414125	0.660074	0.807723	47	0.660074
GO:0002764 immune response-regulating signaling pathway	0.675072	-0.454882	0.675072	0.815347	78	0.675072
GO:0002757 immune response-activating signal transduction	0.689275	-0.494944	0.689275	0.821828	71	0.689275
GO:0002920 regulation of humoral immune response	0.708425	-0.556319	0.708425	0.824169	13	0.708425
GO:0002253 activation of immune response	0.709532	-0.553063	0.709532	0.824169	90	0.709532
GO:0002279 mast cell activation involved in immune response	0.726686	-0.613261	0.726686	0.824169	11	0.726686
GO:0002448 mast cell mediated immunity	0.726686	-0.613261	0.726686	0.824169	11	0.726686
GO:0002821 positive regulation of adaptive immune response	0.739155	-0.647323	0.739155	0.82821	19	0.739155
GO:0043299 leukocyte degranulation	0.771036	-0.754549	0.771036	0.833839	13	0.771036
GO:0002275 myeloid cell activation involved in immune response	0.774411	-0.762981	0.774411	0.833839	17	0.774411
GO:0002758 innate immune response-activating signal transduction	0.783677	-0.791373	0.783677	0.833839	26	0.783677
GO:0050778 positive regulation of immune response	0.785982	-0.794044	0.785982	0.833839	114	0.785982
GO:0050777 negative regulation of immune response	0.789009	-0.812896	0.789009	0.833839	20	0.789009
GO:0002218 activation of innate immune response	0.809962	-0.88523	0.809962	0.846364	29	0.809962
GO:0045089 positive regulation of innate immune response	0.848495	-1.03835	0.848495	0.876778	37	0.848495
GO:0032642 regulation of chemokine production	0.877635	-1.18865	0.877635	0.895195	15	0.877635
GO:0032722 positive regulation of chemokine production	0.885569	-1.23264	0.885569	0.895195	14	0.885569
GO:0032602 chemokine production	0.911707	-1.38146	0.911707	0.911707	18	0.911707
GO:0032602 chemokine production	0.0882927	-1.38146	0.0882927	0.933935	18	0.0882927
GO:0032722 positive regulation of chemokine production	0.114431	-1.23264	0.114431	0.933935	14	0.114431
GO:0032642 regulation of chemokine production	0.122365	-1.18865	0.122365	0.933935	15	0.122365
GO:0045089 positive regulation of innate immune response	0.151505	-1.03835	0.151505	0.933935	37	0.151505
GO:0002218 activation of innate immune response	0.190038	-0.88523	0.190038	0.933935	29	0.190038
GO:0050777 negative regulation of immune response	0.210991	-0.812896	0.210991	0.933935	20	0.210991
GO:0050778 positive regulation of immune response	0.214018	-0.794044	0.214018	0.933935	114	0.214018
GO:0002758 innate immune response-activating signal transduction	0.216323	-0.791373	0.216323	0.933935	26	0.216323
GO:0002275 myeloid cell activation involved in immune response	0.225589	-0.762981	0.225589	0.933935	17	0.225589
GO:0043299 leukocyte degranulation	0.228964	-0.754549	0.228964	0.933935	13	0.228964
GO:0002821 positive regulation of adaptive immune response	0.260845	-0.647323	0.260845	0.933935	19	0.260845
GO:0002279 mast cell activation involved in immune response	0.273314	-0.613261	0.273314	0.933935	11	0.273314
GO:0002448 mast cell mediated immunity	0.273314	-0.613261	0.273314	0.933935	11	0.273314
GO:0002253 activation of immune response	0.290468	-0.553063	0.290468	0.933935	90	0.290468
GO:0002920 regulation of humoral immune response	0.291575	-0.556319	0.291575	0.933935	13	0.291575
GO:0002757 immune response-activating signal transduction	0.310725	-0.494944	0.310725	0.933935	71	0.310725
GO:0002764 immune response-regulating signaling pathway	0.324928	-0.454882	0.324928	0.933935	78	0.324928
GO:0045088 regulation of innate immune response	0.339926	-0.414125	0.339926	0.933935	47	0.339926
GO:0002709 regulation of T cell mediated immunity	0.344924	-0.406164	0.344924	0.933935	11	0.344924
GO:0001776 leukocyte homeostasis	0.348511	-0.39261	0.348511	0.933935	19	0.348511
GO:0001910 regulation of leukocyte mediated cytotoxicity	0.35438	-0.378651	0.35438	0.933935	12	0.35438
GO:0002367 cytokine production involved in immune response	0.373282	-0.326425	0.373282	0.933935	15	0.373282
GO:0002429 immune response-activating cell surface receptor signaling pathway	0.409218	-0.23021	0.409218	0.933935	49	0.409218
GO:0002824 positive regulation of adaptive immune response based on somatic recombination of immune receptors built from immunoglobulin superfamily domains	0.410166	-0.229138	0.410166	0.933935	17	0.410166
GO:0001959 regulation of cytokine-mediated signaling pathway	0.416643	-0.212631	0.416643	0.933935	14	0.416643
GO:0002698 negative regulation of immune effector process	0.421108	-0.200643	0.421108	0.933935	19	0.421108
GO:0002768 immune response-regulating cell surface receptor signaling pathway	0.421316	-0.199007	0.421316	0.933935	56	0.421316
GO:0045087 innate immune response	0.434108	-0.166088	0.434108	0.933935	135	0.434108
GO:0050900 leukocyte migration	0.440164	-0.150773	0.440164	0.933935	89	0.440164
GO:0002455 humoral immune response mediated by circulating immunoglobulin	0.447692	-0.133033	0.447692	0.933935	12	0.447692
GO:0002444 myeloid leukocyte mediated immunity	0.456828	-0.109345	0.456828	0.933935	16	0.456828
GO:0002705 positive regulation of leukocyte mediated immunity	0.471799	-0.0713995	0.471799	0.933935	16	0.471799
GO:0002708 positive regulation of lymphocyte mediated immunity	0.471799	-0.0713995	0.471799	0.933935	16	0.471799
GO:0002886 regulation of myeloid leukocyte mediated immunity	0.48765	-0.03141	0.48765	0.933935	10	0.48765
GO:0002683 negative regulation of immune system process	0.493888	-0.015364	0.493888	0.933935	49	0.493888
GO:0002718 regulation of cytokine production involved in immune response	0.499479	-0.00132023	0.499479	0.933935	14	0.499479
GO:0002250 adaptive immune response	0.504483	0.0112572	0.504483	0.933935	74	0.504483
GO:0002703 regulation of leukocyte mediated immunity	0.509231	0.0232265	0.509231	0.933935	37	0.509231
GO:0002819 regulation of adaptive immune response	0.515375	0.0386707	0.515375	0.933935	42	0.515375
GO:0042088 T-helper 1 type immune response	0.534406	0.0871536	0.534406	0.933935	15	0.534406
GO:0001909 leukocyte mediated cytotoxicity	0.538343	0.097167	0.538343	0.933935	15	0.538343
GO:0002456 T cell mediated immunity	0.54821	0.122427	0.54821	0.933935	14	0.54821
GO:0002200 somatic diversification of immune receptors	0.568008	0.173016	0.568008	0.933935	14	0.568008
GO:0002562 somatic diversification of immune receptors via germline recombination within a single locus	0.568008	0.173016	0.568008	0.933935	14	0.568008
GO:0050776 regulation of immune response	0.576689	0.193581	0.576689	0.933935	173	0.576689
GO:0002706 regulation of lymphocyte mediated immunity	0.581764	0.207349	0.581764	0.933935	31	0.581764
GO:0002822 regulation of adaptive immune response based on somatic recombination of immune receptors built from immunoglobulin superfamily domains	0.601602	0.258436	0.601602	0.933935	39	0.601602
GO:0002460 adaptive immune response based on somatic recombination of immune receptors built from immunoglobulin superfamily domains	0.606054	0.269624	0.606054	0.933935	64	0.606054
GO:0002443 leukocyte mediated immunity	0.609914	0.279731	0.609914	0.933935	61	0.609914
GO:0002684 positive regulation of immune system process	0.623924	0.316071	0.623924	0.933935	166	0.623924
GO:0002440 production of molecular mediator of immune response	0.634364	0.34504	0.634364	0.933935	31	0.634364
GO:0030595 leukocyte chemotaxis	0.648095	0.381515	0.648095	0.933935	43	0.648095
GO:0045321 leukocyte activation	0.660827	0.415106	0.660827	0.933935	160	0.660827
GO:0042092 type 2 immune response	0.662497	0.424693	0.662497	0.933935	13	0.662497
GO:0002685 regulation of leukocyte migration	0.668031	0.437531	0.668031	0.933935	23	0.668031
GO:0002828 regulation of type 2 immune response	0.670092	0.446962	0.670092	0.933935	11	0.670092
GO:0006959 humoral immune response	0.690417	0.499271	0.690417	0.933935	36	0.690417
GO:0002449 lymphocyte mediated immunity	0.694128	0.509284	0.694128	0.933935	49	0.694128
GO:0045123 cellular extravasation	0.70066	0.533411	0.70066	0.933935	13	0.70066
GO:0002695 negative regulation of leukocyte activation	0.701541	0.531991	0.701541	0.933935	29	0.701541
GO:0016064 immunoglobulin mediated immune response	0.714123	0.568498	0.714123	0.933935	32	0.714123
GO:0002889 regulation of immunoglobulin mediated immune response	0.72046	0.5904	0.72046	0.933935	17	0.72046
GO:0002697 regulation of immune effector process	0.727764	0.60742	0.727764	0.933935	79	0.727764
GO:0019724 B cell mediated immunity	0.729593	0.614889	0.729593	0.933935	33	0.729593
GO:0002688 regulation of leukocyte chemotaxis	0.731822	0.625819	0.731822	0.933935	16	0.731822
GO:0002687 positive regulation of leukocyte migration	0.739939	0.649944	0.739939	0.933935	19	0.739939
GO:0002712 regulation of B cell mediated immunity	0.740463	0.651586	0.740463	0.933935	18	0.740463
GO:0002682 regulation of immune system process	0.752196	0.681996	0.752196	0.933935	219	0.752196
GO:0002381 immunoglobulin production involved in immunoglobulin mediated immune response	0.752555	0.693213	0.752555	0.933935	13	0.752555
GO:0002312 B cell activation involved in immune response	0.766112	0.737131	0.766112	0.933935	14	0.766112
GO:0002694 regulation of leukocyte activation	0.766167	0.727591	0.766167	0.933935	111	0.766167
GO:0002208 somatic diversification of immunoglobulins involved in immune response	0.766362	0.741061	0.766362	0.933935	11	0.766362
GO:0002204 somatic recombination of immunoglobulin genes involved in immune response	0.766362	0.741061	0.766362	0.933935	11	0.766362
GO:0002690 positive regulation of leukocyte chemotaxis	0.771801	0.756808	0.771801	0.933935	14	0.771801
GO:0002700 regulation of production of molecular mediator of immune response	0.772373	0.752546	0.772373	0.933935	26	0.772373
GO:0002699 positive regulation of immune effector process	0.783	0.78645	0.783	0.933935	40	0.783
GO:0002376 immune system process	0.793227	0.81813	0.793227	0.933935	372	0.793227
GO:0019221 cytokine-mediated signaling pathway	0.800153	0.844242	0.800153	0.933935	88	0.800153
GO:0002252 immune effector process	0.801437	0.848229	0.801437	0.933935	126	0.801437
GO:0002696 positive regulation of leukocyte activation	0.82467	0.935818	0.82467	0.933935	91	0.82467
GO:0060333 interferon-gamma-mediated signaling pathway	0.829215	0.960337	0.829215	0.933935	27	0.829215
GO:0002263 cell activation involved in immune response	0.837266	0.988911	0.837266	0.933935	45	0.837266
GO:0002366 leukocyte activation involved in immune response	0.837266	0.988911	0.837266	0.933935	45	0.837266
GO:0002520 immune system development	0.843554	1.01141	0.843554	0.933935	115	0.843554
GO:0006955 immune response	0.871205	1.13323	0.871205	0.953201	294	0.871205
GO:0071346 cellular response to interferon-gamma	0.907549	1.34098	0.907549	0.974233	33	0.907549
GO:0034341 response to interferon-gamma	0.929895	1.49273	0.929895	0.974233	37	0.929895
GO:0002287 alpha-beta T cell activation involved in immune response	0.969494	2.02185	0.969494	0.974233	11	0.969494
GO:0002293 alpha-beta T cell differentiation involved in immune response	0.969494	2.02185	0.969494	0.974233	11	0.969494
GO:0002292 T cell differentiation involved in immune response	0.969494	2.02185	0.969494	0.974233	11	0.969494
GO:0002285 lymphocyte activation involved in immune response	0.970869	1.93744	0.970869	0.974233	28	0.970869
GO:0002521 leukocyte differentiation	0.973372	1.9463	0.973372	0.974233	87	0.973372
GO:0002286 T cell activation involved in immune response	0.974233	2.05084	0.974233	0.974233	15	0.974233
GO:0035419 activation of MAPK activity involved in innate immune response	NA	NA	NA	NA	1	NA
GO:0046732 active induction of host immune response by virus	NA	NA	NA	NA	1	NA
GO:0002276 basophil activation involved in immune response	NA	NA	NA	NA	0	NA
GO:0002560 basophil mediated immunity	NA	NA	NA	NA	0	NA
GO:0002294 CD4-positive, alpha-beta T cell differentiation involved in immune response	NA	NA	NA	NA	9	NA
GO:0002302 CD8-positive, alpha-beta T cell differentiation involved in immune response	NA	NA	NA	NA	2	NA
GO:0002430 complement receptor mediated signaling pathway	NA	NA	NA	NA	1	NA
GO:0002374 cytokine secretion involved in immune response	NA	NA	NA	NA	2	NA
GO:0002278 eosinophil activation involved in immune response	NA	NA	NA	NA	1	NA
GO:0002447 eosinophil mediated immunity	NA	NA	NA	NA	1	NA
GO:0030683 evasion or tolerance by virus of host immune response	NA	NA	NA	NA	1	NA
GO:0020012 evasion or tolerance of host immune response	NA	NA	NA	NA	1	NA
GO:0051805 evasion or tolerance of immune response of other organism involved in symbiotic interaction	NA	NA	NA	NA	1	NA
GO:0002290 gamma-delta T cell activation involved in immune response	NA	NA	NA	NA	1	NA
GO:0035397 helper T cell enhancement of adaptive immune response	NA	NA	NA	NA	0	NA
GO:0002384 hepatic immune response	NA	NA	NA	NA	1	NA
GO:0002434 immune complex clearance	NA	NA	NA	NA	2	NA
GO:0002436 immune complex clearance by monocytes and macrophages	NA	NA	NA	NA	2	NA
GO:0002767 immune response-inhibiting cell surface receptor signaling pathway	NA	NA	NA	NA	2	NA
GO:0002765 immune response-inhibiting signal transduction	NA	NA	NA	NA	2	NA
GO:0002386 immune response in mucosal-associated lymphoid tissue	NA	NA	NA	NA	0	NA
GO:0002418 immune response to tumor cell	NA	NA	NA	NA	3	NA
GO:0002380 immunoglobulin secretion involved in immune response	NA	NA	NA	NA	0	NA
GO:0052558 induction by organism of immune response of other organism involved in symbiotic interaction	NA	NA	NA	NA	1	NA
GO:0052559 induction by symbiont of host immune response	NA	NA	NA	NA	1	NA
GO:0046730 induction of host immune response by virus	NA	NA	NA	NA	1	NA
GO:0002220 innate immune response activating cell surface receptor signaling pathway	NA	NA	NA	NA	1	NA
GO:0002227 innate immune response in mucosa	NA	NA	NA	NA	1	NA
GO:0070486 leukocyte aggregation	NA	NA	NA	NA	4	NA
GO:0002232 leukocyte chemotaxis involved in inflammatory response	NA	NA	NA	NA	0	NA
GO:0002522 leukocyte migration involved in immune response	NA	NA	NA	NA	1	NA
GO:0002523 leukocyte migration involved in inflammatory response	NA	NA	NA	NA	4	NA
GO:0002281 macrophage activation involved in immune response	NA	NA	NA	NA	4	NA
GO:0002313 mature B cell differentiation involved in immune response	NA	NA	NA	NA	3	NA
GO:0002282 microglial cell activation involved in immune response	NA	NA	NA	NA	2	NA
GO:0052552 modulation by organism of immune response of other organism involved in symbiotic interaction	NA	NA	NA	NA	3	NA
GO:0052306 modulation by organism of innate immune response in other organism involved in symbiotic interaction	NA	NA	NA	NA	2	NA
GO:0052553 modulation by symbiont of host immune response	NA	NA	NA	NA	3	NA
GO:0052167 modulation by symbiont of host innate immune response	NA	NA	NA	NA	2	NA
GO:0002385 mucosal immune response	NA	NA	NA	NA	1	NA
GO:0002277 myeloid dendritic cell activation involved in immune response	NA	NA	NA	NA	2	NA
GO:0002323 natural killer cell activation involved in immune response	NA	NA	NA	NA	0	NA
GO:0002325 natural killer cell differentiation involved in immune response	NA	NA	NA	NA	0	NA
GO:0002423 natural killer cell mediated immune response to tumor cell	NA	NA	NA	NA	2	NA
GO:0002228 natural killer cell mediated immunity	NA	NA	NA	NA	6	NA
GO:0002820 negative regulation of adaptive immune response	NA	NA	NA	NA	9	NA
GO:0002823 negative regulation of adaptive immune response based on somatic recombination of immune receptors built from immunoglobulin superfamily domains	NA	NA	NA	NA	8	NA
GO:0002713 negative regulation of B cell mediated immunity	NA	NA	NA	NA	0	NA
GO:0002719 negative regulation of cytokine production involved in immune response	NA	NA	NA	NA	5	NA
GO:0002740 negative regulation of cytokine secretion involved in immune response	NA	NA	NA	NA	2	NA
GO:0002921 negative regulation of humoral immune response	NA	NA	NA	NA	4	NA
GO:0002924 negative regulation of humoral immune response mediated by circulating immunoglobulin	NA	NA	NA	NA	0	NA
GO:0002890 negative regulation of immunoglobulin mediated immune response	NA	NA	NA	NA	0	NA
GO:0045824 negative regulation of innate immune response	NA	NA	NA	NA	5	NA
GO:0060336 negative regulation of interferon-gamma-mediated signaling pathway	NA	NA	NA	NA	0	NA
GO:0002689 negative regulation of leukocyte chemotaxis	NA	NA	NA	NA	1	NA
GO:0043301 negative regulation of leukocyte degranulation	NA	NA	NA	NA	1	NA
GO:0001911 negative regulation of leukocyte mediated cytotoxicity	NA	NA	NA	NA	3	NA
GO:0002704 negative regulation of leukocyte mediated immunity	NA	NA	NA	NA	6	NA
GO:0002686 negative regulation of leukocyte migration	NA	NA	NA	NA	3	NA
GO:0002707 negative regulation of lymphocyte mediated immunity	NA	NA	NA	NA	6	NA
GO:0033007 negative regulation of mast cell activation involved in immune response	NA	NA	NA	NA	0	NA
GO:0032827 negative regulation of natural killer cell differentiation involved in immune response	NA	NA	NA	NA	0	NA
GO:0002716 negative regulation of natural killer cell mediated immunity	NA	NA	NA	NA	1	NA
GO:0002701 negative regulation of production of molecular mediator of immune response	NA	NA	NA	NA	5	NA
GO:0060331 negative regulation of response to interferon-gamma	NA	NA	NA	NA	0	NA
GO:0002710 negative regulation of T cell mediated immunity	NA	NA	NA	NA	6	NA
GO:0002826 negative regulation of T-helper 1 type immune response	NA	NA	NA	NA	2	NA
GO:0002829 negative regulation of type 2 immune response	NA	NA	NA	NA	2	NA
GO:0002283 neutrophil activation involved in immune response	NA	NA	NA	NA	3	NA
GO:0002446 neutrophil mediated immunity	NA	NA	NA	NA	3	NA
GO:0002251 organ or tissue specific immune response	NA	NA	NA	NA	2	NA
GO:0052257 pathogen-associated molecular pattern dependent induction by organism of innate immune response of other organism involved in symbiotic interaction	NA	NA	NA	NA	2	NA
GO:0052033 pathogen-associated molecular pattern dependent induction by symbiont of host innate immune response	NA	NA	NA	NA	2	NA
GO:0052308 pathogen-associated molecular pattern dependent modulation by organism of innate immune response in other organism involved in symbiotic interaction	NA	NA	NA	NA	2	NA
GO:0052169 pathogen-associated molecular pattern dependent modulation by symbiont of host innate immune response	NA	NA	NA	NA	2	NA
GO:0052555 positive regulation by organism of immune response of other organism involved in symbiotic interaction	NA	NA	NA	NA	3	NA
GO:0052305 positive regulation by organism of innate immune response in other organism involved in symbiotic interaction	NA	NA	NA	NA	2	NA
GO:0052556 positive regulation by symbiont of host immune response	NA	NA	NA	NA	3	NA
GO:0052166 positive regulation by symbiont of host innate immune response	NA	NA	NA	NA	2	NA
GO:0002714 positive regulation of B cell mediated immunity	NA	NA	NA	NA	6	NA
GO:0002720 positive regulation of cytokine production involved in immune response	NA	NA	NA	NA	6	NA
GO:0002741 positive regulation of cytokine secretion involved in immune response	NA	NA	NA	NA	0	NA
GO:2001193 positive regulation of gamma-delta T cell activation involved in immune response	NA	NA	NA	NA	1	NA
GO:0002922 positive regulation of humoral immune response	NA	NA	NA	NA	3	NA
GO:0002925 positive regulation of humoral immune response mediated by circulating immunoglobulin	NA	NA	NA	NA	1	NA
GO:0090265 positive regulation of immune complex clearance by monocytes and macrophages	NA	NA	NA	NA	2	NA
GO:0002839 positive regulation of immune response to tumor cell	NA	NA	NA	NA	2	NA
GO:0002891 positive regulation of immunoglobulin mediated immune response	NA	NA	NA	NA	6	NA
GO:0060335 positive regulation of interferon-gamma-mediated signaling pathway	NA	NA	NA	NA	1	NA
GO:0043302 positive regulation of leukocyte degranulation	NA	NA	NA	NA	5	NA
GO:0001912 positive regulation of leukocyte mediated cytotoxicity	NA	NA	NA	NA	8	NA
GO:0033008 positive regulation of mast cell activation involved in immune response	NA	NA	NA	NA	5	NA
GO:0061081 positive regulation of myeloid leukocyte cytokine production involved in immune response	NA	NA	NA	NA	4	NA
GO:0002888 positive regulation of myeloid leukocyte mediated immunity	NA	NA	NA	NA	3	NA
GO:0002857 positive regulation of natural killer cell mediated immune response to tumor cell	NA	NA	NA	NA	2	NA
GO:0002717 positive regulation of natural killer cell mediated immunity	NA	NA	NA	NA	5	NA
GO:0002702 positive regulation of production of molecular mediator of immune response	NA	NA	NA	NA	8	NA
GO:0061078 positive regulation of prostaglandin secretion involved in immune response	NA	NA	NA	NA	0	NA
GO:0060332 positive regulation of response to interferon-gamma	NA	NA	NA	NA	1	NA
GO:0002842 positive regulation of T cell mediated immune response to tumor cell	NA	NA	NA	NA	0	NA
GO:0002711 positive regulation of T cell mediated immunity	NA	NA	NA	NA	6	NA
GO:2000318 positive regulation of T-helper 17 type immune response	NA	NA	NA	NA	2	NA
GO:0002827 positive regulation of T-helper 1 type immune response	NA	NA	NA	NA	3	NA
GO:0002654 positive regulation of tolerance induction dependent upon immune response	NA	NA	NA	NA	1	NA
GO:0002830 positive regulation of type 2 immune response	NA	NA	NA	NA	4	NA
GO:0090323 prostaglandin secretion involved in immune response	NA	NA	NA	NA	0	NA
GO:0002739 regulation of cytokine secretion involved in immune response	NA	NA	NA	NA	2	NA
GO:2001191 regulation of gamma-delta T cell activation involved in immune response	NA	NA	NA	NA	1	NA
GO:0002923 regulation of humoral immune response mediated by circulating immunoglobulin	NA	NA	NA	NA	2	NA
GO:0090264 regulation of immune complex clearance by monocytes and macrophages	NA	NA	NA	NA	2	NA
GO:0002837 regulation of immune response to tumor cell	NA	NA	NA	NA	2	NA
GO:0060334 regulation of interferon-gamma-mediated signaling pathway	NA	NA	NA	NA	4	NA
GO:0043300 regulation of leukocyte degranulation	NA	NA	NA	NA	8	NA
GO:0033006 regulation of mast cell activation involved in immune response	NA	NA	NA	NA	7	NA
GO:0032826 regulation of natural killer cell differentiation involved in immune response	NA	NA	NA	NA	0	NA
GO:0002855 regulation of natural killer cell mediated immune response to tumor cell	NA	NA	NA	NA	2	NA
GO:0002715 regulation of natural killer cell mediated immunity	NA	NA	NA	NA	6	NA
GO:0060330 regulation of response to interferon-gamma	NA	NA	NA	NA	4	NA
GO:0002840 regulation of T cell mediated immune response to tumor cell	NA	NA	NA	NA	0	NA
GO:2000316 regulation of T-helper 17 type immune response	NA	NA	NA	NA	2	NA
GO:0002825 regulation of T-helper 1 type immune response	NA	NA	NA	NA	9	NA
GO:0002652 regulation of tolerance induction dependent upon immune response	NA	NA	NA	NA	1	NA
GO:0052572 response to host immune response	NA	NA	NA	NA	5	NA
GO:0052564 response to immune response of other organism involved in symbiotic interaction	NA	NA	NA	NA	5	NA
GO:0002566 somatic diversification of immune receptors via somatic mutation	NA	NA	NA	NA	0	NA
GO:0002424 T cell mediated immune response to tumor cell	NA	NA	NA	NA	0	NA
GO:0002309 T cell proliferation involved in immune response	NA	NA	NA	NA	1	NA
GO:0072538 T-helper 17 type immune response	NA	NA	NA	NA	3	NA
GO:0002461 tolerance induction dependent upon immune response	NA	NA	NA	NA	1	NA
GO:0042033 chemokine biosynthetic process	NA	NA	NA	NA	5	NA
GO:0070098 chemokine-mediated signaling pathway	NA	NA	NA	NA	9	NA
GO:0050755 chemokine metabolic process	NA	NA	NA	NA	5	NA
GO:0032600 chemokine receptor transport out of membrane raft	NA	NA	NA	NA	0	NA
GO:0033606 chemokine receptor transport within lipid bilayer	NA	NA	NA	NA	0	NA
GO:0090195 chemokine secretion	NA	NA	NA	NA	5	NA
GO:0045079 negative regulation of chemokine biosynthetic process	NA	NA	NA	NA	1	NA
GO:0070100 negative regulation of chemokine-mediated signaling pathway	NA	NA	NA	NA	1	NA
GO:0032682 negative regulation of chemokine production	NA	NA	NA	NA	0	NA
GO:0090198 negative regulation of chemokine secretion	NA	NA	NA	NA	0	NA
GO:0001960 negative regulation of cytokine-mediated signaling pathway	NA	NA	NA	NA	6	NA
GO:0045080 positive regulation of chemokine biosynthetic process	NA	NA	NA	NA	3	NA
GO:0070101 positive regulation of chemokine-mediated signaling pathway	NA	NA	NA	NA	0	NA
GO:0090197 positive regulation of chemokine secretion	NA	NA	NA	NA	5	NA
GO:0001961 positive regulation of cytokine-mediated signaling pathway	NA	NA	NA	NA	4	NA
GO:2001263 regulation of C-C chemokine binding	NA	NA	NA	NA	0	NA
GO:0045073 regulation of chemokine biosynthetic process	NA	NA	NA	NA	4	NA
GO:0070099 regulation of chemokine-mediated signaling pathway	NA	NA	NA	NA	1	NA
GO:0090196 regulation of chemokine secretion	NA	NA	NA	NA	5	NA
GO:0002249 lymphocyte anergy	NA	NA	NA	NA	3	NA
GO:0002913 positive regulation of lymphocyte anergy	NA	NA	NA	NA	2	NA
GO:0002669 positive regulation of T cell anergy	NA	NA	NA	NA	2	NA
GO:0002911 regulation of lymphocyte anergy	NA	NA	NA	NA	3	NA
GO:0002667 regulation of T cell anergy	NA	NA	NA	NA	3	NA
GO:0002870 T cell anergy	NA	NA	NA	NA	3	NA
GO:0035419 activation of MAPK activity involved in innate immune response	NA	NA	NA	NA	1	NA
GO:0046732 active induction of host immune response by virus	NA	NA	NA	NA	1	NA
GO:0002276 basophil activation involved in immune response	NA	NA	NA	NA	0	NA
GO:0002560 basophil mediated immunity	NA	NA	NA	NA	0	NA
GO:0002294 CD4-positive, alpha-beta T cell differentiation involved in immune response	NA	NA	NA	NA	9	NA
GO:0002302 CD8-positive, alpha-beta T cell differentiation involved in immune response	NA	NA	NA	NA	2	NA
GO:0002430 complement receptor mediated signaling pathway	NA	NA	NA	NA	1	NA
GO:0002374 cytokine secretion involved in immune response	NA	NA	NA	NA	2	NA
GO:0002278 eosinophil activation involved in immune response	NA	NA	NA	NA	1	NA
GO:0002447 eosinophil mediated immunity	NA	NA	NA	NA	1	NA
GO:0030683 evasion or tolerance by virus of host immune response	NA	NA	NA	NA	1	NA
GO:0020012 evasion or tolerance of host immune response	NA	NA	NA	NA	1	NA
GO:0051805 evasion or tolerance of immune response of other organism involved in symbiotic interaction	NA	NA	NA	NA	1	NA
GO:0002290 gamma-delta T cell activation involved in immune response	NA	NA	NA	NA	1	NA
GO:0035397 helper T cell enhancement of adaptive immune response	NA	NA	NA	NA	0	NA
GO:0002384 hepatic immune response	NA	NA	NA	NA	1	NA
GO:0002434 immune complex clearance	NA	NA	NA	NA	2	NA
GO:0002436 immune complex clearance by monocytes and macrophages	NA	NA	NA	NA	2	NA
GO:0002767 immune response-inhibiting cell surface receptor signaling pathway	NA	NA	NA	NA	2	NA
GO:0002765 immune response-inhibiting signal transduction	NA	NA	NA	NA	2	NA
GO:0002386 immune response in mucosal-associated lymphoid tissue	NA	NA	NA	NA	0	NA
GO:0002418 immune response to tumor cell	NA	NA	NA	NA	3	NA
GO:0002380 immunoglobulin secretion involved in immune response	NA	NA	NA	NA	0	NA
GO:0052558 induction by organism of immune response of other organism involved in symbiotic interaction	NA	NA	NA	NA	1	NA
GO:0052559 induction by symbiont of host immune response	NA	NA	NA	NA	1	NA
GO:0046730 induction of host immune response by virus	NA	NA	NA	NA	1	NA
GO:0002220 innate immune response activating cell surface receptor signaling pathway	NA	NA	NA	NA	1	NA
GO:0002227 innate immune response in mucosa	NA	NA	NA	NA	1	NA
GO:0070486 leukocyte aggregation	NA	NA	NA	NA	4	NA
GO:0002232 leukocyte chemotaxis involved in inflammatory response	NA	NA	NA	NA	0	NA
GO:0002522 leukocyte migration involved in immune response	NA	NA	NA	NA	1	NA
GO:0002523 leukocyte migration involved in inflammatory response	NA	NA	NA	NA	4	NA
GO:0002281 macrophage activation involved in immune response	NA	NA	NA	NA	4	NA
GO:0002313 mature B cell differentiation involved in immune response	NA	NA	NA	NA	3	NA
GO:0002282 microglial cell activation involved in immune response	NA	NA	NA	NA	2	NA
GO:0052552 modulation by organism of immune response of other organism involved in symbiotic interaction	NA	NA	NA	NA	3	NA
GO:0052306 modulation by organism of innate immune response in other organism involved in symbiotic interaction	NA	NA	NA	NA	2	NA
GO:0052553 modulation by symbiont of host immune response	NA	NA	NA	NA	3	NA
GO:0052167 modulation by symbiont of host innate immune response	NA	NA	NA	NA	2	NA
GO:0002385 mucosal immune response	NA	NA	NA	NA	1	NA
GO:0002277 myeloid dendritic cell activation involved in immune response	NA	NA	NA	NA	2	NA
GO:0002323 natural killer cell activation involved in immune response	NA	NA	NA	NA	0	NA
GO:0002325 natural killer cell differentiation involved in immune response	NA	NA	NA	NA	0	NA
GO:0002423 natural killer cell mediated immune response to tumor cell	NA	NA	NA	NA	2	NA
GO:0002228 natural killer cell mediated immunity	NA	NA	NA	NA	6	NA
GO:0002820 negative regulation of adaptive immune response	NA	NA	NA	NA	9	NA
GO:0002823 negative regulation of adaptive immune response based on somatic recombination of immune receptors built from immunoglobulin superfamily domains	NA	NA	NA	NA	8	NA
GO:0002713 negative regulation of B cell mediated immunity	NA	NA	NA	NA	0	NA
GO:0002719 negative regulation of cytokine production involved in immune response	NA	NA	NA	NA	5	NA
GO:0002740 negative regulation of cytokine secretion involved in immune response	NA	NA	NA	NA	2	NA
GO:0002921 negative regulation of humoral immune response	NA	NA	NA	NA	4	NA
GO:0002924 negative regulation of humoral immune response mediated by circulating immunoglobulin	NA	NA	NA	NA	0	NA
GO:0002890 negative regulation of immunoglobulin mediated immune response	NA	NA	NA	NA	0	NA
GO:0045824 negative regulation of innate immune response	NA	NA	NA	NA	5	NA
GO:0060336 negative regulation of interferon-gamma-mediated signaling pathway	NA	NA	NA	NA	0	NA
GO:0002689 negative regulation of leukocyte chemotaxis	NA	NA	NA	NA	1	NA
GO:0043301 negative regulation of leukocyte degranulation	NA	NA	NA	NA	1	NA
GO:0001911 negative regulation of leukocyte mediated cytotoxicity	NA	NA	NA	NA	3	NA
GO:0002704 negative regulation of leukocyte mediated immunity	NA	NA	NA	NA	6	NA
GO:0002686 negative regulation of leukocyte migration	NA	NA	NA	NA	3	NA
GO:0002707 negative regulation of lymphocyte mediated immunity	NA	NA	NA	NA	6	NA
GO:0033007 negative regulation of mast cell activation involved in immune response	NA	NA	NA	NA	0	NA
GO:0032827 negative regulation of natural killer cell differentiation involved in immune response	NA	NA	NA	NA	0	NA
GO:0002716 negative regulation of natural killer cell mediated immunity	NA	NA	NA	NA	1	NA
GO:0002701 negative regulation of production of molecular mediator of immune response	NA	NA	NA	NA	5	NA
GO:0060331 negative regulation of response to interferon-gamma	NA	NA	NA	NA	0	NA
GO:0002710 negative regulation of T cell mediated immunity	NA	NA	NA	NA	6	NA
GO:0002826 negative regulation of T-helper 1 type immune response	NA	NA	NA	NA	2	NA
GO:0002829 negative regulation of type 2 immune response	NA	NA	NA	NA	2	NA
GO:0002283 neutrophil activation involved in immune response	NA	NA	NA	NA	3	NA
GO:0002446 neutrophil mediated immunity	NA	NA	NA	NA	3	NA
GO:0002251 organ or tissue specific immune response	NA	NA	NA	NA	2	NA
GO:0052257 pathogen-associated molecular pattern dependent induction by organism of innate immune response of other organism involved in symbiotic interaction	NA	NA	NA	NA	2	NA
GO:0052033 pathogen-associated molecular pattern dependent induction by symbiont of host innate immune response	NA	NA	NA	NA	2	NA
GO:0052308 pathogen-associated molecular pattern dependent modulation by organism of innate immune response in other organism involved in symbiotic interaction	NA	NA	NA	NA	2	NA
GO:0052169 pathogen-associated molecular pattern dependent modulation by symbiont of host innate immune response	NA	NA	NA	NA	2	NA
GO:0052555 positive regulation by organism of immune response of other organism involved in symbiotic interaction	NA	NA	NA	NA	3	NA
GO:0052305 positive regulation by organism of innate immune response in other organism involved in symbiotic interaction	NA	NA	NA	NA	2	NA
GO:0052556 positive regulation by symbiont of host immune response	NA	NA	NA	NA	3	NA
GO:0052166 positive regulation by symbiont of host innate immune response	NA	NA	NA	NA	2	NA
GO:0002714 positive regulation of B cell mediated immunity	NA	NA	NA	NA	6	NA
GO:0002720 positive regulation of cytokine production involved in immune response	NA	NA	NA	NA	6	NA
GO:0002741 positive regulation of cytokine secretion involved in immune response	NA	NA	NA	NA	0	NA
GO:2001193 positive regulation of gamma-delta T cell activation involved in immune response	NA	NA	NA	NA	1	NA
GO:0002922 positive regulation of humoral immune response	NA	NA	NA	NA	3	NA
GO:0002925 positive regulation of humoral immune response mediated by circulating immunoglobulin	NA	NA	NA	NA	1	NA
GO:0090265 positive regulation of immune complex clearance by monocytes and macrophages	NA	NA	NA	NA	2	NA
GO:0002839 positive regulation of immune response to tumor cell	NA	NA	NA	NA	2	NA
GO:0002891 positive regulation of immunoglobulin mediated immune response	NA	NA	NA	NA	6	NA
GO:0060335 positive regulation of interferon-gamma-mediated signaling pathway	NA	NA	NA	NA	1	NA
GO:0043302 positive regulation of leukocyte degranulation	NA	NA	NA	NA	5	NA
GO:0001912 positive regulation of leukocyte mediated cytotoxicity	NA	NA	NA	NA	8	NA
GO:0033008 positive regulation of mast cell activation involved in immune response	NA	NA	NA	NA	5	NA
GO:0061081 positive regulation of myeloid leukocyte cytokine production involved in immune response	NA	NA	NA	NA	4	NA
GO:0002888 positive regulation of myeloid leukocyte mediated immunity	NA	NA	NA	NA	3	NA
GO:0002857 positive regulation of natural killer cell mediated immune response to tumor cell	NA	NA	NA	NA	2	NA
GO:0002717 positive regulation of natural killer cell mediated immunity	NA	NA	NA	NA	5	NA
GO:0002702 positive regulation of production of molecular mediator of immune response	NA	NA	NA	NA	8	NA
GO:0061078 positive regulation of prostaglandin secretion involved in immune response	NA	NA	NA	NA	0	NA
GO:0060332 positive regulation of response to interferon-gamma	NA	NA	NA	NA	1	NA
GO:0002842 positive regulation of T cell mediated immune response to tumor cell	NA	NA	NA	NA	0	NA
GO:0002711 positive regulation of T cell mediated immunity	NA	NA	NA	NA	6	NA
GO:2000318 positive regulation of T-helper 17 type immune response	NA	NA	NA	NA	2	NA
GO:0002827 positive regulation of T-helper 1 type immune response	NA	NA	NA	NA	3	NA
GO:0002654 positive regulation of tolerance induction dependent upon immune response	NA	NA	NA	NA	1	NA
GO:0002830 positive regulation of type 2 immune response	NA	NA	NA	NA	4	NA
GO:0090323 prostaglandin secretion involved in immune response	NA	NA	NA	NA	0	NA
GO:0002739 regulation of cytokine secretion involved in immune response	NA	NA	NA	NA	2	NA
GO:2001191 regulation of gamma-delta T cell activation involved in immune response	NA	NA	NA	NA	1	NA
GO:0002923 regulation of humoral immune response mediated by circulating immunoglobulin	NA	NA	NA	NA	2	NA
GO:0090264 regulation of immune complex clearance by monocytes and macrophages	NA	NA	NA	NA	2	NA
GO:0002837 regulation of immune response to tumor cell	NA	NA	NA	NA	2	NA
GO:0060334 regulation of interferon-gamma-mediated signaling pathway	NA	NA	NA	NA	4	NA
GO:0043300 regulation of leukocyte degranulation	NA	NA	NA	NA	8	NA
GO:0033006 regulation of mast cell activation involved in immune response	NA	NA	NA	NA	7	NA
GO:0032826 regulation of natural killer cell differentiation involved in immune response	NA	NA	NA	NA	0	NA
GO:0002855 regulation of natural killer cell mediated immune response to tumor cell	NA	NA	NA	NA	2	NA
GO:0002715 regulation of natural killer cell mediated immunity	NA	NA	NA	NA	6	NA
GO:0060330 regulation of response to interferon-gamma	NA	NA	NA	NA	4	NA
GO:0002840 regulation of T cell mediated immune response to tumor cell	NA	NA	NA	NA	0	NA
GO:2000316 regulation of T-helper 17 type immune response	NA	NA	NA	NA	2	NA
GO:0002825 regulation of T-helper 1 type immune response	NA	NA	NA	NA	9	NA
GO:0002652 regulation of tolerance induction dependent upon immune response	NA	NA	NA	NA	1	NA
GO:0052572 response to host immune response	NA	NA	NA	NA	5	NA
GO:0052564 response to immune response of other organism involved in symbiotic interaction	NA	NA	NA	NA	5	NA
GO:0002566 somatic diversification of immune receptors via somatic mutation	NA	NA	NA	NA	0	NA
GO:0002424 T cell mediated immune response to tumor cell	NA	NA	NA	NA	0	NA
GO:0002309 T cell proliferation involved in immune response	NA	NA	NA	NA	1	NA
GO:0072538 T-helper 17 type immune response	NA	NA	NA	NA	3	NA
GO:0002461 tolerance induction dependent upon immune response	NA	NA	NA	NA	1	NA
GO:0042033 chemokine biosynthetic process	NA	NA	NA	NA	5	NA
GO:0070098 chemokine-mediated signaling pathway	NA	NA	NA	NA	9	NA
GO:0050755 chemokine metabolic process	NA	NA	NA	NA	5	NA
GO:0032600 chemokine receptor transport out of membrane raft	NA	NA	NA	NA	0	NA
GO:0033606 chemokine receptor transport within lipid bilayer	NA	NA	NA	NA	0	NA
GO:0090195 chemokine secretion	NA	NA	NA	NA	5	NA
GO:0045079 negative regulation of chemokine biosynthetic process	NA	NA	NA	NA	1	NA
GO:0070100 negative regulation of chemokine-mediated signaling pathway	NA	NA	NA	NA	1	NA
GO:0032682 negative regulation of chemokine production	NA	NA	NA	NA	0	NA
GO:0090198 negative regulation of chemokine secretion	NA	NA	NA	NA	0	NA
GO:0001960 negative regulation of cytokine-mediated signaling pathway	NA	NA	NA	NA	6	NA
GO:0045080 positive regulation of chemokine biosynthetic process	NA	NA	NA	NA	3	NA
GO:0070101 positive regulation of chemokine-mediated signaling pathway	NA	NA	NA	NA	0	NA
GO:0090197 positive regulation of chemokine secretion	NA	NA	NA	NA	5	NA
GO:0001961 positive regulation of cytokine-mediated signaling pathway	NA	NA	NA	NA	4	NA
GO:2001263 regulation of C-C chemokine binding	NA	NA	NA	NA	0	NA
GO:0045073 regulation of chemokine biosynthetic process	NA	NA	NA	NA	4	NA
GO:0070099 regulation of chemokine-mediated signaling pathway	NA	NA	NA	NA	1	NA
GO:0090196 regulation of chemokine secretion	NA	NA	NA	NA	5	NA
GO:0002249 lymphocyte anergy	NA	NA	NA	NA	3	NA
GO:0002913 positive regulation of lymphocyte anergy	NA	NA	NA	NA	2	NA
GO:0002669 positive regulation of T cell anergy	NA	NA	NA	NA	2	NA
GO:0002911 regulation of lymphocyte anergy	NA	NA	NA	NA	3	NA
GO:0002667 regulation of T cell anergy	NA	NA	NA	NA	3	NA
GO:0002870 T cell anergy	NA	NA	NA	NA	3	NA

## Sheet: C7_GO
	p.geomean	stat.mean	p.val	q.val	set.size	exp1
GO:0002521 leukocyte differentiation	0.0100671	2.34694	0.0100671	0.504318	87	0.0100671
GO:0002456 T cell mediated immunity	0.0359135	1.89565	0.0359135	0.504318	14	0.0359135
GO:0002709 regulation of T cell mediated immunity	0.0523523	1.71446	0.0523523	0.504318	11	0.0523523
GO:0045123 cellular extravasation	0.058756	1.64713	0.058756	0.504318	13	0.058756
GO:0030595 leukocyte chemotaxis	0.0708826	1.48321	0.0708826	0.504318	43	0.0708826
GO:0002695 negative regulation of leukocyte activation	0.0726579	1.4784	0.0726579	0.504318	29	0.0726579
GO:0002286 T cell activation involved in immune response	0.0738833	1.50261	0.0738833	0.504318	15	0.0738833
GO:0002703 regulation of leukocyte mediated immunity	0.086596	1.37605	0.086596	0.504318	37	0.086596
GO:0002706 regulation of lymphocyte mediated immunity	0.0866613	1.37833	0.0866613	0.504318	31	0.0866613
GO:0045321 leukocyte activation	0.100961	1.27892	0.100961	0.504318	160	0.100961
GO:0002520 immune system development	0.103696	1.26439	0.103696	0.504318	115	0.103696
GO:0002285 lymphocyte activation involved in immune response	0.105421	1.26778	0.105421	0.504318	28	0.105421
GO:0002698 negative regulation of immune effector process	0.11037	1.24684	0.11037	0.504318	19	0.11037
GO:0002683 negative regulation of immune system process	0.112072	1.22358	0.112072	0.504318	49	0.112072
GO:0002443 leukocyte mediated immunity	0.118271	1.18963	0.118271	0.504318	61	0.118271
GO:0002263 cell activation involved in immune response	0.118696	1.19021	0.118696	0.504318	45	0.118696
GO:0002366 leukocyte activation involved in immune response	0.118696	1.19021	0.118696	0.504318	45	0.118696
GO:0002822 regulation of adaptive immune response based on somatic recombination of immune receptors built from immunoglobulin superfamily domains	0.125515	1.15678	0.125515	0.504318	39	0.125515
GO:0001909 leukocyte mediated cytotoxicity	0.126828	1.16664	0.126828	0.504318	15	0.126828
GO:0002697 regulation of immune effector process	0.12946	1.13317	0.12946	0.504318	79	0.12946
GO:0002449 lymphocyte mediated immunity	0.142628	1.07458	0.142628	0.504318	49	0.142628
GO:0002819 regulation of adaptive immune response	0.144393	1.06778	0.144393	0.504318	42	0.144393
GO:0002682 regulation of immune system process	0.144504	1.0616	0.144504	0.504318	219	0.144504
GO:0006955 immune response	0.144874	1.05964	0.144874	0.504318	294	0.144874
GO:0002252 immune effector process	0.146632	1.05322	0.146632	0.504318	126	0.146632
GO:0002694 regulation of leukocyte activation	0.158433	1.00332	0.158433	0.504318	111	0.158433
GO:0001910 regulation of leukocyte mediated cytotoxicity	0.17234	0.965961	0.17234	0.504318	12	0.17234
GO:0002696 positive regulation of leukocyte activation	0.172505	0.946946	0.172505	0.504318	91	0.172505
GO:0002287 alpha-beta T cell activation involved in immune response	0.17793	0.952214	0.17793	0.504318	11	0.17793
GO:0002293 alpha-beta T cell differentiation involved in immune response	0.17793	0.952214	0.17793	0.504318	11	0.17793
GO:0002292 T cell differentiation involved in immune response	0.17793	0.952214	0.17793	0.504318	11	0.17793
GO:0002376 immune system process	0.181256	0.911153	0.181256	0.504318	372	0.181256
GO:0002712 regulation of B cell mediated immunity	0.185144	0.908226	0.185144	0.504318	18	0.185144
GO:0002758 innate immune response-activating signal transduction	0.19703	0.860674	0.19703	0.504318	26	0.19703
GO:0045088 regulation of innate immune response	0.200195	0.845074	0.200195	0.504318	47	0.200195
GO:0050777 negative regulation of immune response	0.201349	0.846317	0.201349	0.504318	20	0.201349
GO:0002889 regulation of immunoglobulin mediated immune response	0.202328	0.844663	0.202328	0.504318	17	0.202328
GO:0002250 adaptive immune response	0.208715	0.813202	0.208715	0.504318	74	0.208715
GO:0002684 positive regulation of immune system process	0.211488	0.802273	0.211488	0.504318	166	0.211488
GO:0050776 regulation of immune response	0.229795	0.740363	0.229795	0.531231	173	0.229795
GO:0002460 adaptive immune response based on somatic recombination of immune receptors built from immunoglobulin superfamily domains	0.234441	0.72651	0.234441	0.531231	64	0.234441
GO:0002764 immune response-regulating signaling pathway	0.246372	0.687698	0.246372	0.531231	78	0.246372
GO:0002444 myeloid leukocyte mediated immunity	0.253006	0.674232	0.253006	0.531231	16	0.253006
GO:0002824 positive regulation of adaptive immune response based on somatic recombination of immune receptors built from immunoglobulin superfamily domains	0.253947	0.670431	0.253947	0.531231	17	0.253947
GO:0002440 production of molecular mediator of immune response	0.257047	0.656534	0.257047	0.531231	31	0.257047
GO:0002699 positive regulation of immune effector process	0.263512	0.635575	0.263512	0.532753	40	0.263512
GO:0002757 immune response-activating signal transduction	0.278771	0.588007	0.278771	0.539067	71	0.278771
GO:0045089 positive regulation of innate immune response	0.3011	0.523689	0.3011	0.539067	37	0.3011
GO:0002218 activation of innate immune response	0.302049	0.521744	0.302049	0.539067	29	0.302049
GO:0050778 positive regulation of immune response	0.308888	0.499706	0.308888	0.539067	114	0.308888
GO:0002705 positive regulation of leukocyte mediated immunity	0.310845	0.499068	0.310845	0.539067	16	0.310845
GO:0002708 positive regulation of lymphocyte mediated immunity	0.310845	0.499068	0.310845	0.539067	16	0.310845
GO:0002886 regulation of myeloid leukocyte mediated immunity	0.312859	0.497391	0.312859	0.539067	10	0.312859
GO:0019724 B cell mediated immunity	0.313007	0.489733	0.313007	0.539067	33	0.313007
GO:0016064 immunoglobulin mediated immune response	0.329798	0.442626	0.329798	0.554095	32	0.329798
GO:0002821 positive regulation of adaptive immune response	0.333648	0.433647	0.333648	0.554095	19	0.333648
GO:0002208 somatic diversification of immunoglobulins involved in immune response	0.349683	0.391828	0.349683	0.557473	11	0.349683
GO:0002204 somatic recombination of immunoglobulin genes involved in immune response	0.349683	0.391828	0.349683	0.557473	11	0.349683
GO:0002275 myeloid cell activation involved in immune response	0.372932	0.327012	0.372932	0.557473	17	0.372932
GO:0002381 immunoglobulin production involved in immunoglobulin mediated immune response	0.373824	0.325584	0.373824	0.557473	13	0.373824
GO:0002253 activation of immune response	0.381926	0.300892	0.381926	0.557473	90	0.381926
GO:0002700 regulation of production of molecular mediator of immune response	0.383974	0.296756	0.383974	0.557473	26	0.383974
GO:0002690 positive regulation of leukocyte chemotaxis	0.388187	0.287226	0.388187	0.557473	14	0.388187
GO:0043299 leukocyte degranulation	0.390133	0.282447	0.390133	0.557473	13	0.390133
GO:0050900 leukocyte migration	0.391278	0.276412	0.391278	0.557473	89	0.391278
GO:0002312 B cell activation involved in immune response	0.395626	0.267474	0.395626	0.557473	14	0.395626
GO:0002768 immune response-regulating cell surface receptor signaling pathway	0.443464	0.142533	0.443464	0.574768	56	0.443464
GO:0042092 type 2 immune response	0.447581	0.133425	0.447581	0.574768	13	0.447581
GO:0001776 leukocyte homeostasis	0.453115	0.118701	0.453115	0.574768	19	0.453115
GO:0002718 regulation of cytokine production involved in immune response	0.457013	0.109086	0.457013	0.574768	14	0.457013
GO:0019221 cytokine-mediated signaling pathway	0.466309	0.0846799	0.466309	0.574768	88	0.466309
GO:0002200 somatic diversification of immune receptors	0.467155	0.0832421	0.467155	0.574768	14	0.467155
GO:0002562 somatic diversification of immune receptors via germline recombination within a single locus	0.467155	0.0832421	0.467155	0.574768	14	0.467155
GO:0002828 regulation of type 2 immune response	0.468575	0.0801258	0.468575	0.574768	11	0.468575
GO:0002687 positive regulation of leukocyte migration	0.46919	0.0778837	0.46919	0.574768	19	0.46919
GO:0002688 regulation of leukocyte chemotaxis	0.469703	0.0766894	0.469703	0.574768	16	0.469703
GO:0002920 regulation of humoral immune response	0.493705	0.0159534	0.493705	0.585086	13	0.493705
GO:0002429 immune response-activating cell surface receptor signaling pathway	0.502473	-0.00621556	0.502473	0.585086	49	0.502473
GO:0002279 mast cell activation involved in immune response	0.508452	-0.0214802	0.508452	0.585086	11	0.508452
GO:0002448 mast cell mediated immunity	0.508452	-0.0214802	0.508452	0.585086	11	0.508452
GO:0002367 cytokine production involved in immune response	0.512884	-0.0326108	0.512884	0.585086	15	0.512884
GO:0071346 cellular response to interferon-gamma	0.515882	-0.0399918	0.515882	0.585086	33	0.515882
GO:0006959 humoral immune response	0.551616	-0.130229	0.551616	0.618075	36	0.551616
GO:0060333 interferon-gamma-mediated signaling pathway	0.584739	-0.2152	0.584739	0.647389	27	0.584739
GO:0034341 response to interferon-gamma	0.598277	-0.249887	0.598277	0.647738	37	0.598277
GO:0002455 humoral immune response mediated by circulating immunoglobulin	0.598983	-0.254263	0.598983	0.647738	12	0.598983
GO:0042088 T-helper 1 type immune response	0.610698	-0.28392	0.610698	0.65236	15	0.610698
GO:0002685 regulation of leukocyte migration	0.617287	-0.300287	0.617287	0.65236	23	0.617287
GO:0001959 regulation of cytokine-mediated signaling pathway	0.653522	-0.399545	0.653522	0.682894	14	0.653522
GO:0045087 innate immune response	0.665347	-0.427573	0.665347	0.687525	135	0.665347
GO:0032602 chemokine production	0.725143	-0.604216	0.725143	0.74108	18	0.725143
GO:0032722 positive regulation of chemokine production	0.766653	-0.738886	0.766653	0.774986	14	0.766653
GO:0032642 regulation of chemokine production	0.78372	-0.796383	0.78372	0.78372	15	0.78372
GO:0032642 regulation of chemokine production	0.21628	-0.796383	0.21628	0.968475	15	0.21628
GO:0032722 positive regulation of chemokine production	0.233347	-0.738886	0.233347	0.968475	14	0.233347
GO:0032602 chemokine production	0.274857	-0.604216	0.274857	0.968475	18	0.274857
GO:0045087 innate immune response	0.334653	-0.427573	0.334653	0.968475	135	0.334653
GO:0001959 regulation of cytokine-mediated signaling pathway	0.346478	-0.399545	0.346478	0.968475	14	0.346478
GO:0002685 regulation of leukocyte migration	0.382713	-0.300287	0.382713	0.968475	23	0.382713
GO:0042088 T-helper 1 type immune response	0.389302	-0.28392	0.389302	0.968475	15	0.389302
GO:0002455 humoral immune response mediated by circulating immunoglobulin	0.401017	-0.254263	0.401017	0.968475	12	0.401017
GO:0034341 response to interferon-gamma	0.401723	-0.249887	0.401723	0.968475	37	0.401723
GO:0060333 interferon-gamma-mediated signaling pathway	0.415261	-0.2152	0.415261	0.968475	27	0.415261
GO:0006959 humoral immune response	0.448384	-0.130229	0.448384	0.968475	36	0.448384
GO:0071346 cellular response to interferon-gamma	0.484118	-0.0399918	0.484118	0.968475	33	0.484118
GO:0002367 cytokine production involved in immune response	0.487116	-0.0326108	0.487116	0.968475	15	0.487116
GO:0002279 mast cell activation involved in immune response	0.491548	-0.0214802	0.491548	0.968475	11	0.491548
GO:0002448 mast cell mediated immunity	0.491548	-0.0214802	0.491548	0.968475	11	0.491548
GO:0002429 immune response-activating cell surface receptor signaling pathway	0.497527	-0.00621556	0.497527	0.968475	49	0.497527
GO:0002920 regulation of humoral immune response	0.506295	0.0159534	0.506295	0.968475	13	0.506295
GO:0002688 regulation of leukocyte chemotaxis	0.530297	0.0766894	0.530297	0.968475	16	0.530297
GO:0002687 positive regulation of leukocyte migration	0.53081	0.0778837	0.53081	0.968475	19	0.53081
GO:0002828 regulation of type 2 immune response	0.531425	0.0801258	0.531425	0.968475	11	0.531425
GO:0002200 somatic diversification of immune receptors	0.532845	0.0832421	0.532845	0.968475	14	0.532845
GO:0002562 somatic diversification of immune receptors via germline recombination within a single locus	0.532845	0.0832421	0.532845	0.968475	14	0.532845
GO:0019221 cytokine-mediated signaling pathway	0.533691	0.0846799	0.533691	0.968475	88	0.533691
GO:0002718 regulation of cytokine production involved in immune response	0.542987	0.109086	0.542987	0.968475	14	0.542987
GO:0001776 leukocyte homeostasis	0.546885	0.118701	0.546885	0.968475	19	0.546885
GO:0042092 type 2 immune response	0.552419	0.133425	0.552419	0.968475	13	0.552419
GO:0002768 immune response-regulating cell surface receptor signaling pathway	0.556536	0.142533	0.556536	0.968475	56	0.556536
GO:0002312 B cell activation involved in immune response	0.604374	0.267474	0.604374	0.968475	14	0.604374
GO:0050900 leukocyte migration	0.608722	0.276412	0.608722	0.968475	89	0.608722
GO:0043299 leukocyte degranulation	0.609867	0.282447	0.609867	0.968475	13	0.609867
GO:0002690 positive regulation of leukocyte chemotaxis	0.611813	0.287226	0.611813	0.968475	14	0.611813
GO:0002700 regulation of production of molecular mediator of immune response	0.616026	0.296756	0.616026	0.968475	26	0.616026
GO:0002253 activation of immune response	0.618074	0.300892	0.618074	0.968475	90	0.618074
GO:0002381 immunoglobulin production involved in immunoglobulin mediated immune response	0.626176	0.325584	0.626176	0.968475	13	0.626176
GO:0002275 myeloid cell activation involved in immune response	0.627068	0.327012	0.627068	0.968475	17	0.627068
GO:0002208 somatic diversification of immunoglobulins involved in immune response	0.650317	0.391828	0.650317	0.968475	11	0.650317
GO:0002204 somatic recombination of immunoglobulin genes involved in immune response	0.650317	0.391828	0.650317	0.968475	11	0.650317
GO:0002821 positive regulation of adaptive immune response	0.666352	0.433647	0.666352	0.968475	19	0.666352
GO:0016064 immunoglobulin mediated immune response	0.670202	0.442626	0.670202	0.968475	32	0.670202
GO:0019724 B cell mediated immunity	0.686993	0.489733	0.686993	0.968475	33	0.686993
GO:0002886 regulation of myeloid leukocyte mediated immunity	0.687141	0.497391	0.687141	0.968475	10	0.687141
GO:0002705 positive regulation of leukocyte mediated immunity	0.689155	0.499068	0.689155	0.968475	16	0.689155
GO:0002708 positive regulation of lymphocyte mediated immunity	0.689155	0.499068	0.689155	0.968475	16	0.689155
GO:0050778 positive regulation of immune response	0.691112	0.499706	0.691112	0.968475	114	0.691112
GO:0002218 activation of innate immune response	0.697951	0.521744	0.697951	0.968475	29	0.697951
GO:0045089 positive regulation of innate immune response	0.6989	0.523689	0.6989	0.968475	37	0.6989
GO:0002757 immune response-activating signal transduction	0.721229	0.588007	0.721229	0.968475	71	0.721229
GO:0002699 positive regulation of immune effector process	0.736488	0.635575	0.736488	0.968475	40	0.736488
GO:0002440 production of molecular mediator of immune response	0.742953	0.656534	0.742953	0.968475	31	0.742953
GO:0002824 positive regulation of adaptive immune response based on somatic recombination of immune receptors built from immunoglobulin superfamily domains	0.746053	0.670431	0.746053	0.968475	17	0.746053
GO:0002444 myeloid leukocyte mediated immunity	0.746994	0.674232	0.746994	0.968475	16	0.746994
GO:0002764 immune response-regulating signaling pathway	0.753628	0.687698	0.753628	0.968475	78	0.753628
GO:0002460 adaptive immune response based on somatic recombination of immune receptors built from immunoglobulin superfamily domains	0.765559	0.72651	0.765559	0.968475	64	0.765559
GO:0050776 regulation of immune response	0.770205	0.740363	0.770205	0.968475	173	0.770205
GO:0002684 positive regulation of immune system process	0.788512	0.802273	0.788512	0.968475	166	0.788512
GO:0002250 adaptive immune response	0.791285	0.813202	0.791285	0.968475	74	0.791285
GO:0002889 regulation of immunoglobulin mediated immune response	0.797672	0.844663	0.797672	0.968475	17	0.797672
GO:0050777 negative regulation of immune response	0.798651	0.846317	0.798651	0.968475	20	0.798651
GO:0045088 regulation of innate immune response	0.799805	0.845074	0.799805	0.968475	47	0.799805
GO:0002758 innate immune response-activating signal transduction	0.80297	0.860674	0.80297	0.968475	26	0.80297
GO:0002712 regulation of B cell mediated immunity	0.814856	0.908226	0.814856	0.968475	18	0.814856
GO:0002376 immune system process	0.818744	0.911153	0.818744	0.968475	372	0.818744
GO:0002287 alpha-beta T cell activation involved in immune response	0.82207	0.952214	0.82207	0.968475	11	0.82207
GO:0002293 alpha-beta T cell differentiation involved in immune response	0.82207	0.952214	0.82207	0.968475	11	0.82207
GO:0002292 T cell differentiation involved in immune response	0.82207	0.952214	0.82207	0.968475	11	0.82207
GO:0002696 positive regulation of leukocyte activation	0.827495	0.946946	0.827495	0.968475	91	0.827495
GO:0001910 regulation of leukocyte mediated cytotoxicity	0.82766	0.965961	0.82766	0.968475	12	0.82766
GO:0002694 regulation of leukocyte activation	0.841567	1.00332	0.841567	0.968475	111	0.841567
GO:0002252 immune effector process	0.853368	1.05322	0.853368	0.968475	126	0.853368
GO:0006955 immune response	0.855126	1.05964	0.855126	0.968475	294	0.855126
GO:0002682 regulation of immune system process	0.855496	1.0616	0.855496	0.968475	219	0.855496
GO:0002819 regulation of adaptive immune response	0.855607	1.06778	0.855607	0.968475	42	0.855607
GO:0002449 lymphocyte mediated immunity	0.857372	1.07458	0.857372	0.968475	49	0.857372
GO:0002697 regulation of immune effector process	0.87054	1.13317	0.87054	0.968475	79	0.87054
GO:0001909 leukocyte mediated cytotoxicity	0.873172	1.16664	0.873172	0.968475	15	0.873172
GO:0002822 regulation of adaptive immune response based on somatic recombination of immune receptors built from immunoglobulin superfamily domains	0.874485	1.15678	0.874485	0.968475	39	0.874485
GO:0002263 cell activation involved in immune response	0.881304	1.19021	0.881304	0.968475	45	0.881304
GO:0002366 leukocyte activation involved in immune response	0.881304	1.19021	0.881304	0.968475	45	0.881304
GO:0002443 leukocyte mediated immunity	0.881729	1.18963	0.881729	0.968475	61	0.881729
GO:0002683 negative regulation of immune system process	0.887928	1.22358	0.887928	0.968475	49	0.887928
GO:0002698 negative regulation of immune effector process	0.88963	1.24684	0.88963	0.968475	19	0.88963
GO:0002285 lymphocyte activation involved in immune response	0.894579	1.26778	0.894579	0.968475	28	0.894579
GO:0002520 immune system development	0.896304	1.26439	0.896304	0.968475	115	0.896304
GO:0045321 leukocyte activation	0.899039	1.27892	0.899039	0.968475	160	0.899039
GO:0002706 regulation of lymphocyte mediated immunity	0.913339	1.37833	0.913339	0.968475	31	0.913339
GO:0002703 regulation of leukocyte mediated immunity	0.913404	1.37605	0.913404	0.968475	37	0.913404
GO:0002286 T cell activation involved in immune response	0.926117	1.50261	0.926117	0.968475	15	0.926117
GO:0002695 negative regulation of leukocyte activation	0.927342	1.4784	0.927342	0.968475	29	0.927342
GO:0030595 leukocyte chemotaxis	0.929117	1.48321	0.929117	0.968475	43	0.929117
GO:0045123 cellular extravasation	0.941244	1.64713	0.941244	0.968475	13	0.941244
GO:0002709 regulation of T cell mediated immunity	0.947648	1.71446	0.947648	0.968475	11	0.947648
GO:0002456 T cell mediated immunity	0.964087	1.89565	0.964087	0.974566	14	0.964087
GO:0002521 leukocyte differentiation	0.989933	2.34694	0.989933	0.989933	87	0.989933
GO:0035419 activation of MAPK activity involved in innate immune response	NA	NA	NA	NA	1	NA
GO:0046732 active induction of host immune response by virus	NA	NA	NA	NA	1	NA
GO:0002276 basophil activation involved in immune response	NA	NA	NA	NA	0	NA
GO:0002560 basophil mediated immunity	NA	NA	NA	NA	0	NA
GO:0002294 CD4-positive, alpha-beta T cell differentiation involved in immune response	NA	NA	NA	NA	9	NA
GO:0002302 CD8-positive, alpha-beta T cell differentiation involved in immune response	NA	NA	NA	NA	2	NA
GO:0002430 complement receptor mediated signaling pathway	NA	NA	NA	NA	1	NA
GO:0002374 cytokine secretion involved in immune response	NA	NA	NA	NA	2	NA
GO:0002278 eosinophil activation involved in immune response	NA	NA	NA	NA	1	NA
GO:0002447 eosinophil mediated immunity	NA	NA	NA	NA	1	NA
GO:0030683 evasion or tolerance by virus of host immune response	NA	NA	NA	NA	1	NA
GO:0020012 evasion or tolerance of host immune response	NA	NA	NA	NA	1	NA
GO:0051805 evasion or tolerance of immune response of other organism involved in symbiotic interaction	NA	NA	NA	NA	1	NA
GO:0002290 gamma-delta T cell activation involved in immune response	NA	NA	NA	NA	1	NA
GO:0035397 helper T cell enhancement of adaptive immune response	NA	NA	NA	NA	0	NA
GO:0002384 hepatic immune response	NA	NA	NA	NA	1	NA
GO:0002434 immune complex clearance	NA	NA	NA	NA	2	NA
GO:0002436 immune complex clearance by monocytes and macrophages	NA	NA	NA	NA	2	NA
GO:0002767 immune response-inhibiting cell surface receptor signaling pathway	NA	NA	NA	NA	2	NA
GO:0002765 immune response-inhibiting signal transduction	NA	NA	NA	NA	2	NA
GO:0002386 immune response in mucosal-associated lymphoid tissue	NA	NA	NA	NA	0	NA
GO:0002418 immune response to tumor cell	NA	NA	NA	NA	3	NA
GO:0002380 immunoglobulin secretion involved in immune response	NA	NA	NA	NA	0	NA
GO:0052558 induction by organism of immune response of other organism involved in symbiotic interaction	NA	NA	NA	NA	1	NA
GO:0052559 induction by symbiont of host immune response	NA	NA	NA	NA	1	NA
GO:0046730 induction of host immune response by virus	NA	NA	NA	NA	1	NA
GO:0002220 innate immune response activating cell surface receptor signaling pathway	NA	NA	NA	NA	1	NA
GO:0002227 innate immune response in mucosa	NA	NA	NA	NA	1	NA
GO:0070486 leukocyte aggregation	NA	NA	NA	NA	4	NA
GO:0002232 leukocyte chemotaxis involved in inflammatory response	NA	NA	NA	NA	0	NA
GO:0002522 leukocyte migration involved in immune response	NA	NA	NA	NA	1	NA
GO:0002523 leukocyte migration involved in inflammatory response	NA	NA	NA	NA	4	NA
GO:0002281 macrophage activation involved in immune response	NA	NA	NA	NA	4	NA
GO:0002313 mature B cell differentiation involved in immune response	NA	NA	NA	NA	3	NA
GO:0002282 microglial cell activation involved in immune response	NA	NA	NA	NA	2	NA
GO:0052552 modulation by organism of immune response of other organism involved in symbiotic interaction	NA	NA	NA	NA	3	NA
GO:0052306 modulation by organism of innate immune response in other organism involved in symbiotic interaction	NA	NA	NA	NA	2	NA
GO:0052553 modulation by symbiont of host immune response	NA	NA	NA	NA	3	NA
GO:0052167 modulation by symbiont of host innate immune response	NA	NA	NA	NA	2	NA
GO:0002385 mucosal immune response	NA	NA	NA	NA	1	NA
GO:0002277 myeloid dendritic cell activation involved in immune response	NA	NA	NA	NA	2	NA
GO:0002323 natural killer cell activation involved in immune response	NA	NA	NA	NA	0	NA
GO:0002325 natural killer cell differentiation involved in immune response	NA	NA	NA	NA	0	NA
GO:0002423 natural killer cell mediated immune response to tumor cell	NA	NA	NA	NA	2	NA
GO:0002228 natural killer cell mediated immunity	NA	NA	NA	NA	6	NA
GO:0002820 negative regulation of adaptive immune response	NA	NA	NA	NA	9	NA
GO:0002823 negative regulation of adaptive immune response based on somatic recombination of immune receptors built from immunoglobulin superfamily domains	NA	NA	NA	NA	8	NA
GO:0002713 negative regulation of B cell mediated immunity	NA	NA	NA	NA	0	NA
GO:0002719 negative regulation of cytokine production involved in immune response	NA	NA	NA	NA	5	NA
GO:0002740 negative regulation of cytokine secretion involved in immune response	NA	NA	NA	NA	2	NA
GO:0002921 negative regulation of humoral immune response	NA	NA	NA	NA	4	NA
GO:0002924 negative regulation of humoral immune response mediated by circulating immunoglobulin	NA	NA	NA	NA	0	NA
GO:0002890 negative regulation of immunoglobulin mediated immune response	NA	NA	NA	NA	0	NA
GO:0045824 negative regulation of innate immune response	NA	NA	NA	NA	5	NA
GO:0060336 negative regulation of interferon-gamma-mediated signaling pathway	NA	NA	NA	NA	0	NA
GO:0002689 negative regulation of leukocyte chemotaxis	NA	NA	NA	NA	1	NA
GO:0043301 negative regulation of leukocyte degranulation	NA	NA	NA	NA	1	NA
GO:0001911 negative regulation of leukocyte mediated cytotoxicity	NA	NA	NA	NA	3	NA
GO:0002704 negative regulation of leukocyte mediated immunity	NA	NA	NA	NA	6	NA
GO:0002686 negative regulation of leukocyte migration	NA	NA	NA	NA	3	NA
GO:0002707 negative regulation of lymphocyte mediated immunity	NA	NA	NA	NA	6	NA
GO:0033007 negative regulation of mast cell activation involved in immune response	NA	NA	NA	NA	0	NA
GO:0032827 negative regulation of natural killer cell differentiation involved in immune response	NA	NA	NA	NA	0	NA
GO:0002716 negative regulation of natural killer cell mediated immunity	NA	NA	NA	NA	1	NA
GO:0002701 negative regulation of production of molecular mediator of immune response	NA	NA	NA	NA	5	NA
GO:0060331 negative regulation of response to interferon-gamma	NA	NA	NA	NA	0	NA
GO:0002710 negative regulation of T cell mediated immunity	NA	NA	NA	NA	6	NA
GO:0002826 negative regulation of T-helper 1 type immune response	NA	NA	NA	NA	2	NA
GO:0002829 negative regulation of type 2 immune response	NA	NA	NA	NA	2	NA
GO:0002283 neutrophil activation involved in immune response	NA	NA	NA	NA	3	NA
GO:0002446 neutrophil mediated immunity	NA	NA	NA	NA	3	NA
GO:0002251 organ or tissue specific immune response	NA	NA	NA	NA	2	NA
GO:0052257 pathogen-associated molecular pattern dependent induction by organism of innate immune response of other organism involved in symbiotic interaction	NA	NA	NA	NA	2	NA
GO:0052033 pathogen-associated molecular pattern dependent induction by symbiont of host innate immune response	NA	NA	NA	NA	2	NA
GO:0052308 pathogen-associated molecular pattern dependent modulation by organism of innate immune response in other organism involved in symbiotic interaction	NA	NA	NA	NA	2	NA
GO:0052169 pathogen-associated molecular pattern dependent modulation by symbiont of host innate immune response	NA	NA	NA	NA	2	NA
GO:0052555 positive regulation by organism of immune response of other organism involved in symbiotic interaction	NA	NA	NA	NA	3	NA
GO:0052305 positive regulation by organism of innate immune response in other organism involved in symbiotic interaction	NA	NA	NA	NA	2	NA
GO:0052556 positive regulation by symbiont of host immune response	NA	NA	NA	NA	3	NA
GO:0052166 positive regulation by symbiont of host innate immune response	NA	NA	NA	NA	2	NA
GO:0002714 positive regulation of B cell mediated immunity	NA	NA	NA	NA	6	NA
GO:0002720 positive regulation of cytokine production involved in immune response	NA	NA	NA	NA	6	NA
GO:0002741 positive regulation of cytokine secretion involved in immune response	NA	NA	NA	NA	0	NA
GO:2001193 positive regulation of gamma-delta T cell activation involved in immune response	NA	NA	NA	NA	1	NA
GO:0002922 positive regulation of humoral immune response	NA	NA	NA	NA	3	NA
GO:0002925 positive regulation of humoral immune response mediated by circulating immunoglobulin	NA	NA	NA	NA	1	NA
GO:0090265 positive regulation of immune complex clearance by monocytes and macrophages	NA	NA	NA	NA	2	NA
GO:0002839 positive regulation of immune response to tumor cell	NA	NA	NA	NA	2	NA
GO:0002891 positive regulation of immunoglobulin mediated immune response	NA	NA	NA	NA	6	NA
GO:0060335 positive regulation of interferon-gamma-mediated signaling pathway	NA	NA	NA	NA	1	NA
GO:0043302 positive regulation of leukocyte degranulation	NA	NA	NA	NA	5	NA
GO:0001912 positive regulation of leukocyte mediated cytotoxicity	NA	NA	NA	NA	8	NA
GO:0033008 positive regulation of mast cell activation involved in immune response	NA	NA	NA	NA	5	NA
GO:0061081 positive regulation of myeloid leukocyte cytokine production involved in immune response	NA	NA	NA	NA	4	NA
GO:0002888 positive regulation of myeloid leukocyte mediated immunity	NA	NA	NA	NA	3	NA
GO:0002857 positive regulation of natural killer cell mediated immune response to tumor cell	NA	NA	NA	NA	2	NA
GO:0002717 positive regulation of natural killer cell mediated immunity	NA	NA	NA	NA	5	NA
GO:0002702 positive regulation of production of molecular mediator of immune response	NA	NA	NA	NA	8	NA
GO:0061078 positive regulation of prostaglandin secretion involved in immune response	NA	NA	NA	NA	0	NA
GO:0060332 positive regulation of response to interferon-gamma	NA	NA	NA	NA	1	NA
GO:0002842 positive regulation of T cell mediated immune response to tumor cell	NA	NA	NA	NA	0	NA
GO:0002711 positive regulation of T cell mediated immunity	NA	NA	NA	NA	6	NA
GO:2000318 positive regulation of T-helper 17 type immune response	NA	NA	NA	NA	2	NA
GO:0002827 positive regulation of T-helper 1 type immune response	NA	NA	NA	NA	3	NA
GO:0002654 positive regulation of tolerance induction dependent upon immune response	NA	NA	NA	NA	1	NA
GO:0002830 positive regulation of type 2 immune response	NA	NA	NA	NA	4	NA
GO:0090323 prostaglandin secretion involved in immune response	NA	NA	NA	NA	0	NA
GO:0002739 regulation of cytokine secretion involved in immune response	NA	NA	NA	NA	2	NA
GO:2001191 regulation of gamma-delta T cell activation involved in immune response	NA	NA	NA	NA	1	NA
GO:0002923 regulation of humoral immune response mediated by circulating immunoglobulin	NA	NA	NA	NA	2	NA
GO:0090264 regulation of immune complex clearance by monocytes and macrophages	NA	NA	NA	NA	2	NA
GO:0002837 regulation of immune response to tumor cell	NA	NA	NA	NA	2	NA
GO:0060334 regulation of interferon-gamma-mediated signaling pathway	NA	NA	NA	NA	4	NA
GO:0043300 regulation of leukocyte degranulation	NA	NA	NA	NA	8	NA
GO:0033006 regulation of mast cell activation involved in immune response	NA	NA	NA	NA	7	NA
GO:0032826 regulation of natural killer cell differentiation involved in immune response	NA	NA	NA	NA	0	NA
GO:0002855 regulation of natural killer cell mediated immune response to tumor cell	NA	NA	NA	NA	2	NA
GO:0002715 regulation of natural killer cell mediated immunity	NA	NA	NA	NA	6	NA
GO:0060330 regulation of response to interferon-gamma	NA	NA	NA	NA	4	NA
GO:0002840 regulation of T cell mediated immune response to tumor cell	NA	NA	NA	NA	0	NA
GO:2000316 regulation of T-helper 17 type immune response	NA	NA	NA	NA	2	NA
GO:0002825 regulation of T-helper 1 type immune response	NA	NA	NA	NA	9	NA
GO:0002652 regulation of tolerance induction dependent upon immune response	NA	NA	NA	NA	1	NA
GO:0052572 response to host immune response	NA	NA	NA	NA	5	NA
GO:0052564 response to immune response of other organism involved in symbiotic interaction	NA	NA	NA	NA	5	NA
GO:0002566 somatic diversification of immune receptors via somatic mutation	NA	NA	NA	NA	0	NA
GO:0002424 T cell mediated immune response to tumor cell	NA	NA	NA	NA	0	NA
GO:0002309 T cell proliferation involved in immune response	NA	NA	NA	NA	1	NA
GO:0072538 T-helper 17 type immune response	NA	NA	NA	NA	3	NA
GO:0002461 tolerance induction dependent upon immune response	NA	NA	NA	NA	1	NA
GO:0042033 chemokine biosynthetic process	NA	NA	NA	NA	5	NA
GO:0070098 chemokine-mediated signaling pathway	NA	NA	NA	NA	9	NA
GO:0050755 chemokine metabolic process	NA	NA	NA	NA	5	NA
GO:0032600 chemokine receptor transport out of membrane raft	NA	NA	NA	NA	0	NA
GO:0033606 chemokine receptor transport within lipid bilayer	NA	NA	NA	NA	0	NA
GO:0090195 chemokine secretion	NA	NA	NA	NA	5	NA
GO:0045079 negative regulation of chemokine biosynthetic process	NA	NA	NA	NA	1	NA
GO:0070100 negative regulation of chemokine-mediated signaling pathway	NA	NA	NA	NA	1	NA
GO:0032682 negative regulation of chemokine production	NA	NA	NA	NA	0	NA
GO:0090198 negative regulation of chemokine secretion	NA	NA	NA	NA	0	NA
GO:0001960 negative regulation of cytokine-mediated signaling pathway	NA	NA	NA	NA	6	NA
GO:0045080 positive regulation of chemokine biosynthetic process	NA	NA	NA	NA	3	NA
GO:0070101 positive regulation of chemokine-mediated signaling pathway	NA	NA	NA	NA	0	NA
GO:0090197 positive regulation of chemokine secretion	NA	NA	NA	NA	5	NA
GO:0001961 positive regulation of cytokine-mediated signaling pathway	NA	NA	NA	NA	4	NA
GO:2001263 regulation of C-C chemokine binding	NA	NA	NA	NA	0	NA
GO:0045073 regulation of chemokine biosynthetic process	NA	NA	NA	NA	4	NA
GO:0070099 regulation of chemokine-mediated signaling pathway	NA	NA	NA	NA	1	NA
GO:0090196 regulation of chemokine secretion	NA	NA	NA	NA	5	NA
GO:0002249 lymphocyte anergy	NA	NA	NA	NA	3	NA
GO:0002913 positive regulation of lymphocyte anergy	NA	NA	NA	NA	2	NA
GO:0002669 positive regulation of T cell anergy	NA	NA	NA	NA	2	NA
GO:0002911 regulation of lymphocyte anergy	NA	NA	NA	NA	3	NA
GO:0002667 regulation of T cell anergy	NA	NA	NA	NA	3	NA
GO:0002870 T cell anergy	NA	NA	NA	NA	3	NA
GO:0035419 activation of MAPK activity involved in innate immune response	NA	NA	NA	NA	1	NA
GO:0046732 active induction of host immune response by virus	NA	NA	NA	NA	1	NA
GO:0002276 basophil activation involved in immune response	NA	NA	NA	NA	0	NA
GO:0002560 basophil mediated immunity	NA	NA	NA	NA	0	NA
GO:0002294 CD4-positive, alpha-beta T cell differentiation involved in immune response	NA	NA	NA	NA	9	NA
GO:0002302 CD8-positive, alpha-beta T cell differentiation involved in immune response	NA	NA	NA	NA	2	NA
GO:0002430 complement receptor mediated signaling pathway	NA	NA	NA	NA	1	NA
GO:0002374 cytokine secretion involved in immune response	NA	NA	NA	NA	2	NA
GO:0002278 eosinophil activation involved in immune response	NA	NA	NA	NA	1	NA
GO:0002447 eosinophil mediated immunity	NA	NA	NA	NA	1	NA
GO:0030683 evasion or tolerance by virus of host immune response	NA	NA	NA	NA	1	NA
GO:0020012 evasion or tolerance of host immune response	NA	NA	NA	NA	1	NA
GO:0051805 evasion or tolerance of immune response of other organism involved in symbiotic interaction	NA	NA	NA	NA	1	NA
GO:0002290 gamma-delta T cell activation involved in immune response	NA	NA	NA	NA	1	NA
GO:0035397 helper T cell enhancement of adaptive immune response	NA	NA	NA	NA	0	NA
GO:0002384 hepatic immune response	NA	NA	NA	NA	1	NA
GO:0002434 immune complex clearance	NA	NA	NA	NA	2	NA
GO:0002436 immune complex clearance by monocytes and macrophages	NA	NA	NA	NA	2	NA
GO:0002767 immune response-inhibiting cell surface receptor signaling pathway	NA	NA	NA	NA	2	NA
GO:0002765 immune response-inhibiting signal transduction	NA	NA	NA	NA	2	NA
GO:0002386 immune response in mucosal-associated lymphoid tissue	NA	NA	NA	NA	0	NA
GO:0002418 immune response to tumor cell	NA	NA	NA	NA	3	NA
GO:0002380 immunoglobulin secretion involved in immune response	NA	NA	NA	NA	0	NA
GO:0052558 induction by organism of immune response of other organism involved in symbiotic interaction	NA	NA	NA	NA	1	NA
GO:0052559 induction by symbiont of host immune response	NA	NA	NA	NA	1	NA
GO:0046730 induction of host immune response by virus	NA	NA	NA	NA	1	NA
GO:0002220 innate immune response activating cell surface receptor signaling pathway	NA	NA	NA	NA	1	NA
GO:0002227 innate immune response in mucosa	NA	NA	NA	NA	1	NA
GO:0070486 leukocyte aggregation	NA	NA	NA	NA	4	NA
GO:0002232 leukocyte chemotaxis involved in inflammatory response	NA	NA	NA	NA	0	NA
GO:0002522 leukocyte migration involved in immune response	NA	NA	NA	NA	1	NA
GO:0002523 leukocyte migration involved in inflammatory response	NA	NA	NA	NA	4	NA
GO:0002281 macrophage activation involved in immune response	NA	NA	NA	NA	4	NA
GO:0002313 mature B cell differentiation involved in immune response	NA	NA	NA	NA	3	NA
GO:0002282 microglial cell activation involved in immune response	NA	NA	NA	NA	2	NA
GO:0052552 modulation by organism of immune response of other organism involved in symbiotic interaction	NA	NA	NA	NA	3	NA
GO:0052306 modulation by organism of innate immune response in other organism involved in symbiotic interaction	NA	NA	NA	NA	2	NA
GO:0052553 modulation by symbiont of host immune response	NA	NA	NA	NA	3	NA
GO:0052167 modulation by symbiont of host innate immune response	NA	NA	NA	NA	2	NA
GO:0002385 mucosal immune response	NA	NA	NA	NA	1	NA
GO:0002277 myeloid dendritic cell activation involved in immune response	NA	NA	NA	NA	2	NA
GO:0002323 natural killer cell activation involved in immune response	NA	NA	NA	NA	0	NA
GO:0002325 natural killer cell differentiation involved in immune response	NA	NA	NA	NA	0	NA
GO:0002423 natural killer cell mediated immune response to tumor cell	NA	NA	NA	NA	2	NA
GO:0002228 natural killer cell mediated immunity	NA	NA	NA	NA	6	NA
GO:0002820 negative regulation of adaptive immune response	NA	NA	NA	NA	9	NA
GO:0002823 negative regulation of adaptive immune response based on somatic recombination of immune receptors built from immunoglobulin superfamily domains	NA	NA	NA	NA	8	NA
GO:0002713 negative regulation of B cell mediated immunity	NA	NA	NA	NA	0	NA
GO:0002719 negative regulation of cytokine production involved in immune response	NA	NA	NA	NA	5	NA
GO:0002740 negative regulation of cytokine secretion involved in immune response	NA	NA	NA	NA	2	NA
GO:0002921 negative regulation of humoral immune response	NA	NA	NA	NA	4	NA
GO:0002924 negative regulation of humoral immune response mediated by circulating immunoglobulin	NA	NA	NA	NA	0	NA
GO:0002890 negative regulation of immunoglobulin mediated immune response	NA	NA	NA	NA	0	NA
GO:0045824 negative regulation of innate immune response	NA	NA	NA	NA	5	NA
GO:0060336 negative regulation of interferon-gamma-mediated signaling pathway	NA	NA	NA	NA	0	NA
GO:0002689 negative regulation of leukocyte chemotaxis	NA	NA	NA	NA	1	NA
GO:0043301 negative regulation of leukocyte degranulation	NA	NA	NA	NA	1	NA
GO:0001911 negative regulation of leukocyte mediated cytotoxicity	NA	NA	NA	NA	3	NA
GO:0002704 negative regulation of leukocyte mediated immunity	NA	NA	NA	NA	6	NA
GO:0002686 negative regulation of leukocyte migration	NA	NA	NA	NA	3	NA
GO:0002707 negative regulation of lymphocyte mediated immunity	NA	NA	NA	NA	6	NA
GO:0033007 negative regulation of mast cell activation involved in immune response	NA	NA	NA	NA	0	NA
GO:0032827 negative regulation of natural killer cell differentiation involved in immune response	NA	NA	NA	NA	0	NA
GO:0002716 negative regulation of natural killer cell mediated immunity	NA	NA	NA	NA	1	NA
GO:0002701 negative regulation of production of molecular mediator of immune response	NA	NA	NA	NA	5	NA
GO:0060331 negative regulation of response to interferon-gamma	NA	NA	NA	NA	0	NA
GO:0002710 negative regulation of T cell mediated immunity	NA	NA	NA	NA	6	NA
GO:0002826 negative regulation of T-helper 1 type immune response	NA	NA	NA	NA	2	NA
GO:0002829 negative regulation of type 2 immune response	NA	NA	NA	NA	2	NA
GO:0002283 neutrophil activation involved in immune response	NA	NA	NA	NA	3	NA
GO:0002446 neutrophil mediated immunity	NA	NA	NA	NA	3	NA
GO:0002251 organ or tissue specific immune response	NA	NA	NA	NA	2	NA
GO:0052257 pathogen-associated molecular pattern dependent induction by organism of innate immune response of other organism involved in symbiotic interaction	NA	NA	NA	NA	2	NA
GO:0052033 pathogen-associated molecular pattern dependent induction by symbiont of host innate immune response	NA	NA	NA	NA	2	NA
GO:0052308 pathogen-associated molecular pattern dependent modulation by organism of innate immune response in other organism involved in symbiotic interaction	NA	NA	NA	NA	2	NA
GO:0052169 pathogen-associated molecular pattern dependent modulation by symbiont of host innate immune response	NA	NA	NA	NA	2	NA
GO:0052555 positive regulation by organism of immune response of other organism involved in symbiotic interaction	NA	NA	NA	NA	3	NA
GO:0052305 positive regulation by organism of innate immune response in other organism involved in symbiotic interaction	NA	NA	NA	NA	2	NA
GO:0052556 positive regulation by symbiont of host immune response	NA	NA	NA	NA	3	NA
GO:0052166 positive regulation by symbiont of host innate immune response	NA	NA	NA	NA	2	NA
GO:0002714 positive regulation of B cell mediated immunity	NA	NA	NA	NA	6	NA
GO:0002720 positive regulation of cytokine production involved in immune response	NA	NA	NA	NA	6	NA
GO:0002741 positive regulation of cytokine secretion involved in immune response	NA	NA	NA	NA	0	NA
GO:2001193 positive regulation of gamma-delta T cell activation involved in immune response	NA	NA	NA	NA	1	NA
GO:0002922 positive regulation of humoral immune response	NA	NA	NA	NA	3	NA
GO:0002925 positive regulation of humoral immune response mediated by circulating immunoglobulin	NA	NA	NA	NA	1	NA
GO:0090265 positive regulation of immune complex clearance by monocytes and macrophages	NA	NA	NA	NA	2	NA
GO:0002839 positive regulation of immune response to tumor cell	NA	NA	NA	NA	2	NA
GO:0002891 positive regulation of immunoglobulin mediated immune response	NA	NA	NA	NA	6	NA
GO:0060335 positive regulation of interferon-gamma-mediated signaling pathway	NA	NA	NA	NA	1	NA
GO:0043302 positive regulation of leukocyte degranulation	NA	NA	NA	NA	5	NA
GO:0001912 positive regulation of leukocyte mediated cytotoxicity	NA	NA	NA	NA	8	NA
GO:0033008 positive regulation of mast cell activation involved in immune response	NA	NA	NA	NA	5	NA
GO:0061081 positive regulation of myeloid leukocyte cytokine production involved in immune response	NA	NA	NA	NA	4	NA
GO:0002888 positive regulation of myeloid leukocyte mediated immunity	NA	NA	NA	NA	3	NA
GO:0002857 positive regulation of natural killer cell mediated immune response to tumor cell	NA	NA	NA	NA	2	NA
GO:0002717 positive regulation of natural killer cell mediated immunity	NA	NA	NA	NA	5	NA
GO:0002702 positive regulation of production of molecular mediator of immune response	NA	NA	NA	NA	8	NA
GO:0061078 positive regulation of prostaglandin secretion involved in immune response	NA	NA	NA	NA	0	NA
GO:0060332 positive regulation of response to interferon-gamma	NA	NA	NA	NA	1	NA
GO:0002842 positive regulation of T cell mediated immune response to tumor cell	NA	NA	NA	NA	0	NA
GO:0002711 positive regulation of T cell mediated immunity	NA	NA	NA	NA	6	NA
GO:2000318 positive regulation of T-helper 17 type immune response	NA	NA	NA	NA	2	NA
GO:0002827 positive regulation of T-helper 1 type immune response	NA	NA	NA	NA	3	NA
GO:0002654 positive regulation of tolerance induction dependent upon immune response	NA	NA	NA	NA	1	NA
GO:0002830 positive regulation of type 2 immune response	NA	NA	NA	NA	4	NA
GO:0090323 prostaglandin secretion involved in immune response	NA	NA	NA	NA	0	NA
GO:0002739 regulation of cytokine secretion involved in immune response	NA	NA	NA	NA	2	NA
GO:2001191 regulation of gamma-delta T cell activation involved in immune response	NA	NA	NA	NA	1	NA
GO:0002923 regulation of humoral immune response mediated by circulating immunoglobulin	NA	NA	NA	NA	2	NA
GO:0090264 regulation of immune complex clearance by monocytes and macrophages	NA	NA	NA	NA	2	NA
GO:0002837 regulation of immune response to tumor cell	NA	NA	NA	NA	2	NA
GO:0060334 regulation of interferon-gamma-mediated signaling pathway	NA	NA	NA	NA	4	NA
GO:0043300 regulation of leukocyte degranulation	NA	NA	NA	NA	8	NA
GO:0033006 regulation of mast cell activation involved in immune response	NA	NA	NA	NA	7	NA
GO:0032826 regulation of natural killer cell differentiation involved in immune response	NA	NA	NA	NA	0	NA
GO:0002855 regulation of natural killer cell mediated immune response to tumor cell	NA	NA	NA	NA	2	NA
GO:0002715 regulation of natural killer cell mediated immunity	NA	NA	NA	NA	6	NA
GO:0060330 regulation of response to interferon-gamma	NA	NA	NA	NA	4	NA
GO:0002840 regulation of T cell mediated immune response to tumor cell	NA	NA	NA	NA	0	NA
GO:2000316 regulation of T-helper 17 type immune response	NA	NA	NA	NA	2	NA
GO:0002825 regulation of T-helper 1 type immune response	NA	NA	NA	NA	9	NA
GO:0002652 regulation of tolerance induction dependent upon immune response	NA	NA	NA	NA	1	NA
GO:0052572 response to host immune response	NA	NA	NA	NA	5	NA
GO:0052564 response to immune response of other organism involved in symbiotic interaction	NA	NA	NA	NA	5	NA
GO:0002566 somatic diversification of immune receptors via somatic mutation	NA	NA	NA	NA	0	NA
GO:0002424 T cell mediated immune response to tumor cell	NA	NA	NA	NA	0	NA
GO:0002309 T cell proliferation involved in immune response	NA	NA	NA	NA	1	NA
GO:0072538 T-helper 17 type immune response	NA	NA	NA	NA	3	NA
GO:0002461 tolerance induction dependent upon immune response	NA	NA	NA	NA	1	NA
GO:0042033 chemokine biosynthetic process	NA	NA	NA	NA	5	NA
GO:0070098 chemokine-mediated signaling pathway	NA	NA	NA	NA	9	NA
GO:0050755 chemokine metabolic process	NA	NA	NA	NA	5	NA
GO:0032600 chemokine receptor transport out of membrane raft	NA	NA	NA	NA	0	NA
GO:0033606 chemokine receptor transport within lipid bilayer	NA	NA	NA	NA	0	NA
GO:0090195 chemokine secretion	NA	NA	NA	NA	5	NA
GO:0045079 negative regulation of chemokine biosynthetic process	NA	NA	NA	NA	1	NA
GO:0070100 negative regulation of chemokine-mediated signaling pathway	NA	NA	NA	NA	1	NA
GO:0032682 negative regulation of chemokine production	NA	NA	NA	NA	0	NA
GO:0090198 negative regulation of chemokine secretion	NA	NA	NA	NA	0	NA
GO:0001960 negative regulation of cytokine-mediated signaling pathway	NA	NA	NA	NA	6	NA
GO:0045080 positive regulation of chemokine biosynthetic process	NA	NA	NA	NA	3	NA
GO:0070101 positive regulation of chemokine-mediated signaling pathway	NA	NA	NA	NA	0	NA
GO:0090197 positive regulation of chemokine secretion	NA	NA	NA	NA	5	NA
GO:0001961 positive regulation of cytokine-mediated signaling pathway	NA	NA	NA	NA	4	NA
GO:2001263 regulation of C-C chemokine binding	NA	NA	NA	NA	0	NA
GO:0045073 regulation of chemokine biosynthetic process	NA	NA	NA	NA	4	NA
GO:0070099 regulation of chemokine-mediated signaling pathway	NA	NA	NA	NA	1	NA
GO:0090196 regulation of chemokine secretion	NA	NA	NA	NA	5	NA
GO:0002249 lymphocyte anergy	NA	NA	NA	NA	3	NA
GO:0002913 positive regulation of lymphocyte anergy	NA	NA	NA	NA	2	NA
GO:0002669 positive regulation of T cell anergy	NA	NA	NA	NA	2	NA
GO:0002911 regulation of lymphocyte anergy	NA	NA	NA	NA	3	NA
GO:0002667 regulation of T cell anergy	NA	NA	NA	NA	3	NA
GO:0002870 T cell anergy	NA	NA	NA	NA	3	NA

## Sheet: C8_GO
	p.geomean	stat.mean	p.val	q.val	set.size	exp1
GO:0002286 T cell activation involved in immune response	0.0335251	1.92811	0.0335251	0.71233	15	0.0335251
GO:0002285 lymphocyte activation involved in immune response	0.0468759	1.71206	0.0468759	0.71233	28	0.0468759
GO:0002521 leukocyte differentiation	0.0542154	1.61425	0.0542154	0.71233	87	0.0542154
GO:0002287 alpha-beta T cell activation involved in immune response	0.0741488	1.52666	0.0741488	0.71233	11	0.0741488
GO:0002293 alpha-beta T cell differentiation involved in immune response	0.0741488	1.52666	0.0741488	0.71233	11	0.0741488
GO:0002292 T cell differentiation involved in immune response	0.0741488	1.52666	0.0741488	0.71233	11	0.0741488
GO:0002263 cell activation involved in immune response	0.124957	1.15939	0.124957	0.71233	45	0.124957
GO:0002366 leukocyte activation involved in immune response	0.124957	1.15939	0.124957	0.71233	45	0.124957
GO:0001909 leukocyte mediated cytotoxicity	0.175166	0.952308	0.175166	0.71233	15	0.175166
GO:0002449 lymphocyte mediated immunity	0.176264	0.934557	0.176264	0.71233	49	0.176264
GO:0002699 positive regulation of immune effector process	0.17689	0.933812	0.17689	0.71233	40	0.17689
GO:0002520 immune system development	0.178783	0.921905	0.178783	0.71233	115	0.178783
GO:0002208 somatic diversification of immunoglobulins involved in immune response	0.181242	0.93536	0.181242	0.71233	11	0.181242
GO:0002204 somatic recombination of immunoglobulin genes involved in immune response	0.181242	0.93536	0.181242	0.71233	11	0.181242
GO:0002706 regulation of lymphocyte mediated immunity	0.182837	0.913379	0.182837	0.71233	31	0.182837
GO:0002703 regulation of leukocyte mediated immunity	0.191499	0.879402	0.191499	0.71233	37	0.191499
GO:0002697 regulation of immune effector process	0.196623	0.856395	0.196623	0.71233	79	0.196623
GO:0002252 immune effector process	0.198862	0.847226	0.198862	0.71233	126	0.198862
GO:0002456 T cell mediated immunity	0.200601	0.857032	0.200601	0.71233	14	0.200601
GO:0002695 negative regulation of leukocyte activation	0.205062	0.83036	0.205062	0.71233	29	0.205062
GO:0002690 positive regulation of leukocyte chemotaxis	0.22031	0.784068	0.22031	0.71233	14	0.22031
GO:0002889 regulation of immunoglobulin mediated immune response	0.230353	0.748612	0.230353	0.71233	17	0.230353
GO:0001910 regulation of leukocyte mediated cytotoxicity	0.232588	0.744547	0.232588	0.71233	12	0.232588
GO:0002712 regulation of B cell mediated immunity	0.233581	0.737298	0.233581	0.71233	18	0.233581
GO:0002696 positive regulation of leukocyte activation	0.23547	0.722591	0.23547	0.71233	91	0.23547
GO:0002312 B cell activation involved in immune response	0.245063	0.701531	0.245063	0.71233	14	0.245063
GO:0002381 immunoglobulin production involved in immunoglobulin mediated immune response	0.245726	0.700248	0.245726	0.71233	13	0.245726
GO:0002443 leukocyte mediated immunity	0.268884	0.618099	0.268884	0.71233	61	0.268884
GO:0002687 positive regulation of leukocyte migration	0.273543	0.608245	0.273543	0.71233	19	0.273543
GO:0045321 leukocyte activation	0.277523	0.590879	0.277523	0.71233	160	0.277523
GO:0045123 cellular extravasation	0.283968	0.580353	0.283968	0.71233	13	0.283968
GO:0002694 regulation of leukocyte activation	0.284128	0.571543	0.284128	0.71233	111	0.284128
GO:0002200 somatic diversification of immune receptors	0.28697	0.570478	0.28697	0.71233	14	0.28697
GO:0002562 somatic diversification of immune receptors via germline recombination within a single locus	0.28697	0.570478	0.28697	0.71233	14	0.28697
GO:0002705 positive regulation of leukocyte mediated immunity	0.289519	0.562401	0.289519	0.71233	16	0.289519
GO:0002708 positive regulation of lymphocyte mediated immunity	0.289519	0.562401	0.289519	0.71233	16	0.289519
GO:0016064 immunoglobulin mediated immune response	0.292594	0.548787	0.292594	0.71233	32	0.292594
GO:0019724 B cell mediated immunity	0.293239	0.546817	0.293239	0.71233	33	0.293239
GO:0002709 regulation of T cell mediated immunity	0.317864	0.484641	0.317864	0.71233	11	0.317864
GO:0030595 leukocyte chemotaxis	0.321236	0.465941	0.321236	0.71233	43	0.321236
GO:0002682 regulation of immune system process	0.32333	0.458733	0.32333	0.71233	219	0.32333
GO:0002886 regulation of myeloid leukocyte mediated immunity	0.341411	0.418558	0.341411	0.71233	10	0.341411
GO:0002688 regulation of leukocyte chemotaxis	0.341798	0.41186	0.341798	0.71233	16	0.341798
GO:0006955 immune response	0.346339	0.395422	0.346339	0.71233	294	0.346339
GO:0071346 cellular response to interferon-gamma	0.353576	0.37737	0.353576	0.71233	33	0.353576
GO:0034341 response to interferon-gamma	0.356698	0.36877	0.356698	0.71233	37	0.356698
GO:0002684 positive regulation of immune system process	0.364719	0.346173	0.364719	0.71233	166	0.364719
GO:0019221 cytokine-mediated signaling pathway	0.367654	0.338623	0.367654	0.71233	88	0.367654
GO:0002822 regulation of adaptive immune response based on somatic recombination of immune receptors built from immunoglobulin superfamily domains	0.390447	0.2792	0.390447	0.714537	39	0.390447
GO:0002824 positive regulation of adaptive immune response based on somatic recombination of immune receptors built from immunoglobulin superfamily domains	0.401259	0.252916	0.401259	0.714537	17	0.401259
GO:0045088 regulation of innate immune response	0.401727	0.249781	0.401727	0.714537	47	0.401727
GO:0002460 adaptive immune response based on somatic recombination of immune receptors built from immunoglobulin superfamily domains	0.405476	0.239704	0.405476	0.714537	64	0.405476
GO:0050776 regulation of immune response	0.407209	0.234919	0.407209	0.714537	173	0.407209
GO:0002376 immune system process	0.430018	0.176391	0.430018	0.719054	372	0.430018
GO:0002819 regulation of adaptive immune response	0.430376	0.176008	0.430376	0.719054	42	0.430376
GO:0060333 interferon-gamma-mediated signaling pathway	0.443681	0.14234	0.443681	0.719054	27	0.443681
GO:0002685 regulation of leukocyte migration	0.456595	0.109676	0.456595	0.719054	23	0.456595
GO:0002250 adaptive immune response	0.459453	0.101993	0.459453	0.719054	74	0.459453
GO:0002700 regulation of production of molecular mediator of immune response	0.477506	0.0567307	0.477506	0.719054	26	0.477506
GO:0002757 immune response-activating signal transduction	0.479603	0.0512558	0.479603	0.719054	71	0.479603
GO:0002821 positive regulation of adaptive immune response	0.486378	0.0344712	0.486378	0.719054	19	0.486378
GO:0002828 regulation of type 2 immune response	0.497057	0.00749103	0.497057	0.719054	11	0.497057
GO:0001959 regulation of cytokine-mediated signaling pathway	0.503052	-0.00772669	0.503052	0.719054	14	0.503052
GO:0002683 negative regulation of immune system process	0.513882	-0.034897	0.513882	0.719054	49	0.513882
GO:0045089 positive regulation of innate immune response	0.516132	-0.0406212	0.516132	0.719054	37	0.516132
GO:0002429 immune response-activating cell surface receptor signaling pathway	0.529436	-0.0740639	0.529436	0.719054	49	0.529436
GO:0002764 immune response-regulating signaling pathway	0.530061	-0.0755623	0.530061	0.719054	78	0.530061
GO:0002698 negative regulation of immune effector process	0.545173	-0.114406	0.545173	0.719054	19	0.545173
GO:0002758 innate immune response-activating signal transduction	0.550161	-0.126853	0.550161	0.719054	26	0.550161
GO:0002440 production of molecular mediator of immune response	0.555616	-0.140504	0.555616	0.719054	31	0.555616
GO:0042088 T-helper 1 type immune response	0.56322	-0.160607	0.56322	0.719054	15	0.56322
GO:0042092 type 2 immune response	0.565222	-0.166341	0.565222	0.719054	13	0.565222
GO:0002444 myeloid leukocyte mediated immunity	0.578709	-0.200574	0.578709	0.719054	16	0.578709
GO:0050778 positive regulation of immune response	0.582586	-0.208774	0.582586	0.719054	114	0.582586
GO:0002768 immune response-regulating cell surface receptor signaling pathway	0.58262	-0.209129	0.58262	0.719054	56	0.58262
GO:0002218 activation of innate immune response	0.587614	-0.222715	0.587614	0.719054	29	0.587614
GO:0002275 myeloid cell activation involved in immune response	0.606679	-0.273351	0.606679	0.732742	17	0.606679
GO:0043299 leukocyte degranulation	0.619903	-0.309226	0.619903	0.73441	13	0.619903
GO:0002279 mast cell activation involved in immune response	0.642499	-0.370854	0.642499	0.73441	11	0.642499
GO:0002448 mast cell mediated immunity	0.642499	-0.370854	0.642499	0.73441	11	0.642499
GO:0001776 leukocyte homeostasis	0.644352	-0.373344	0.644352	0.73441	19	0.644352
GO:0002718 regulation of cytokine production involved in immune response	0.647544	-0.383558	0.647544	0.73441	14	0.647544
GO:0050900 leukocyte migration	0.685917	-0.485162	0.685917	0.763443	89	0.685917
GO:0002253 activation of immune response	0.689561	-0.495527	0.689561	0.763443	90	0.689561
GO:0006959 humoral immune response	0.70761	-0.548979	0.70761	0.774209	36	0.70761
GO:0002455 humoral immune response mediated by circulating immunoglobulin	0.719169	-0.589392	0.719169	0.777706	12	0.719169
GO:0002367 cytokine production involved in immune response	0.772907	-0.759489	0.772907	0.826211	15	0.772907
GO:0050777 negative regulation of immune response	0.819227	-0.92358	0.819227	0.856114	20	0.819227
GO:0002920 regulation of humoral immune response	0.819292	-0.930439	0.819292	0.856114	13	0.819292
GO:0045087 innate immune response	0.84221	-1.0055	0.84221	0.870283	135	0.84221
GO:0032642 regulation of chemokine production	0.861233	-1.10747	0.861233	0.880162	15	0.861233
GO:0032602 chemokine production	0.0786896	-1.44586	0.0786896	0.902465	18	0.0786896
GO:0032722 positive regulation of chemokine production	0.0932984	-1.35652	0.0932984	0.902465	14	0.0932984
GO:0032642 regulation of chemokine production	0.138767	-1.10747	0.138767	0.902465	15	0.138767
GO:0045087 innate immune response	0.15779	-1.0055	0.15779	0.902465	135	0.15779
GO:0002920 regulation of humoral immune response	0.180708	-0.930439	0.180708	0.902465	13	0.180708
GO:0050777 negative regulation of immune response	0.180773	-0.92358	0.180773	0.902465	20	0.180773
GO:0002367 cytokine production involved in immune response	0.227093	-0.759489	0.227093	0.902465	15	0.227093
GO:0002455 humoral immune response mediated by circulating immunoglobulin	0.280831	-0.589392	0.280831	0.902465	12	0.280831
GO:0006959 humoral immune response	0.29239	-0.548979	0.29239	0.902465	36	0.29239
GO:0002253 activation of immune response	0.310439	-0.495527	0.310439	0.902465	90	0.310439
GO:0050900 leukocyte migration	0.314083	-0.485162	0.314083	0.902465	89	0.314083
GO:0002718 regulation of cytokine production involved in immune response	0.352456	-0.383558	0.352456	0.902465	14	0.352456
GO:0001776 leukocyte homeostasis	0.355648	-0.373344	0.355648	0.902465	19	0.355648
GO:0002279 mast cell activation involved in immune response	0.357501	-0.370854	0.357501	0.902465	11	0.357501
GO:0002448 mast cell mediated immunity	0.357501	-0.370854	0.357501	0.902465	11	0.357501
GO:0043299 leukocyte degranulation	0.380097	-0.309226	0.380097	0.902465	13	0.380097
GO:0002275 myeloid cell activation involved in immune response	0.393321	-0.273351	0.393321	0.902465	17	0.393321
GO:0002218 activation of innate immune response	0.412386	-0.222715	0.412386	0.902465	29	0.412386
GO:0002768 immune response-regulating cell surface receptor signaling pathway	0.41738	-0.209129	0.41738	0.902465	56	0.41738
GO:0050778 positive regulation of immune response	0.417414	-0.208774	0.417414	0.902465	114	0.417414
GO:0002444 myeloid leukocyte mediated immunity	0.421291	-0.200574	0.421291	0.902465	16	0.421291
GO:0042092 type 2 immune response	0.434778	-0.166341	0.434778	0.902465	13	0.434778
GO:0042088 T-helper 1 type immune response	0.43678	-0.160607	0.43678	0.902465	15	0.43678
GO:0002440 production of molecular mediator of immune response	0.444384	-0.140504	0.444384	0.902465	31	0.444384
GO:0002758 innate immune response-activating signal transduction	0.449839	-0.126853	0.449839	0.902465	26	0.449839
GO:0002698 negative regulation of immune effector process	0.454827	-0.114406	0.454827	0.902465	19	0.454827
GO:0002764 immune response-regulating signaling pathway	0.469939	-0.0755623	0.469939	0.902465	78	0.469939
GO:0002429 immune response-activating cell surface receptor signaling pathway	0.470564	-0.0740639	0.470564	0.902465	49	0.470564
GO:0045089 positive regulation of innate immune response	0.483868	-0.0406212	0.483868	0.902465	37	0.483868
GO:0002683 negative regulation of immune system process	0.486118	-0.034897	0.486118	0.902465	49	0.486118
GO:0001959 regulation of cytokine-mediated signaling pathway	0.496948	-0.00772669	0.496948	0.902465	14	0.496948
GO:0002828 regulation of type 2 immune response	0.502943	0.00749103	0.502943	0.902465	11	0.502943
GO:0002821 positive regulation of adaptive immune response	0.513622	0.0344712	0.513622	0.902465	19	0.513622
GO:0002757 immune response-activating signal transduction	0.520397	0.0512558	0.520397	0.902465	71	0.520397
GO:0002700 regulation of production of molecular mediator of immune response	0.522494	0.0567307	0.522494	0.902465	26	0.522494
GO:0002250 adaptive immune response	0.540547	0.101993	0.540547	0.902465	74	0.540547
GO:0002685 regulation of leukocyte migration	0.543405	0.109676	0.543405	0.902465	23	0.543405
GO:0060333 interferon-gamma-mediated signaling pathway	0.556319	0.14234	0.556319	0.902465	27	0.556319
GO:0002819 regulation of adaptive immune response	0.569624	0.176008	0.569624	0.902465	42	0.569624
GO:0002376 immune system process	0.569982	0.176391	0.569982	0.902465	372	0.569982
GO:0050776 regulation of immune response	0.592791	0.234919	0.592791	0.902465	173	0.592791
GO:0002460 adaptive immune response based on somatic recombination of immune receptors built from immunoglobulin superfamily domains	0.594524	0.239704	0.594524	0.902465	64	0.594524
GO:0045088 regulation of innate immune response	0.598273	0.249781	0.598273	0.902465	47	0.598273
GO:0002824 positive regulation of adaptive immune response based on somatic recombination of immune receptors built from immunoglobulin superfamily domains	0.598741	0.252916	0.598741	0.902465	17	0.598741
GO:0002822 regulation of adaptive immune response based on somatic recombination of immune receptors built from immunoglobulin superfamily domains	0.609553	0.2792	0.609553	0.902465	39	0.609553
GO:0019221 cytokine-mediated signaling pathway	0.632346	0.338623	0.632346	0.902465	88	0.632346
GO:0002684 positive regulation of immune system process	0.635281	0.346173	0.635281	0.902465	166	0.635281
GO:0034341 response to interferon-gamma	0.643302	0.36877	0.643302	0.902465	37	0.643302
GO:0071346 cellular response to interferon-gamma	0.646424	0.37737	0.646424	0.902465	33	0.646424
GO:0006955 immune response	0.653661	0.395422	0.653661	0.902465	294	0.653661
GO:0002688 regulation of leukocyte chemotaxis	0.658202	0.41186	0.658202	0.902465	16	0.658202
GO:0002886 regulation of myeloid leukocyte mediated immunity	0.658589	0.418558	0.658589	0.902465	10	0.658589
GO:0002682 regulation of immune system process	0.67667	0.458733	0.67667	0.902465	219	0.67667
GO:0030595 leukocyte chemotaxis	0.678764	0.465941	0.678764	0.902465	43	0.678764
GO:0002709 regulation of T cell mediated immunity	0.682136	0.484641	0.682136	0.902465	11	0.682136
GO:0019724 B cell mediated immunity	0.706761	0.546817	0.706761	0.902465	33	0.706761
GO:0016064 immunoglobulin mediated immune response	0.707406	0.548787	0.707406	0.902465	32	0.707406
GO:0002705 positive regulation of leukocyte mediated immunity	0.710481	0.562401	0.710481	0.902465	16	0.710481
GO:0002708 positive regulation of lymphocyte mediated immunity	0.710481	0.562401	0.710481	0.902465	16	0.710481
GO:0002200 somatic diversification of immune receptors	0.71303	0.570478	0.71303	0.902465	14	0.71303
GO:0002562 somatic diversification of immune receptors via germline recombination within a single locus	0.71303	0.570478	0.71303	0.902465	14	0.71303
GO:0002694 regulation of leukocyte activation	0.715872	0.571543	0.715872	0.902465	111	0.715872
GO:0045123 cellular extravasation	0.716032	0.580353	0.716032	0.902465	13	0.716032
GO:0045321 leukocyte activation	0.722477	0.590879	0.722477	0.902465	160	0.722477
GO:0002687 positive regulation of leukocyte migration	0.726457	0.608245	0.726457	0.902465	19	0.726457
GO:0002443 leukocyte mediated immunity	0.731116	0.618099	0.731116	0.902465	61	0.731116
GO:0002381 immunoglobulin production involved in immunoglobulin mediated immune response	0.754274	0.700248	0.754274	0.902465	13	0.754274
GO:0002312 B cell activation involved in immune response	0.754937	0.701531	0.754937	0.902465	14	0.754937
GO:0002696 positive regulation of leukocyte activation	0.76453	0.722591	0.76453	0.902465	91	0.76453
GO:0002712 regulation of B cell mediated immunity	0.766419	0.737298	0.766419	0.902465	18	0.766419
GO:0001910 regulation of leukocyte mediated cytotoxicity	0.767412	0.744547	0.767412	0.902465	12	0.767412
GO:0002889 regulation of immunoglobulin mediated immune response	0.769647	0.748612	0.769647	0.902465	17	0.769647
GO:0002690 positive regulation of leukocyte chemotaxis	0.77969	0.784068	0.77969	0.902465	14	0.77969
GO:0002695 negative regulation of leukocyte activation	0.794938	0.83036	0.794938	0.902465	29	0.794938
GO:0002456 T cell mediated immunity	0.799399	0.857032	0.799399	0.902465	14	0.799399
GO:0002252 immune effector process	0.801138	0.847226	0.801138	0.902465	126	0.801138
GO:0002697 regulation of immune effector process	0.803377	0.856395	0.803377	0.902465	79	0.803377
GO:0002703 regulation of leukocyte mediated immunity	0.808501	0.879402	0.808501	0.902465	37	0.808501
GO:0002706 regulation of lymphocyte mediated immunity	0.817163	0.913379	0.817163	0.902465	31	0.817163
GO:0002208 somatic diversification of immunoglobulins involved in immune response	0.818758	0.93536	0.818758	0.902465	11	0.818758
GO:0002204 somatic recombination of immunoglobulin genes involved in immune response	0.818758	0.93536	0.818758	0.902465	11	0.818758
GO:0002520 immune system development	0.821217	0.921905	0.821217	0.902465	115	0.821217
GO:0002699 positive regulation of immune effector process	0.82311	0.933812	0.82311	0.902465	40	0.82311
GO:0002449 lymphocyte mediated immunity	0.823736	0.934557	0.823736	0.902465	49	0.823736
GO:0001909 leukocyte mediated cytotoxicity	0.824834	0.952308	0.824834	0.902465	15	0.824834
GO:0032722 positive regulation of chemokine production	0.906702	-1.35652	0.906702	0.916557	14	0.906702
GO:0032602 chemokine production	0.92131	-1.44586	0.92131	0.92131	18	0.92131
GO:0002263 cell activation involved in immune response	0.875043	1.15939	0.875043	0.935391	45	0.875043
GO:0002366 leukocyte activation involved in immune response	0.875043	1.15939	0.875043	0.935391	45	0.875043
GO:0002287 alpha-beta T cell activation involved in immune response	0.925851	1.52666	0.925851	0.956713	11	0.925851
GO:0002293 alpha-beta T cell differentiation involved in immune response	0.925851	1.52666	0.925851	0.956713	11	0.925851
GO:0002292 T cell differentiation involved in immune response	0.925851	1.52666	0.925851	0.956713	11	0.925851
GO:0002521 leukocyte differentiation	0.945785	1.61425	0.945785	0.963484	87	0.945785
GO:0002285 lymphocyte activation involved in immune response	0.953124	1.71206	0.953124	0.963484	28	0.953124
GO:0002286 T cell activation involved in immune response	0.966475	1.92811	0.966475	0.966475	15	0.966475
GO:0035419 activation of MAPK activity involved in innate immune response	NA	NA	NA	NA	1	NA
GO:0046732 active induction of host immune response by virus	NA	NA	NA	NA	1	NA
GO:0002276 basophil activation involved in immune response	NA	NA	NA	NA	0	NA
GO:0002560 basophil mediated immunity	NA	NA	NA	NA	0	NA
GO:0002294 CD4-positive, alpha-beta T cell differentiation involved in immune response	NA	NA	NA	NA	9	NA
GO:0002302 CD8-positive, alpha-beta T cell differentiation involved in immune response	NA	NA	NA	NA	2	NA
GO:0002430 complement receptor mediated signaling pathway	NA	NA	NA	NA	1	NA
GO:0002374 cytokine secretion involved in immune response	NA	NA	NA	NA	2	NA
GO:0002278 eosinophil activation involved in immune response	NA	NA	NA	NA	1	NA
GO:0002447 eosinophil mediated immunity	NA	NA	NA	NA	1	NA
GO:0030683 evasion or tolerance by virus of host immune response	NA	NA	NA	NA	1	NA
GO:0020012 evasion or tolerance of host immune response	NA	NA	NA	NA	1	NA
GO:0051805 evasion or tolerance of immune response of other organism involved in symbiotic interaction	NA	NA	NA	NA	1	NA
GO:0002290 gamma-delta T cell activation involved in immune response	NA	NA	NA	NA	1	NA
GO:0035397 helper T cell enhancement of adaptive immune response	NA	NA	NA	NA	0	NA
GO:0002384 hepatic immune response	NA	NA	NA	NA	1	NA
GO:0002434 immune complex clearance	NA	NA	NA	NA	2	NA
GO:0002436 immune complex clearance by monocytes and macrophages	NA	NA	NA	NA	2	NA
GO:0002767 immune response-inhibiting cell surface receptor signaling pathway	NA	NA	NA	NA	2	NA
GO:0002765 immune response-inhibiting signal transduction	NA	NA	NA	NA	2	NA
GO:0002386 immune response in mucosal-associated lymphoid tissue	NA	NA	NA	NA	0	NA
GO:0002418 immune response to tumor cell	NA	NA	NA	NA	3	NA
GO:0002380 immunoglobulin secretion involved in immune response	NA	NA	NA	NA	0	NA
GO:0052558 induction by organism of immune response of other organism involved in symbiotic interaction	NA	NA	NA	NA	1	NA
GO:0052559 induction by symbiont of host immune response	NA	NA	NA	NA	1	NA
GO:0046730 induction of host immune response by virus	NA	NA	NA	NA	1	NA
GO:0002220 innate immune response activating cell surface receptor signaling pathway	NA	NA	NA	NA	1	NA
GO:0002227 innate immune response in mucosa	NA	NA	NA	NA	1	NA
GO:0070486 leukocyte aggregation	NA	NA	NA	NA	4	NA
GO:0002232 leukocyte chemotaxis involved in inflammatory response	NA	NA	NA	NA	0	NA
GO:0002522 leukocyte migration involved in immune response	NA	NA	NA	NA	1	NA
GO:0002523 leukocyte migration involved in inflammatory response	NA	NA	NA	NA	4	NA
GO:0002281 macrophage activation involved in immune response	NA	NA	NA	NA	4	NA
GO:0002313 mature B cell differentiation involved in immune response	NA	NA	NA	NA	3	NA
GO:0002282 microglial cell activation involved in immune response	NA	NA	NA	NA	2	NA
GO:0052552 modulation by organism of immune response of other organism involved in symbiotic interaction	NA	NA	NA	NA	3	NA
GO:0052306 modulation by organism of innate immune response in other organism involved in symbiotic interaction	NA	NA	NA	NA	2	NA
GO:0052553 modulation by symbiont of host immune response	NA	NA	NA	NA	3	NA
GO:0052167 modulation by symbiont of host innate immune response	NA	NA	NA	NA	2	NA
GO:0002385 mucosal immune response	NA	NA	NA	NA	1	NA
GO:0002277 myeloid dendritic cell activation involved in immune response	NA	NA	NA	NA	2	NA
GO:0002323 natural killer cell activation involved in immune response	NA	NA	NA	NA	0	NA
GO:0002325 natural killer cell differentiation involved in immune response	NA	NA	NA	NA	0	NA
GO:0002423 natural killer cell mediated immune response to tumor cell	NA	NA	NA	NA	2	NA
GO:0002228 natural killer cell mediated immunity	NA	NA	NA	NA	6	NA
GO:0002820 negative regulation of adaptive immune response	NA	NA	NA	NA	9	NA
GO:0002823 negative regulation of adaptive immune response based on somatic recombination of immune receptors built from immunoglobulin superfamily domains	NA	NA	NA	NA	8	NA
GO:0002713 negative regulation of B cell mediated immunity	NA	NA	NA	NA	0	NA
GO:0002719 negative regulation of cytokine production involved in immune response	NA	NA	NA	NA	5	NA
GO:0002740 negative regulation of cytokine secretion involved in immune response	NA	NA	NA	NA	2	NA
GO:0002921 negative regulation of humoral immune response	NA	NA	NA	NA	4	NA
GO:0002924 negative regulation of humoral immune response mediated by circulating immunoglobulin	NA	NA	NA	NA	0	NA
GO:0002890 negative regulation of immunoglobulin mediated immune response	NA	NA	NA	NA	0	NA
GO:0045824 negative regulation of innate immune response	NA	NA	NA	NA	5	NA
GO:0060336 negative regulation of interferon-gamma-mediated signaling pathway	NA	NA	NA	NA	0	NA
GO:0002689 negative regulation of leukocyte chemotaxis	NA	NA	NA	NA	1	NA
GO:0043301 negative regulation of leukocyte degranulation	NA	NA	NA	NA	1	NA
GO:0001911 negative regulation of leukocyte mediated cytotoxicity	NA	NA	NA	NA	3	NA
GO:0002704 negative regulation of leukocyte mediated immunity	NA	NA	NA	NA	6	NA
GO:0002686 negative regulation of leukocyte migration	NA	NA	NA	NA	3	NA
GO:0002707 negative regulation of lymphocyte mediated immunity	NA	NA	NA	NA	6	NA
GO:0033007 negative regulation of mast cell activation involved in immune response	NA	NA	NA	NA	0	NA
GO:0032827 negative regulation of natural killer cell differentiation involved in immune response	NA	NA	NA	NA	0	NA
GO:0002716 negative regulation of natural killer cell mediated immunity	NA	NA	NA	NA	1	NA
GO:0002701 negative regulation of production of molecular mediator of immune response	NA	NA	NA	NA	5	NA
GO:0060331 negative regulation of response to interferon-gamma	NA	NA	NA	NA	0	NA
GO:0002710 negative regulation of T cell mediated immunity	NA	NA	NA	NA	6	NA
GO:0002826 negative regulation of T-helper 1 type immune response	NA	NA	NA	NA	2	NA
GO:0002829 negative regulation of type 2 immune response	NA	NA	NA	NA	2	NA
GO:0002283 neutrophil activation involved in immune response	NA	NA	NA	NA	3	NA
GO:0002446 neutrophil mediated immunity	NA	NA	NA	NA	3	NA
GO:0002251 organ or tissue specific immune response	NA	NA	NA	NA	2	NA
GO:0052257 pathogen-associated molecular pattern dependent induction by organism of innate immune response of other organism involved in symbiotic interaction	NA	NA	NA	NA	2	NA
GO:0052033 pathogen-associated molecular pattern dependent induction by symbiont of host innate immune response	NA	NA	NA	NA	2	NA
GO:0052308 pathogen-associated molecular pattern dependent modulation by organism of innate immune response in other organism involved in symbiotic interaction	NA	NA	NA	NA	2	NA
GO:0052169 pathogen-associated molecular pattern dependent modulation by symbiont of host innate immune response	NA	NA	NA	NA	2	NA
GO:0052555 positive regulation by organism of immune response of other organism involved in symbiotic interaction	NA	NA	NA	NA	3	NA
GO:0052305 positive regulation by organism of innate immune response in other organism involved in symbiotic interaction	NA	NA	NA	NA	2	NA
GO:0052556 positive regulation by symbiont of host immune response	NA	NA	NA	NA	3	NA
GO:0052166 positive regulation by symbiont of host innate immune response	NA	NA	NA	NA	2	NA
GO:0002714 positive regulation of B cell mediated immunity	NA	NA	NA	NA	6	NA
GO:0002720 positive regulation of cytokine production involved in immune response	NA	NA	NA	NA	6	NA
GO:0002741 positive regulation of cytokine secretion involved in immune response	NA	NA	NA	NA	0	NA
GO:2001193 positive regulation of gamma-delta T cell activation involved in immune response	NA	NA	NA	NA	1	NA
GO:0002922 positive regulation of humoral immune response	NA	NA	NA	NA	3	NA
GO:0002925 positive regulation of humoral immune response mediated by circulating immunoglobulin	NA	NA	NA	NA	1	NA
GO:0090265 positive regulation of immune complex clearance by monocytes and macrophages	NA	NA	NA	NA	2	NA
GO:0002839 positive regulation of immune response to tumor cell	NA	NA	NA	NA	2	NA
GO:0002891 positive regulation of immunoglobulin mediated immune response	NA	NA	NA	NA	6	NA
GO:0060335 positive regulation of interferon-gamma-mediated signaling pathway	NA	NA	NA	NA	1	NA
GO:0043302 positive regulation of leukocyte degranulation	NA	NA	NA	NA	5	NA
GO:0001912 positive regulation of leukocyte mediated cytotoxicity	NA	NA	NA	NA	8	NA
GO:0033008 positive regulation of mast cell activation involved in immune response	NA	NA	NA	NA	5	NA
GO:0061081 positive regulation of myeloid leukocyte cytokine production involved in immune response	NA	NA	NA	NA	4	NA
GO:0002888 positive regulation of myeloid leukocyte mediated immunity	NA	NA	NA	NA	3	NA
GO:0002857 positive regulation of natural killer cell mediated immune response to tumor cell	NA	NA	NA	NA	2	NA
GO:0002717 positive regulation of natural killer cell mediated immunity	NA	NA	NA	NA	5	NA
GO:0002702 positive regulation of production of molecular mediator of immune response	NA	NA	NA	NA	8	NA
GO:0061078 positive regulation of prostaglandin secretion involved in immune response	NA	NA	NA	NA	0	NA
GO:0060332 positive regulation of response to interferon-gamma	NA	NA	NA	NA	1	NA
GO:0002842 positive regulation of T cell mediated immune response to tumor cell	NA	NA	NA	NA	0	NA
GO:0002711 positive regulation of T cell mediated immunity	NA	NA	NA	NA	6	NA
GO:2000318 positive regulation of T-helper 17 type immune response	NA	NA	NA	NA	2	NA
GO:0002827 positive regulation of T-helper 1 type immune response	NA	NA	NA	NA	3	NA
GO:0002654 positive regulation of tolerance induction dependent upon immune response	NA	NA	NA	NA	1	NA
GO:0002830 positive regulation of type 2 immune response	NA	NA	NA	NA	4	NA
GO:0090323 prostaglandin secretion involved in immune response	NA	NA	NA	NA	0	NA
GO:0002739 regulation of cytokine secretion involved in immune response	NA	NA	NA	NA	2	NA
GO:2001191 regulation of gamma-delta T cell activation involved in immune response	NA	NA	NA	NA	1	NA
GO:0002923 regulation of humoral immune response mediated by circulating immunoglobulin	NA	NA	NA	NA	2	NA
GO:0090264 regulation of immune complex clearance by monocytes and macrophages	NA	NA	NA	NA	2	NA
GO:0002837 regulation of immune response to tumor cell	NA	NA	NA	NA	2	NA
GO:0060334 regulation of interferon-gamma-mediated signaling pathway	NA	NA	NA	NA	4	NA
GO:0043300 regulation of leukocyte degranulation	NA	NA	NA	NA	8	NA
GO:0033006 regulation of mast cell activation involved in immune response	NA	NA	NA	NA	7	NA
GO:0032826 regulation of natural killer cell differentiation involved in immune response	NA	NA	NA	NA	0	NA
GO:0002855 regulation of natural killer cell mediated immune response to tumor cell	NA	NA	NA	NA	2	NA
GO:0002715 regulation of natural killer cell mediated immunity	NA	NA	NA	NA	6	NA
GO:0060330 regulation of response to interferon-gamma	NA	NA	NA	NA	4	NA
GO:0002840 regulation of T cell mediated immune response to tumor cell	NA	NA	NA	NA	0	NA
GO:2000316 regulation of T-helper 17 type immune response	NA	NA	NA	NA	2	NA
GO:0002825 regulation of T-helper 1 type immune response	NA	NA	NA	NA	9	NA
GO:0002652 regulation of tolerance induction dependent upon immune response	NA	NA	NA	NA	1	NA
GO:0052572 response to host immune response	NA	NA	NA	NA	5	NA
GO:0052564 response to immune response of other organism involved in symbiotic interaction	NA	NA	NA	NA	5	NA
GO:0002566 somatic diversification of immune receptors via somatic mutation	NA	NA	NA	NA	0	NA
GO:0002424 T cell mediated immune response to tumor cell	NA	NA	NA	NA	0	NA
GO:0002309 T cell proliferation involved in immune response	NA	NA	NA	NA	1	NA
GO:0072538 T-helper 17 type immune response	NA	NA	NA	NA	3	NA
GO:0002461 tolerance induction dependent upon immune response	NA	NA	NA	NA	1	NA
GO:0042033 chemokine biosynthetic process	NA	NA	NA	NA	5	NA
GO:0070098 chemokine-mediated signaling pathway	NA	NA	NA	NA	9	NA
GO:0050755 chemokine metabolic process	NA	NA	NA	NA	5	NA
GO:0032600 chemokine receptor transport out of membrane raft	NA	NA	NA	NA	0	NA
GO:0033606 chemokine receptor transport within lipid bilayer	NA	NA	NA	NA	0	NA
GO:0090195 chemokine secretion	NA	NA	NA	NA	5	NA
GO:0045079 negative regulation of chemokine biosynthetic process	NA	NA	NA	NA	1	NA
GO:0070100 negative regulation of chemokine-mediated signaling pathway	NA	NA	NA	NA	1	NA
GO:0032682 negative regulation of chemokine production	NA	NA	NA	NA	0	NA
GO:0090198 negative regulation of chemokine secretion	NA	NA	NA	NA	0	NA
GO:0001960 negative regulation of cytokine-mediated signaling pathway	NA	NA	NA	NA	6	NA
GO:0045080 positive regulation of chemokine biosynthetic process	NA	NA	NA	NA	3	NA
GO:0070101 positive regulation of chemokine-mediated signaling pathway	NA	NA	NA	NA	0	NA
GO:0090197 positive regulation of chemokine secretion	NA	NA	NA	NA	5	NA
GO:0001961 positive regulation of cytokine-mediated signaling pathway	NA	NA	NA	NA	4	NA
GO:2001263 regulation of C-C chemokine binding	NA	NA	NA	NA	0	NA
GO:0045073 regulation of chemokine biosynthetic process	NA	NA	NA	NA	4	NA
GO:0070099 regulation of chemokine-mediated signaling pathway	NA	NA	NA	NA	1	NA
GO:0090196 regulation of chemokine secretion	NA	NA	NA	NA	5	NA
GO:0002249 lymphocyte anergy	NA	NA	NA	NA	3	NA
GO:0002913 positive regulation of lymphocyte anergy	NA	NA	NA	NA	2	NA
GO:0002669 positive regulation of T cell anergy	NA	NA	NA	NA	2	NA
GO:0002911 regulation of lymphocyte anergy	NA	NA	NA	NA	3	NA
GO:0002667 regulation of T cell anergy	NA	NA	NA	NA	3	NA
GO:0002870 T cell anergy	NA	NA	NA	NA	3	NA
GO:0035419 activation of MAPK activity involved in innate immune response	NA	NA	NA	NA	1	NA
GO:0046732 active induction of host immune response by virus	NA	NA	NA	NA	1	NA
GO:0002276 basophil activation involved in immune response	NA	NA	NA	NA	0	NA
GO:0002560 basophil mediated immunity	NA	NA	NA	NA	0	NA
GO:0002294 CD4-positive, alpha-beta T cell differentiation involved in immune response	NA	NA	NA	NA	9	NA
GO:0002302 CD8-positive, alpha-beta T cell differentiation involved in immune response	NA	NA	NA	NA	2	NA
GO:0002430 complement receptor mediated signaling pathway	NA	NA	NA	NA	1	NA
GO:0002374 cytokine secretion involved in immune response	NA	NA	NA	NA	2	NA
GO:0002278 eosinophil activation involved in immune response	NA	NA	NA	NA	1	NA
GO:0002447 eosinophil mediated immunity	NA	NA	NA	NA	1	NA
GO:0030683 evasion or tolerance by virus of host immune response	NA	NA	NA	NA	1	NA
GO:0020012 evasion or tolerance of host immune response	NA	NA	NA	NA	1	NA
GO:0051805 evasion or tolerance of immune response of other organism involved in symbiotic interaction	NA	NA	NA	NA	1	NA
GO:0002290 gamma-delta T cell activation involved in immune response	NA	NA	NA	NA	1	NA
GO:0035397 helper T cell enhancement of adaptive immune response	NA	NA	NA	NA	0	NA
GO:0002384 hepatic immune response	NA	NA	NA	NA	1	NA
GO:0002434 immune complex clearance	NA	NA	NA	NA	2	NA
GO:0002436 immune complex clearance by monocytes and macrophages	NA	NA	NA	NA	2	NA
GO:0002767 immune response-inhibiting cell surface receptor signaling pathway	NA	NA	NA	NA	2	NA
GO:0002765 immune response-inhibiting signal transduction	NA	NA	NA	NA	2	NA
GO:0002386 immune response in mucosal-associated lymphoid tissue	NA	NA	NA	NA	0	NA
GO:0002418 immune response to tumor cell	NA	NA	NA	NA	3	NA
GO:0002380 immunoglobulin secretion involved in immune response	NA	NA	NA	NA	0	NA
GO:0052558 induction by organism of immune response of other organism involved in symbiotic interaction	NA	NA	NA	NA	1	NA
GO:0052559 induction by symbiont of host immune response	NA	NA	NA	NA	1	NA
GO:0046730 induction of host immune response by virus	NA	NA	NA	NA	1	NA
GO:0002220 innate immune response activating cell surface receptor signaling pathway	NA	NA	NA	NA	1	NA
GO:0002227 innate immune response in mucosa	NA	NA	NA	NA	1	NA
GO:0070486 leukocyte aggregation	NA	NA	NA	NA	4	NA
GO:0002232 leukocyte chemotaxis involved in inflammatory response	NA	NA	NA	NA	0	NA
GO:0002522 leukocyte migration involved in immune response	NA	NA	NA	NA	1	NA
GO:0002523 leukocyte migration involved in inflammatory response	NA	NA	NA	NA	4	NA
GO:0002281 macrophage activation involved in immune response	NA	NA	NA	NA	4	NA
GO:0002313 mature B cell differentiation involved in immune response	NA	NA	NA	NA	3	NA
GO:0002282 microglial cell activation involved in immune response	NA	NA	NA	NA	2	NA
GO:0052552 modulation by organism of immune response of other organism involved in symbiotic interaction	NA	NA	NA	NA	3	NA
GO:0052306 modulation by organism of innate immune response in other organism involved in symbiotic interaction	NA	NA	NA	NA	2	NA
GO:0052553 modulation by symbiont of host immune response	NA	NA	NA	NA	3	NA
GO:0052167 modulation by symbiont of host innate immune response	NA	NA	NA	NA	2	NA
GO:0002385 mucosal immune response	NA	NA	NA	NA	1	NA
GO:0002277 myeloid dendritic cell activation involved in immune response	NA	NA	NA	NA	2	NA
GO:0002323 natural killer cell activation involved in immune response	NA	NA	NA	NA	0	NA
GO:0002325 natural killer cell differentiation involved in immune response	NA	NA	NA	NA	0	NA
GO:0002423 natural killer cell mediated immune response to tumor cell	NA	NA	NA	NA	2	NA
GO:0002228 natural killer cell mediated immunity	NA	NA	NA	NA	6	NA
GO:0002820 negative regulation of adaptive immune response	NA	NA	NA	NA	9	NA
GO:0002823 negative regulation of adaptive immune response based on somatic recombination of immune receptors built from immunoglobulin superfamily domains	NA	NA	NA	NA	8	NA
GO:0002713 negative regulation of B cell mediated immunity	NA	NA	NA	NA	0	NA
GO:0002719 negative regulation of cytokine production involved in immune response	NA	NA	NA	NA	5	NA
GO:0002740 negative regulation of cytokine secretion involved in immune response	NA	NA	NA	NA	2	NA
GO:0002921 negative regulation of humoral immune response	NA	NA	NA	NA	4	NA
GO:0002924 negative regulation of humoral immune response mediated by circulating immunoglobulin	NA	NA	NA	NA	0	NA
GO:0002890 negative regulation of immunoglobulin mediated immune response	NA	NA	NA	NA	0	NA
GO:0045824 negative regulation of innate immune response	NA	NA	NA	NA	5	NA
GO:0060336 negative regulation of interferon-gamma-mediated signaling pathway	NA	NA	NA	NA	0	NA
GO:0002689 negative regulation of leukocyte chemotaxis	NA	NA	NA	NA	1	NA
GO:0043301 negative regulation of leukocyte degranulation	NA	NA	NA	NA	1	NA
GO:0001911 negative regulation of leukocyte mediated cytotoxicity	NA	NA	NA	NA	3	NA
GO:0002704 negative regulation of leukocyte mediated immunity	NA	NA	NA	NA	6	NA
GO:0002686 negative regulation of leukocyte migration	NA	NA	NA	NA	3	NA
GO:0002707 negative regulation of lymphocyte mediated immunity	NA	NA	NA	NA	6	NA
GO:0033007 negative regulation of mast cell activation involved in immune response	NA	NA	NA	NA	0	NA
GO:0032827 negative regulation of natural killer cell differentiation involved in immune response	NA	NA	NA	NA	0	NA
GO:0002716 negative regulation of natural killer cell mediated immunity	NA	NA	NA	NA	1	NA
GO:0002701 negative regulation of production of molecular mediator of immune response	NA	NA	NA	NA	5	NA
GO:0060331 negative regulation of response to interferon-gamma	NA	NA	NA	NA	0	NA
GO:0002710 negative regulation of T cell mediated immunity	NA	NA	NA	NA	6	NA
GO:0002826 negative regulation of T-helper 1 type immune response	NA	NA	NA	NA	2	NA
GO:0002829 negative regulation of type 2 immune response	NA	NA	NA	NA	2	NA
GO:0002283 neutrophil activation involved in immune response	NA	NA	NA	NA	3	NA
GO:0002446 neutrophil mediated immunity	NA	NA	NA	NA	3	NA
GO:0002251 organ or tissue specific immune response	NA	NA	NA	NA	2	NA
GO:0052257 pathogen-associated molecular pattern dependent induction by organism of innate immune response of other organism involved in symbiotic interaction	NA	NA	NA	NA	2	NA
GO:0052033 pathogen-associated molecular pattern dependent induction by symbiont of host innate immune response	NA	NA	NA	NA	2	NA
GO:0052308 pathogen-associated molecular pattern dependent modulation by organism of innate immune response in other organism involved in symbiotic interaction	NA	NA	NA	NA	2	NA
GO:0052169 pathogen-associated molecular pattern dependent modulation by symbiont of host innate immune response	NA	NA	NA	NA	2	NA
GO:0052555 positive regulation by organism of immune response of other organism involved in symbiotic interaction	NA	NA	NA	NA	3	NA
GO:0052305 positive regulation by organism of innate immune response in other organism involved in symbiotic interaction	NA	NA	NA	NA	2	NA
GO:0052556 positive regulation by symbiont of host immune response	NA	NA	NA	NA	3	NA
GO:0052166 positive regulation by symbiont of host innate immune response	NA	NA	NA	NA	2	NA
GO:0002714 positive regulation of B cell mediated immunity	NA	NA	NA	NA	6	NA
GO:0002720 positive regulation of cytokine production involved in immune response	NA	NA	NA	NA	6	NA
GO:0002741 positive regulation of cytokine secretion involved in immune response	NA	NA	NA	NA	0	NA
GO:2001193 positive regulation of gamma-delta T cell activation involved in immune response	NA	NA	NA	NA	1	NA
GO:0002922 positive regulation of humoral immune response	NA	NA	NA	NA	3	NA
GO:0002925 positive regulation of humoral immune response mediated by circulating immunoglobulin	NA	NA	NA	NA	1	NA
GO:0090265 positive regulation of immune complex clearance by monocytes and macrophages	NA	NA	NA	NA	2	NA
GO:0002839 positive regulation of immune response to tumor cell	NA	NA	NA	NA	2	NA
GO:0002891 positive regulation of immunoglobulin mediated immune response	NA	NA	NA	NA	6	NA
GO:0060335 positive regulation of interferon-gamma-mediated signaling pathway	NA	NA	NA	NA	1	NA
GO:0043302 positive regulation of leukocyte degranulation	NA	NA	NA	NA	5	NA
GO:0001912 positive regulation of leukocyte mediated cytotoxicity	NA	NA	NA	NA	8	NA
GO:0033008 positive regulation of mast cell activation involved in immune response	NA	NA	NA	NA	5	NA
GO:0061081 positive regulation of myeloid leukocyte cytokine production involved in immune response	NA	NA	NA	NA	4	NA
GO:0002888 positive regulation of myeloid leukocyte mediated immunity	NA	NA	NA	NA	3	NA
GO:0002857 positive regulation of natural killer cell mediated immune response to tumor cell	NA	NA	NA	NA	2	NA
GO:0002717 positive regulation of natural killer cell mediated immunity	NA	NA	NA	NA	5	NA
GO:0002702 positive regulation of production of molecular mediator of immune response	NA	NA	NA	NA	8	NA
GO:0061078 positive regulation of prostaglandin secretion involved in immune response	NA	NA	NA	NA	0	NA
GO:0060332 positive regulation of response to interferon-gamma	NA	NA	NA	NA	1	NA
GO:0002842 positive regulation of T cell mediated immune response to tumor cell	NA	NA	NA	NA	0	NA
GO:0002711 positive regulation of T cell mediated immunity	NA	NA	NA	NA	6	NA
GO:2000318 positive regulation of T-helper 17 type immune response	NA	NA	NA	NA	2	NA
GO:0002827 positive regulation of T-helper 1 type immune response	NA	NA	NA	NA	3	NA
GO:0002654 positive regulation of tolerance induction dependent upon immune response	NA	NA	NA	NA	1	NA
GO:0002830 positive regulation of type 2 immune response	NA	NA	NA	NA	4	NA
GO:0090323 prostaglandin secretion involved in immune response	NA	NA	NA	NA	0	NA
GO:0002739 regulation of cytokine secretion involved in immune response	NA	NA	NA	NA	2	NA
GO:2001191 regulation of gamma-delta T cell activation involved in immune response	NA	NA	NA	NA	1	NA
GO:0002923 regulation of humoral immune response mediated by circulating immunoglobulin	NA	NA	NA	NA	2	NA
GO:0090264 regulation of immune complex clearance by monocytes and macrophages	NA	NA	NA	NA	2	NA
GO:0002837 regulation of immune response to tumor cell	NA	NA	NA	NA	2	NA
GO:0060334 regulation of interferon-gamma-mediated signaling pathway	NA	NA	NA	NA	4	NA
GO:0043300 regulation of leukocyte degranulation	NA	NA	NA	NA	8	NA
GO:0033006 regulation of mast cell activation involved in immune response	NA	NA	NA	NA	7	NA
GO:0032826 regulation of natural killer cell differentiation involved in immune response	NA	NA	NA	NA	0	NA
GO:0002855 regulation of natural killer cell mediated immune response to tumor cell	NA	NA	NA	NA	2	NA
GO:0002715 regulation of natural killer cell mediated immunity	NA	NA	NA	NA	6	NA
GO:0060330 regulation of response to interferon-gamma	NA	NA	NA	NA	4	NA
GO:0002840 regulation of T cell mediated immune response to tumor cell	NA	NA	NA	NA	0	NA
GO:2000316 regulation of T-helper 17 type immune response	NA	NA	NA	NA	2	NA
GO:0002825 regulation of T-helper 1 type immune response	NA	NA	NA	NA	9	NA
GO:0002652 regulation of tolerance induction dependent upon immune response	NA	NA	NA	NA	1	NA
GO:0052572 response to host immune response	NA	NA	NA	NA	5	NA
GO:0052564 response to immune response of other organism involved in symbiotic interaction	NA	NA	NA	NA	5	NA
GO:0002566 somatic diversification of immune receptors via somatic mutation	NA	NA	NA	NA	0	NA
GO:0002424 T cell mediated immune response to tumor cell	NA	NA	NA	NA	0	NA
GO:0002309 T cell proliferation involved in immune response	NA	NA	NA	NA	1	NA
GO:0072538 T-helper 17 type immune response	NA	NA	NA	NA	3	NA
GO:0002461 tolerance induction dependent upon immune response	NA	NA	NA	NA	1	NA
GO:0042033 chemokine biosynthetic process	NA	NA	NA	NA	5	NA
GO:0070098 chemokine-mediated signaling pathway	NA	NA	NA	NA	9	NA
GO:0050755 chemokine metabolic process	NA	NA	NA	NA	5	NA
GO:0032600 chemokine receptor transport out of membrane raft	NA	NA	NA	NA	0	NA
GO:0033606 chemokine receptor transport within lipid bilayer	NA	NA	NA	NA	0	NA
GO:0090195 chemokine secretion	NA	NA	NA	NA	5	NA
GO:0045079 negative regulation of chemokine biosynthetic process	NA	NA	NA	NA	1	NA
GO:0070100 negative regulation of chemokine-mediated signaling pathway	NA	NA	NA	NA	1	NA
GO:0032682 negative regulation of chemokine production	NA	NA	NA	NA	0	NA
GO:0090198 negative regulation of chemokine secretion	NA	NA	NA	NA	0	NA
GO:0001960 negative regulation of cytokine-mediated signaling pathway	NA	NA	NA	NA	6	NA
GO:0045080 positive regulation of chemokine biosynthetic process	NA	NA	NA	NA	3	NA
GO:0070101 positive regulation of chemokine-mediated signaling pathway	NA	NA	NA	NA	0	NA
GO:0090197 positive regulation of chemokine secretion	NA	NA	NA	NA	5	NA
GO:0001961 positive regulation of cytokine-mediated signaling pathway	NA	NA	NA	NA	4	NA
GO:2001263 regulation of C-C chemokine binding	NA	NA	NA	NA	0	NA
GO:0045073 regulation of chemokine biosynthetic process	NA	NA	NA	NA	4	NA
GO:0070099 regulation of chemokine-mediated signaling pathway	NA	NA	NA	NA	1	NA
GO:0090196 regulation of chemokine secretion	NA	NA	NA	NA	5	NA
GO:0002249 lymphocyte anergy	NA	NA	NA	NA	3	NA
GO:0002913 positive regulation of lymphocyte anergy	NA	NA	NA	NA	2	NA
GO:0002669 positive regulation of T cell anergy	NA	NA	NA	NA	2	NA
GO:0002911 regulation of lymphocyte anergy	NA	NA	NA	NA	3	NA
GO:0002667 regulation of T cell anergy	NA	NA	NA	NA	3	NA
GO:0002870 T cell anergy	NA	NA	NA	NA	3	NA
