# Supplementary material for: Immune landscape of human prostate cancer: immune evasion mechanisms and biomarkers for personalized immunotherapy
Source: BMC Cancer. 2020 Jun 18;20:572. doi: 10.1186/s12885-020-07058-y (PMC7302357; doi:10.1186/s12885-020-07058-y)
Supplement: Supplementary file 7 — Additional file 7. Pathway analysis using KEGG pathway for the tumor-normal comparison. [file 12885_2020_7058_MOESM7_ESM.xlsx]

## Sheet: C1_KEGG
	p.geomean	stat.mean	p.val	q.val	set.size	exp1
hsa04621 NOD-like receptor signaling pathway	0.00814637	-2.49677	0.00814637	0.146635	31	0.00814637
hsa04623 Cytosolic DNA-sensing pathway	0.0628644	-1.60829	0.0628644	0.362294	13	0.0628644
hsa04062 Chemokine signaling pathway	0.0669935	-1.50951	0.0669935	0.362294	57	0.0669935
hsa04657 IL-17 signaling pathway	0.0805098	-1.43118	0.0805098	0.362294	19	0.0805098
hsa04620 Toll-like receptor signaling pathway	0.201063	-0.847168	0.201063	0.58575	23	0.201063
hsa04666 Fc gamma R-mediated phagocytosis	0.227587	-0.754225	0.227587	0.58575	21	0.227587
hsa04640 Hematopoietic cell lineage	0.227792	-0.749072	0.227792	0.58575	51	0.227792
hsa04662 B cell receptor signaling pathway	0.355764	-0.372446	0.355764	0.722425	22	0.355764
hsa04664 Fc epsilon RI signaling pathway	0.385828	-0.292856	0.385828	0.722425	16	0.385828
hsa04660 T cell receptor signaling pathway	0.451358	-0.122729	0.451358	0.722425	34	0.451358
hsa04670 Leukocyte transendothelial migration	0.461492	-0.0971812	0.461492	0.722425	26	0.461492
hsa04650 Natural killer cell mediated cytotoxicity	0.54987	0.125821	0.54987	0.722425	35	0.54987
hsa04610 Complement and coagulation cascades	0.565821	0.166584	0.565821	0.722425	27	0.565821
hsa04659 Th17 cell differentiation	0.601024	0.256911	0.601024	0.722425	40	0.601024
hsa04658 Th1 and Th2 cell differentiation	0.625717	0.322085	0.625717	0.722425	30	0.625717
hsa04672 Intestinal immune network for IgA production	0.642156	0.366332	0.642156	0.722425	26	0.642156
hsa04612 Antigen processing and presentation	0.708548	0.553647	0.708548	0.746655	21	0.708548
hsa04611 Platelet activation	0.746655	0.667671	0.746655	0.746655	34	0.746655
hsa04611 Platelet activation	0.253345	0.667671	0.253345	0.991854	34	0.253345
hsa04612 Antigen processing and presentation	0.291452	0.553647	0.291452	0.991854	21	0.291452
hsa04672 Intestinal immune network for IgA production	0.357844	0.366332	0.357844	0.991854	26	0.357844
hsa04658 Th1 and Th2 cell differentiation	0.374283	0.322085	0.374283	0.991854	30	0.374283
hsa04659 Th17 cell differentiation	0.398976	0.256911	0.398976	0.991854	40	0.398976
hsa04610 Complement and coagulation cascades	0.434179	0.166584	0.434179	0.991854	27	0.434179
hsa04650 Natural killer cell mediated cytotoxicity	0.45013	0.125821	0.45013	0.991854	35	0.45013
hsa04670 Leukocyte transendothelial migration	0.538508	-0.0971812	0.538508	0.991854	26	0.538508
hsa04660 T cell receptor signaling pathway	0.548642	-0.122729	0.548642	0.991854	34	0.548642
hsa04664 Fc epsilon RI signaling pathway	0.614172	-0.292856	0.614172	0.991854	16	0.614172
hsa04662 B cell receptor signaling pathway	0.644236	-0.372446	0.644236	0.991854	22	0.644236
hsa04640 Hematopoietic cell lineage	0.772208	-0.749072	0.772208	0.991854	51	0.772208
hsa04666 Fc gamma R-mediated phagocytosis	0.772413	-0.754225	0.772413	0.991854	21	0.772413
hsa04620 Toll-like receptor signaling pathway	0.798937	-0.847168	0.798937	0.991854	23	0.798937
hsa04657 IL-17 signaling pathway	0.91949	-1.43118	0.91949	0.991854	19	0.91949
hsa04062 Chemokine signaling pathway	0.933006	-1.50951	0.933006	0.991854	57	0.933006
hsa04623 Cytosolic DNA-sensing pathway	0.937136	-1.60829	0.937136	0.991854	13	0.937136
hsa04621 NOD-like receptor signaling pathway	0.991854	-2.49677	0.991854	0.991854	31	0.991854
hsa04622 RIG-I-like receptor signaling pathway	NA	NA	NA	NA	3	NA
hsa04622 RIG-I-like receptor signaling pathway	NA	NA	NA	NA	3	NA

## Sheet: C2_KEGG
	p.geomean	stat.mean	p.val	q.val	set.size	exp1
hsa04658 Th1 and Th2 cell differentiation	0.00524686	2.66535	0.00524686	0.0944435	30	0.00524686
hsa04612 Antigen processing and presentation	0.0249641	2.04042	0.0249641	0.224677	21	0.0249641
hsa04650 Natural killer cell mediated cytotoxicity	0.0734228	1.46816	0.0734228	0.348638	35	0.0734228
hsa04672 Intestinal immune network for IgA production	0.0774752	1.4497	0.0774752	0.348638	26	0.0774752
hsa04659 Th17 cell differentiation	0.136459	1.10416	0.136459	0.491252	40	0.136459
hsa04660 T cell receptor signaling pathway	0.202071	0.839947	0.202071	0.515294	34	0.202071
hsa04657 IL-17 signaling pathway	0.206447	0.828742	0.206447	0.515294	19	0.206447
hsa04610 Complement and coagulation cascades	0.241129	0.708135	0.241129	0.515294	27	0.241129
hsa04662 B cell receptor signaling pathway	0.268095	0.623887	0.268095	0.515294	22	0.268095
hsa04062 Chemokine signaling pathway	0.307124	0.505469	0.307124	0.515294	57	0.307124
hsa04640 Hematopoietic cell lineage	0.314902	0.483495	0.314902	0.515294	51	0.314902
hsa04611 Platelet activation	0.0293374	-1.92495	0.0293374	0.528073	34	0.0293374
hsa04623 Cytosolic DNA-sensing pathway	0.368944	0.339063	0.368944	0.553415	13	0.368944
hsa04670 Leukocyte transendothelial migration	0.502146	-0.00540708	0.502146	0.695279	26	0.502146
hsa04621 NOD-like receptor signaling pathway	0.641903	-0.365438	0.641903	0.825304	31	0.641903
hsa04666 Fc gamma R-mediated phagocytosis	0.771113	-0.749781	0.771113	0.896859	21	0.771113
hsa04664 Fc epsilon RI signaling pathway	0.821616	-0.936009	0.821616	0.896859	16	0.821616
hsa04620 Toll-like receptor signaling pathway	0.847033	-1.03636	0.847033	0.896859	23	0.847033
hsa04611 Platelet activation	0.970663	-1.92495	0.970663	0.970663	34	0.970663
hsa04620 Toll-like receptor signaling pathway	0.152967	-1.03636	0.152967	0.994753	23	0.152967
hsa04664 Fc epsilon RI signaling pathway	0.178384	-0.936009	0.178384	0.994753	16	0.178384
hsa04666 Fc gamma R-mediated phagocytosis	0.228887	-0.749781	0.228887	0.994753	21	0.228887
hsa04621 NOD-like receptor signaling pathway	0.358097	-0.365438	0.358097	0.994753	31	0.358097
hsa04670 Leukocyte transendothelial migration	0.497854	-0.00540708	0.497854	0.994753	26	0.497854
hsa04623 Cytosolic DNA-sensing pathway	0.631056	0.339063	0.631056	0.994753	13	0.631056
hsa04640 Hematopoietic cell lineage	0.685098	0.483495	0.685098	0.994753	51	0.685098
hsa04062 Chemokine signaling pathway	0.692876	0.505469	0.692876	0.994753	57	0.692876
hsa04662 B cell receptor signaling pathway	0.731905	0.623887	0.731905	0.994753	22	0.731905
hsa04610 Complement and coagulation cascades	0.758871	0.708135	0.758871	0.994753	27	0.758871
hsa04657 IL-17 signaling pathway	0.793553	0.828742	0.793553	0.994753	19	0.793553
hsa04660 T cell receptor signaling pathway	0.797929	0.839947	0.797929	0.994753	34	0.797929
hsa04659 Th17 cell differentiation	0.863541	1.10416	0.863541	0.994753	40	0.863541
hsa04672 Intestinal immune network for IgA production	0.922525	1.4497	0.922525	0.994753	26	0.922525
hsa04650 Natural killer cell mediated cytotoxicity	0.926577	1.46816	0.926577	0.994753	35	0.926577
hsa04612 Antigen processing and presentation	0.975036	2.04042	0.975036	0.994753	21	0.975036
hsa04658 Th1 and Th2 cell differentiation	0.994753	2.66535	0.994753	0.994753	30	0.994753
hsa04622 RIG-I-like receptor signaling pathway	NA	NA	NA	NA	3	NA
hsa04622 RIG-I-like receptor signaling pathway	NA	NA	NA	NA	3	NA

## Sheet: C3_KEGG
	p.geomean	stat.mean	p.val	q.val	set.size	exp1
hsa04658 Th1 and Th2 cell differentiation	0.000403907	3.57784	0.000403907	0.00727032	30	0.000403907
hsa04660 T cell receptor signaling pathway	0.00378666	2.75936	0.00378666	0.0340799	34	0.00378666
hsa04659 Th17 cell differentiation	0.0083957	2.44556	0.0083957	0.0503742	40	0.0083957
hsa04650 Natural killer cell mediated cytotoxicity	0.0371445	1.8151	0.0371445	0.115522	35	0.0371445
hsa04662 B cell receptor signaling pathway	0.0384677	1.81548	0.0384677	0.115522	22	0.0384677
hsa04612 Antigen processing and presentation	0.0385072	1.84232	0.0385072	0.115522	21	0.0385072
hsa04672 Intestinal immune network for IgA production	0.0540688	1.63969	0.0540688	0.139034	26	0.0540688
hsa04640 Hematopoietic cell lineage	0.0749587	1.45101	0.0749587	0.168657	51	0.0749587
hsa04062 Chemokine signaling pathway	0.120138	1.18057	0.120138	0.240277	57	0.120138
hsa04670 Leukocyte transendothelial migration	0.249152	0.682146	0.249152	0.448474	26	0.249152
hsa04666 Fc gamma R-mediated phagocytosis	0.454244	0.115677	0.454244	0.70028	21	0.454244
hsa04623 Cytosolic DNA-sensing pathway	0.493241	0.0171215	0.493241	0.70028	13	0.493241
hsa04620 Toll-like receptor signaling pathway	0.584464	-0.214678	0.584464	0.70028	23	0.584464
hsa04610 Complement and coagulation cascades	0.599213	-0.252599	0.599213	0.70028	27	0.599213
hsa04621 NOD-like receptor signaling pathway	0.60154	-0.25864	0.60154	0.70028	31	0.60154
hsa04657 IL-17 signaling pathway	0.637227	-0.35381	0.637227	0.70028	19	0.637227
hsa04664 Fc epsilon RI signaling pathway	0.661375	-0.420375	0.661375	0.70028	16	0.661375
hsa04611 Platelet activation	0.905203	-1.32545	0.905203	0.905203	34	0.905203
hsa04611 Platelet activation	0.0947967	-1.32545	0.0947967	0.999596	34	0.0947967
hsa04664 Fc epsilon RI signaling pathway	0.338625	-0.420375	0.338625	0.999596	16	0.338625
hsa04657 IL-17 signaling pathway	0.362773	-0.35381	0.362773	0.999596	19	0.362773
hsa04621 NOD-like receptor signaling pathway	0.39846	-0.25864	0.39846	0.999596	31	0.39846
hsa04610 Complement and coagulation cascades	0.400787	-0.252599	0.400787	0.999596	27	0.400787
hsa04620 Toll-like receptor signaling pathway	0.415536	-0.214678	0.415536	0.999596	23	0.415536
hsa04623 Cytosolic DNA-sensing pathway	0.506759	0.0171215	0.506759	0.999596	13	0.506759
hsa04666 Fc gamma R-mediated phagocytosis	0.545756	0.115677	0.545756	0.999596	21	0.545756
hsa04670 Leukocyte transendothelial migration	0.750848	0.682146	0.750848	0.999596	26	0.750848
hsa04062 Chemokine signaling pathway	0.879862	1.18057	0.879862	0.999596	57	0.879862
hsa04640 Hematopoietic cell lineage	0.925041	1.45101	0.925041	0.999596	51	0.925041
hsa04672 Intestinal immune network for IgA production	0.945931	1.63969	0.945931	0.999596	26	0.945931
hsa04612 Antigen processing and presentation	0.961493	1.84232	0.961493	0.999596	21	0.961493
hsa04662 B cell receptor signaling pathway	0.961532	1.81548	0.961532	0.999596	22	0.961532
hsa04650 Natural killer cell mediated cytotoxicity	0.962856	1.8151	0.962856	0.999596	35	0.962856
hsa04659 Th17 cell differentiation	0.991604	2.44556	0.991604	0.999596	40	0.991604
hsa04660 T cell receptor signaling pathway	0.996213	2.75936	0.996213	0.999596	34	0.996213
hsa04658 Th1 and Th2 cell differentiation	0.999596	3.57784	0.999596	0.999596	30	0.999596
hsa04622 RIG-I-like receptor signaling pathway	NA	NA	NA	NA	3	NA
hsa04622 RIG-I-like receptor signaling pathway	NA	NA	NA	NA	3	NA

## Sheet: C4_KEGG
	p.geomean	stat.mean	p.val	q.val	set.size	exp1
hsa04657 IL-17 signaling pathway	0.00294722	-2.95811	0.00294722	0.05305	19	0.00294722
hsa04658 Th1 and Th2 cell differentiation	0.0161214	2.2122	0.0161214	0.290185	30	0.0161214
hsa04621 NOD-like receptor signaling pathway	0.0327896	-1.87587	0.0327896	0.295107	31	0.0327896
hsa04660 T cell receptor signaling pathway	0.061434	1.56727	0.061434	0.382241	34	0.061434
hsa04612 Antigen processing and presentation	0.0637069	1.5723	0.0637069	0.382241	21	0.0637069
hsa04659 Th17 cell differentiation	0.128435	1.14249	0.128435	0.47472	40	0.128435
hsa04650 Natural killer cell mediated cytotoxicity	0.131867	1.12808	0.131867	0.47472	35	0.131867
hsa04662 B cell receptor signaling pathway	0.239223	0.715519	0.239223	0.65182	22	0.239223
hsa04672 Intestinal immune network for IgA production	0.277532	0.594216	0.277532	0.65182	26	0.277532
hsa04670 Leukocyte transendothelial migration	0.338074	0.42026	0.338074	0.65182	26	0.338074
hsa04611 Platelet activation	0.391674	0.276082	0.391674	0.65182	34	0.391674
hsa04610 Complement and coagulation cascades	0.397461	0.261318	0.397461	0.65182	27	0.397461
hsa04640 Hematopoietic cell lineage	0.423283	0.19401	0.423283	0.65182	51	0.423283
hsa04666 Fc gamma R-mediated phagocytosis	0.434547	0.165876	0.434547	0.65182	21	0.434547
hsa04623 Cytosolic DNA-sensing pathway	0.108961	-1.26564	0.108961	0.653766	13	0.108961
hsa04664 Fc epsilon RI signaling pathway	0.525632	-0.0648748	0.525632	0.727798	16	0.525632
hsa04620 Toll-like receptor signaling pathway	0.690882	-0.501913	0.690882	0.877463	23	0.690882
hsa04062 Chemokine signaling pathway	0.731219	-0.618409	0.731219	0.877463	57	0.731219
hsa04062 Chemokine signaling pathway	0.268781	-0.618409	0.268781	0.983879	57	0.268781
hsa04620 Toll-like receptor signaling pathway	0.309118	-0.501913	0.309118	0.983879	23	0.309118
hsa04664 Fc epsilon RI signaling pathway	0.474368	-0.0648748	0.474368	0.983879	16	0.474368
hsa04666 Fc gamma R-mediated phagocytosis	0.565453	0.165876	0.565453	0.983879	21	0.565453
hsa04640 Hematopoietic cell lineage	0.576717	0.19401	0.576717	0.983879	51	0.576717
hsa04610 Complement and coagulation cascades	0.602539	0.261318	0.602539	0.983879	27	0.602539
hsa04611 Platelet activation	0.608326	0.276082	0.608326	0.983879	34	0.608326
hsa04670 Leukocyte transendothelial migration	0.661926	0.42026	0.661926	0.983879	26	0.661926
hsa04672 Intestinal immune network for IgA production	0.722468	0.594216	0.722468	0.983879	26	0.722468
hsa04662 B cell receptor signaling pathway	0.760777	0.715519	0.760777	0.983879	22	0.760777
hsa04650 Natural killer cell mediated cytotoxicity	0.868133	1.12808	0.868133	0.983879	35	0.868133
hsa04659 Th17 cell differentiation	0.871565	1.14249	0.871565	0.983879	40	0.871565
hsa04612 Antigen processing and presentation	0.936293	1.5723	0.936293	0.983879	21	0.936293
hsa04660 T cell receptor signaling pathway	0.938566	1.56727	0.938566	0.983879	34	0.938566
hsa04658 Th1 and Th2 cell differentiation	0.983879	2.2122	0.983879	0.983879	30	0.983879
hsa04623 Cytosolic DNA-sensing pathway	0.891039	-1.26564	0.891039	0.997053	13	0.891039
hsa04621 NOD-like receptor signaling pathway	0.96721	-1.87587	0.96721	0.997053	31	0.96721
hsa04657 IL-17 signaling pathway	0.997053	-2.95811	0.997053	0.997053	19	0.997053
hsa04622 RIG-I-like receptor signaling pathway	NA	NA	NA	NA	3	NA
hsa04622 RIG-I-like receptor signaling pathway	NA	NA	NA	NA	3	NA

## Sheet: C5_KEGG
	p.geomean	stat.mean	p.val	q.val	set.size	exp1
hsa04657 IL-17 signaling pathway	0.000474657	-3.68779	0.000474657	0.00854382	19	0.000474657
hsa04621 NOD-like receptor signaling pathway	0.0097844	-2.40026	0.0097844	0.0880596	31	0.0097844
hsa04620 Toll-like receptor signaling pathway	0.0832075	-1.40758	0.0832075	0.499245	23	0.0832075
hsa04623 Cytosolic DNA-sensing pathway	0.15249	-1.04867	0.15249	0.686203	13	0.15249
hsa04658 Th1 and Th2 cell differentiation	0.065501	1.53433	0.065501	0.704529	30	0.065501
hsa04612 Antigen processing and presentation	0.214529	0.800045	0.214529	0.704529	21	0.214529
hsa04650 Natural killer cell mediated cytotoxicity	0.223084	0.766354	0.223084	0.704529	35	0.223084
hsa04610 Complement and coagulation cascades	0.225401	0.759867	0.225401	0.704529	27	0.225401
hsa04670 Leukocyte transendothelial migration	0.283301	0.577281	0.283301	0.704529	26	0.283301
hsa04662 B cell receptor signaling pathway	0.291744	0.553258	0.291744	0.704529	22	0.291744
hsa04611 Platelet activation	0.296437	0.537294	0.296437	0.704529	34	0.296437
hsa04659 Th17 cell differentiation	0.313124	0.48896	0.313124	0.704529	40	0.313124
hsa04660 T cell receptor signaling pathway	0.40703	0.236154	0.40703	0.814059	34	0.40703
hsa04062 Chemokine signaling pathway	0.253548	-0.665557	0.253548	0.820813	57	0.253548
hsa04666 Fc gamma R-mediated phagocytosis	0.273604	-0.607255	0.273604	0.820813	21	0.273604
hsa04664 Fc epsilon RI signaling pathway	0.373796	-0.324835	0.373796	0.831676	16	0.373796
hsa04640 Hematopoietic cell lineage	0.414719	-0.215987	0.414719	0.831676	51	0.414719
hsa04672 Intestinal immune network for IgA production	0.471835	-0.0710141	0.471835	0.831676	26	0.471835
hsa04660 T cell receptor signaling pathway	0.59297	0.236154	0.59297	0.831676	34	0.59297
hsa04659 Th17 cell differentiation	0.686876	0.48896	0.686876	0.831676	40	0.686876
hsa04611 Platelet activation	0.703563	0.537294	0.703563	0.831676	34	0.703563
hsa04662 B cell receptor signaling pathway	0.708256	0.553258	0.708256	0.831676	22	0.708256
hsa04670 Leukocyte transendothelial migration	0.716699	0.577281	0.716699	0.831676	26	0.716699
hsa04610 Complement and coagulation cascades	0.774599	0.759867	0.774599	0.831676	27	0.774599
hsa04650 Natural killer cell mediated cytotoxicity	0.776916	0.766354	0.776916	0.831676	35	0.776916
hsa04612 Antigen processing and presentation	0.785471	0.800045	0.785471	0.831676	21	0.785471
hsa04658 Th1 and Th2 cell differentiation	0.934499	1.53433	0.934499	0.934499	30	0.934499
hsa04672 Intestinal immune network for IgA production	0.528165	-0.0710141	0.528165	0.939306	26	0.528165
hsa04640 Hematopoietic cell lineage	0.585281	-0.215987	0.585281	0.939306	51	0.585281
hsa04664 Fc epsilon RI signaling pathway	0.626204	-0.324835	0.626204	0.939306	16	0.626204
hsa04666 Fc gamma R-mediated phagocytosis	0.726396	-0.607255	0.726396	0.959724	21	0.726396
hsa04062 Chemokine signaling pathway	0.746452	-0.665557	0.746452	0.959724	57	0.746452
hsa04623 Cytosolic DNA-sensing pathway	0.84751	-1.04867	0.84751	0.999525	13	0.84751
hsa04620 Toll-like receptor signaling pathway	0.916793	-1.40758	0.916793	0.999525	23	0.916793
hsa04621 NOD-like receptor signaling pathway	0.990216	-2.40026	0.990216	0.999525	31	0.990216
hsa04657 IL-17 signaling pathway	0.999525	-3.68779	0.999525	0.999525	19	0.999525
hsa04622 RIG-I-like receptor signaling pathway	NA	NA	NA	NA	3	NA
hsa04622 RIG-I-like receptor signaling pathway	NA	NA	NA	NA	3	NA

## Sheet: C6_KEGG
	p.geomean	stat.mean	p.val	q.val	set.size	exp1
hsa04657 IL-17 signaling pathway	0.0354162	1.8617	0.0354162	0.608587	19	0.0354162
hsa04658 Th1 and Th2 cell differentiation	0.085883	1.39028	0.085883	0.608587	30	0.085883
hsa04659 Th17 cell differentiation	0.129693	1.1378	0.129693	0.608587	40	0.129693
hsa04610 Complement and coagulation cascades	0.154771	1.02644	0.154771	0.608587	27	0.154771
hsa04672 Intestinal immune network for IgA production	0.169052	0.969079	0.169052	0.608587	26	0.169052
hsa04660 T cell receptor signaling pathway	0.235358	0.725832	0.235358	0.623274	34	0.235358
hsa04612 Antigen processing and presentation	0.286591	0.571156	0.286591	0.623274	21	0.286591
hsa04640 Hematopoietic cell lineage	0.299819	0.526639	0.299819	0.623274	51	0.299819
hsa04650 Natural killer cell mediated cytotoxicity	0.311637	0.493505	0.311637	0.623274	35	0.311637
hsa04670 Leukocyte transendothelial migration	0.384604	0.29501	0.384604	0.652293	26	0.384604
hsa04062 Chemokine signaling pathway	0.438229	0.155822	0.438229	0.652293	57	0.438229
hsa04662 B cell receptor signaling pathway	0.451133	0.123545	0.451133	0.652293	22	0.451133
hsa04623 Cytosolic DNA-sensing pathway	0.471101	0.0732823	0.471101	0.652293	13	0.471101
hsa04621 NOD-like receptor signaling pathway	0.686786	-0.48939	0.686786	0.851765	31	0.686786
hsa04620 Toll-like receptor signaling pathway	0.755826	-0.698823	0.755826	0.851765	23	0.755826
hsa04666 Fc gamma R-mediated phagocytosis	0.808452	-0.882088	0.808452	0.851765	21	0.808452
hsa04664 Fc epsilon RI signaling pathway	0.831285	-0.974941	0.831285	0.851765	16	0.831285
hsa04611 Platelet activation	0.851765	-1.05263	0.851765	0.851765	34	0.851765
hsa04611 Platelet activation	0.148235	-1.05263	0.148235	0.964584	34	0.148235
hsa04664 Fc epsilon RI signaling pathway	0.168715	-0.974941	0.168715	0.964584	16	0.168715
hsa04666 Fc gamma R-mediated phagocytosis	0.191548	-0.882088	0.191548	0.964584	21	0.191548
hsa04620 Toll-like receptor signaling pathway	0.244174	-0.698823	0.244174	0.964584	23	0.244174
hsa04621 NOD-like receptor signaling pathway	0.313214	-0.48939	0.313214	0.964584	31	0.313214
hsa04623 Cytosolic DNA-sensing pathway	0.528899	0.0732823	0.528899	0.964584	13	0.528899
hsa04662 B cell receptor signaling pathway	0.548867	0.123545	0.548867	0.964584	22	0.548867
hsa04062 Chemokine signaling pathway	0.561771	0.155822	0.561771	0.964584	57	0.561771
hsa04670 Leukocyte transendothelial migration	0.615396	0.29501	0.615396	0.964584	26	0.615396
hsa04650 Natural killer cell mediated cytotoxicity	0.688363	0.493505	0.688363	0.964584	35	0.688363
hsa04640 Hematopoietic cell lineage	0.700181	0.526639	0.700181	0.964584	51	0.700181
hsa04612 Antigen processing and presentation	0.713409	0.571156	0.713409	0.964584	21	0.713409
hsa04660 T cell receptor signaling pathway	0.764642	0.725832	0.764642	0.964584	34	0.764642
hsa04672 Intestinal immune network for IgA production	0.830948	0.969079	0.830948	0.964584	26	0.830948
hsa04610 Complement and coagulation cascades	0.845229	1.02644	0.845229	0.964584	27	0.845229
hsa04659 Th17 cell differentiation	0.870307	1.1378	0.870307	0.964584	40	0.870307
hsa04658 Th1 and Th2 cell differentiation	0.914117	1.39028	0.914117	0.964584	30	0.914117
hsa04657 IL-17 signaling pathway	0.964584	1.8617	0.964584	0.964584	19	0.964584
hsa04622 RIG-I-like receptor signaling pathway	NA	NA	NA	NA	3	NA
hsa04622 RIG-I-like receptor signaling pathway	NA	NA	NA	NA	3	NA

## Sheet: C7_KEGG
	p.geomean	stat.mean	p.val	q.val	set.size	exp1
hsa04657 IL-17 signaling pathway	0.0658045	1.54479	0.0658045	0.378951	19	0.0658045
hsa04640 Hematopoietic cell lineage	0.0852745	1.38125	0.0852745	0.378951	51	0.0852745
hsa04062 Chemokine signaling pathway	0.0947429	1.32019	0.0947429	0.378951	57	0.0947429
hsa04659 Th17 cell differentiation	0.103902	1.27226	0.103902	0.378951	40	0.103902
hsa04660 T cell receptor signaling pathway	0.106967	1.25639	0.106967	0.378951	34	0.106967
hsa04658 Th1 and Th2 cell differentiation	0.147366	1.05971	0.147366	0.378951	30	0.147366
hsa04610 Complement and coagulation cascades	0.147941	1.05698	0.147941	0.378951	27	0.147941
hsa04670 Leukocyte transendothelial migration	0.169106	0.967037	0.169106	0.378951	26	0.169106
hsa04620 Toll-like receptor signaling pathway	0.199517	0.851706	0.199517	0.378951	23	0.199517
hsa04672 Intestinal immune network for IgA production	0.210528	0.811411	0.210528	0.378951	26	0.210528
hsa04662 B cell receptor signaling pathway	0.276853	0.597191	0.276853	0.453032	22	0.276853
hsa04650 Natural killer cell mediated cytotoxicity	0.33567	0.426598	0.33567	0.48063	35	0.33567
hsa04612 Antigen processing and presentation	0.347122	0.396918	0.347122	0.48063	21	0.347122
hsa04621 NOD-like receptor signaling pathway	0.38528	0.29298	0.38528	0.49536	31	0.38528
hsa04611 Platelet activation	0.425015	0.189834	0.425015	0.510018	34	0.425015
hsa04666 Fc gamma R-mediated phagocytosis	0.457159	0.108279	0.457159	0.514304	21	0.457159
hsa04623 Cytosolic DNA-sensing pathway	0.696061	-0.520224	0.696061	0.735832	13	0.696061
hsa04664 Fc epsilon RI signaling pathway	0.735832	-0.638006	0.735832	0.735832	16	0.735832
hsa04664 Fc epsilon RI signaling pathway	0.264168	-0.638006	0.264168	0.934196	16	0.264168
hsa04623 Cytosolic DNA-sensing pathway	0.303939	-0.520224	0.303939	0.934196	13	0.303939
hsa04666 Fc gamma R-mediated phagocytosis	0.542841	0.108279	0.542841	0.934196	21	0.542841
hsa04611 Platelet activation	0.574985	0.189834	0.574985	0.934196	34	0.574985
hsa04621 NOD-like receptor signaling pathway	0.61472	0.29298	0.61472	0.934196	31	0.61472
hsa04612 Antigen processing and presentation	0.652878	0.396918	0.652878	0.934196	21	0.652878
hsa04650 Natural killer cell mediated cytotoxicity	0.66433	0.426598	0.66433	0.934196	35	0.66433
hsa04662 B cell receptor signaling pathway	0.723147	0.597191	0.723147	0.934196	22	0.723147
hsa04672 Intestinal immune network for IgA production	0.789472	0.811411	0.789472	0.934196	26	0.789472
hsa04620 Toll-like receptor signaling pathway	0.800483	0.851706	0.800483	0.934196	23	0.800483
hsa04670 Leukocyte transendothelial migration	0.830894	0.967037	0.830894	0.934196	26	0.830894
hsa04610 Complement and coagulation cascades	0.852059	1.05698	0.852059	0.934196	27	0.852059
hsa04658 Th1 and Th2 cell differentiation	0.852634	1.05971	0.852634	0.934196	30	0.852634
hsa04660 T cell receptor signaling pathway	0.893033	1.25639	0.893033	0.934196	34	0.893033
hsa04659 Th17 cell differentiation	0.896098	1.27226	0.896098	0.934196	40	0.896098
hsa04062 Chemokine signaling pathway	0.905257	1.32019	0.905257	0.934196	57	0.905257
hsa04640 Hematopoietic cell lineage	0.914726	1.38125	0.914726	0.934196	51	0.914726
hsa04657 IL-17 signaling pathway	0.934196	1.54479	0.934196	0.934196	19	0.934196
hsa04622 RIG-I-like receptor signaling pathway	NA	NA	NA	NA	3	NA
hsa04622 RIG-I-like receptor signaling pathway	NA	NA	NA	NA	3	NA

## Sheet: C8_KEGG
	p.geomean	stat.mean	p.val	q.val	set.size	exp1
hsa04658 Th1 and Th2 cell differentiation	0.0209023	2.08407	0.0209023	0.340289	30	0.0209023
hsa04659 Th17 cell differentiation	0.0433596	1.73622	0.0433596	0.340289	40	0.0433596
hsa04612 Antigen processing and presentation	0.0606813	1.58319	0.0606813	0.340289	21	0.0606813
hsa04660 T cell receptor signaling pathway	0.0756199	1.45495	0.0756199	0.340289	34	0.0756199
hsa04672 Intestinal immune network for IgA production	0.12014	1.18852	0.12014	0.432503	26	0.12014
hsa04650 Natural killer cell mediated cytotoxicity	0.23416	0.729592	0.23416	0.585418	35	0.23416
hsa04657 IL-17 signaling pathway	0.269069	0.621591	0.269069	0.585418	19	0.269069
hsa04062 Chemokine signaling pathway	0.291071	0.551861	0.291071	0.585418	57	0.291071
hsa04640 Hematopoietic cell lineage	0.292709	0.547298	0.292709	0.585418	51	0.292709
hsa04610 Complement and coagulation cascades	0.396277	0.264483	0.396277	0.713298	27	0.396277
hsa04670 Leukocyte transendothelial migration	0.478762	0.0535291	0.478762	0.731606	26	0.478762
hsa04620 Toll-like receptor signaling pathway	0.487738	0.0309286	0.487738	0.731606	23	0.487738
hsa04662 B cell receptor signaling pathway	0.623953	-0.318122	0.623953	0.79057	22	0.623953
hsa04611 Platelet activation	0.633565	-0.342778	0.633565	0.79057	34	0.633565
hsa04621 NOD-like receptor signaling pathway	0.70614	-0.545392	0.70614	0.79057	31	0.70614
hsa04664 Fc epsilon RI signaling pathway	0.764259	-0.729733	0.764259	0.79057	16	0.764259
hsa04666 Fc gamma R-mediated phagocytosis	0.787717	-0.806883	0.787717	0.79057	21	0.787717
hsa04623 Cytosolic DNA-sensing pathway	0.79057	-0.824709	0.79057	0.79057	13	0.79057
hsa04623 Cytosolic DNA-sensing pathway	0.20943	-0.824709	0.20943	0.979098	13	0.20943
hsa04666 Fc gamma R-mediated phagocytosis	0.212283	-0.806883	0.212283	0.979098	21	0.212283
hsa04664 Fc epsilon RI signaling pathway	0.235741	-0.729733	0.235741	0.979098	16	0.235741
hsa04621 NOD-like receptor signaling pathway	0.29386	-0.545392	0.29386	0.979098	31	0.29386
hsa04611 Platelet activation	0.366435	-0.342778	0.366435	0.979098	34	0.366435
hsa04662 B cell receptor signaling pathway	0.376047	-0.318122	0.376047	0.979098	22	0.376047
hsa04620 Toll-like receptor signaling pathway	0.512262	0.0309286	0.512262	0.979098	23	0.512262
hsa04670 Leukocyte transendothelial migration	0.521238	0.0535291	0.521238	0.979098	26	0.521238
hsa04610 Complement and coagulation cascades	0.603723	0.264483	0.603723	0.979098	27	0.603723
hsa04640 Hematopoietic cell lineage	0.707291	0.547298	0.707291	0.979098	51	0.707291
hsa04062 Chemokine signaling pathway	0.708929	0.551861	0.708929	0.979098	57	0.708929
hsa04657 IL-17 signaling pathway	0.730931	0.621591	0.730931	0.979098	19	0.730931
hsa04650 Natural killer cell mediated cytotoxicity	0.76584	0.729592	0.76584	0.979098	35	0.76584
hsa04672 Intestinal immune network for IgA production	0.87986	1.18852	0.87986	0.979098	26	0.87986
hsa04660 T cell receptor signaling pathway	0.92438	1.45495	0.92438	0.979098	34	0.92438
hsa04612 Antigen processing and presentation	0.939319	1.58319	0.939319	0.979098	21	0.939319
hsa04659 Th17 cell differentiation	0.95664	1.73622	0.95664	0.979098	40	0.95664
hsa04658 Th1 and Th2 cell differentiation	0.979098	2.08407	0.979098	0.979098	30	0.979098
hsa04622 RIG-I-like receptor signaling pathway	NA	NA	NA	NA	3	NA
hsa04622 RIG-I-like receptor signaling pathway	NA	NA	NA	NA	3	NA
