# Supplementary material for: Immune landscape of human prostate cancer: immune evasion mechanisms and biomarkers for personalized immunotherapy
Source: BMC Cancer. 2020 Jun 18;20:572. doi: 10.1186/s12885-020-07058-y (PMC7302357; doi:10.1186/s12885-020-07058-y)
Supplement: Supplementary file 8 — Additional file 8. Pathway analysis using GO for the tumor-tumor comparison. [file 12885_2020_7058_MOESM8_ESM.xlsx]

## Sheet: C1_GO
	p.geomean	stat.mean	p.val	q.val	set.size	exp1
GO:0006955 immune response	1.16372e-05	-4.26582	1.16372e-05	0.00108226	294	1.16372e-05
GO:0002376 immune system process	0.00014777	-3.63654	0.00014777	0.0068713	372	0.00014777
GO:0045321 leukocyte activation	0.000317818	-3.45067	0.000317818	0.00985237	160	0.000317818
GO:0002682 regulation of immune system process	0.00069726	-3.21696	0.00069726	0.0162113	219	0.00069726
GO:0002694 regulation of leukocyte activation	0.00183039	-2.93857	0.00183039	0.0340452	111	0.00183039
GO:0002684 positive regulation of immune system process	0.00306422	-2.75885	0.00306422	0.0410343	166	0.00306422
GO:0050776 regulation of immune response	0.0030886	-2.7556	0.0030886	0.0410343	173	0.0030886
GO:0002250 adaptive immune response	0.00734343	-2.46996	0.00734343	0.0789667	74	0.00734343
GO:0002460 adaptive immune response based on somatic recombination of immune receptors built from immunoglobulin superfamily domains	0.00824179	-2.4311	0.00824179	0.0789667	64	0.00824179
GO:0002696 positive regulation of leukocyte activation	0.00849104	-2.4102	0.00849104	0.0789667	91	0.00849104
GO:0002253 activation of immune response	0.0110692	-2.30865	0.0110692	0.0882526	90	0.0110692
GO:0050778 positive regulation of immune response	0.0113874	-2.29336	0.0113874	0.0882526	114	0.0113874
GO:0030595 leukocyte chemotaxis	0.013715	-2.24459	0.013715	0.091594	43	0.013715
GO:0045087 innate immune response	0.0137883	-2.21698	0.0137883	0.091594	135	0.0137883
GO:0002920 regulation of humoral immune response	0.0157713	-2.28395	0.0157713	0.0977822	13	0.0157713
GO:0002521 leukocyte differentiation	0.0252879	-1.9692	0.0252879	0.144782	87	0.0252879
GO:0002768 immune response-regulating cell surface receptor signaling pathway	0.0264656	-1.95678	0.0264656	0.144782	56	0.0264656
GO:0002429 immune response-activating cell surface receptor signaling pathway	0.0281813	-1.9316	0.0281813	0.145603	49	0.0281813
GO:0002252 immune effector process	0.0320519	-1.86007	0.0320519	0.156885	126	0.0320519
GO:0002449 lymphocyte mediated immunity	0.0367165	-1.81111	0.0367165	0.165064	49	0.0367165
GO:0002764 immune response-regulating signaling pathway	0.0380817	-1.78563	0.0380817	0.165064	78	0.0380817
GO:0006959 humoral immune response	0.0390475	-1.78837	0.0390475	0.165064	36	0.0390475
GO:0002757 immune response-activating signal transduction	0.041383	-1.74749	0.041383	0.167331	71	0.041383
GO:0019724 B cell mediated immunity	0.0462304	-1.71025	0.0462304	0.178643	33	0.0462304
GO:0002520 immune system development	0.0480223	-1.67126	0.0480223	0.178643	115	0.0480223
GO:0016064 immunoglobulin mediated immune response	0.0517856	-1.65392	0.0517856	0.185233	32	0.0517856
GO:0002822 regulation of adaptive immune response based on somatic recombination of immune receptors built from immunoglobulin superfamily domains	0.0607945	-1.5661	0.0607945	0.209403	39	0.0607945
GO:0002695 negative regulation of leukocyte activation	0.0670481	-1.52285	0.0670481	0.214769	29	0.0670481
GO:0002683 negative regulation of immune system process	0.0680676	-1.50353	0.0680676	0.214769	49	0.0680676
GO:0002443 leukocyte mediated immunity	0.0732291	-1.46203	0.0732291	0.214769	61	0.0732291
GO:0002819 regulation of adaptive immune response	0.0734256	-1.46503	0.0734256	0.214769	42	0.0734256
GO:0002697 regulation of immune effector process	0.0763472	-1.43723	0.0763472	0.214769	79	0.0763472
GO:0050900 leukocyte migration	0.0772028	-1.43031	0.0772028	0.214769	89	0.0772028
GO:0002690 positive regulation of leukocyte chemotaxis	0.0785176	-1.46073	0.0785176	0.214769	14	0.0785176
GO:0071346 cellular response to interferon-gamma	0.0811939	-1.41519	0.0811939	0.215744	33	0.0811939
GO:0002286 T cell activation involved in immune response	0.0894006	-1.37927	0.0894006	0.230952	15	0.0894006
GO:0034341 response to interferon-gamma	0.0938751	-1.33124	0.0938751	0.235956	37	0.0938751
GO:0002688 regulation of leukocyte chemotaxis	0.10434	-1.28677	0.10434	0.255358	16	0.10434
GO:0002687 positive regulation of leukocyte migration	0.110579	-1.2458	0.110579	0.263688	19	0.110579
GO:0002706 regulation of lymphocyte mediated immunity	0.12319	-1.17085	0.12319	0.280111	31	0.12319
GO:0002824 positive regulation of adaptive immune response based on somatic recombination of immune receptors built from immunoglobulin superfamily domains	0.12349	-1.18162	0.12349	0.280111	17	0.12349
GO:0002709 regulation of T cell mediated immunity	0.130632	-1.15876	0.130632	0.289256	11	0.130632
GO:0002455 humoral immune response mediated by circulating immunoglobulin	0.135955	-1.14002	0.135955	0.290496	12	0.135955
GO:0002285 lymphocyte activation involved in immune response	0.14341	-1.07576	0.14341	0.290496	28	0.14341
GO:0002440 production of molecular mediator of immune response	0.148815	-1.05124	0.148815	0.290496	31	0.148815
GO:0050777 negative regulation of immune response	0.15003	-1.05266	0.15003	0.290496	20	0.15003
GO:0002456 T cell mediated immunity	0.155012	-1.03715	0.155012	0.290496	14	0.155012
GO:0002685 regulation of leukocyte migration	0.156546	-1.02065	0.156546	0.290496	23	0.156546
GO:0002287 alpha-beta T cell activation involved in immune response	0.159304	-1.02348	0.159304	0.290496	11	0.159304
GO:0002293 alpha-beta T cell differentiation involved in immune response	0.159304	-1.02348	0.159304	0.290496	11	0.159304
GO:0002292 T cell differentiation involved in immune response	0.159304	-1.02348	0.159304	0.290496	11	0.159304
GO:0045088 regulation of innate immune response	0.174375	-0.941986	0.174375	0.311864	47	0.174375
GO:0002821 positive regulation of adaptive immune response	0.179634	-0.929721	0.179634	0.315207	19	0.179634
GO:0002712 regulation of B cell mediated immunity	0.197403	-0.862123	0.197403	0.339972	18	0.197403
GO:0002263 cell activation involved in immune response	0.206708	-0.821821	0.206708	0.343283	45	0.206708
GO:0002366 leukocyte activation involved in immune response	0.206708	-0.821821	0.206708	0.343283	45	0.206708
GO:0002889 regulation of immunoglobulin mediated immune response	0.220057	-0.781902	0.220057	0.359041	17	0.220057
GO:0032602 chemokine production	0.232947	-0.739335	0.232947	0.365782	18	0.232947
GO:0060333 interferon-gamma-mediated signaling pathway	0.233568	-0.733165	0.233568	0.365782	27	0.233568
GO:0019221 cytokine-mediated signaling pathway	0.235988	-0.720853	0.235988	0.365782	88	0.235988
GO:0002703 regulation of leukocyte mediated immunity	0.261767	-0.641057	0.261767	0.396589	37	0.261767
GO:0001909 leukocyte mediated cytotoxicity	0.264392	-0.637892	0.264392	0.396589	15	0.264392
GO:0002698 negative regulation of immune effector process	0.286035	-0.570434	0.286035	0.40952	19	0.286035
GO:0001910 regulation of leukocyte mediated cytotoxicity	0.288731	-0.565495	0.288731	0.40952	12	0.288731
GO:0045123 cellular extravasation	0.290967	-0.559864	0.290967	0.40952	13	0.290967
GO:0042088 T-helper 1 type immune response	0.293837	-0.548651	0.293837	0.40952	15	0.293837
GO:0002700 regulation of production of molecular mediator of immune response	0.29503	-0.542498	0.29503	0.40952	26	0.29503
GO:0032642 regulation of chemokine production	0.309115	-0.504987	0.309115	0.422761	15	0.309115
GO:0045089 positive regulation of innate immune response	0.318772	-0.473198	0.318772	0.423318	37	0.318772
GO:0002381 immunoglobulin production involved in immunoglobulin mediated immune response	0.326817	-0.454392	0.326817	0.423318	13	0.326817
GO:0002705 positive regulation of leukocyte mediated immunity	0.32773	-0.450881	0.32773	0.423318	16	0.32773
GO:0002708 positive regulation of lymphocyte mediated immunity	0.32773	-0.450881	0.32773	0.423318	16	0.32773
GO:0001959 regulation of cytokine-mediated signaling pathway	0.348476	-0.393819	0.348476	0.425575	14	0.348476
GO:0002312 B cell activation involved in immune response	0.348544	-0.393606	0.348544	0.425575	14	0.348544
GO:0002208 somatic diversification of immunoglobulins involved in immune response	0.353101	-0.382412	0.353101	0.425575	11	0.353101
GO:0002204 somatic recombination of immunoglobulin genes involved in immune response	0.353101	-0.382412	0.353101	0.425575	11	0.353101
GO:0002200 somatic diversification of immune receptors	0.356934	-0.370696	0.356934	0.425575	14	0.356934
GO:0002562 somatic diversification of immune receptors via germline recombination within a single locus	0.356934	-0.370696	0.356934	0.425575	14	0.356934
GO:0002218 activation of innate immune response	0.391895	-0.275747	0.391895	0.461344	29	0.391895
GO:0042092 type 2 immune response	0.404954	-0.243678	0.404954	0.468057	13	0.404954
GO:0002699 positive regulation of immune effector process	0.407662	-0.23436	0.407662	0.468057	40	0.407662
GO:0001776 leukocyte homeostasis	0.420822	-0.201347	0.420822	0.477273	19	0.420822
GO:0002444 myeloid leukocyte mediated immunity	0.454496	-0.115301	0.454496	0.503082	16	0.454496
GO:0032722 positive regulation of chemokine production	0.45731	-0.108748	0.45731	0.503082	14	0.45731
GO:0002718 regulation of cytokine production involved in immune response	0.46408	-0.0913169	0.46408	0.503082	14	0.46408
GO:0002367 cytokine production involved in immune response	0.465215	-0.088365	0.465215	0.503082	15	0.465215
GO:0002758 innate immune response-activating signal transduction	0.506121	0.0154249	0.506121	0.538798	26	0.506121
GO:0002828 regulation of type 2 immune response	0.50983	0.0250005	0.50983	0.538798	11	0.50983
GO:0002275 myeloid cell activation involved in immune response	0.5424	0.10739	0.5424	0.566778	17	0.5424
GO:0043299 leukocyte degranulation	0.596801	0.247889	0.596801	0.616695	13	0.596801
GO:0002886 regulation of myeloid leukocyte mediated immunity	0.612916	0.29128	0.612916	0.626387	10	0.612916
GO:0002279 mast cell activation involved in immune response	0.734077	0.636779	0.734077	0.734077	11	0.734077
GO:0002448 mast cell mediated immunity	0.734077	0.636779	0.734077	0.734077	11	0.734077
GO:0002279 mast cell activation involved in immune response	0.265923	0.636779	0.265923	0.999988	11	0.265923
GO:0002448 mast cell mediated immunity	0.265923	0.636779	0.265923	0.999988	11	0.265923
GO:0002886 regulation of myeloid leukocyte mediated immunity	0.387084	0.29128	0.387084	0.999988	10	0.387084
GO:0043299 leukocyte degranulation	0.403199	0.247889	0.403199	0.999988	13	0.403199
GO:0002275 myeloid cell activation involved in immune response	0.4576	0.10739	0.4576	0.999988	17	0.4576
GO:0002828 regulation of type 2 immune response	0.49017	0.0250005	0.49017	0.999988	11	0.49017
GO:0002758 innate immune response-activating signal transduction	0.493879	0.0154249	0.493879	0.999988	26	0.493879
GO:0002367 cytokine production involved in immune response	0.534785	-0.088365	0.534785	0.999988	15	0.534785
GO:0002718 regulation of cytokine production involved in immune response	0.53592	-0.0913169	0.53592	0.999988	14	0.53592
GO:0032722 positive regulation of chemokine production	0.54269	-0.108748	0.54269	0.999988	14	0.54269
GO:0002444 myeloid leukocyte mediated immunity	0.545504	-0.115301	0.545504	0.999988	16	0.545504
GO:0001776 leukocyte homeostasis	0.579178	-0.201347	0.579178	0.999988	19	0.579178
GO:0002699 positive regulation of immune effector process	0.592338	-0.23436	0.592338	0.999988	40	0.592338
GO:0042092 type 2 immune response	0.595046	-0.243678	0.595046	0.999988	13	0.595046
GO:0002218 activation of innate immune response	0.608105	-0.275747	0.608105	0.999988	29	0.608105
GO:0002200 somatic diversification of immune receptors	0.643066	-0.370696	0.643066	0.999988	14	0.643066
GO:0002562 somatic diversification of immune receptors via germline recombination within a single locus	0.643066	-0.370696	0.643066	0.999988	14	0.643066
GO:0002208 somatic diversification of immunoglobulins involved in immune response	0.646899	-0.382412	0.646899	0.999988	11	0.646899
GO:0002204 somatic recombination of immunoglobulin genes involved in immune response	0.646899	-0.382412	0.646899	0.999988	11	0.646899
GO:0002312 B cell activation involved in immune response	0.651456	-0.393606	0.651456	0.999988	14	0.651456
GO:0001959 regulation of cytokine-mediated signaling pathway	0.651524	-0.393819	0.651524	0.999988	14	0.651524
GO:0002705 positive regulation of leukocyte mediated immunity	0.67227	-0.450881	0.67227	0.999988	16	0.67227
GO:0002708 positive regulation of lymphocyte mediated immunity	0.67227	-0.450881	0.67227	0.999988	16	0.67227
GO:0002381 immunoglobulin production involved in immunoglobulin mediated immune response	0.673183	-0.454392	0.673183	0.999988	13	0.673183
GO:0045089 positive regulation of innate immune response	0.681228	-0.473198	0.681228	0.999988	37	0.681228
GO:0032642 regulation of chemokine production	0.690885	-0.504987	0.690885	0.999988	15	0.690885
GO:0002700 regulation of production of molecular mediator of immune response	0.70497	-0.542498	0.70497	0.999988	26	0.70497
GO:0042088 T-helper 1 type immune response	0.706163	-0.548651	0.706163	0.999988	15	0.706163
GO:0045123 cellular extravasation	0.709033	-0.559864	0.709033	0.999988	13	0.709033
GO:0001910 regulation of leukocyte mediated cytotoxicity	0.711269	-0.565495	0.711269	0.999988	12	0.711269
GO:0002698 negative regulation of immune effector process	0.713965	-0.570434	0.713965	0.999988	19	0.713965
GO:0001909 leukocyte mediated cytotoxicity	0.735608	-0.637892	0.735608	0.999988	15	0.735608
GO:0002703 regulation of leukocyte mediated immunity	0.738233	-0.641057	0.738233	0.999988	37	0.738233
GO:0019221 cytokine-mediated signaling pathway	0.764012	-0.720853	0.764012	0.999988	88	0.764012
GO:0060333 interferon-gamma-mediated signaling pathway	0.766432	-0.733165	0.766432	0.999988	27	0.766432
GO:0032602 chemokine production	0.767053	-0.739335	0.767053	0.999988	18	0.767053
GO:0002889 regulation of immunoglobulin mediated immune response	0.779943	-0.781902	0.779943	0.999988	17	0.779943
GO:0002263 cell activation involved in immune response	0.793292	-0.821821	0.793292	0.999988	45	0.793292
GO:0002366 leukocyte activation involved in immune response	0.793292	-0.821821	0.793292	0.999988	45	0.793292
GO:0002712 regulation of B cell mediated immunity	0.802597	-0.862123	0.802597	0.999988	18	0.802597
GO:0002821 positive regulation of adaptive immune response	0.820366	-0.929721	0.820366	0.999988	19	0.820366
GO:0045088 regulation of innate immune response	0.825625	-0.941986	0.825625	0.999988	47	0.825625
GO:0002287 alpha-beta T cell activation involved in immune response	0.840696	-1.02348	0.840696	0.999988	11	0.840696
GO:0002293 alpha-beta T cell differentiation involved in immune response	0.840696	-1.02348	0.840696	0.999988	11	0.840696
GO:0002292 T cell differentiation involved in immune response	0.840696	-1.02348	0.840696	0.999988	11	0.840696
GO:0002685 regulation of leukocyte migration	0.843454	-1.02065	0.843454	0.999988	23	0.843454
GO:0002456 T cell mediated immunity	0.844988	-1.03715	0.844988	0.999988	14	0.844988
GO:0050777 negative regulation of immune response	0.84997	-1.05266	0.84997	0.999988	20	0.84997
GO:0002440 production of molecular mediator of immune response	0.851185	-1.05124	0.851185	0.999988	31	0.851185
GO:0002285 lymphocyte activation involved in immune response	0.85659	-1.07576	0.85659	0.999988	28	0.85659
GO:0002455 humoral immune response mediated by circulating immunoglobulin	0.864045	-1.14002	0.864045	0.999988	12	0.864045
GO:0002709 regulation of T cell mediated immunity	0.869368	-1.15876	0.869368	0.999988	11	0.869368
GO:0002824 positive regulation of adaptive immune response based on somatic recombination of immune receptors built from immunoglobulin superfamily domains	0.87651	-1.18162	0.87651	0.999988	17	0.87651
GO:0002706 regulation of lymphocyte mediated immunity	0.87681	-1.17085	0.87681	0.999988	31	0.87681
GO:0002687 positive regulation of leukocyte migration	0.889421	-1.2458	0.889421	0.999988	19	0.889421
GO:0002688 regulation of leukocyte chemotaxis	0.89566	-1.28677	0.89566	0.999988	16	0.89566
GO:0034341 response to interferon-gamma	0.906125	-1.33124	0.906125	0.999988	37	0.906125
GO:0002286 T cell activation involved in immune response	0.910599	-1.37927	0.910599	0.999988	15	0.910599
GO:0071346 cellular response to interferon-gamma	0.918806	-1.41519	0.918806	0.999988	33	0.918806
GO:0002690 positive regulation of leukocyte chemotaxis	0.921482	-1.46073	0.921482	0.999988	14	0.921482
GO:0050900 leukocyte migration	0.922797	-1.43031	0.922797	0.999988	89	0.922797
GO:0002697 regulation of immune effector process	0.923653	-1.43723	0.923653	0.999988	79	0.923653
GO:0002819 regulation of adaptive immune response	0.926574	-1.46503	0.926574	0.999988	42	0.926574
GO:0002443 leukocyte mediated immunity	0.926771	-1.46203	0.926771	0.999988	61	0.926771
GO:0002683 negative regulation of immune system process	0.931932	-1.50353	0.931932	0.999988	49	0.931932
GO:0002695 negative regulation of leukocyte activation	0.932952	-1.52285	0.932952	0.999988	29	0.932952
GO:0002822 regulation of adaptive immune response based on somatic recombination of immune receptors built from immunoglobulin superfamily domains	0.939205	-1.5661	0.939205	0.999988	39	0.939205
GO:0016064 immunoglobulin mediated immune response	0.948214	-1.65392	0.948214	0.999988	32	0.948214
GO:0002520 immune system development	0.951978	-1.67126	0.951978	0.999988	115	0.951978
GO:0019724 B cell mediated immunity	0.95377	-1.71025	0.95377	0.999988	33	0.95377
GO:0002757 immune response-activating signal transduction	0.958617	-1.74749	0.958617	0.999988	71	0.958617
GO:0006959 humoral immune response	0.960953	-1.78837	0.960953	0.999988	36	0.960953
GO:0002764 immune response-regulating signaling pathway	0.961918	-1.78563	0.961918	0.999988	78	0.961918
GO:0002449 lymphocyte mediated immunity	0.963284	-1.81111	0.963284	0.999988	49	0.963284
GO:0002252 immune effector process	0.967948	-1.86007	0.967948	0.999988	126	0.967948
GO:0002429 immune response-activating cell surface receptor signaling pathway	0.971819	-1.9316	0.971819	0.999988	49	0.971819
GO:0002768 immune response-regulating cell surface receptor signaling pathway	0.973534	-1.95678	0.973534	0.999988	56	0.973534
GO:0002521 leukocyte differentiation	0.974712	-1.9692	0.974712	0.999988	87	0.974712
GO:0002920 regulation of humoral immune response	0.984229	-2.28395	0.984229	0.999988	13	0.984229
GO:0045087 innate immune response	0.986212	-2.21698	0.986212	0.999988	135	0.986212
GO:0030595 leukocyte chemotaxis	0.986285	-2.24459	0.986285	0.999988	43	0.986285
GO:0050778 positive regulation of immune response	0.988613	-2.29336	0.988613	0.999988	114	0.988613
GO:0002253 activation of immune response	0.988931	-2.30865	0.988931	0.999988	90	0.988931
GO:0002696 positive regulation of leukocyte activation	0.991509	-2.4102	0.991509	0.999988	91	0.991509
GO:0002460 adaptive immune response based on somatic recombination of immune receptors built from immunoglobulin superfamily domains	0.991758	-2.4311	0.991758	0.999988	64	0.991758
GO:0002250 adaptive immune response	0.992657	-2.46996	0.992657	0.999988	74	0.992657
GO:0050776 regulation of immune response	0.996911	-2.7556	0.996911	0.999988	173	0.996911
GO:0002684 positive regulation of immune system process	0.996936	-2.75885	0.996936	0.999988	166	0.996936
GO:0002694 regulation of leukocyte activation	0.99817	-2.93857	0.99817	0.999988	111	0.99817
GO:0002682 regulation of immune system process	0.999303	-3.21696	0.999303	0.999988	219	0.999303
GO:0045321 leukocyte activation	0.999682	-3.45067	0.999682	0.999988	160	0.999682
GO:0002376 immune system process	0.999852	-3.63654	0.999852	0.999988	372	0.999852
GO:0006955 immune response	0.999988	-4.26582	0.999988	0.999988	294	0.999988
GO:0035419 activation of MAPK activity involved in innate immune response	NA	NA	NA	NA	1	NA
GO:0046732 active induction of host immune response by virus	NA	NA	NA	NA	1	NA
GO:0002276 basophil activation involved in immune response	NA	NA	NA	NA	0	NA
GO:0002560 basophil mediated immunity	NA	NA	NA	NA	0	NA
GO:0002294 CD4-positive, alpha-beta T cell differentiation involved in immune response	NA	NA	NA	NA	9	NA
GO:0002302 CD8-positive, alpha-beta T cell differentiation involved in immune response	NA	NA	NA	NA	2	NA
GO:0002430 complement receptor mediated signaling pathway	NA	NA	NA	NA	1	NA
GO:0002374 cytokine secretion involved in immune response	NA	NA	NA	NA	2	NA
GO:0002278 eosinophil activation involved in immune response	NA	NA	NA	NA	1	NA
GO:0002447 eosinophil mediated immunity	NA	NA	NA	NA	1	NA
GO:0030683 evasion or tolerance by virus of host immune response	NA	NA	NA	NA	1	NA
GO:0020012 evasion or tolerance of host immune response	NA	NA	NA	NA	1	NA
GO:0051805 evasion or tolerance of immune response of other organism involved in symbiotic interaction	NA	NA	NA	NA	1	NA
GO:0002290 gamma-delta T cell activation involved in immune response	NA	NA	NA	NA	1	NA
GO:0035397 helper T cell enhancement of adaptive immune response	NA	NA	NA	NA	0	NA
GO:0002384 hepatic immune response	NA	NA	NA	NA	1	NA
GO:0002434 immune complex clearance	NA	NA	NA	NA	2	NA
GO:0002436 immune complex clearance by monocytes and macrophages	NA	NA	NA	NA	2	NA
GO:0002767 immune response-inhibiting cell surface receptor signaling pathway	NA	NA	NA	NA	2	NA
GO:0002765 immune response-inhibiting signal transduction	NA	NA	NA	NA	2	NA
GO:0002386 immune response in mucosal-associated lymphoid tissue	NA	NA	NA	NA	0	NA
GO:0002418 immune response to tumor cell	NA	NA	NA	NA	3	NA
GO:0002380 immunoglobulin secretion involved in immune response	NA	NA	NA	NA	0	NA
GO:0052558 induction by organism of immune response of other organism involved in symbiotic interaction	NA	NA	NA	NA	1	NA
GO:0052559 induction by symbiont of host immune response	NA	NA	NA	NA	1	NA
GO:0046730 induction of host immune response by virus	NA	NA	NA	NA	1	NA
GO:0002220 innate immune response activating cell surface receptor signaling pathway	NA	NA	NA	NA	1	NA
GO:0002227 innate immune response in mucosa	NA	NA	NA	NA	1	NA
GO:0070486 leukocyte aggregation	NA	NA	NA	NA	4	NA
GO:0002232 leukocyte chemotaxis involved in inflammatory response	NA	NA	NA	NA	0	NA
GO:0002522 leukocyte migration involved in immune response	NA	NA	NA	NA	1	NA
GO:0002523 leukocyte migration involved in inflammatory response	NA	NA	NA	NA	4	NA
GO:0002281 macrophage activation involved in immune response	NA	NA	NA	NA	4	NA
GO:0002313 mature B cell differentiation involved in immune response	NA	NA	NA	NA	3	NA
GO:0002282 microglial cell activation involved in immune response	NA	NA	NA	NA	2	NA
GO:0052552 modulation by organism of immune response of other organism involved in symbiotic interaction	NA	NA	NA	NA	3	NA
GO:0052306 modulation by organism of innate immune response in other organism involved in symbiotic interaction	NA	NA	NA	NA	2	NA
GO:0052553 modulation by symbiont of host immune response	NA	NA	NA	NA	3	NA
GO:0052167 modulation by symbiont of host innate immune response	NA	NA	NA	NA	2	NA
GO:0002385 mucosal immune response	NA	NA	NA	NA	1	NA
GO:0002277 myeloid dendritic cell activation involved in immune response	NA	NA	NA	NA	2	NA
GO:0002323 natural killer cell activation involved in immune response	NA	NA	NA	NA	0	NA
GO:0002325 natural killer cell differentiation involved in immune response	NA	NA	NA	NA	0	NA
GO:0002423 natural killer cell mediated immune response to tumor cell	NA	NA	NA	NA	2	NA
GO:0002228 natural killer cell mediated immunity	NA	NA	NA	NA	6	NA
GO:0002820 negative regulation of adaptive immune response	NA	NA	NA	NA	9	NA
GO:0002823 negative regulation of adaptive immune response based on somatic recombination of immune receptors built from immunoglobulin superfamily domains	NA	NA	NA	NA	8	NA
GO:0002713 negative regulation of B cell mediated immunity	NA	NA	NA	NA	0	NA
GO:0002719 negative regulation of cytokine production involved in immune response	NA	NA	NA	NA	5	NA
GO:0002740 negative regulation of cytokine secretion involved in immune response	NA	NA	NA	NA	2	NA
GO:0002921 negative regulation of humoral immune response	NA	NA	NA	NA	4	NA
GO:0002924 negative regulation of humoral immune response mediated by circulating immunoglobulin	NA	NA	NA	NA	0	NA
GO:0002890 negative regulation of immunoglobulin mediated immune response	NA	NA	NA	NA	0	NA
GO:0045824 negative regulation of innate immune response	NA	NA	NA	NA	5	NA
GO:0060336 negative regulation of interferon-gamma-mediated signaling pathway	NA	NA	NA	NA	0	NA
GO:0002689 negative regulation of leukocyte chemotaxis	NA	NA	NA	NA	1	NA
GO:0043301 negative regulation of leukocyte degranulation	NA	NA	NA	NA	1	NA
GO:0001911 negative regulation of leukocyte mediated cytotoxicity	NA	NA	NA	NA	3	NA
GO:0002704 negative regulation of leukocyte mediated immunity	NA	NA	NA	NA	6	NA
GO:0002686 negative regulation of leukocyte migration	NA	NA	NA	NA	3	NA
GO:0002707 negative regulation of lymphocyte mediated immunity	NA	NA	NA	NA	6	NA
GO:0033007 negative regulation of mast cell activation involved in immune response	NA	NA	NA	NA	0	NA
GO:0032827 negative regulation of natural killer cell differentiation involved in immune response	NA	NA	NA	NA	0	NA
GO:0002716 negative regulation of natural killer cell mediated immunity	NA	NA	NA	NA	1	NA
GO:0002701 negative regulation of production of molecular mediator of immune response	NA	NA	NA	NA	5	NA
GO:0060331 negative regulation of response to interferon-gamma	NA	NA	NA	NA	0	NA
GO:0002710 negative regulation of T cell mediated immunity	NA	NA	NA	NA	6	NA
GO:0002826 negative regulation of T-helper 1 type immune response	NA	NA	NA	NA	2	NA
GO:0002829 negative regulation of type 2 immune response	NA	NA	NA	NA	2	NA
GO:0002283 neutrophil activation involved in immune response	NA	NA	NA	NA	3	NA
GO:0002446 neutrophil mediated immunity	NA	NA	NA	NA	3	NA
GO:0002251 organ or tissue specific immune response	NA	NA	NA	NA	2	NA
GO:0052257 pathogen-associated molecular pattern dependent induction by organism of innate immune response of other organism involved in symbiotic interaction	NA	NA	NA	NA	2	NA
GO:0052033 pathogen-associated molecular pattern dependent induction by symbiont of host innate immune response	NA	NA	NA	NA	2	NA
GO:0052308 pathogen-associated molecular pattern dependent modulation by organism of innate immune response in other organism involved in symbiotic interaction	NA	NA	NA	NA	2	NA
GO:0052169 pathogen-associated molecular pattern dependent modulation by symbiont of host innate immune response	NA	NA	NA	NA	2	NA
GO:0052555 positive regulation by organism of immune response of other organism involved in symbiotic interaction	NA	NA	NA	NA	3	NA
GO:0052305 positive regulation by organism of innate immune response in other organism involved in symbiotic interaction	NA	NA	NA	NA	2	NA
GO:0052556 positive regulation by symbiont of host immune response	NA	NA	NA	NA	3	NA
GO:0052166 positive regulation by symbiont of host innate immune response	NA	NA	NA	NA	2	NA
GO:0002714 positive regulation of B cell mediated immunity	NA	NA	NA	NA	6	NA
GO:0002720 positive regulation of cytokine production involved in immune response	NA	NA	NA	NA	6	NA
GO:0002741 positive regulation of cytokine secretion involved in immune response	NA	NA	NA	NA	0	NA
GO:2001193 positive regulation of gamma-delta T cell activation involved in immune response	NA	NA	NA	NA	1	NA
GO:0002922 positive regulation of humoral immune response	NA	NA	NA	NA	3	NA
GO:0002925 positive regulation of humoral immune response mediated by circulating immunoglobulin	NA	NA	NA	NA	1	NA
GO:0090265 positive regulation of immune complex clearance by monocytes and macrophages	NA	NA	NA	NA	2	NA
GO:0002839 positive regulation of immune response to tumor cell	NA	NA	NA	NA	2	NA
GO:0002891 positive regulation of immunoglobulin mediated immune response	NA	NA	NA	NA	6	NA
GO:0060335 positive regulation of interferon-gamma-mediated signaling pathway	NA	NA	NA	NA	1	NA
GO:0043302 positive regulation of leukocyte degranulation	NA	NA	NA	NA	5	NA
GO:0001912 positive regulation of leukocyte mediated cytotoxicity	NA	NA	NA	NA	8	NA
GO:0033008 positive regulation of mast cell activation involved in immune response	NA	NA	NA	NA	5	NA
GO:0061081 positive regulation of myeloid leukocyte cytokine production involved in immune response	NA	NA	NA	NA	4	NA
GO:0002888 positive regulation of myeloid leukocyte mediated immunity	NA	NA	NA	NA	3	NA
GO:0002857 positive regulation of natural killer cell mediated immune response to tumor cell	NA	NA	NA	NA	2	NA
GO:0002717 positive regulation of natural killer cell mediated immunity	NA	NA	NA	NA	5	NA
GO:0002702 positive regulation of production of molecular mediator of immune response	NA	NA	NA	NA	8	NA
GO:0061078 positive regulation of prostaglandin secretion involved in immune response	NA	NA	NA	NA	0	NA
GO:0060332 positive regulation of response to interferon-gamma	NA	NA	NA	NA	1	NA
GO:0002842 positive regulation of T cell mediated immune response to tumor cell	NA	NA	NA	NA	0	NA
GO:0002711 positive regulation of T cell mediated immunity	NA	NA	NA	NA	6	NA
GO:2000318 positive regulation of T-helper 17 type immune response	NA	NA	NA	NA	2	NA
GO:0002827 positive regulation of T-helper 1 type immune response	NA	NA	NA	NA	3	NA
GO:0002654 positive regulation of tolerance induction dependent upon immune response	NA	NA	NA	NA	1	NA
GO:0002830 positive regulation of type 2 immune response	NA	NA	NA	NA	4	NA
GO:0090323 prostaglandin secretion involved in immune response	NA	NA	NA	NA	0	NA
GO:0002739 regulation of cytokine secretion involved in immune response	NA	NA	NA	NA	2	NA
GO:2001191 regulation of gamma-delta T cell activation involved in immune response	NA	NA	NA	NA	1	NA
GO:0002923 regulation of humoral immune response mediated by circulating immunoglobulin	NA	NA	NA	NA	2	NA
GO:0090264 regulation of immune complex clearance by monocytes and macrophages	NA	NA	NA	NA	2	NA
GO:0002837 regulation of immune response to tumor cell	NA	NA	NA	NA	2	NA
GO:0060334 regulation of interferon-gamma-mediated signaling pathway	NA	NA	NA	NA	4	NA
GO:0043300 regulation of leukocyte degranulation	NA	NA	NA	NA	8	NA
GO:0033006 regulation of mast cell activation involved in immune response	NA	NA	NA	NA	7	NA
GO:0032826 regulation of natural killer cell differentiation involved in immune response	NA	NA	NA	NA	0	NA
GO:0002855 regulation of natural killer cell mediated immune response to tumor cell	NA	NA	NA	NA	2	NA
GO:0002715 regulation of natural killer cell mediated immunity	NA	NA	NA	NA	6	NA
GO:0060330 regulation of response to interferon-gamma	NA	NA	NA	NA	4	NA
GO:0002840 regulation of T cell mediated immune response to tumor cell	NA	NA	NA	NA	0	NA
GO:2000316 regulation of T-helper 17 type immune response	NA	NA	NA	NA	2	NA
GO:0002825 regulation of T-helper 1 type immune response	NA	NA	NA	NA	9	NA
GO:0002652 regulation of tolerance induction dependent upon immune response	NA	NA	NA	NA	1	NA
GO:0052572 response to host immune response	NA	NA	NA	NA	5	NA
GO:0052564 response to immune response of other organism involved in symbiotic interaction	NA	NA	NA	NA	5	NA
GO:0002566 somatic diversification of immune receptors via somatic mutation	NA	NA	NA	NA	0	NA
GO:0002424 T cell mediated immune response to tumor cell	NA	NA	NA	NA	0	NA
GO:0002309 T cell proliferation involved in immune response	NA	NA	NA	NA	1	NA
GO:0072538 T-helper 17 type immune response	NA	NA	NA	NA	3	NA
GO:0002461 tolerance induction dependent upon immune response	NA	NA	NA	NA	1	NA
GO:0042033 chemokine biosynthetic process	NA	NA	NA	NA	5	NA
GO:0070098 chemokine-mediated signaling pathway	NA	NA	NA	NA	9	NA
GO:0050755 chemokine metabolic process	NA	NA	NA	NA	5	NA
GO:0032600 chemokine receptor transport out of membrane raft	NA	NA	NA	NA	0	NA
GO:0033606 chemokine receptor transport within lipid bilayer	NA	NA	NA	NA	0	NA
GO:0090195 chemokine secretion	NA	NA	NA	NA	5	NA
GO:0045079 negative regulation of chemokine biosynthetic process	NA	NA	NA	NA	1	NA
GO:0070100 negative regulation of chemokine-mediated signaling pathway	NA	NA	NA	NA	1	NA
GO:0032682 negative regulation of chemokine production	NA	NA	NA	NA	0	NA
GO:0090198 negative regulation of chemokine secretion	NA	NA	NA	NA	0	NA
GO:0001960 negative regulation of cytokine-mediated signaling pathway	NA	NA	NA	NA	6	NA
GO:0045080 positive regulation of chemokine biosynthetic process	NA	NA	NA	NA	3	NA
GO:0070101 positive regulation of chemokine-mediated signaling pathway	NA	NA	NA	NA	0	NA
GO:0090197 positive regulation of chemokine secretion	NA	NA	NA	NA	5	NA
GO:0001961 positive regulation of cytokine-mediated signaling pathway	NA	NA	NA	NA	4	NA
GO:2001263 regulation of C-C chemokine binding	NA	NA	NA	NA	0	NA
GO:0045073 regulation of chemokine biosynthetic process	NA	NA	NA	NA	4	NA
GO:0070099 regulation of chemokine-mediated signaling pathway	NA	NA	NA	NA	1	NA
GO:0090196 regulation of chemokine secretion	NA	NA	NA	NA	5	NA
GO:0002249 lymphocyte anergy	NA	NA	NA	NA	3	NA
GO:0002913 positive regulation of lymphocyte anergy	NA	NA	NA	NA	2	NA
GO:0002669 positive regulation of T cell anergy	NA	NA	NA	NA	2	NA
GO:0002911 regulation of lymphocyte anergy	NA	NA	NA	NA	3	NA
GO:0002667 regulation of T cell anergy	NA	NA	NA	NA	3	NA
GO:0002870 T cell anergy	NA	NA	NA	NA	3	NA
GO:0035419 activation of MAPK activity involved in innate immune response	NA	NA	NA	NA	1	NA
GO:0046732 active induction of host immune response by virus	NA	NA	NA	NA	1	NA
GO:0002276 basophil activation involved in immune response	NA	NA	NA	NA	0	NA
GO:0002560 basophil mediated immunity	NA	NA	NA	NA	0	NA
GO:0002294 CD4-positive, alpha-beta T cell differentiation involved in immune response	NA	NA	NA	NA	9	NA
GO:0002302 CD8-positive, alpha-beta T cell differentiation involved in immune response	NA	NA	NA	NA	2	NA
GO:0002430 complement receptor mediated signaling pathway	NA	NA	NA	NA	1	NA
GO:0002374 cytokine secretion involved in immune response	NA	NA	NA	NA	2	NA
GO:0002278 eosinophil activation involved in immune response	NA	NA	NA	NA	1	NA
GO:0002447 eosinophil mediated immunity	NA	NA	NA	NA	1	NA
GO:0030683 evasion or tolerance by virus of host immune response	NA	NA	NA	NA	1	NA
GO:0020012 evasion or tolerance of host immune response	NA	NA	NA	NA	1	NA
GO:0051805 evasion or tolerance of immune response of other organism involved in symbiotic interaction	NA	NA	NA	NA	1	NA
GO:0002290 gamma-delta T cell activation involved in immune response	NA	NA	NA	NA	1	NA
GO:0035397 helper T cell enhancement of adaptive immune response	NA	NA	NA	NA	0	NA
GO:0002384 hepatic immune response	NA	NA	NA	NA	1	NA
GO:0002434 immune complex clearance	NA	NA	NA	NA	2	NA
GO:0002436 immune complex clearance by monocytes and macrophages	NA	NA	NA	NA	2	NA
GO:0002767 immune response-inhibiting cell surface receptor signaling pathway	NA	NA	NA	NA	2	NA
GO:0002765 immune response-inhibiting signal transduction	NA	NA	NA	NA	2	NA
GO:0002386 immune response in mucosal-associated lymphoid tissue	NA	NA	NA	NA	0	NA
GO:0002418 immune response to tumor cell	NA	NA	NA	NA	3	NA
GO:0002380 immunoglobulin secretion involved in immune response	NA	NA	NA	NA	0	NA
GO:0052558 induction by organism of immune response of other organism involved in symbiotic interaction	NA	NA	NA	NA	1	NA
GO:0052559 induction by symbiont of host immune response	NA	NA	NA	NA	1	NA
GO:0046730 induction of host immune response by virus	NA	NA	NA	NA	1	NA
GO:0002220 innate immune response activating cell surface receptor signaling pathway	NA	NA	NA	NA	1	NA
GO:0002227 innate immune response in mucosa	NA	NA	NA	NA	1	NA
GO:0070486 leukocyte aggregation	NA	NA	NA	NA	4	NA
GO:0002232 leukocyte chemotaxis involved in inflammatory response	NA	NA	NA	NA	0	NA
GO:0002522 leukocyte migration involved in immune response	NA	NA	NA	NA	1	NA
GO:0002523 leukocyte migration involved in inflammatory response	NA	NA	NA	NA	4	NA
GO:0002281 macrophage activation involved in immune response	NA	NA	NA	NA	4	NA
GO:0002313 mature B cell differentiation involved in immune response	NA	NA	NA	NA	3	NA
GO:0002282 microglial cell activation involved in immune response	NA	NA	NA	NA	2	NA
GO:0052552 modulation by organism of immune response of other organism involved in symbiotic interaction	NA	NA	NA	NA	3	NA
GO:0052306 modulation by organism of innate immune response in other organism involved in symbiotic interaction	NA	NA	NA	NA	2	NA
GO:0052553 modulation by symbiont of host immune response	NA	NA	NA	NA	3	NA
GO:0052167 modulation by symbiont of host innate immune response	NA	NA	NA	NA	2	NA
GO:0002385 mucosal immune response	NA	NA	NA	NA	1	NA
GO:0002277 myeloid dendritic cell activation involved in immune response	NA	NA	NA	NA	2	NA
GO:0002323 natural killer cell activation involved in immune response	NA	NA	NA	NA	0	NA
GO:0002325 natural killer cell differentiation involved in immune response	NA	NA	NA	NA	0	NA
GO:0002423 natural killer cell mediated immune response to tumor cell	NA	NA	NA	NA	2	NA
GO:0002228 natural killer cell mediated immunity	NA	NA	NA	NA	6	NA
GO:0002820 negative regulation of adaptive immune response	NA	NA	NA	NA	9	NA
GO:0002823 negative regulation of adaptive immune response based on somatic recombination of immune receptors built from immunoglobulin superfamily domains	NA	NA	NA	NA	8	NA
GO:0002713 negative regulation of B cell mediated immunity	NA	NA	NA	NA	0	NA
GO:0002719 negative regulation of cytokine production involved in immune response	NA	NA	NA	NA	5	NA
GO:0002740 negative regulation of cytokine secretion involved in immune response	NA	NA	NA	NA	2	NA
GO:0002921 negative regulation of humoral immune response	NA	NA	NA	NA	4	NA
GO:0002924 negative regulation of humoral immune response mediated by circulating immunoglobulin	NA	NA	NA	NA	0	NA
GO:0002890 negative regulation of immunoglobulin mediated immune response	NA	NA	NA	NA	0	NA
GO:0045824 negative regulation of innate immune response	NA	NA	NA	NA	5	NA
GO:0060336 negative regulation of interferon-gamma-mediated signaling pathway	NA	NA	NA	NA	0	NA
GO:0002689 negative regulation of leukocyte chemotaxis	NA	NA	NA	NA	1	NA
GO:0043301 negative regulation of leukocyte degranulation	NA	NA	NA	NA	1	NA
GO:0001911 negative regulation of leukocyte mediated cytotoxicity	NA	NA	NA	NA	3	NA
GO:0002704 negative regulation of leukocyte mediated immunity	NA	NA	NA	NA	6	NA
GO:0002686 negative regulation of leukocyte migration	NA	NA	NA	NA	3	NA
GO:0002707 negative regulation of lymphocyte mediated immunity	NA	NA	NA	NA	6	NA
GO:0033007 negative regulation of mast cell activation involved in immune response	NA	NA	NA	NA	0	NA
GO:0032827 negative regulation of natural killer cell differentiation involved in immune response	NA	NA	NA	NA	0	NA
GO:0002716 negative regulation of natural killer cell mediated immunity	NA	NA	NA	NA	1	NA
GO:0002701 negative regulation of production of molecular mediator of immune response	NA	NA	NA	NA	5	NA
GO:0060331 negative regulation of response to interferon-gamma	NA	NA	NA	NA	0	NA
GO:0002710 negative regulation of T cell mediated immunity	NA	NA	NA	NA	6	NA
GO:0002826 negative regulation of T-helper 1 type immune response	NA	NA	NA	NA	2	NA
GO:0002829 negative regulation of type 2 immune response	NA	NA	NA	NA	2	NA
GO:0002283 neutrophil activation involved in immune response	NA	NA	NA	NA	3	NA
GO:0002446 neutrophil mediated immunity	NA	NA	NA	NA	3	NA
GO:0002251 organ or tissue specific immune response	NA	NA	NA	NA	2	NA
GO:0052257 pathogen-associated molecular pattern dependent induction by organism of innate immune response of other organism involved in symbiotic interaction	NA	NA	NA	NA	2	NA
GO:0052033 pathogen-associated molecular pattern dependent induction by symbiont of host innate immune response	NA	NA	NA	NA	2	NA
GO:0052308 pathogen-associated molecular pattern dependent modulation by organism of innate immune response in other organism involved in symbiotic interaction	NA	NA	NA	NA	2	NA
GO:0052169 pathogen-associated molecular pattern dependent modulation by symbiont of host innate immune response	NA	NA	NA	NA	2	NA
GO:0052555 positive regulation by organism of immune response of other organism involved in symbiotic interaction	NA	NA	NA	NA	3	NA
GO:0052305 positive regulation by organism of innate immune response in other organism involved in symbiotic interaction	NA	NA	NA	NA	2	NA
GO:0052556 positive regulation by symbiont of host immune response	NA	NA	NA	NA	3	NA
GO:0052166 positive regulation by symbiont of host innate immune response	NA	NA	NA	NA	2	NA
GO:0002714 positive regulation of B cell mediated immunity	NA	NA	NA	NA	6	NA
GO:0002720 positive regulation of cytokine production involved in immune response	NA	NA	NA	NA	6	NA
GO:0002741 positive regulation of cytokine secretion involved in immune response	NA	NA	NA	NA	0	NA
GO:2001193 positive regulation of gamma-delta T cell activation involved in immune response	NA	NA	NA	NA	1	NA
GO:0002922 positive regulation of humoral immune response	NA	NA	NA	NA	3	NA
GO:0002925 positive regulation of humoral immune response mediated by circulating immunoglobulin	NA	NA	NA	NA	1	NA
GO:0090265 positive regulation of immune complex clearance by monocytes and macrophages	NA	NA	NA	NA	2	NA
GO:0002839 positive regulation of immune response to tumor cell	NA	NA	NA	NA	2	NA
GO:0002891 positive regulation of immunoglobulin mediated immune response	NA	NA	NA	NA	6	NA
GO:0060335 positive regulation of interferon-gamma-mediated signaling pathway	NA	NA	NA	NA	1	NA
GO:0043302 positive regulation of leukocyte degranulation	NA	NA	NA	NA	5	NA
GO:0001912 positive regulation of leukocyte mediated cytotoxicity	NA	NA	NA	NA	8	NA
GO:0033008 positive regulation of mast cell activation involved in immune response	NA	NA	NA	NA	5	NA
GO:0061081 positive regulation of myeloid leukocyte cytokine production involved in immune response	NA	NA	NA	NA	4	NA
GO:0002888 positive regulation of myeloid leukocyte mediated immunity	NA	NA	NA	NA	3	NA
GO:0002857 positive regulation of natural killer cell mediated immune response to tumor cell	NA	NA	NA	NA	2	NA
GO:0002717 positive regulation of natural killer cell mediated immunity	NA	NA	NA	NA	5	NA
GO:0002702 positive regulation of production of molecular mediator of immune response	NA	NA	NA	NA	8	NA
GO:0061078 positive regulation of prostaglandin secretion involved in immune response	NA	NA	NA	NA	0	NA
GO:0060332 positive regulation of response to interferon-gamma	NA	NA	NA	NA	1	NA
GO:0002842 positive regulation of T cell mediated immune response to tumor cell	NA	NA	NA	NA	0	NA
GO:0002711 positive regulation of T cell mediated immunity	NA	NA	NA	NA	6	NA
GO:2000318 positive regulation of T-helper 17 type immune response	NA	NA	NA	NA	2	NA
GO:0002827 positive regulation of T-helper 1 type immune response	NA	NA	NA	NA	3	NA
GO:0002654 positive regulation of tolerance induction dependent upon immune response	NA	NA	NA	NA	1	NA
GO:0002830 positive regulation of type 2 immune response	NA	NA	NA	NA	4	NA
GO:0090323 prostaglandin secretion involved in immune response	NA	NA	NA	NA	0	NA
GO:0002739 regulation of cytokine secretion involved in immune response	NA	NA	NA	NA	2	NA
GO:2001191 regulation of gamma-delta T cell activation involved in immune response	NA	NA	NA	NA	1	NA
GO:0002923 regulation of humoral immune response mediated by circulating immunoglobulin	NA	NA	NA	NA	2	NA
GO:0090264 regulation of immune complex clearance by monocytes and macrophages	NA	NA	NA	NA	2	NA
GO:0002837 regulation of immune response to tumor cell	NA	NA	NA	NA	2	NA
GO:0060334 regulation of interferon-gamma-mediated signaling pathway	NA	NA	NA	NA	4	NA
GO:0043300 regulation of leukocyte degranulation	NA	NA	NA	NA	8	NA
GO:0033006 regulation of mast cell activation involved in immune response	NA	NA	NA	NA	7	NA
GO:0032826 regulation of natural killer cell differentiation involved in immune response	NA	NA	NA	NA	0	NA
GO:0002855 regulation of natural killer cell mediated immune response to tumor cell	NA	NA	NA	NA	2	NA
GO:0002715 regulation of natural killer cell mediated immunity	NA	NA	NA	NA	6	NA
GO:0060330 regulation of response to interferon-gamma	NA	NA	NA	NA	4	NA
GO:0002840 regulation of T cell mediated immune response to tumor cell	NA	NA	NA	NA	0	NA
GO:2000316 regulation of T-helper 17 type immune response	NA	NA	NA	NA	2	NA
GO:0002825 regulation of T-helper 1 type immune response	NA	NA	NA	NA	9	NA
GO:0002652 regulation of tolerance induction dependent upon immune response	NA	NA	NA	NA	1	NA
GO:0052572 response to host immune response	NA	NA	NA	NA	5	NA
GO:0052564 response to immune response of other organism involved in symbiotic interaction	NA	NA	NA	NA	5	NA
GO:0002566 somatic diversification of immune receptors via somatic mutation	NA	NA	NA	NA	0	NA
GO:0002424 T cell mediated immune response to tumor cell	NA	NA	NA	NA	0	NA
GO:0002309 T cell proliferation involved in immune response	NA	NA	NA	NA	1	NA
GO:0072538 T-helper 17 type immune response	NA	NA	NA	NA	3	NA
GO:0002461 tolerance induction dependent upon immune response	NA	NA	NA	NA	1	NA
GO:0042033 chemokine biosynthetic process	NA	NA	NA	NA	5	NA
GO:0070098 chemokine-mediated signaling pathway	NA	NA	NA	NA	9	NA
GO:0050755 chemokine metabolic process	NA	NA	NA	NA	5	NA
GO:0032600 chemokine receptor transport out of membrane raft	NA	NA	NA	NA	0	NA
GO:0033606 chemokine receptor transport within lipid bilayer	NA	NA	NA	NA	0	NA
GO:0090195 chemokine secretion	NA	NA	NA	NA	5	NA
GO:0045079 negative regulation of chemokine biosynthetic process	NA	NA	NA	NA	1	NA
GO:0070100 negative regulation of chemokine-mediated signaling pathway	NA	NA	NA	NA	1	NA
GO:0032682 negative regulation of chemokine production	NA	NA	NA	NA	0	NA
GO:0090198 negative regulation of chemokine secretion	NA	NA	NA	NA	0	NA
GO:0001960 negative regulation of cytokine-mediated signaling pathway	NA	NA	NA	NA	6	NA
GO:0045080 positive regulation of chemokine biosynthetic process	NA	NA	NA	NA	3	NA
GO:0070101 positive regulation of chemokine-mediated signaling pathway	NA	NA	NA	NA	0	NA
GO:0090197 positive regulation of chemokine secretion	NA	NA	NA	NA	5	NA
GO:0001961 positive regulation of cytokine-mediated signaling pathway	NA	NA	NA	NA	4	NA
GO:2001263 regulation of C-C chemokine binding	NA	NA	NA	NA	0	NA
GO:0045073 regulation of chemokine biosynthetic process	NA	NA	NA	NA	4	NA
GO:0070099 regulation of chemokine-mediated signaling pathway	NA	NA	NA	NA	1	NA
GO:0090196 regulation of chemokine secretion	NA	NA	NA	NA	5	NA
GO:0002249 lymphocyte anergy	NA	NA	NA	NA	3	NA
GO:0002913 positive regulation of lymphocyte anergy	NA	NA	NA	NA	2	NA
GO:0002669 positive regulation of T cell anergy	NA	NA	NA	NA	2	NA
GO:0002911 regulation of lymphocyte anergy	NA	NA	NA	NA	3	NA
GO:0002667 regulation of T cell anergy	NA	NA	NA	NA	3	NA
GO:0002870 T cell anergy	NA	NA	NA	NA	3	NA

## Sheet: C2_GO
	p.geomean	stat.mean	p.val	q.val	set.size	exp1
GO:0045087 innate immune response	0.013162	2.2342	0.013162	0.772552	135	0.013162
GO:0006955 immune response	0.0187365	2.08535	0.0187365	0.772552	294	0.0187365
GO:0006959 humoral immune response	0.0340508	1.85698	0.0340508	0.772552	36	0.0340508
GO:0034341 response to interferon-gamma	0.0351519	1.8415	0.0351519	0.772552	37	0.0351519
GO:0002376 immune system process	0.041535	1.73551	0.041535	0.772552	372	0.041535
GO:0071346 cellular response to interferon-gamma	0.0606853	1.57281	0.0606853	0.805641	33	0.0606853
GO:0019724 B cell mediated immunity	0.0906339	1.35519	0.0906339	0.805641	33	0.0906339
GO:0016064 immunoglobulin mediated immune response	0.0917361	1.34867	0.0917361	0.805641	32	0.0917361
GO:0002455 humoral immune response mediated by circulating immunoglobulin	0.111032	1.26451	0.111032	0.805641	12	0.111032
GO:0060333 interferon-gamma-mediated signaling pathway	0.140175	1.0927	0.140175	0.805641	27	0.140175
GO:0002687 positive regulation of leukocyte migration	0.144535	1.0768	0.144535	0.805641	19	0.144535
GO:0002682 regulation of immune system process	0.148944	1.04224	0.148944	0.805641	219	0.148944
GO:0050776 regulation of immune response	0.156338	1.01113	0.156338	0.805641	173	0.156338
GO:0030595 leukocyte chemotaxis	0.161588	0.993875	0.161588	0.805641	43	0.161588
GO:0002685 regulation of leukocyte migration	0.170469	0.96338	0.170469	0.805641	23	0.170469
GO:0002690 positive regulation of leukocyte chemotaxis	0.185031	0.912673	0.185031	0.805641	14	0.185031
GO:0002252 immune effector process	0.186627	0.892045	0.186627	0.805641	126	0.186627
GO:0002688 regulation of leukocyte chemotaxis	0.188704	0.896668	0.188704	0.805641	16	0.188704
GO:0002253 activation of immune response	0.206463	0.820761	0.206463	0.805641	90	0.206463
GO:0002684 positive regulation of immune system process	0.227706	0.747318	0.227706	0.805641	166	0.227706
GO:0002768 immune response-regulating cell surface receptor signaling pathway	0.231721	0.735966	0.231721	0.805641	56	0.231721
GO:0002429 immune response-activating cell surface receptor signaling pathway	0.252934	0.667941	0.252934	0.805641	49	0.252934
GO:0042088 T-helper 1 type immune response	0.278858	0.593588	0.278858	0.805641	15	0.278858
GO:0050900 leukocyte migration	0.27908	0.586732	0.27908	0.805641	89	0.27908
GO:0002694 regulation of leukocyte activation	0.285983	0.566009	0.285983	0.805641	111	0.285983
GO:0019221 cytokine-mediated signaling pathway	0.288236	0.559599	0.288236	0.805641	88	0.288236
GO:0002920 regulation of humoral immune response	0.290287	0.561758	0.290287	0.805641	13	0.290287
GO:0050778 positive regulation of immune response	0.304369	0.512595	0.304369	0.805641	114	0.304369
GO:0002696 positive regulation of leukocyte activation	0.316899	0.477204	0.316899	0.805641	91	0.316899
GO:0002285 lymphocyte activation involved in immune response	0.318657	0.47473	0.318657	0.805641	28	0.318657
GO:0002286 T cell activation involved in immune response	0.319358	0.475227	0.319358	0.805641	15	0.319358
GO:0002449 lymphocyte mediated immunity	0.33267	0.433947	0.33267	0.805641	49	0.33267
GO:0002287 alpha-beta T cell activation involved in immune response	0.341322	0.415075	0.341322	0.805641	11	0.341322
GO:0002293 alpha-beta T cell differentiation involved in immune response	0.341322	0.415075	0.341322	0.805641	11	0.341322
GO:0002292 T cell differentiation involved in immune response	0.341322	0.415075	0.341322	0.805641	11	0.341322
GO:0002381 immunoglobulin production involved in immunoglobulin mediated immune response	0.351844	0.386659	0.351844	0.805641	13	0.351844
GO:0032602 chemokine production	0.359445	0.362971	0.359445	0.805641	18	0.359445
GO:0002712 regulation of B cell mediated immunity	0.368947	0.338214	0.368947	0.805641	18	0.368947
GO:0002699 positive regulation of immune effector process	0.368957	0.33591	0.368957	0.805641	40	0.368957
GO:0002889 regulation of immunoglobulin mediated immune response	0.377787	0.314716	0.377787	0.805641	17	0.377787
GO:0002460 adaptive immune response based on somatic recombination of immune receptors built from immunoglobulin superfamily domains	0.382318	0.300079	0.382318	0.805641	64	0.382318
GO:0002697 regulation of immune effector process	0.394989	0.266822	0.394989	0.805641	79	0.394989
GO:0042092 type 2 immune response	0.401937	0.251819	0.401937	0.805641	13	0.401937
GO:0002208 somatic diversification of immunoglobulins involved in immune response	0.402716	0.251018	0.402716	0.805641	11	0.402716
GO:0002204 somatic recombination of immunoglobulin genes involved in immune response	0.402716	0.251018	0.402716	0.805641	11	0.402716
GO:0002700 regulation of production of molecular mediator of immune response	0.41106	0.226272	0.41106	0.805641	26	0.41106
GO:0002312 B cell activation involved in immune response	0.412604	0.224064	0.412604	0.805641	14	0.412604
GO:0002263 cell activation involved in immune response	0.424477	0.191047	0.424477	0.805641	45	0.424477
GO:0002366 leukocyte activation involved in immune response	0.424477	0.191047	0.424477	0.805641	45	0.424477
GO:0002695 negative regulation of leukocyte activation	0.444707	0.139688	0.444707	0.811539	29	0.444707
GO:0002886 regulation of myeloid leukocyte mediated immunity	0.445038	0.14029	0.445038	0.811539	10	0.445038
GO:0002443 leukocyte mediated immunity	0.46159	0.0966354	0.46159	0.817248	61	0.46159
GO:0002828 regulation of type 2 immune response	0.479146	0.0531578	0.479146	0.817248	11	0.479146
GO:0002764 immune response-regulating signaling pathway	0.480419	0.0491874	0.480419	0.817248	78	0.480419
GO:0002757 immune response-activating signal transduction	0.514779	-0.0371228	0.514779	0.817248	71	0.514779
GO:0045321 leukocyte activation	0.533741	-0.0847452	0.533741	0.817248	160	0.533741
GO:0002444 myeloid leukocyte mediated immunity	0.550509	-0.128031	0.550509	0.817248	16	0.550509
GO:0032642 regulation of chemokine production	0.560749	-0.154323	0.560749	0.817248	15	0.560749
GO:0002250 adaptive immune response	0.567172	-0.169477	0.567172	0.817248	74	0.567172
GO:0002718 regulation of cytokine production involved in immune response	0.57159	-0.182742	0.57159	0.817248	14	0.57159
GO:0032722 positive regulation of chemokine production	0.581407	-0.207617	0.581407	0.817248	14	0.581407
GO:0002275 myeloid cell activation involved in immune response	0.58675	-0.220995	0.58675	0.817248	17	0.58675
GO:0002705 positive regulation of leukocyte mediated immunity	0.589786	-0.229005	0.589786	0.817248	16	0.589786
GO:0002708 positive regulation of lymphocyte mediated immunity	0.589786	-0.229005	0.589786	0.817248	16	0.589786
GO:0002521 leukocyte differentiation	0.596081	-0.243603	0.596081	0.817248	87	0.596081
GO:0002824 positive regulation of adaptive immune response based on somatic recombination of immune receptors built from immunoglobulin superfamily domains	0.617742	-0.302234	0.617742	0.817248	17	0.617742
GO:0002200 somatic diversification of immune receptors	0.627261	-0.328555	0.627261	0.817248	14	0.627261
GO:0002562 somatic diversification of immune receptors via germline recombination within a single locus	0.627261	-0.328555	0.627261	0.817248	14	0.627261
GO:0002440 production of molecular mediator of immune response	0.628899	-0.330543	0.628899	0.817248	31	0.628899
GO:0045088 regulation of innate immune response	0.631831	-0.337777	0.631831	0.817248	47	0.631831
GO:0002367 cytokine production involved in immune response	0.638487	-0.358962	0.638487	0.817248	15	0.638487
GO:0001776 leukocyte homeostasis	0.651344	-0.392205	0.651344	0.817248	19	0.651344
GO:0043299 leukocyte degranulation	0.657202	-0.40979	0.657202	0.817248	13	0.657202
GO:0045123 cellular extravasation	0.666862	-0.436692	0.666862	0.817248	13	0.666862
GO:0002279 mast cell activation involved in immune response	0.667859	-0.440545	0.667859	0.817248	11	0.667859
GO:0002448 mast cell mediated immunity	0.667859	-0.440545	0.667859	0.817248	11	0.667859
GO:0001959 regulation of cytokine-mediated signaling pathway	0.685206	-0.489084	0.685206	0.825494	14	0.685206
GO:0045089 positive regulation of innate immune response	0.692566	-0.50538	0.692566	0.825494	37	0.692566
GO:0002706 regulation of lymphocyte mediated immunity	0.703469	-0.537323	0.703469	0.825494	31	0.703469
GO:0002520 immune system development	0.714058	-0.566117	0.714058	0.825494	115	0.714058
GO:0002822 regulation of adaptive immune response based on somatic recombination of immune receptors built from immunoglobulin superfamily domains	0.727961	-0.6095	0.727961	0.825494	39	0.727961
GO:0002821 positive regulation of adaptive immune response	0.736551	-0.639632	0.736551	0.825494	19	0.736551
GO:0001909 leukocyte mediated cytotoxicity	0.736731	-0.641507	0.736731	0.825494	15	0.736731
GO:0002703 regulation of leukocyte mediated immunity	0.75714	-0.700816	0.75714	0.838263	37	0.75714
GO:0002218 activation of innate immune response	0.794527	-0.828638	0.794527	0.862487	29	0.794527
GO:0002683 negative regulation of immune system process	0.797897	-0.837866	0.797897	0.862487	49	0.797897
GO:0002819 regulation of adaptive immune response	0.806842	-0.871023	0.806842	0.862487	42	0.806842
GO:0001910 regulation of leukocyte mediated cytotoxicity	0.823781	-0.950905	0.823781	0.870587	12	0.823781
GO:0002698 negative regulation of immune effector process	0.876383	-1.17728	0.876383	0.915771	19	0.876383
GO:0002758 innate immune response-activating signal transduction	0.891575	-1.25173	0.891575	0.921295	26	0.891575
GO:0002456 T cell mediated immunity	0.916693	-1.42305	0.916693	0.93684	14	0.916693
GO:0050777 negative regulation of immune response	0.0448551	-1.74721	0.0448551	0.944594	20	0.0448551
GO:0002709 regulation of T cell mediated immunity	0.0541243	-1.68138	0.0541243	0.944594	11	0.0541243
GO:0002456 T cell mediated immunity	0.0833072	-1.42305	0.0833072	0.944594	14	0.0833072
GO:0002758 innate immune response-activating signal transduction	0.108425	-1.25173	0.108425	0.944594	26	0.108425
GO:0002698 negative regulation of immune effector process	0.123617	-1.17728	0.123617	0.944594	19	0.123617
GO:0001910 regulation of leukocyte mediated cytotoxicity	0.176219	-0.950905	0.176219	0.944594	12	0.176219
GO:0002819 regulation of adaptive immune response	0.193158	-0.871023	0.193158	0.944594	42	0.193158
GO:0002683 negative regulation of immune system process	0.202103	-0.837866	0.202103	0.944594	49	0.202103
GO:0002218 activation of innate immune response	0.205473	-0.828638	0.205473	0.944594	29	0.205473
GO:0002703 regulation of leukocyte mediated immunity	0.24286	-0.700816	0.24286	0.944594	37	0.24286
GO:0001909 leukocyte mediated cytotoxicity	0.263269	-0.641507	0.263269	0.944594	15	0.263269
GO:0002821 positive regulation of adaptive immune response	0.263449	-0.639632	0.263449	0.944594	19	0.263449
GO:0002822 regulation of adaptive immune response based on somatic recombination of immune receptors built from immunoglobulin superfamily domains	0.272039	-0.6095	0.272039	0.944594	39	0.272039
GO:0002520 immune system development	0.285942	-0.566117	0.285942	0.944594	115	0.285942
GO:0002706 regulation of lymphocyte mediated immunity	0.296531	-0.537323	0.296531	0.944594	31	0.296531
GO:0045089 positive regulation of innate immune response	0.307434	-0.50538	0.307434	0.944594	37	0.307434
GO:0001959 regulation of cytokine-mediated signaling pathway	0.314794	-0.489084	0.314794	0.944594	14	0.314794
GO:0002279 mast cell activation involved in immune response	0.332141	-0.440545	0.332141	0.944594	11	0.332141
GO:0002448 mast cell mediated immunity	0.332141	-0.440545	0.332141	0.944594	11	0.332141
GO:0045123 cellular extravasation	0.333138	-0.436692	0.333138	0.944594	13	0.333138
GO:0043299 leukocyte degranulation	0.342798	-0.40979	0.342798	0.944594	13	0.342798
GO:0001776 leukocyte homeostasis	0.348656	-0.392205	0.348656	0.944594	19	0.348656
GO:0002367 cytokine production involved in immune response	0.361513	-0.358962	0.361513	0.944594	15	0.361513
GO:0045088 regulation of innate immune response	0.368169	-0.337777	0.368169	0.944594	47	0.368169
GO:0002440 production of molecular mediator of immune response	0.371101	-0.330543	0.371101	0.944594	31	0.371101
GO:0002200 somatic diversification of immune receptors	0.372739	-0.328555	0.372739	0.944594	14	0.372739
GO:0002562 somatic diversification of immune receptors via germline recombination within a single locus	0.372739	-0.328555	0.372739	0.944594	14	0.372739
GO:0002824 positive regulation of adaptive immune response based on somatic recombination of immune receptors built from immunoglobulin superfamily domains	0.382258	-0.302234	0.382258	0.944594	17	0.382258
GO:0002521 leukocyte differentiation	0.403919	-0.243603	0.403919	0.944594	87	0.403919
GO:0002705 positive regulation of leukocyte mediated immunity	0.410214	-0.229005	0.410214	0.944594	16	0.410214
GO:0002708 positive regulation of lymphocyte mediated immunity	0.410214	-0.229005	0.410214	0.944594	16	0.410214
GO:0002275 myeloid cell activation involved in immune response	0.41325	-0.220995	0.41325	0.944594	17	0.41325
GO:0032722 positive regulation of chemokine production	0.418593	-0.207617	0.418593	0.944594	14	0.418593
GO:0002718 regulation of cytokine production involved in immune response	0.42841	-0.182742	0.42841	0.944594	14	0.42841
GO:0002250 adaptive immune response	0.432828	-0.169477	0.432828	0.944594	74	0.432828
GO:0032642 regulation of chemokine production	0.439251	-0.154323	0.439251	0.944594	15	0.439251
GO:0002444 myeloid leukocyte mediated immunity	0.449491	-0.128031	0.449491	0.944594	16	0.449491
GO:0045321 leukocyte activation	0.466259	-0.0847452	0.466259	0.944594	160	0.466259
GO:0002757 immune response-activating signal transduction	0.485221	-0.0371228	0.485221	0.944594	71	0.485221
GO:0002764 immune response-regulating signaling pathway	0.519581	0.0491874	0.519581	0.944594	78	0.519581
GO:0002828 regulation of type 2 immune response	0.520854	0.0531578	0.520854	0.944594	11	0.520854
GO:0002443 leukocyte mediated immunity	0.53841	0.0966354	0.53841	0.944594	61	0.53841
GO:0002886 regulation of myeloid leukocyte mediated immunity	0.554962	0.14029	0.554962	0.944594	10	0.554962
GO:0002695 negative regulation of leukocyte activation	0.555293	0.139688	0.555293	0.944594	29	0.555293
GO:0002263 cell activation involved in immune response	0.575523	0.191047	0.575523	0.944594	45	0.575523
GO:0002366 leukocyte activation involved in immune response	0.575523	0.191047	0.575523	0.944594	45	0.575523
GO:0002312 B cell activation involved in immune response	0.587396	0.224064	0.587396	0.944594	14	0.587396
GO:0002700 regulation of production of molecular mediator of immune response	0.58894	0.226272	0.58894	0.944594	26	0.58894
GO:0002208 somatic diversification of immunoglobulins involved in immune response	0.597284	0.251018	0.597284	0.944594	11	0.597284
GO:0002204 somatic recombination of immunoglobulin genes involved in immune response	0.597284	0.251018	0.597284	0.944594	11	0.597284
GO:0042092 type 2 immune response	0.598063	0.251819	0.598063	0.944594	13	0.598063
GO:0002697 regulation of immune effector process	0.605011	0.266822	0.605011	0.944594	79	0.605011
GO:0002460 adaptive immune response based on somatic recombination of immune receptors built from immunoglobulin superfamily domains	0.617682	0.300079	0.617682	0.944594	64	0.617682
GO:0002889 regulation of immunoglobulin mediated immune response	0.622213	0.314716	0.622213	0.944594	17	0.622213
GO:0002699 positive regulation of immune effector process	0.631043	0.33591	0.631043	0.944594	40	0.631043
GO:0002712 regulation of B cell mediated immunity	0.631053	0.338214	0.631053	0.944594	18	0.631053
GO:0032602 chemokine production	0.640555	0.362971	0.640555	0.944594	18	0.640555
GO:0002381 immunoglobulin production involved in immunoglobulin mediated immune response	0.648156	0.386659	0.648156	0.944594	13	0.648156
GO:0002287 alpha-beta T cell activation involved in immune response	0.658678	0.415075	0.658678	0.944594	11	0.658678
GO:0002293 alpha-beta T cell differentiation involved in immune response	0.658678	0.415075	0.658678	0.944594	11	0.658678
GO:0002292 T cell differentiation involved in immune response	0.658678	0.415075	0.658678	0.944594	11	0.658678
GO:0002449 lymphocyte mediated immunity	0.66733	0.433947	0.66733	0.944594	49	0.66733
GO:0002286 T cell activation involved in immune response	0.680642	0.475227	0.680642	0.944594	15	0.680642
GO:0002285 lymphocyte activation involved in immune response	0.681343	0.47473	0.681343	0.944594	28	0.681343
GO:0002696 positive regulation of leukocyte activation	0.683101	0.477204	0.683101	0.944594	91	0.683101
GO:0050778 positive regulation of immune response	0.695631	0.512595	0.695631	0.944594	114	0.695631
GO:0002920 regulation of humoral immune response	0.709713	0.561758	0.709713	0.944594	13	0.709713
GO:0019221 cytokine-mediated signaling pathway	0.711764	0.559599	0.711764	0.944594	88	0.711764
GO:0002694 regulation of leukocyte activation	0.714017	0.566009	0.714017	0.944594	111	0.714017
GO:0050900 leukocyte migration	0.72092	0.586732	0.72092	0.944594	89	0.72092
GO:0042088 T-helper 1 type immune response	0.721142	0.593588	0.721142	0.944594	15	0.721142
GO:0002429 immune response-activating cell surface receptor signaling pathway	0.747066	0.667941	0.747066	0.951949	49	0.747066
GO:0002768 immune response-regulating cell surface receptor signaling pathway	0.768279	0.735966	0.768279	0.951949	56	0.768279
GO:0002684 positive regulation of immune system process	0.772294	0.747318	0.772294	0.951949	166	0.772294
GO:0002253 activation of immune response	0.793537	0.820761	0.793537	0.951949	90	0.793537
GO:0002688 regulation of leukocyte chemotaxis	0.811296	0.896668	0.811296	0.951949	16	0.811296
GO:0002252 immune effector process	0.813373	0.892045	0.813373	0.951949	126	0.813373
GO:0002690 positive regulation of leukocyte chemotaxis	0.814969	0.912673	0.814969	0.951949	14	0.814969
GO:0002685 regulation of leukocyte migration	0.829531	0.96338	0.829531	0.951949	23	0.829531
GO:0030595 leukocyte chemotaxis	0.838412	0.993875	0.838412	0.951949	43	0.838412
GO:0050776 regulation of immune response	0.843662	1.01113	0.843662	0.951949	173	0.843662
GO:0002682 regulation of immune system process	0.851056	1.04224	0.851056	0.951949	219	0.851056
GO:0002687 positive regulation of leukocyte migration	0.855465	1.0768	0.855465	0.951949	19	0.855465
GO:0060333 interferon-gamma-mediated signaling pathway	0.859825	1.0927	0.859825	0.951949	27	0.859825
GO:0002709 regulation of T cell mediated immunity	0.945876	-1.68138	0.945876	0.955145	11	0.945876
GO:0050777 negative regulation of immune response	0.955145	-1.74721	0.955145	0.955145	20	0.955145
GO:0002455 humoral immune response mediated by circulating immunoglobulin	0.888968	1.26451	0.888968	0.972081	12	0.888968
GO:0016064 immunoglobulin mediated immune response	0.908264	1.34867	0.908264	0.972081	32	0.908264
GO:0019724 B cell mediated immunity	0.909366	1.35519	0.909366	0.972081	33	0.909366
GO:0071346 cellular response to interferon-gamma	0.939315	1.57281	0.939315	0.986838	33	0.939315
GO:0002376 immune system process	0.958465	1.73551	0.958465	0.986838	372	0.958465
GO:0034341 response to interferon-gamma	0.964848	1.8415	0.964848	0.986838	37	0.964848
GO:0006959 humoral immune response	0.965949	1.85698	0.965949	0.986838	36	0.965949
GO:0006955 immune response	0.981263	2.08535	0.981263	0.986838	294	0.981263
GO:0045087 innate immune response	0.986838	2.2342	0.986838	0.986838	135	0.986838
GO:0035419 activation of MAPK activity involved in innate immune response	NA	NA	NA	NA	1	NA
GO:0046732 active induction of host immune response by virus	NA	NA	NA	NA	1	NA
GO:0002276 basophil activation involved in immune response	NA	NA	NA	NA	0	NA
GO:0002560 basophil mediated immunity	NA	NA	NA	NA	0	NA
GO:0002294 CD4-positive, alpha-beta T cell differentiation involved in immune response	NA	NA	NA	NA	9	NA
GO:0002302 CD8-positive, alpha-beta T cell differentiation involved in immune response	NA	NA	NA	NA	2	NA
GO:0002430 complement receptor mediated signaling pathway	NA	NA	NA	NA	1	NA
GO:0002374 cytokine secretion involved in immune response	NA	NA	NA	NA	2	NA
GO:0002278 eosinophil activation involved in immune response	NA	NA	NA	NA	1	NA
GO:0002447 eosinophil mediated immunity	NA	NA	NA	NA	1	NA
GO:0030683 evasion or tolerance by virus of host immune response	NA	NA	NA	NA	1	NA
GO:0020012 evasion or tolerance of host immune response	NA	NA	NA	NA	1	NA
GO:0051805 evasion or tolerance of immune response of other organism involved in symbiotic interaction	NA	NA	NA	NA	1	NA
GO:0002290 gamma-delta T cell activation involved in immune response	NA	NA	NA	NA	1	NA
GO:0035397 helper T cell enhancement of adaptive immune response	NA	NA	NA	NA	0	NA
GO:0002384 hepatic immune response	NA	NA	NA	NA	1	NA
GO:0002434 immune complex clearance	NA	NA	NA	NA	2	NA
GO:0002436 immune complex clearance by monocytes and macrophages	NA	NA	NA	NA	2	NA
GO:0002767 immune response-inhibiting cell surface receptor signaling pathway	NA	NA	NA	NA	2	NA
GO:0002765 immune response-inhibiting signal transduction	NA	NA	NA	NA	2	NA
GO:0002386 immune response in mucosal-associated lymphoid tissue	NA	NA	NA	NA	0	NA
GO:0002418 immune response to tumor cell	NA	NA	NA	NA	3	NA
GO:0002380 immunoglobulin secretion involved in immune response	NA	NA	NA	NA	0	NA
GO:0052558 induction by organism of immune response of other organism involved in symbiotic interaction	NA	NA	NA	NA	1	NA
GO:0052559 induction by symbiont of host immune response	NA	NA	NA	NA	1	NA
GO:0046730 induction of host immune response by virus	NA	NA	NA	NA	1	NA
GO:0002220 innate immune response activating cell surface receptor signaling pathway	NA	NA	NA	NA	1	NA
GO:0002227 innate immune response in mucosa	NA	NA	NA	NA	1	NA
GO:0070486 leukocyte aggregation	NA	NA	NA	NA	4	NA
GO:0002232 leukocyte chemotaxis involved in inflammatory response	NA	NA	NA	NA	0	NA
GO:0002522 leukocyte migration involved in immune response	NA	NA	NA	NA	1	NA
GO:0002523 leukocyte migration involved in inflammatory response	NA	NA	NA	NA	4	NA
GO:0002281 macrophage activation involved in immune response	NA	NA	NA	NA	4	NA
GO:0002313 mature B cell differentiation involved in immune response	NA	NA	NA	NA	3	NA
GO:0002282 microglial cell activation involved in immune response	NA	NA	NA	NA	2	NA
GO:0052552 modulation by organism of immune response of other organism involved in symbiotic interaction	NA	NA	NA	NA	3	NA
GO:0052306 modulation by organism of innate immune response in other organism involved in symbiotic interaction	NA	NA	NA	NA	2	NA
GO:0052553 modulation by symbiont of host immune response	NA	NA	NA	NA	3	NA
GO:0052167 modulation by symbiont of host innate immune response	NA	NA	NA	NA	2	NA
GO:0002385 mucosal immune response	NA	NA	NA	NA	1	NA
GO:0002277 myeloid dendritic cell activation involved in immune response	NA	NA	NA	NA	2	NA
GO:0002323 natural killer cell activation involved in immune response	NA	NA	NA	NA	0	NA
GO:0002325 natural killer cell differentiation involved in immune response	NA	NA	NA	NA	0	NA
GO:0002423 natural killer cell mediated immune response to tumor cell	NA	NA	NA	NA	2	NA
GO:0002228 natural killer cell mediated immunity	NA	NA	NA	NA	6	NA
GO:0002820 negative regulation of adaptive immune response	NA	NA	NA	NA	9	NA
GO:0002823 negative regulation of adaptive immune response based on somatic recombination of immune receptors built from immunoglobulin superfamily domains	NA	NA	NA	NA	8	NA
GO:0002713 negative regulation of B cell mediated immunity	NA	NA	NA	NA	0	NA
GO:0002719 negative regulation of cytokine production involved in immune response	NA	NA	NA	NA	5	NA
GO:0002740 negative regulation of cytokine secretion involved in immune response	NA	NA	NA	NA	2	NA
GO:0002921 negative regulation of humoral immune response	NA	NA	NA	NA	4	NA
GO:0002924 negative regulation of humoral immune response mediated by circulating immunoglobulin	NA	NA	NA	NA	0	NA
GO:0002890 negative regulation of immunoglobulin mediated immune response	NA	NA	NA	NA	0	NA
GO:0045824 negative regulation of innate immune response	NA	NA	NA	NA	5	NA
GO:0060336 negative regulation of interferon-gamma-mediated signaling pathway	NA	NA	NA	NA	0	NA
GO:0002689 negative regulation of leukocyte chemotaxis	NA	NA	NA	NA	1	NA
GO:0043301 negative regulation of leukocyte degranulation	NA	NA	NA	NA	1	NA
GO:0001911 negative regulation of leukocyte mediated cytotoxicity	NA	NA	NA	NA	3	NA
GO:0002704 negative regulation of leukocyte mediated immunity	NA	NA	NA	NA	6	NA
GO:0002686 negative regulation of leukocyte migration	NA	NA	NA	NA	3	NA
GO:0002707 negative regulation of lymphocyte mediated immunity	NA	NA	NA	NA	6	NA
GO:0033007 negative regulation of mast cell activation involved in immune response	NA	NA	NA	NA	0	NA
GO:0032827 negative regulation of natural killer cell differentiation involved in immune response	NA	NA	NA	NA	0	NA
GO:0002716 negative regulation of natural killer cell mediated immunity	NA	NA	NA	NA	1	NA
GO:0002701 negative regulation of production of molecular mediator of immune response	NA	NA	NA	NA	5	NA
GO:0060331 negative regulation of response to interferon-gamma	NA	NA	NA	NA	0	NA
GO:0002710 negative regulation of T cell mediated immunity	NA	NA	NA	NA	6	NA
GO:0002826 negative regulation of T-helper 1 type immune response	NA	NA	NA	NA	2	NA
GO:0002829 negative regulation of type 2 immune response	NA	NA	NA	NA	2	NA
GO:0002283 neutrophil activation involved in immune response	NA	NA	NA	NA	3	NA
GO:0002446 neutrophil mediated immunity	NA	NA	NA	NA	3	NA
GO:0002251 organ or tissue specific immune response	NA	NA	NA	NA	2	NA
GO:0052257 pathogen-associated molecular pattern dependent induction by organism of innate immune response of other organism involved in symbiotic interaction	NA	NA	NA	NA	2	NA
GO:0052033 pathogen-associated molecular pattern dependent induction by symbiont of host innate immune response	NA	NA	NA	NA	2	NA
GO:0052308 pathogen-associated molecular pattern dependent modulation by organism of innate immune response in other organism involved in symbiotic interaction	NA	NA	NA	NA	2	NA
GO:0052169 pathogen-associated molecular pattern dependent modulation by symbiont of host innate immune response	NA	NA	NA	NA	2	NA
GO:0052555 positive regulation by organism of immune response of other organism involved in symbiotic interaction	NA	NA	NA	NA	3	NA
GO:0052305 positive regulation by organism of innate immune response in other organism involved in symbiotic interaction	NA	NA	NA	NA	2	NA
GO:0052556 positive regulation by symbiont of host immune response	NA	NA	NA	NA	3	NA
GO:0052166 positive regulation by symbiont of host innate immune response	NA	NA	NA	NA	2	NA
GO:0002714 positive regulation of B cell mediated immunity	NA	NA	NA	NA	6	NA
GO:0002720 positive regulation of cytokine production involved in immune response	NA	NA	NA	NA	6	NA
GO:0002741 positive regulation of cytokine secretion involved in immune response	NA	NA	NA	NA	0	NA
GO:2001193 positive regulation of gamma-delta T cell activation involved in immune response	NA	NA	NA	NA	1	NA
GO:0002922 positive regulation of humoral immune response	NA	NA	NA	NA	3	NA
GO:0002925 positive regulation of humoral immune response mediated by circulating immunoglobulin	NA	NA	NA	NA	1	NA
GO:0090265 positive regulation of immune complex clearance by monocytes and macrophages	NA	NA	NA	NA	2	NA
GO:0002839 positive regulation of immune response to tumor cell	NA	NA	NA	NA	2	NA
GO:0002891 positive regulation of immunoglobulin mediated immune response	NA	NA	NA	NA	6	NA
GO:0060335 positive regulation of interferon-gamma-mediated signaling pathway	NA	NA	NA	NA	1	NA
GO:0043302 positive regulation of leukocyte degranulation	NA	NA	NA	NA	5	NA
GO:0001912 positive regulation of leukocyte mediated cytotoxicity	NA	NA	NA	NA	8	NA
GO:0033008 positive regulation of mast cell activation involved in immune response	NA	NA	NA	NA	5	NA
GO:0061081 positive regulation of myeloid leukocyte cytokine production involved in immune response	NA	NA	NA	NA	4	NA
GO:0002888 positive regulation of myeloid leukocyte mediated immunity	NA	NA	NA	NA	3	NA
GO:0002857 positive regulation of natural killer cell mediated immune response to tumor cell	NA	NA	NA	NA	2	NA
GO:0002717 positive regulation of natural killer cell mediated immunity	NA	NA	NA	NA	5	NA
GO:0002702 positive regulation of production of molecular mediator of immune response	NA	NA	NA	NA	8	NA
GO:0061078 positive regulation of prostaglandin secretion involved in immune response	NA	NA	NA	NA	0	NA
GO:0060332 positive regulation of response to interferon-gamma	NA	NA	NA	NA	1	NA
GO:0002842 positive regulation of T cell mediated immune response to tumor cell	NA	NA	NA	NA	0	NA
GO:0002711 positive regulation of T cell mediated immunity	NA	NA	NA	NA	6	NA
GO:2000318 positive regulation of T-helper 17 type immune response	NA	NA	NA	NA	2	NA
GO:0002827 positive regulation of T-helper 1 type immune response	NA	NA	NA	NA	3	NA
GO:0002654 positive regulation of tolerance induction dependent upon immune response	NA	NA	NA	NA	1	NA
GO:0002830 positive regulation of type 2 immune response	NA	NA	NA	NA	4	NA
GO:0090323 prostaglandin secretion involved in immune response	NA	NA	NA	NA	0	NA
GO:0002739 regulation of cytokine secretion involved in immune response	NA	NA	NA	NA	2	NA
GO:2001191 regulation of gamma-delta T cell activation involved in immune response	NA	NA	NA	NA	1	NA
GO:0002923 regulation of humoral immune response mediated by circulating immunoglobulin	NA	NA	NA	NA	2	NA
GO:0090264 regulation of immune complex clearance by monocytes and macrophages	NA	NA	NA	NA	2	NA
GO:0002837 regulation of immune response to tumor cell	NA	NA	NA	NA	2	NA
GO:0060334 regulation of interferon-gamma-mediated signaling pathway	NA	NA	NA	NA	4	NA
GO:0043300 regulation of leukocyte degranulation	NA	NA	NA	NA	8	NA
GO:0033006 regulation of mast cell activation involved in immune response	NA	NA	NA	NA	7	NA
GO:0032826 regulation of natural killer cell differentiation involved in immune response	NA	NA	NA	NA	0	NA
GO:0002855 regulation of natural killer cell mediated immune response to tumor cell	NA	NA	NA	NA	2	NA
GO:0002715 regulation of natural killer cell mediated immunity	NA	NA	NA	NA	6	NA
GO:0060330 regulation of response to interferon-gamma	NA	NA	NA	NA	4	NA
GO:0002840 regulation of T cell mediated immune response to tumor cell	NA	NA	NA	NA	0	NA
GO:2000316 regulation of T-helper 17 type immune response	NA	NA	NA	NA	2	NA
GO:0002825 regulation of T-helper 1 type immune response	NA	NA	NA	NA	9	NA
GO:0002652 regulation of tolerance induction dependent upon immune response	NA	NA	NA	NA	1	NA
GO:0052572 response to host immune response	NA	NA	NA	NA	5	NA
GO:0052564 response to immune response of other organism involved in symbiotic interaction	NA	NA	NA	NA	5	NA
GO:0002566 somatic diversification of immune receptors via somatic mutation	NA	NA	NA	NA	0	NA
GO:0002424 T cell mediated immune response to tumor cell	NA	NA	NA	NA	0	NA
GO:0002309 T cell proliferation involved in immune response	NA	NA	NA	NA	1	NA
GO:0072538 T-helper 17 type immune response	NA	NA	NA	NA	3	NA
GO:0002461 tolerance induction dependent upon immune response	NA	NA	NA	NA	1	NA
GO:0042033 chemokine biosynthetic process	NA	NA	NA	NA	5	NA
GO:0070098 chemokine-mediated signaling pathway	NA	NA	NA	NA	9	NA
GO:0050755 chemokine metabolic process	NA	NA	NA	NA	5	NA
GO:0032600 chemokine receptor transport out of membrane raft	NA	NA	NA	NA	0	NA
GO:0033606 chemokine receptor transport within lipid bilayer	NA	NA	NA	NA	0	NA
GO:0090195 chemokine secretion	NA	NA	NA	NA	5	NA
GO:0045079 negative regulation of chemokine biosynthetic process	NA	NA	NA	NA	1	NA
GO:0070100 negative regulation of chemokine-mediated signaling pathway	NA	NA	NA	NA	1	NA
GO:0032682 negative regulation of chemokine production	NA	NA	NA	NA	0	NA
GO:0090198 negative regulation of chemokine secretion	NA	NA	NA	NA	0	NA
GO:0001960 negative regulation of cytokine-mediated signaling pathway	NA	NA	NA	NA	6	NA
GO:0045080 positive regulation of chemokine biosynthetic process	NA	NA	NA	NA	3	NA
GO:0070101 positive regulation of chemokine-mediated signaling pathway	NA	NA	NA	NA	0	NA
GO:0090197 positive regulation of chemokine secretion	NA	NA	NA	NA	5	NA
GO:0001961 positive regulation of cytokine-mediated signaling pathway	NA	NA	NA	NA	4	NA
GO:2001263 regulation of C-C chemokine binding	NA	NA	NA	NA	0	NA
GO:0045073 regulation of chemokine biosynthetic process	NA	NA	NA	NA	4	NA
GO:0070099 regulation of chemokine-mediated signaling pathway	NA	NA	NA	NA	1	NA
GO:0090196 regulation of chemokine secretion	NA	NA	NA	NA	5	NA
GO:0002249 lymphocyte anergy	NA	NA	NA	NA	3	NA
GO:0002913 positive regulation of lymphocyte anergy	NA	NA	NA	NA	2	NA
GO:0002669 positive regulation of T cell anergy	NA	NA	NA	NA	2	NA
GO:0002911 regulation of lymphocyte anergy	NA	NA	NA	NA	3	NA
GO:0002667 regulation of T cell anergy	NA	NA	NA	NA	3	NA
GO:0002870 T cell anergy	NA	NA	NA	NA	3	NA
GO:0035419 activation of MAPK activity involved in innate immune response	NA	NA	NA	NA	1	NA
GO:0046732 active induction of host immune response by virus	NA	NA	NA	NA	1	NA
GO:0002276 basophil activation involved in immune response	NA	NA	NA	NA	0	NA
GO:0002560 basophil mediated immunity	NA	NA	NA	NA	0	NA
GO:0002294 CD4-positive, alpha-beta T cell differentiation involved in immune response	NA	NA	NA	NA	9	NA
GO:0002302 CD8-positive, alpha-beta T cell differentiation involved in immune response	NA	NA	NA	NA	2	NA
GO:0002430 complement receptor mediated signaling pathway	NA	NA	NA	NA	1	NA
GO:0002374 cytokine secretion involved in immune response	NA	NA	NA	NA	2	NA
GO:0002278 eosinophil activation involved in immune response	NA	NA	NA	NA	1	NA
GO:0002447 eosinophil mediated immunity	NA	NA	NA	NA	1	NA
GO:0030683 evasion or tolerance by virus of host immune response	NA	NA	NA	NA	1	NA
GO:0020012 evasion or tolerance of host immune response	NA	NA	NA	NA	1	NA
GO:0051805 evasion or tolerance of immune response of other organism involved in symbiotic interaction	NA	NA	NA	NA	1	NA
GO:0002290 gamma-delta T cell activation involved in immune response	NA	NA	NA	NA	1	NA
GO:0035397 helper T cell enhancement of adaptive immune response	NA	NA	NA	NA	0	NA
GO:0002384 hepatic immune response	NA	NA	NA	NA	1	NA
GO:0002434 immune complex clearance	NA	NA	NA	NA	2	NA
GO:0002436 immune complex clearance by monocytes and macrophages	NA	NA	NA	NA	2	NA
GO:0002767 immune response-inhibiting cell surface receptor signaling pathway	NA	NA	NA	NA	2	NA
GO:0002765 immune response-inhibiting signal transduction	NA	NA	NA	NA	2	NA
GO:0002386 immune response in mucosal-associated lymphoid tissue	NA	NA	NA	NA	0	NA
GO:0002418 immune response to tumor cell	NA	NA	NA	NA	3	NA
GO:0002380 immunoglobulin secretion involved in immune response	NA	NA	NA	NA	0	NA
GO:0052558 induction by organism of immune response of other organism involved in symbiotic interaction	NA	NA	NA	NA	1	NA
GO:0052559 induction by symbiont of host immune response	NA	NA	NA	NA	1	NA
GO:0046730 induction of host immune response by virus	NA	NA	NA	NA	1	NA
GO:0002220 innate immune response activating cell surface receptor signaling pathway	NA	NA	NA	NA	1	NA
GO:0002227 innate immune response in mucosa	NA	NA	NA	NA	1	NA
GO:0070486 leukocyte aggregation	NA	NA	NA	NA	4	NA
GO:0002232 leukocyte chemotaxis involved in inflammatory response	NA	NA	NA	NA	0	NA
GO:0002522 leukocyte migration involved in immune response	NA	NA	NA	NA	1	NA
GO:0002523 leukocyte migration involved in inflammatory response	NA	NA	NA	NA	4	NA
GO:0002281 macrophage activation involved in immune response	NA	NA	NA	NA	4	NA
GO:0002313 mature B cell differentiation involved in immune response	NA	NA	NA	NA	3	NA
GO:0002282 microglial cell activation involved in immune response	NA	NA	NA	NA	2	NA
GO:0052552 modulation by organism of immune response of other organism involved in symbiotic interaction	NA	NA	NA	NA	3	NA
GO:0052306 modulation by organism of innate immune response in other organism involved in symbiotic interaction	NA	NA	NA	NA	2	NA
GO:0052553 modulation by symbiont of host immune response	NA	NA	NA	NA	3	NA
GO:0052167 modulation by symbiont of host innate immune response	NA	NA	NA	NA	2	NA
GO:0002385 mucosal immune response	NA	NA	NA	NA	1	NA
GO:0002277 myeloid dendritic cell activation involved in immune response	NA	NA	NA	NA	2	NA
GO:0002323 natural killer cell activation involved in immune response	NA	NA	NA	NA	0	NA
GO:0002325 natural killer cell differentiation involved in immune response	NA	NA	NA	NA	0	NA
GO:0002423 natural killer cell mediated immune response to tumor cell	NA	NA	NA	NA	2	NA
GO:0002228 natural killer cell mediated immunity	NA	NA	NA	NA	6	NA
GO:0002820 negative regulation of adaptive immune response	NA	NA	NA	NA	9	NA
GO:0002823 negative regulation of adaptive immune response based on somatic recombination of immune receptors built from immunoglobulin superfamily domains	NA	NA	NA	NA	8	NA
GO:0002713 negative regulation of B cell mediated immunity	NA	NA	NA	NA	0	NA
GO:0002719 negative regulation of cytokine production involved in immune response	NA	NA	NA	NA	5	NA
GO:0002740 negative regulation of cytokine secretion involved in immune response	NA	NA	NA	NA	2	NA
GO:0002921 negative regulation of humoral immune response	NA	NA	NA	NA	4	NA
GO:0002924 negative regulation of humoral immune response mediated by circulating immunoglobulin	NA	NA	NA	NA	0	NA
GO:0002890 negative regulation of immunoglobulin mediated immune response	NA	NA	NA	NA	0	NA
GO:0045824 negative regulation of innate immune response	NA	NA	NA	NA	5	NA
GO:0060336 negative regulation of interferon-gamma-mediated signaling pathway	NA	NA	NA	NA	0	NA
GO:0002689 negative regulation of leukocyte chemotaxis	NA	NA	NA	NA	1	NA
GO:0043301 negative regulation of leukocyte degranulation	NA	NA	NA	NA	1	NA
GO:0001911 negative regulation of leukocyte mediated cytotoxicity	NA	NA	NA	NA	3	NA
GO:0002704 negative regulation of leukocyte mediated immunity	NA	NA	NA	NA	6	NA
GO:0002686 negative regulation of leukocyte migration	NA	NA	NA	NA	3	NA
GO:0002707 negative regulation of lymphocyte mediated immunity	NA	NA	NA	NA	6	NA
GO:0033007 negative regulation of mast cell activation involved in immune response	NA	NA	NA	NA	0	NA
GO:0032827 negative regulation of natural killer cell differentiation involved in immune response	NA	NA	NA	NA	0	NA
GO:0002716 negative regulation of natural killer cell mediated immunity	NA	NA	NA	NA	1	NA
GO:0002701 negative regulation of production of molecular mediator of immune response	NA	NA	NA	NA	5	NA
GO:0060331 negative regulation of response to interferon-gamma	NA	NA	NA	NA	0	NA
GO:0002710 negative regulation of T cell mediated immunity	NA	NA	NA	NA	6	NA
GO:0002826 negative regulation of T-helper 1 type immune response	NA	NA	NA	NA	2	NA
GO:0002829 negative regulation of type 2 immune response	NA	NA	NA	NA	2	NA
GO:0002283 neutrophil activation involved in immune response	NA	NA	NA	NA	3	NA
GO:0002446 neutrophil mediated immunity	NA	NA	NA	NA	3	NA
GO:0002251 organ or tissue specific immune response	NA	NA	NA	NA	2	NA
GO:0052257 pathogen-associated molecular pattern dependent induction by organism of innate immune response of other organism involved in symbiotic interaction	NA	NA	NA	NA	2	NA
GO:0052033 pathogen-associated molecular pattern dependent induction by symbiont of host innate immune response	NA	NA	NA	NA	2	NA
GO:0052308 pathogen-associated molecular pattern dependent modulation by organism of innate immune response in other organism involved in symbiotic interaction	NA	NA	NA	NA	2	NA
GO:0052169 pathogen-associated molecular pattern dependent modulation by symbiont of host innate immune response	NA	NA	NA	NA	2	NA
GO:0052555 positive regulation by organism of immune response of other organism involved in symbiotic interaction	NA	NA	NA	NA	3	NA
GO:0052305 positive regulation by organism of innate immune response in other organism involved in symbiotic interaction	NA	NA	NA	NA	2	NA
GO:0052556 positive regulation by symbiont of host immune response	NA	NA	NA	NA	3	NA
GO:0052166 positive regulation by symbiont of host innate immune response	NA	NA	NA	NA	2	NA
GO:0002714 positive regulation of B cell mediated immunity	NA	NA	NA	NA	6	NA
GO:0002720 positive regulation of cytokine production involved in immune response	NA	NA	NA	NA	6	NA
GO:0002741 positive regulation of cytokine secretion involved in immune response	NA	NA	NA	NA	0	NA
GO:2001193 positive regulation of gamma-delta T cell activation involved in immune response	NA	NA	NA	NA	1	NA
GO:0002922 positive regulation of humoral immune response	NA	NA	NA	NA	3	NA
GO:0002925 positive regulation of humoral immune response mediated by circulating immunoglobulin	NA	NA	NA	NA	1	NA
GO:0090265 positive regulation of immune complex clearance by monocytes and macrophages	NA	NA	NA	NA	2	NA
GO:0002839 positive regulation of immune response to tumor cell	NA	NA	NA	NA	2	NA
GO:0002891 positive regulation of immunoglobulin mediated immune response	NA	NA	NA	NA	6	NA
GO:0060335 positive regulation of interferon-gamma-mediated signaling pathway	NA	NA	NA	NA	1	NA
GO:0043302 positive regulation of leukocyte degranulation	NA	NA	NA	NA	5	NA
GO:0001912 positive regulation of leukocyte mediated cytotoxicity	NA	NA	NA	NA	8	NA
GO:0033008 positive regulation of mast cell activation involved in immune response	NA	NA	NA	NA	5	NA
GO:0061081 positive regulation of myeloid leukocyte cytokine production involved in immune response	NA	NA	NA	NA	4	NA
GO:0002888 positive regulation of myeloid leukocyte mediated immunity	NA	NA	NA	NA	3	NA
GO:0002857 positive regulation of natural killer cell mediated immune response to tumor cell	NA	NA	NA	NA	2	NA
GO:0002717 positive regulation of natural killer cell mediated immunity	NA	NA	NA	NA	5	NA
GO:0002702 positive regulation of production of molecular mediator of immune response	NA	NA	NA	NA	8	NA
GO:0061078 positive regulation of prostaglandin secretion involved in immune response	NA	NA	NA	NA	0	NA
GO:0060332 positive regulation of response to interferon-gamma	NA	NA	NA	NA	1	NA
GO:0002842 positive regulation of T cell mediated immune response to tumor cell	NA	NA	NA	NA	0	NA
GO:0002711 positive regulation of T cell mediated immunity	NA	NA	NA	NA	6	NA
GO:2000318 positive regulation of T-helper 17 type immune response	NA	NA	NA	NA	2	NA
GO:0002827 positive regulation of T-helper 1 type immune response	NA	NA	NA	NA	3	NA
GO:0002654 positive regulation of tolerance induction dependent upon immune response	NA	NA	NA	NA	1	NA
GO:0002830 positive regulation of type 2 immune response	NA	NA	NA	NA	4	NA
GO:0090323 prostaglandin secretion involved in immune response	NA	NA	NA	NA	0	NA
GO:0002739 regulation of cytokine secretion involved in immune response	NA	NA	NA	NA	2	NA
GO:2001191 regulation of gamma-delta T cell activation involved in immune response	NA	NA	NA	NA	1	NA
GO:0002923 regulation of humoral immune response mediated by circulating immunoglobulin	NA	NA	NA	NA	2	NA
GO:0090264 regulation of immune complex clearance by monocytes and macrophages	NA	NA	NA	NA	2	NA
GO:0002837 regulation of immune response to tumor cell	NA	NA	NA	NA	2	NA
GO:0060334 regulation of interferon-gamma-mediated signaling pathway	NA	NA	NA	NA	4	NA
GO:0043300 regulation of leukocyte degranulation	NA	NA	NA	NA	8	NA
GO:0033006 regulation of mast cell activation involved in immune response	NA	NA	NA	NA	7	NA
GO:0032826 regulation of natural killer cell differentiation involved in immune response	NA	NA	NA	NA	0	NA
GO:0002855 regulation of natural killer cell mediated immune response to tumor cell	NA	NA	NA	NA	2	NA
GO:0002715 regulation of natural killer cell mediated immunity	NA	NA	NA	NA	6	NA
GO:0060330 regulation of response to interferon-gamma	NA	NA	NA	NA	4	NA
GO:0002840 regulation of T cell mediated immune response to tumor cell	NA	NA	NA	NA	0	NA
GO:2000316 regulation of T-helper 17 type immune response	NA	NA	NA	NA	2	NA
GO:0002825 regulation of T-helper 1 type immune response	NA	NA	NA	NA	9	NA
GO:0002652 regulation of tolerance induction dependent upon immune response	NA	NA	NA	NA	1	NA
GO:0052572 response to host immune response	NA	NA	NA	NA	5	NA
GO:0052564 response to immune response of other organism involved in symbiotic interaction	NA	NA	NA	NA	5	NA
GO:0002566 somatic diversification of immune receptors via somatic mutation	NA	NA	NA	NA	0	NA
GO:0002424 T cell mediated immune response to tumor cell	NA	NA	NA	NA	0	NA
GO:0002309 T cell proliferation involved in immune response	NA	NA	NA	NA	1	NA
GO:0072538 T-helper 17 type immune response	NA	NA	NA	NA	3	NA
GO:0002461 tolerance induction dependent upon immune response	NA	NA	NA	NA	1	NA
GO:0042033 chemokine biosynthetic process	NA	NA	NA	NA	5	NA
GO:0070098 chemokine-mediated signaling pathway	NA	NA	NA	NA	9	NA
GO:0050755 chemokine metabolic process	NA	NA	NA	NA	5	NA
GO:0032600 chemokine receptor transport out of membrane raft	NA	NA	NA	NA	0	NA
GO:0033606 chemokine receptor transport within lipid bilayer	NA	NA	NA	NA	0	NA
GO:0090195 chemokine secretion	NA	NA	NA	NA	5	NA
GO:0045079 negative regulation of chemokine biosynthetic process	NA	NA	NA	NA	1	NA
GO:0070100 negative regulation of chemokine-mediated signaling pathway	NA	NA	NA	NA	1	NA
GO:0032682 negative regulation of chemokine production	NA	NA	NA	NA	0	NA
GO:0090198 negative regulation of chemokine secretion	NA	NA	NA	NA	0	NA
GO:0001960 negative regulation of cytokine-mediated signaling pathway	NA	NA	NA	NA	6	NA
GO:0045080 positive regulation of chemokine biosynthetic process	NA	NA	NA	NA	3	NA
GO:0070101 positive regulation of chemokine-mediated signaling pathway	NA	NA	NA	NA	0	NA
GO:0090197 positive regulation of chemokine secretion	NA	NA	NA	NA	5	NA
GO:0001961 positive regulation of cytokine-mediated signaling pathway	NA	NA	NA	NA	4	NA
GO:2001263 regulation of C-C chemokine binding	NA	NA	NA	NA	0	NA
GO:0045073 regulation of chemokine biosynthetic process	NA	NA	NA	NA	4	NA
GO:0070099 regulation of chemokine-mediated signaling pathway	NA	NA	NA	NA	1	NA
GO:0090196 regulation of chemokine secretion	NA	NA	NA	NA	5	NA
GO:0002249 lymphocyte anergy	NA	NA	NA	NA	3	NA
GO:0002913 positive regulation of lymphocyte anergy	NA	NA	NA	NA	2	NA
GO:0002669 positive regulation of T cell anergy	NA	NA	NA	NA	2	NA
GO:0002911 regulation of lymphocyte anergy	NA	NA	NA	NA	3	NA
GO:0002667 regulation of T cell anergy	NA	NA	NA	NA	3	NA
GO:0002870 T cell anergy	NA	NA	NA	NA	3	NA

## Sheet: C3_GO
	p.geomean	stat.mean	p.val	q.val	set.size	exp1
GO:0006955 immune response	1.59816e-05	4.19201	1.59816e-05	0.000817566	294	1.59816e-05
GO:0045321 leukocyte activation	1.75821e-05	4.19696	1.75821e-05	0.000817566	160	1.75821e-05
GO:0002682 regulation of immune system process	4.05537e-05	3.97933	4.05537e-05	0.00125716	219	4.05537e-05
GO:0050776 regulation of immune response	9.10593e-05	3.78445	9.10593e-05	0.00211713	173	9.10593e-05
GO:0002684 positive regulation of immune system process	0.00023741	3.53018	0.00023741	0.00406989	166	0.00023741
GO:0002694 regulation of leukocyte activation	0.000262573	3.52067	0.000262573	0.00406989	111	0.000262573
GO:0002376 immune system process	0.000362309	3.39433	0.000362309	0.00481354	372	0.000362309
GO:0002764 immune response-regulating signaling pathway	0.000624081	3.28942	0.000624081	0.00607802	78	0.000624081
GO:0002757 immune response-activating signal transduction	0.000637649	3.28914	0.000637649	0.00607802	71	0.000637649
GO:0002429 immune response-activating cell surface receptor signaling pathway	0.000661968	3.30861	0.000661968	0.00607802	49	0.000661968
GO:0002768 immune response-regulating cell surface receptor signaling pathway	0.000718905	3.27032	0.000718905	0.00607802	56	0.000718905
GO:0002696 positive regulation of leukocyte activation	0.000948223	3.15345	0.000948223	0.00734872	91	0.000948223
GO:0050778 positive regulation of immune response	0.00156747	2.98698	0.00156747	0.0112135	114	0.00156747
GO:0002521 leukocyte differentiation	0.00169369	2.97177	0.00169369	0.0112509	87	0.00169369
GO:0002253 activation of immune response	0.00189545	2.93404	0.00189545	0.0117518	90	0.00189545
GO:0002250 adaptive immune response	0.00294502	2.79569	0.00294502	0.0171179	74	0.00294502
GO:0002460 adaptive immune response based on somatic recombination of immune receptors built from immunoglobulin superfamily domains	0.00363325	2.73	0.00363325	0.019876	64	0.00363325
GO:0002520 immune system development	0.00559039	2.55785	0.00559039	0.0285318	115	0.00559039
GO:0002252 immune effector process	0.00582908	2.54177	0.00582908	0.0285318	126	0.00582908
GO:0002449 lymphocyte mediated immunity	0.0081303	2.4488	0.0081303	0.0378059	49	0.0081303
GO:0002443 leukocyte mediated immunity	0.0162418	2.16486	0.0162418	0.0719282	61	0.0162418
GO:0002697 regulation of immune effector process	0.0181398	2.11242	0.0181398	0.0766818	79	0.0181398
GO:0002706 regulation of lymphocyte mediated immunity	0.0198901	2.10436	0.0198901	0.0804253	31	0.0198901
GO:0002695 negative regulation of leukocyte activation	0.0214003	2.07679	0.0214003	0.0829263	29	0.0214003
GO:0002822 regulation of adaptive immune response based on somatic recombination of immune receptors built from immunoglobulin superfamily domains	0.023512	2.02016	0.023512	0.0874646	39	0.023512
GO:0002285 lymphocyte activation involved in immune response	0.0280485	1.95249	0.0280485	0.100327	28	0.0280485
GO:0019724 B cell mediated immunity	0.0323154	1.88205	0.0323154	0.111308	33	0.0323154
GO:0002819 regulation of adaptive immune response	0.0347146	1.84046	0.0347146	0.115302	42	0.0347146
GO:0002683 negative regulation of immune system process	0.0363134	1.81536	0.0363134	0.116453	49	0.0363134
GO:0016064 immunoglobulin mediated immune response	0.0406143	1.77399	0.0406143	0.125904	32	0.0406143
GO:0002709 regulation of T cell mediated immunity	0.0472789	1.76247	0.0472789	0.137862	11	0.0472789
GO:0045088 regulation of innate immune response	0.0474364	1.68806	0.0474364	0.137862	47	0.0474364
GO:0002456 T cell mediated immunity	0.05079	1.7031	0.05079	0.143135	14	0.05079
GO:0002703 regulation of leukocyte mediated immunity	0.0540214	1.62803	0.0540214	0.143557	37	0.0540214
GO:0045087 innate immune response	0.0554008	1.60035	0.0554008	0.143557	135	0.0554008
GO:0002286 T cell activation involved in immune response	0.0556486	1.64436	0.0556486	0.143557	15	0.0556486
GO:0001909 leukocyte mediated cytotoxicity	0.0582632	1.62133	0.0582632	0.143557	15	0.0582632
GO:0002440 production of molecular mediator of immune response	0.0586576	1.58962	0.0586576	0.143557	31	0.0586576
GO:0002263 cell activation involved in immune response	0.0679683	1.5051	0.0679683	0.158026	45	0.0679683
GO:0002366 leukocyte activation involved in immune response	0.0679683	1.5051	0.0679683	0.158026	45	0.0679683
GO:0001910 regulation of leukocyte mediated cytotoxicity	0.0783804	1.46666	0.0783804	0.17779	12	0.0783804
GO:0002712 regulation of B cell mediated immunity	0.0853516	1.40122	0.0853516	0.188993	18	0.0853516
GO:0002312 B cell activation involved in immune response	0.0972617	1.33251	0.0972617	0.195532	14	0.0972617
GO:0045089 positive regulation of innate immune response	0.0983685	1.30334	0.0983685	0.195532	37	0.0983685
GO:0002824 positive regulation of adaptive immune response based on somatic recombination of immune receptors built from immunoglobulin superfamily domains	0.101981	1.30403	0.101981	0.195532	17	0.101981
GO:0002287 alpha-beta T cell activation involved in immune response	0.102386	1.31158	0.102386	0.195532	11	0.102386
GO:0002293 alpha-beta T cell differentiation involved in immune response	0.102386	1.31158	0.102386	0.195532	11	0.102386
GO:0002292 T cell differentiation involved in immune response	0.102386	1.31158	0.102386	0.195532	11	0.102386
GO:0002920 regulation of humoral immune response	0.103022	1.29982	0.103022	0.195532	13	0.103022
GO:0002889 regulation of immunoglobulin mediated immune response	0.109723	1.25375	0.109723	0.204085	17	0.109723
GO:0002200 somatic diversification of immune receptors	0.121897	1.1928	0.121897	0.218008	14	0.121897
GO:0002562 somatic diversification of immune receptors via germline recombination within a single locus	0.121897	1.1928	0.121897	0.218008	14	0.121897
GO:0002700 regulation of production of molecular mediator of immune response	0.124675	1.16612	0.124675	0.218769	26	0.124675
GO:0002381 immunoglobulin production involved in immunoglobulin mediated immune response	0.128077	1.1637	0.128077	0.220041	13	0.128077
GO:0006959 humoral immune response	0.132262	1.12493	0.132262	0.220041	36	0.132262
GO:0002208 somatic diversification of immunoglobulins involved in immune response	0.134864	1.13522	0.134864	0.220041	11	0.134864
GO:0002204 somatic recombination of immunoglobulin genes involved in immune response	0.134864	1.13522	0.134864	0.220041	11	0.134864
GO:0002690 positive regulation of leukocyte chemotaxis	0.145814	1.07663	0.145814	0.233805	14	0.145814
GO:0071346 cellular response to interferon-gamma	0.14987	1.04585	0.14987	0.236235	33	0.14987
GO:0002705 positive regulation of leukocyte mediated immunity	0.159432	1.01648	0.159432	0.243068	16	0.159432
GO:0002708 positive regulation of lymphocyte mediated immunity	0.159432	1.01648	0.159432	0.243068	16	0.159432
GO:0034341 response to interferon-gamma	0.162767	0.990238	0.162767	0.244151	37	0.162767
GO:0030595 leukocyte chemotaxis	0.174554	0.941619	0.174554	0.257675	43	0.174554
GO:0002699 positive regulation of immune effector process	0.181419	0.915565	0.181419	0.259647	40	0.181419
GO:0050777 negative regulation of immune response	0.182895	0.915407	0.182895	0.259647	20	0.182895
GO:0002218 activation of innate immune response	0.186001	0.900064	0.186001	0.259647	29	0.186001
GO:0002698 negative regulation of immune effector process	0.187057	0.899979	0.187057	0.259647	19	0.187057
GO:0002821 positive regulation of adaptive immune response	0.193021	0.879266	0.193021	0.263985	19	0.193021
GO:0002688 regulation of leukocyte chemotaxis	0.219778	0.783498	0.219778	0.296059	16	0.219778
GO:0001776 leukocyte homeostasis	0.224728	0.764823	0.224728	0.296059	19	0.224728
GO:0002758 innate immune response-activating signal transduction	0.226024	0.758272	0.226024	0.296059	26	0.226024
GO:0019221 cytokine-mediated signaling pathway	0.252901	0.66677	0.252901	0.326664	88	0.252901
GO:0002687 positive regulation of leukocyte migration	0.257375	0.657959	0.257375	0.327889	19	0.257375
GO:0060333 interferon-gamma-mediated signaling pathway	0.265464	0.631017	0.265464	0.333624	27	0.265464
GO:0042088 T-helper 1 type immune response	0.272275	0.613559	0.272275	0.337621	15	0.272275
GO:0050900 leukocyte migration	0.314808	0.483116	0.314808	0.380828	89	0.314808
GO:0002455 humoral immune response mediated by circulating immunoglobulin	0.319231	0.478446	0.319231	0.380828	12	0.319231
GO:0002718 regulation of cytokine production involved in immune response	0.319404	0.476049	0.319404	0.380828	14	0.319404
GO:0001959 regulation of cytokine-mediated signaling pathway	0.336385	0.427176	0.336385	0.395998	14	0.336385
GO:0002685 regulation of leukocyte migration	0.359528	0.362041	0.359528	0.417951	23	0.359528
GO:0002367 cytokine production involved in immune response	0.38467	0.296612	0.38467	0.441659	15	0.38467
GO:0042092 type 2 immune response	0.46083	0.099694	0.46083	0.522458	13	0.46083
GO:0045123 cellular extravasation	0.467109	0.0835637	0.467109	0.522458	13	0.467109
GO:0002444 myeloid leukocyte mediated immunity	0.471898	0.0711582	0.471898	0.522458	16	0.471898
GO:0002828 regulation of type 2 immune response	0.500938	-0.00238885	0.500938	0.548086	11	0.500938
GO:0032642 regulation of chemokine production	0.536628	-0.0929455	0.536628	0.580307	15	0.536628
GO:0002275 myeloid cell activation involved in immune response	0.553491	-0.135702	0.553491	0.591662	17	0.553491
GO:0043299 leukocyte degranulation	0.584268	-0.215473	0.584268	0.617465	13	0.584268
GO:0032602 chemokine production	0.632296	-0.341334	0.632296	0.660713	18	0.632296
GO:0002886 regulation of myeloid leukocyte mediated immunity	0.657988	-0.414673	0.657988	0.679921	10	0.657988
GO:0032722 positive regulation of chemokine production	0.686547	-0.49467	0.686547	0.695788	14	0.686547
GO:0002279 mast cell activation involved in immune response	0.695788	-0.521701	0.695788	0.695788	11	0.695788
GO:0002448 mast cell mediated immunity	0.695788	-0.521701	0.695788	0.695788	11	0.695788
GO:0002279 mast cell activation involved in immune response	0.304212	-0.521701	0.304212	0.999984	11	0.304212
GO:0002448 mast cell mediated immunity	0.304212	-0.521701	0.304212	0.999984	11	0.304212
GO:0032722 positive regulation of chemokine production	0.313453	-0.49467	0.313453	0.999984	14	0.313453
GO:0002886 regulation of myeloid leukocyte mediated immunity	0.342012	-0.414673	0.342012	0.999984	10	0.342012
GO:0032602 chemokine production	0.367704	-0.341334	0.367704	0.999984	18	0.367704
GO:0043299 leukocyte degranulation	0.415732	-0.215473	0.415732	0.999984	13	0.415732
GO:0002275 myeloid cell activation involved in immune response	0.446509	-0.135702	0.446509	0.999984	17	0.446509
GO:0032642 regulation of chemokine production	0.463372	-0.0929455	0.463372	0.999984	15	0.463372
GO:0002828 regulation of type 2 immune response	0.499062	-0.00238885	0.499062	0.999984	11	0.499062
GO:0002444 myeloid leukocyte mediated immunity	0.528102	0.0711582	0.528102	0.999984	16	0.528102
GO:0045123 cellular extravasation	0.532891	0.0835637	0.532891	0.999984	13	0.532891
GO:0042092 type 2 immune response	0.53917	0.099694	0.53917	0.999984	13	0.53917
GO:0002367 cytokine production involved in immune response	0.61533	0.296612	0.61533	0.999984	15	0.61533
GO:0002685 regulation of leukocyte migration	0.640472	0.362041	0.640472	0.999984	23	0.640472
GO:0001959 regulation of cytokine-mediated signaling pathway	0.663615	0.427176	0.663615	0.999984	14	0.663615
GO:0002718 regulation of cytokine production involved in immune response	0.680596	0.476049	0.680596	0.999984	14	0.680596
GO:0002455 humoral immune response mediated by circulating immunoglobulin	0.680769	0.478446	0.680769	0.999984	12	0.680769
GO:0050900 leukocyte migration	0.685192	0.483116	0.685192	0.999984	89	0.685192
GO:0042088 T-helper 1 type immune response	0.727725	0.613559	0.727725	0.999984	15	0.727725
GO:0060333 interferon-gamma-mediated signaling pathway	0.734536	0.631017	0.734536	0.999984	27	0.734536
GO:0002687 positive regulation of leukocyte migration	0.742625	0.657959	0.742625	0.999984	19	0.742625
GO:0019221 cytokine-mediated signaling pathway	0.747099	0.66677	0.747099	0.999984	88	0.747099
GO:0002758 innate immune response-activating signal transduction	0.773976	0.758272	0.773976	0.999984	26	0.773976
GO:0001776 leukocyte homeostasis	0.775272	0.764823	0.775272	0.999984	19	0.775272
GO:0002688 regulation of leukocyte chemotaxis	0.780222	0.783498	0.780222	0.999984	16	0.780222
GO:0002821 positive regulation of adaptive immune response	0.806979	0.879266	0.806979	0.999984	19	0.806979
GO:0002698 negative regulation of immune effector process	0.812943	0.899979	0.812943	0.999984	19	0.812943
GO:0002218 activation of innate immune response	0.813999	0.900064	0.813999	0.999984	29	0.813999
GO:0050777 negative regulation of immune response	0.817105	0.915407	0.817105	0.999984	20	0.817105
GO:0002699 positive regulation of immune effector process	0.818581	0.915565	0.818581	0.999984	40	0.818581
GO:0030595 leukocyte chemotaxis	0.825446	0.941619	0.825446	0.999984	43	0.825446
GO:0034341 response to interferon-gamma	0.837233	0.990238	0.837233	0.999984	37	0.837233
GO:0002705 positive regulation of leukocyte mediated immunity	0.840568	1.01648	0.840568	0.999984	16	0.840568
GO:0002708 positive regulation of lymphocyte mediated immunity	0.840568	1.01648	0.840568	0.999984	16	0.840568
GO:0071346 cellular response to interferon-gamma	0.85013	1.04585	0.85013	0.999984	33	0.85013
GO:0002690 positive regulation of leukocyte chemotaxis	0.854186	1.07663	0.854186	0.999984	14	0.854186
GO:0002208 somatic diversification of immunoglobulins involved in immune response	0.865136	1.13522	0.865136	0.999984	11	0.865136
GO:0002204 somatic recombination of immunoglobulin genes involved in immune response	0.865136	1.13522	0.865136	0.999984	11	0.865136
GO:0006959 humoral immune response	0.867738	1.12493	0.867738	0.999984	36	0.867738
GO:0002381 immunoglobulin production involved in immunoglobulin mediated immune response	0.871923	1.1637	0.871923	0.999984	13	0.871923
GO:0002700 regulation of production of molecular mediator of immune response	0.875325	1.16612	0.875325	0.999984	26	0.875325
GO:0002200 somatic diversification of immune receptors	0.878103	1.1928	0.878103	0.999984	14	0.878103
GO:0002562 somatic diversification of immune receptors via germline recombination within a single locus	0.878103	1.1928	0.878103	0.999984	14	0.878103
GO:0002889 regulation of immunoglobulin mediated immune response	0.890277	1.25375	0.890277	0.999984	17	0.890277
GO:0002920 regulation of humoral immune response	0.896978	1.29982	0.896978	0.999984	13	0.896978
GO:0002287 alpha-beta T cell activation involved in immune response	0.897614	1.31158	0.897614	0.999984	11	0.897614
GO:0002293 alpha-beta T cell differentiation involved in immune response	0.897614	1.31158	0.897614	0.999984	11	0.897614
GO:0002292 T cell differentiation involved in immune response	0.897614	1.31158	0.897614	0.999984	11	0.897614
GO:0002824 positive regulation of adaptive immune response based on somatic recombination of immune receptors built from immunoglobulin superfamily domains	0.898019	1.30403	0.898019	0.999984	17	0.898019
GO:0045089 positive regulation of innate immune response	0.901632	1.30334	0.901632	0.999984	37	0.901632
GO:0002312 B cell activation involved in immune response	0.902738	1.33251	0.902738	0.999984	14	0.902738
GO:0002712 regulation of B cell mediated immunity	0.914648	1.40122	0.914648	0.999984	18	0.914648
GO:0001910 regulation of leukocyte mediated cytotoxicity	0.92162	1.46666	0.92162	0.999984	12	0.92162
GO:0002263 cell activation involved in immune response	0.932032	1.5051	0.932032	0.999984	45	0.932032
GO:0002366 leukocyte activation involved in immune response	0.932032	1.5051	0.932032	0.999984	45	0.932032
GO:0002440 production of molecular mediator of immune response	0.941342	1.58962	0.941342	0.999984	31	0.941342
GO:0001909 leukocyte mediated cytotoxicity	0.941737	1.62133	0.941737	0.999984	15	0.941737
GO:0002286 T cell activation involved in immune response	0.944351	1.64436	0.944351	0.999984	15	0.944351
GO:0045087 innate immune response	0.944599	1.60035	0.944599	0.999984	135	0.944599
GO:0002703 regulation of leukocyte mediated immunity	0.945979	1.62803	0.945979	0.999984	37	0.945979
GO:0002456 T cell mediated immunity	0.94921	1.7031	0.94921	0.999984	14	0.94921
GO:0045088 regulation of innate immune response	0.952564	1.68806	0.952564	0.999984	47	0.952564
GO:0002709 regulation of T cell mediated immunity	0.952721	1.76247	0.952721	0.999984	11	0.952721
GO:0016064 immunoglobulin mediated immune response	0.959386	1.77399	0.959386	0.999984	32	0.959386
GO:0002683 negative regulation of immune system process	0.963687	1.81536	0.963687	0.999984	49	0.963687
GO:0002819 regulation of adaptive immune response	0.965285	1.84046	0.965285	0.999984	42	0.965285
GO:0019724 B cell mediated immunity	0.967685	1.88205	0.967685	0.999984	33	0.967685
GO:0002285 lymphocyte activation involved in immune response	0.971951	1.95249	0.971951	0.999984	28	0.971951
GO:0002822 regulation of adaptive immune response based on somatic recombination of immune receptors built from immunoglobulin superfamily domains	0.976488	2.02016	0.976488	0.999984	39	0.976488
GO:0002695 negative regulation of leukocyte activation	0.9786	2.07679	0.9786	0.999984	29	0.9786
GO:0002706 regulation of lymphocyte mediated immunity	0.98011	2.10436	0.98011	0.999984	31	0.98011
GO:0002697 regulation of immune effector process	0.98186	2.11242	0.98186	0.999984	79	0.98186
GO:0002443 leukocyte mediated immunity	0.983758	2.16486	0.983758	0.999984	61	0.983758
GO:0002449 lymphocyte mediated immunity	0.99187	2.4488	0.99187	0.999984	49	0.99187
GO:0002252 immune effector process	0.994171	2.54177	0.994171	0.999984	126	0.994171
GO:0002520 immune system development	0.99441	2.55785	0.99441	0.999984	115	0.99441
GO:0002460 adaptive immune response based on somatic recombination of immune receptors built from immunoglobulin superfamily domains	0.996367	2.73	0.996367	0.999984	64	0.996367
GO:0002250 adaptive immune response	0.997055	2.79569	0.997055	0.999984	74	0.997055
GO:0002253 activation of immune response	0.998105	2.93404	0.998105	0.999984	90	0.998105
GO:0002521 leukocyte differentiation	0.998306	2.97177	0.998306	0.999984	87	0.998306
GO:0050778 positive regulation of immune response	0.998433	2.98698	0.998433	0.999984	114	0.998433
GO:0002696 positive regulation of leukocyte activation	0.999052	3.15345	0.999052	0.999984	91	0.999052
GO:0002768 immune response-regulating cell surface receptor signaling pathway	0.999281	3.27032	0.999281	0.999984	56	0.999281
GO:0002429 immune response-activating cell surface receptor signaling pathway	0.999338	3.30861	0.999338	0.999984	49	0.999338
GO:0002757 immune response-activating signal transduction	0.999362	3.28914	0.999362	0.999984	71	0.999362
GO:0002764 immune response-regulating signaling pathway	0.999376	3.28942	0.999376	0.999984	78	0.999376
GO:0002376 immune system process	0.999638	3.39433	0.999638	0.999984	372	0.999638
GO:0002694 regulation of leukocyte activation	0.999737	3.52067	0.999737	0.999984	111	0.999737
GO:0002684 positive regulation of immune system process	0.999763	3.53018	0.999763	0.999984	166	0.999763
GO:0050776 regulation of immune response	0.999909	3.78445	0.999909	0.999984	173	0.999909
GO:0002682 regulation of immune system process	0.999959	3.97933	0.999959	0.999984	219	0.999959
GO:0045321 leukocyte activation	0.999982	4.19696	0.999982	0.999984	160	0.999982
GO:0006955 immune response	0.999984	4.19201	0.999984	0.999984	294	0.999984
GO:0035419 activation of MAPK activity involved in innate immune response	NA	NA	NA	NA	1	NA
GO:0046732 active induction of host immune response by virus	NA	NA	NA	NA	1	NA
GO:0002276 basophil activation involved in immune response	NA	NA	NA	NA	0	NA
GO:0002560 basophil mediated immunity	NA	NA	NA	NA	0	NA
GO:0002294 CD4-positive, alpha-beta T cell differentiation involved in immune response	NA	NA	NA	NA	9	NA
GO:0002302 CD8-positive, alpha-beta T cell differentiation involved in immune response	NA	NA	NA	NA	2	NA
GO:0002430 complement receptor mediated signaling pathway	NA	NA	NA	NA	1	NA
GO:0002374 cytokine secretion involved in immune response	NA	NA	NA	NA	2	NA
GO:0002278 eosinophil activation involved in immune response	NA	NA	NA	NA	1	NA
GO:0002447 eosinophil mediated immunity	NA	NA	NA	NA	1	NA
GO:0030683 evasion or tolerance by virus of host immune response	NA	NA	NA	NA	1	NA
GO:0020012 evasion or tolerance of host immune response	NA	NA	NA	NA	1	NA
GO:0051805 evasion or tolerance of immune response of other organism involved in symbiotic interaction	NA	NA	NA	NA	1	NA
GO:0002290 gamma-delta T cell activation involved in immune response	NA	NA	NA	NA	1	NA
GO:0035397 helper T cell enhancement of adaptive immune response	NA	NA	NA	NA	0	NA
GO:0002384 hepatic immune response	NA	NA	NA	NA	1	NA
GO:0002434 immune complex clearance	NA	NA	NA	NA	2	NA
GO:0002436 immune complex clearance by monocytes and macrophages	NA	NA	NA	NA	2	NA
GO:0002767 immune response-inhibiting cell surface receptor signaling pathway	NA	NA	NA	NA	2	NA
GO:0002765 immune response-inhibiting signal transduction	NA	NA	NA	NA	2	NA
GO:0002386 immune response in mucosal-associated lymphoid tissue	NA	NA	NA	NA	0	NA
GO:0002418 immune response to tumor cell	NA	NA	NA	NA	3	NA
GO:0002380 immunoglobulin secretion involved in immune response	NA	NA	NA	NA	0	NA
GO:0052558 induction by organism of immune response of other organism involved in symbiotic interaction	NA	NA	NA	NA	1	NA
GO:0052559 induction by symbiont of host immune response	NA	NA	NA	NA	1	NA
GO:0046730 induction of host immune response by virus	NA	NA	NA	NA	1	NA
GO:0002220 innate immune response activating cell surface receptor signaling pathway	NA	NA	NA	NA	1	NA
GO:0002227 innate immune response in mucosa	NA	NA	NA	NA	1	NA
GO:0070486 leukocyte aggregation	NA	NA	NA	NA	4	NA
GO:0002232 leukocyte chemotaxis involved in inflammatory response	NA	NA	NA	NA	0	NA
GO:0002522 leukocyte migration involved in immune response	NA	NA	NA	NA	1	NA
GO:0002523 leukocyte migration involved in inflammatory response	NA	NA	NA	NA	4	NA
GO:0002281 macrophage activation involved in immune response	NA	NA	NA	NA	4	NA
GO:0002313 mature B cell differentiation involved in immune response	NA	NA	NA	NA	3	NA
GO:0002282 microglial cell activation involved in immune response	NA	NA	NA	NA	2	NA
GO:0052552 modulation by organism of immune response of other organism involved in symbiotic interaction	NA	NA	NA	NA	3	NA
GO:0052306 modulation by organism of innate immune response in other organism involved in symbiotic interaction	NA	NA	NA	NA	2	NA
GO:0052553 modulation by symbiont of host immune response	NA	NA	NA	NA	3	NA
GO:0052167 modulation by symbiont of host innate immune response	NA	NA	NA	NA	2	NA
GO:0002385 mucosal immune response	NA	NA	NA	NA	1	NA
GO:0002277 myeloid dendritic cell activation involved in immune response	NA	NA	NA	NA	2	NA
GO:0002323 natural killer cell activation involved in immune response	NA	NA	NA	NA	0	NA
GO:0002325 natural killer cell differentiation involved in immune response	NA	NA	NA	NA	0	NA
GO:0002423 natural killer cell mediated immune response to tumor cell	NA	NA	NA	NA	2	NA
GO:0002228 natural killer cell mediated immunity	NA	NA	NA	NA	6	NA
GO:0002820 negative regulation of adaptive immune response	NA	NA	NA	NA	9	NA
GO:0002823 negative regulation of adaptive immune response based on somatic recombination of immune receptors built from immunoglobulin superfamily domains	NA	NA	NA	NA	8	NA
GO:0002713 negative regulation of B cell mediated immunity	NA	NA	NA	NA	0	NA
GO:0002719 negative regulation of cytokine production involved in immune response	NA	NA	NA	NA	5	NA
GO:0002740 negative regulation of cytokine secretion involved in immune response	NA	NA	NA	NA	2	NA
GO:0002921 negative regulation of humoral immune response	NA	NA	NA	NA	4	NA
GO:0002924 negative regulation of humoral immune response mediated by circulating immunoglobulin	NA	NA	NA	NA	0	NA
GO:0002890 negative regulation of immunoglobulin mediated immune response	NA	NA	NA	NA	0	NA
GO:0045824 negative regulation of innate immune response	NA	NA	NA	NA	5	NA
GO:0060336 negative regulation of interferon-gamma-mediated signaling pathway	NA	NA	NA	NA	0	NA
GO:0002689 negative regulation of leukocyte chemotaxis	NA	NA	NA	NA	1	NA
GO:0043301 negative regulation of leukocyte degranulation	NA	NA	NA	NA	1	NA
GO:0001911 negative regulation of leukocyte mediated cytotoxicity	NA	NA	NA	NA	3	NA
GO:0002704 negative regulation of leukocyte mediated immunity	NA	NA	NA	NA	6	NA
GO:0002686 negative regulation of leukocyte migration	NA	NA	NA	NA	3	NA
GO:0002707 negative regulation of lymphocyte mediated immunity	NA	NA	NA	NA	6	NA
GO:0033007 negative regulation of mast cell activation involved in immune response	NA	NA	NA	NA	0	NA
GO:0032827 negative regulation of natural killer cell differentiation involved in immune response	NA	NA	NA	NA	0	NA
GO:0002716 negative regulation of natural killer cell mediated immunity	NA	NA	NA	NA	1	NA
GO:0002701 negative regulation of production of molecular mediator of immune response	NA	NA	NA	NA	5	NA
GO:0060331 negative regulation of response to interferon-gamma	NA	NA	NA	NA	0	NA
GO:0002710 negative regulation of T cell mediated immunity	NA	NA	NA	NA	6	NA
GO:0002826 negative regulation of T-helper 1 type immune response	NA	NA	NA	NA	2	NA
GO:0002829 negative regulation of type 2 immune response	NA	NA	NA	NA	2	NA
GO:0002283 neutrophil activation involved in immune response	NA	NA	NA	NA	3	NA
GO:0002446 neutrophil mediated immunity	NA	NA	NA	NA	3	NA
GO:0002251 organ or tissue specific immune response	NA	NA	NA	NA	2	NA
GO:0052257 pathogen-associated molecular pattern dependent induction by organism of innate immune response of other organism involved in symbiotic interaction	NA	NA	NA	NA	2	NA
GO:0052033 pathogen-associated molecular pattern dependent induction by symbiont of host innate immune response	NA	NA	NA	NA	2	NA
GO:0052308 pathogen-associated molecular pattern dependent modulation by organism of innate immune response in other organism involved in symbiotic interaction	NA	NA	NA	NA	2	NA
GO:0052169 pathogen-associated molecular pattern dependent modulation by symbiont of host innate immune response	NA	NA	NA	NA	2	NA
GO:0052555 positive regulation by organism of immune response of other organism involved in symbiotic interaction	NA	NA	NA	NA	3	NA
GO:0052305 positive regulation by organism of innate immune response in other organism involved in symbiotic interaction	NA	NA	NA	NA	2	NA
GO:0052556 positive regulation by symbiont of host immune response	NA	NA	NA	NA	3	NA
GO:0052166 positive regulation by symbiont of host innate immune response	NA	NA	NA	NA	2	NA
GO:0002714 positive regulation of B cell mediated immunity	NA	NA	NA	NA	6	NA
GO:0002720 positive regulation of cytokine production involved in immune response	NA	NA	NA	NA	6	NA
GO:0002741 positive regulation of cytokine secretion involved in immune response	NA	NA	NA	NA	0	NA
GO:2001193 positive regulation of gamma-delta T cell activation involved in immune response	NA	NA	NA	NA	1	NA
GO:0002922 positive regulation of humoral immune response	NA	NA	NA	NA	3	NA
GO:0002925 positive regulation of humoral immune response mediated by circulating immunoglobulin	NA	NA	NA	NA	1	NA
GO:0090265 positive regulation of immune complex clearance by monocytes and macrophages	NA	NA	NA	NA	2	NA
GO:0002839 positive regulation of immune response to tumor cell	NA	NA	NA	NA	2	NA
GO:0002891 positive regulation of immunoglobulin mediated immune response	NA	NA	NA	NA	6	NA
GO:0060335 positive regulation of interferon-gamma-mediated signaling pathway	NA	NA	NA	NA	1	NA
GO:0043302 positive regulation of leukocyte degranulation	NA	NA	NA	NA	5	NA
GO:0001912 positive regulation of leukocyte mediated cytotoxicity	NA	NA	NA	NA	8	NA
GO:0033008 positive regulation of mast cell activation involved in immune response	NA	NA	NA	NA	5	NA
GO:0061081 positive regulation of myeloid leukocyte cytokine production involved in immune response	NA	NA	NA	NA	4	NA
GO:0002888 positive regulation of myeloid leukocyte mediated immunity	NA	NA	NA	NA	3	NA
GO:0002857 positive regulation of natural killer cell mediated immune response to tumor cell	NA	NA	NA	NA	2	NA
GO:0002717 positive regulation of natural killer cell mediated immunity	NA	NA	NA	NA	5	NA
GO:0002702 positive regulation of production of molecular mediator of immune response	NA	NA	NA	NA	8	NA
GO:0061078 positive regulation of prostaglandin secretion involved in immune response	NA	NA	NA	NA	0	NA
GO:0060332 positive regulation of response to interferon-gamma	NA	NA	NA	NA	1	NA
GO:0002842 positive regulation of T cell mediated immune response to tumor cell	NA	NA	NA	NA	0	NA
GO:0002711 positive regulation of T cell mediated immunity	NA	NA	NA	NA	6	NA
GO:2000318 positive regulation of T-helper 17 type immune response	NA	NA	NA	NA	2	NA
GO:0002827 positive regulation of T-helper 1 type immune response	NA	NA	NA	NA	3	NA
GO:0002654 positive regulation of tolerance induction dependent upon immune response	NA	NA	NA	NA	1	NA
GO:0002830 positive regulation of type 2 immune response	NA	NA	NA	NA	4	NA
GO:0090323 prostaglandin secretion involved in immune response	NA	NA	NA	NA	0	NA
GO:0002739 regulation of cytokine secretion involved in immune response	NA	NA	NA	NA	2	NA
GO:2001191 regulation of gamma-delta T cell activation involved in immune response	NA	NA	NA	NA	1	NA
GO:0002923 regulation of humoral immune response mediated by circulating immunoglobulin	NA	NA	NA	NA	2	NA
GO:0090264 regulation of immune complex clearance by monocytes and macrophages	NA	NA	NA	NA	2	NA
GO:0002837 regulation of immune response to tumor cell	NA	NA	NA	NA	2	NA
GO:0060334 regulation of interferon-gamma-mediated signaling pathway	NA	NA	NA	NA	4	NA
GO:0043300 regulation of leukocyte degranulation	NA	NA	NA	NA	8	NA
GO:0033006 regulation of mast cell activation involved in immune response	NA	NA	NA	NA	7	NA
GO:0032826 regulation of natural killer cell differentiation involved in immune response	NA	NA	NA	NA	0	NA
GO:0002855 regulation of natural killer cell mediated immune response to tumor cell	NA	NA	NA	NA	2	NA
GO:0002715 regulation of natural killer cell mediated immunity	NA	NA	NA	NA	6	NA
GO:0060330 regulation of response to interferon-gamma	NA	NA	NA	NA	4	NA
GO:0002840 regulation of T cell mediated immune response to tumor cell	NA	NA	NA	NA	0	NA
GO:2000316 regulation of T-helper 17 type immune response	NA	NA	NA	NA	2	NA
GO:0002825 regulation of T-helper 1 type immune response	NA	NA	NA	NA	9	NA
GO:0002652 regulation of tolerance induction dependent upon immune response	NA	NA	NA	NA	1	NA
GO:0052572 response to host immune response	NA	NA	NA	NA	5	NA
GO:0052564 response to immune response of other organism involved in symbiotic interaction	NA	NA	NA	NA	5	NA
GO:0002566 somatic diversification of immune receptors via somatic mutation	NA	NA	NA	NA	0	NA
GO:0002424 T cell mediated immune response to tumor cell	NA	NA	NA	NA	0	NA
GO:0002309 T cell proliferation involved in immune response	NA	NA	NA	NA	1	NA
GO:0072538 T-helper 17 type immune response	NA	NA	NA	NA	3	NA
GO:0002461 tolerance induction dependent upon immune response	NA	NA	NA	NA	1	NA
GO:0042033 chemokine biosynthetic process	NA	NA	NA	NA	5	NA
GO:0070098 chemokine-mediated signaling pathway	NA	NA	NA	NA	9	NA
GO:0050755 chemokine metabolic process	NA	NA	NA	NA	5	NA
GO:0032600 chemokine receptor transport out of membrane raft	NA	NA	NA	NA	0	NA
GO:0033606 chemokine receptor transport within lipid bilayer	NA	NA	NA	NA	0	NA
GO:0090195 chemokine secretion	NA	NA	NA	NA	5	NA
GO:0045079 negative regulation of chemokine biosynthetic process	NA	NA	NA	NA	1	NA
GO:0070100 negative regulation of chemokine-mediated signaling pathway	NA	NA	NA	NA	1	NA
GO:0032682 negative regulation of chemokine production	NA	NA	NA	NA	0	NA
GO:0090198 negative regulation of chemokine secretion	NA	NA	NA	NA	0	NA
GO:0001960 negative regulation of cytokine-mediated signaling pathway	NA	NA	NA	NA	6	NA
GO:0045080 positive regulation of chemokine biosynthetic process	NA	NA	NA	NA	3	NA
GO:0070101 positive regulation of chemokine-mediated signaling pathway	NA	NA	NA	NA	0	NA
GO:0090197 positive regulation of chemokine secretion	NA	NA	NA	NA	5	NA
GO:0001961 positive regulation of cytokine-mediated signaling pathway	NA	NA	NA	NA	4	NA
GO:2001263 regulation of C-C chemokine binding	NA	NA	NA	NA	0	NA
GO:0045073 regulation of chemokine biosynthetic process	NA	NA	NA	NA	4	NA
GO:0070099 regulation of chemokine-mediated signaling pathway	NA	NA	NA	NA	1	NA
GO:0090196 regulation of chemokine secretion	NA	NA	NA	NA	5	NA
GO:0002249 lymphocyte anergy	NA	NA	NA	NA	3	NA
GO:0002913 positive regulation of lymphocyte anergy	NA	NA	NA	NA	2	NA
GO:0002669 positive regulation of T cell anergy	NA	NA	NA	NA	2	NA
GO:0002911 regulation of lymphocyte anergy	NA	NA	NA	NA	3	NA
GO:0002667 regulation of T cell anergy	NA	NA	NA	NA	3	NA
GO:0002870 T cell anergy	NA	NA	NA	NA	3	NA
GO:0035419 activation of MAPK activity involved in innate immune response	NA	NA	NA	NA	1	NA
GO:0046732 active induction of host immune response by virus	NA	NA	NA	NA	1	NA
GO:0002276 basophil activation involved in immune response	NA	NA	NA	NA	0	NA
GO:0002560 basophil mediated immunity	NA	NA	NA	NA	0	NA
GO:0002294 CD4-positive, alpha-beta T cell differentiation involved in immune response	NA	NA	NA	NA	9	NA
GO:0002302 CD8-positive, alpha-beta T cell differentiation involved in immune response	NA	NA	NA	NA	2	NA
GO:0002430 complement receptor mediated signaling pathway	NA	NA	NA	NA	1	NA
GO:0002374 cytokine secretion involved in immune response	NA	NA	NA	NA	2	NA
GO:0002278 eosinophil activation involved in immune response	NA	NA	NA	NA	1	NA
GO:0002447 eosinophil mediated immunity	NA	NA	NA	NA	1	NA
GO:0030683 evasion or tolerance by virus of host immune response	NA	NA	NA	NA	1	NA
GO:0020012 evasion or tolerance of host immune response	NA	NA	NA	NA	1	NA
GO:0051805 evasion or tolerance of immune response of other organism involved in symbiotic interaction	NA	NA	NA	NA	1	NA
GO:0002290 gamma-delta T cell activation involved in immune response	NA	NA	NA	NA	1	NA
GO:0035397 helper T cell enhancement of adaptive immune response	NA	NA	NA	NA	0	NA
GO:0002384 hepatic immune response	NA	NA	NA	NA	1	NA
GO:0002434 immune complex clearance	NA	NA	NA	NA	2	NA
GO:0002436 immune complex clearance by monocytes and macrophages	NA	NA	NA	NA	2	NA
GO:0002767 immune response-inhibiting cell surface receptor signaling pathway	NA	NA	NA	NA	2	NA
GO:0002765 immune response-inhibiting signal transduction	NA	NA	NA	NA	2	NA
GO:0002386 immune response in mucosal-associated lymphoid tissue	NA	NA	NA	NA	0	NA
GO:0002418 immune response to tumor cell	NA	NA	NA	NA	3	NA
GO:0002380 immunoglobulin secretion involved in immune response	NA	NA	NA	NA	0	NA
GO:0052558 induction by organism of immune response of other organism involved in symbiotic interaction	NA	NA	NA	NA	1	NA
GO:0052559 induction by symbiont of host immune response	NA	NA	NA	NA	1	NA
GO:0046730 induction of host immune response by virus	NA	NA	NA	NA	1	NA
GO:0002220 innate immune response activating cell surface receptor signaling pathway	NA	NA	NA	NA	1	NA
GO:0002227 innate immune response in mucosa	NA	NA	NA	NA	1	NA
GO:0070486 leukocyte aggregation	NA	NA	NA	NA	4	NA
GO:0002232 leukocyte chemotaxis involved in inflammatory response	NA	NA	NA	NA	0	NA
GO:0002522 leukocyte migration involved in immune response	NA	NA	NA	NA	1	NA
GO:0002523 leukocyte migration involved in inflammatory response	NA	NA	NA	NA	4	NA
GO:0002281 macrophage activation involved in immune response	NA	NA	NA	NA	4	NA
GO:0002313 mature B cell differentiation involved in immune response	NA	NA	NA	NA	3	NA
GO:0002282 microglial cell activation involved in immune response	NA	NA	NA	NA	2	NA
GO:0052552 modulation by organism of immune response of other organism involved in symbiotic interaction	NA	NA	NA	NA	3	NA
GO:0052306 modulation by organism of innate immune response in other organism involved in symbiotic interaction	NA	NA	NA	NA	2	NA
GO:0052553 modulation by symbiont of host immune response	NA	NA	NA	NA	3	NA
GO:0052167 modulation by symbiont of host innate immune response	NA	NA	NA	NA	2	NA
GO:0002385 mucosal immune response	NA	NA	NA	NA	1	NA
GO:0002277 myeloid dendritic cell activation involved in immune response	NA	NA	NA	NA	2	NA
GO:0002323 natural killer cell activation involved in immune response	NA	NA	NA	NA	0	NA
GO:0002325 natural killer cell differentiation involved in immune response	NA	NA	NA	NA	0	NA
GO:0002423 natural killer cell mediated immune response to tumor cell	NA	NA	NA	NA	2	NA
GO:0002228 natural killer cell mediated immunity	NA	NA	NA	NA	6	NA
GO:0002820 negative regulation of adaptive immune response	NA	NA	NA	NA	9	NA
GO:0002823 negative regulation of adaptive immune response based on somatic recombination of immune receptors built from immunoglobulin superfamily domains	NA	NA	NA	NA	8	NA
GO:0002713 negative regulation of B cell mediated immunity	NA	NA	NA	NA	0	NA
GO:0002719 negative regulation of cytokine production involved in immune response	NA	NA	NA	NA	5	NA
GO:0002740 negative regulation of cytokine secretion involved in immune response	NA	NA	NA	NA	2	NA
GO:0002921 negative regulation of humoral immune response	NA	NA	NA	NA	4	NA
GO:0002924 negative regulation of humoral immune response mediated by circulating immunoglobulin	NA	NA	NA	NA	0	NA
GO:0002890 negative regulation of immunoglobulin mediated immune response	NA	NA	NA	NA	0	NA
GO:0045824 negative regulation of innate immune response	NA	NA	NA	NA	5	NA
GO:0060336 negative regulation of interferon-gamma-mediated signaling pathway	NA	NA	NA	NA	0	NA
GO:0002689 negative regulation of leukocyte chemotaxis	NA	NA	NA	NA	1	NA
GO:0043301 negative regulation of leukocyte degranulation	NA	NA	NA	NA	1	NA
GO:0001911 negative regulation of leukocyte mediated cytotoxicity	NA	NA	NA	NA	3	NA
GO:0002704 negative regulation of leukocyte mediated immunity	NA	NA	NA	NA	6	NA
GO:0002686 negative regulation of leukocyte migration	NA	NA	NA	NA	3	NA
GO:0002707 negative regulation of lymphocyte mediated immunity	NA	NA	NA	NA	6	NA
GO:0033007 negative regulation of mast cell activation involved in immune response	NA	NA	NA	NA	0	NA
GO:0032827 negative regulation of natural killer cell differentiation involved in immune response	NA	NA	NA	NA	0	NA
GO:0002716 negative regulation of natural killer cell mediated immunity	NA	NA	NA	NA	1	NA
GO:0002701 negative regulation of production of molecular mediator of immune response	NA	NA	NA	NA	5	NA
GO:0060331 negative regulation of response to interferon-gamma	NA	NA	NA	NA	0	NA
GO:0002710 negative regulation of T cell mediated immunity	NA	NA	NA	NA	6	NA
GO:0002826 negative regulation of T-helper 1 type immune response	NA	NA	NA	NA	2	NA
GO:0002829 negative regulation of type 2 immune response	NA	NA	NA	NA	2	NA
GO:0002283 neutrophil activation involved in immune response	NA	NA	NA	NA	3	NA
GO:0002446 neutrophil mediated immunity	NA	NA	NA	NA	3	NA
GO:0002251 organ or tissue specific immune response	NA	NA	NA	NA	2	NA
GO:0052257 pathogen-associated molecular pattern dependent induction by organism of innate immune response of other organism involved in symbiotic interaction	NA	NA	NA	NA	2	NA
GO:0052033 pathogen-associated molecular pattern dependent induction by symbiont of host innate immune response	NA	NA	NA	NA	2	NA
GO:0052308 pathogen-associated molecular pattern dependent modulation by organism of innate immune response in other organism involved in symbiotic interaction	NA	NA	NA	NA	2	NA
GO:0052169 pathogen-associated molecular pattern dependent modulation by symbiont of host innate immune response	NA	NA	NA	NA	2	NA
GO:0052555 positive regulation by organism of immune response of other organism involved in symbiotic interaction	NA	NA	NA	NA	3	NA
GO:0052305 positive regulation by organism of innate immune response in other organism involved in symbiotic interaction	NA	NA	NA	NA	2	NA
GO:0052556 positive regulation by symbiont of host immune response	NA	NA	NA	NA	3	NA
GO:0052166 positive regulation by symbiont of host innate immune response	NA	NA	NA	NA	2	NA
GO:0002714 positive regulation of B cell mediated immunity	NA	NA	NA	NA	6	NA
GO:0002720 positive regulation of cytokine production involved in immune response	NA	NA	NA	NA	6	NA
GO:0002741 positive regulation of cytokine secretion involved in immune response	NA	NA	NA	NA	0	NA
GO:2001193 positive regulation of gamma-delta T cell activation involved in immune response	NA	NA	NA	NA	1	NA
GO:0002922 positive regulation of humoral immune response	NA	NA	NA	NA	3	NA
GO:0002925 positive regulation of humoral immune response mediated by circulating immunoglobulin	NA	NA	NA	NA	1	NA
GO:0090265 positive regulation of immune complex clearance by monocytes and macrophages	NA	NA	NA	NA	2	NA
GO:0002839 positive regulation of immune response to tumor cell	NA	NA	NA	NA	2	NA
GO:0002891 positive regulation of immunoglobulin mediated immune response	NA	NA	NA	NA	6	NA
GO:0060335 positive regulation of interferon-gamma-mediated signaling pathway	NA	NA	NA	NA	1	NA
GO:0043302 positive regulation of leukocyte degranulation	NA	NA	NA	NA	5	NA
GO:0001912 positive regulation of leukocyte mediated cytotoxicity	NA	NA	NA	NA	8	NA
GO:0033008 positive regulation of mast cell activation involved in immune response	NA	NA	NA	NA	5	NA
GO:0061081 positive regulation of myeloid leukocyte cytokine production involved in immune response	NA	NA	NA	NA	4	NA
GO:0002888 positive regulation of myeloid leukocyte mediated immunity	NA	NA	NA	NA	3	NA
GO:0002857 positive regulation of natural killer cell mediated immune response to tumor cell	NA	NA	NA	NA	2	NA
GO:0002717 positive regulation of natural killer cell mediated immunity	NA	NA	NA	NA	5	NA
GO:0002702 positive regulation of production of molecular mediator of immune response	NA	NA	NA	NA	8	NA
GO:0061078 positive regulation of prostaglandin secretion involved in immune response	NA	NA	NA	NA	0	NA
GO:0060332 positive regulation of response to interferon-gamma	NA	NA	NA	NA	1	NA
GO:0002842 positive regulation of T cell mediated immune response to tumor cell	NA	NA	NA	NA	0	NA
GO:0002711 positive regulation of T cell mediated immunity	NA	NA	NA	NA	6	NA
GO:2000318 positive regulation of T-helper 17 type immune response	NA	NA	NA	NA	2	NA
GO:0002827 positive regulation of T-helper 1 type immune response	NA	NA	NA	NA	3	NA
GO:0002654 positive regulation of tolerance induction dependent upon immune response	NA	NA	NA	NA	1	NA
GO:0002830 positive regulation of type 2 immune response	NA	NA	NA	NA	4	NA
GO:0090323 prostaglandin secretion involved in immune response	NA	NA	NA	NA	0	NA
GO:0002739 regulation of cytokine secretion involved in immune response	NA	NA	NA	NA	2	NA
GO:2001191 regulation of gamma-delta T cell activation involved in immune response	NA	NA	NA	NA	1	NA
GO:0002923 regulation of humoral immune response mediated by circulating immunoglobulin	NA	NA	NA	NA	2	NA
GO:0090264 regulation of immune complex clearance by monocytes and macrophages	NA	NA	NA	NA	2	NA
GO:0002837 regulation of immune response to tumor cell	NA	NA	NA	NA	2	NA
GO:0060334 regulation of interferon-gamma-mediated signaling pathway	NA	NA	NA	NA	4	NA
GO:0043300 regulation of leukocyte degranulation	NA	NA	NA	NA	8	NA
GO:0033006 regulation of mast cell activation involved in immune response	NA	NA	NA	NA	7	NA
GO:0032826 regulation of natural killer cell differentiation involved in immune response	NA	NA	NA	NA	0	NA
GO:0002855 regulation of natural killer cell mediated immune response to tumor cell	NA	NA	NA	NA	2	NA
GO:0002715 regulation of natural killer cell mediated immunity	NA	NA	NA	NA	6	NA
GO:0060330 regulation of response to interferon-gamma	NA	NA	NA	NA	4	NA
GO:0002840 regulation of T cell mediated immune response to tumor cell	NA	NA	NA	NA	0	NA
GO:2000316 regulation of T-helper 17 type immune response	NA	NA	NA	NA	2	NA
GO:0002825 regulation of T-helper 1 type immune response	NA	NA	NA	NA	9	NA
GO:0002652 regulation of tolerance induction dependent upon immune response	NA	NA	NA	NA	1	NA
GO:0052572 response to host immune response	NA	NA	NA	NA	5	NA
GO:0052564 response to immune response of other organism involved in symbiotic interaction	NA	NA	NA	NA	5	NA
GO:0002566 somatic diversification of immune receptors via somatic mutation	NA	NA	NA	NA	0	NA
GO:0002424 T cell mediated immune response to tumor cell	NA	NA	NA	NA	0	NA
GO:0002309 T cell proliferation involved in immune response	NA	NA	NA	NA	1	NA
GO:0072538 T-helper 17 type immune response	NA	NA	NA	NA	3	NA
GO:0002461 tolerance induction dependent upon immune response	NA	NA	NA	NA	1	NA
GO:0042033 chemokine biosynthetic process	NA	NA	NA	NA	5	NA
GO:0070098 chemokine-mediated signaling pathway	NA	NA	NA	NA	9	NA
GO:0050755 chemokine metabolic process	NA	NA	NA	NA	5	NA
GO:0032600 chemokine receptor transport out of membrane raft	NA	NA	NA	NA	0	NA
GO:0033606 chemokine receptor transport within lipid bilayer	NA	NA	NA	NA	0	NA
GO:0090195 chemokine secretion	NA	NA	NA	NA	5	NA
GO:0045079 negative regulation of chemokine biosynthetic process	NA	NA	NA	NA	1	NA
GO:0070100 negative regulation of chemokine-mediated signaling pathway	NA	NA	NA	NA	1	NA
GO:0032682 negative regulation of chemokine production	NA	NA	NA	NA	0	NA
GO:0090198 negative regulation of chemokine secretion	NA	NA	NA	NA	0	NA
GO:0001960 negative regulation of cytokine-mediated signaling pathway	NA	NA	NA	NA	6	NA
GO:0045080 positive regulation of chemokine biosynthetic process	NA	NA	NA	NA	3	NA
GO:0070101 positive regulation of chemokine-mediated signaling pathway	NA	NA	NA	NA	0	NA
GO:0090197 positive regulation of chemokine secretion	NA	NA	NA	NA	5	NA
GO:0001961 positive regulation of cytokine-mediated signaling pathway	NA	NA	NA	NA	4	NA
GO:2001263 regulation of C-C chemokine binding	NA	NA	NA	NA	0	NA
GO:0045073 regulation of chemokine biosynthetic process	NA	NA	NA	NA	4	NA
GO:0070099 regulation of chemokine-mediated signaling pathway	NA	NA	NA	NA	1	NA
GO:0090196 regulation of chemokine secretion	NA	NA	NA	NA	5	NA
GO:0002249 lymphocyte anergy	NA	NA	NA	NA	3	NA
GO:0002913 positive regulation of lymphocyte anergy	NA	NA	NA	NA	2	NA
GO:0002669 positive regulation of T cell anergy	NA	NA	NA	NA	2	NA
GO:0002911 regulation of lymphocyte anergy	NA	NA	NA	NA	3	NA
GO:0002667 regulation of T cell anergy	NA	NA	NA	NA	3	NA
GO:0002870 T cell anergy	NA	NA	NA	NA	3	NA

## Sheet: C4_GO
	p.geomean	stat.mean	p.val	q.val	set.size	exp1
GO:0002764 immune response-regulating signaling pathway	0.00908345	2.39758	0.00908345	0.354725	78	0.00908345
GO:0002757 immune response-activating signal transduction	0.0101078	2.35956	0.0101078	0.354725	71	0.0101078
GO:0050778 positive regulation of immune response	0.0158778	2.16378	0.0158778	0.354725	114	0.0158778
GO:0002758 innate immune response-activating signal transduction	0.0403454	1.80041	0.0403454	0.354725	26	0.0403454
GO:0002768 immune response-regulating cell surface receptor signaling pathway	0.040379	1.76837	0.040379	0.354725	56	0.040379
GO:0002429 immune response-activating cell surface receptor signaling pathway	0.0463149	1.70466	0.0463149	0.354725	49	0.0463149
GO:0002253 activation of immune response	0.0475176	1.68066	0.0475176	0.354725	90	0.0475176
GO:0050776 regulation of immune response	0.0477147	1.67221	0.0477147	0.354725	173	0.0477147
GO:0045089 positive regulation of innate immune response	0.0500601	1.67332	0.0500601	0.354725	37	0.0500601
GO:0002250 adaptive immune response	0.050937	1.64807	0.050937	0.354725	74	0.050937
GO:0002218 activation of innate immune response	0.0607997	1.5819	0.0607997	0.354725	29	0.0607997
GO:0001909 leukocyte mediated cytotoxicity	0.0637898	1.5814	0.0637898	0.354725	15	0.0637898
GO:0045321 leukocyte activation	0.0642203	1.52439	0.0642203	0.354725	160	0.0642203
GO:0002695 negative regulation of leukocyte activation	0.0656205	1.53452	0.0656205	0.354725	29	0.0656205
GO:0002460 adaptive immune response based on somatic recombination of immune receptors built from immunoglobulin superfamily domains	0.0790326	1.42155	0.0790326	0.354725	64	0.0790326
GO:0002449 lymphocyte mediated immunity	0.0791736	1.42389	0.0791736	0.354725	49	0.0791736
GO:0002703 regulation of leukocyte mediated immunity	0.0794328	1.42644	0.0794328	0.354725	37	0.0794328
GO:0002456 T cell mediated immunity	0.0824638	1.43315	0.0824638	0.354725	14	0.0824638
GO:0002824 positive regulation of adaptive immune response based on somatic recombination of immune receptors built from immunoglobulin superfamily domains	0.085446	1.40426	0.085446	0.354725	17	0.085446
GO:0002698 negative regulation of immune effector process	0.0896375	1.37481	0.0896375	0.354725	19	0.0896375
GO:0002682 regulation of immune system process	0.0924017	1.32827	0.0924017	0.354725	219	0.0924017
GO:0002821 positive regulation of adaptive immune response	0.0938148	1.34574	0.0938148	0.354725	19	0.0938148
GO:0002709 regulation of T cell mediated immunity	0.0958075	1.35383	0.0958075	0.354725	11	0.0958075
GO:0002275 myeloid cell activation involved in immune response	0.106466	1.27681	0.106466	0.354725	17	0.106466
GO:0001910 regulation of leukocyte mediated cytotoxicity	0.107117	1.2855	0.107117	0.354725	12	0.107117
GO:0002694 regulation of leukocyte activation	0.117114	1.19292	0.117114	0.354725	111	0.117114
GO:0002706 regulation of lymphocyte mediated immunity	0.118518	1.19636	0.118518	0.354725	31	0.118518
GO:0002252 immune effector process	0.120173	1.17704	0.120173	0.354725	126	0.120173
GO:0002886 regulation of myeloid leukocyte mediated immunity	0.123274	1.21354	0.123274	0.354725	10	0.123274
GO:0002819 regulation of adaptive immune response	0.123857	1.16535	0.123857	0.354725	42	0.123857
GO:0045088 regulation of innate immune response	0.124426	1.161	0.124426	0.354725	47	0.124426
GO:0002683 negative regulation of immune system process	0.126128	1.15238	0.126128	0.354725	49	0.126128
GO:0043299 leukocyte degranulation	0.131444	1.15657	0.131444	0.354725	13	0.131444
GO:0002684 positive regulation of immune system process	0.133173	1.11346	0.133173	0.354725	166	0.133173
GO:0002822 regulation of adaptive immune response based on somatic recombination of immune receptors built from immunoglobulin superfamily domains	0.133499	1.11931	0.133499	0.354725	39	0.133499
GO:0002718 regulation of cytokine production involved in immune response	0.160308	1.02451	0.160308	0.406777	14	0.160308
GO:0050777 negative regulation of immune response	0.164437	0.990082	0.164437	0.406777	20	0.164437
GO:0019724 B cell mediated immunity	0.16621	0.978738	0.16621	0.406777	33	0.16621
GO:0002367 cytokine production involved in immune response	0.174219	0.963431	0.174219	0.411235	15	0.174219
GO:0002696 positive regulation of leukocyte activation	0.176875	0.929797	0.176875	0.411235	91	0.176875
GO:0016064 immunoglobulin mediated immune response	0.183458	0.910734	0.183458	0.416137	32	0.183458
GO:0002443 leukocyte mediated immunity	0.187967	0.888718	0.187967	0.416213	61	0.187967
GO:0002705 positive regulation of leukocyte mediated immunity	0.211829	0.812335	0.211829	0.436818	16	0.211829
GO:0002708 positive regulation of lymphocyte mediated immunity	0.211829	0.812335	0.211829	0.436818	16	0.211829
GO:0002279 mast cell activation involved in immune response	0.21606	0.808703	0.21606	0.436818	11	0.21606
GO:0002448 mast cell mediated immunity	0.21606	0.808703	0.21606	0.436818	11	0.21606
GO:0002712 regulation of B cell mediated immunity	0.234014	0.737049	0.234014	0.463049	18	0.234014
GO:0002889 regulation of immunoglobulin mediated immune response	0.263446	0.642311	0.263446	0.510427	17	0.263446
GO:0002697 regulation of immune effector process	0.29074	0.55239	0.29074	0.54985	79	0.29074
GO:0002263 cell activation involved in immune response	0.301531	0.521886	0.301531	0.54985	45	0.301531
GO:0002366 leukocyte activation involved in immune response	0.301531	0.521886	0.301531	0.54985	45	0.301531
GO:0042088 T-helper 1 type immune response	0.337263	0.425249	0.337263	0.595394	15	0.337263
GO:0002521 leukocyte differentiation	0.339311	0.415103	0.339311	0.595394	87	0.339311
GO:0045087 innate immune response	0.352219	0.379751	0.352219	0.6066	135	0.352219
GO:0002520 immune system development	0.371647	0.327903	0.371647	0.628421	115	0.371647
GO:0002440 production of molecular mediator of immune response	0.410196	0.228064	0.410196	0.681218	31	0.410196
GO:0002455 humoral immune response mediated by circulating immunoglobulin	0.42228	0.198842	0.42228	0.688468	12	0.42228
GO:0006955 immune response	0.444012	0.140866	0.444012	0.688468	294	0.444012
GO:0002200 somatic diversification of immune receptors	0.44755	0.133711	0.44755	0.688468	14	0.44755
GO:0002562 somatic diversification of immune receptors via germline recombination within a single locus	0.44755	0.133711	0.44755	0.688468	14	0.44755
GO:0002381 immunoglobulin production involved in immunoglobulin mediated immune response	0.451576	0.123545	0.451576	0.688468	13	0.451576
GO:0002376 immune system process	0.465828	0.0857898	0.465828	0.689684	372	0.465828
GO:0002208 somatic diversification of immunoglobulins involved in immune response	0.474621	0.0647702	0.474621	0.689684	11	0.474621
GO:0002204 somatic recombination of immunoglobulin genes involved in immune response	0.474621	0.0647702	0.474621	0.689684	11	0.474621
GO:0002312 B cell activation involved in immune response	0.492245	0.0197135	0.492245	0.703169	14	0.492245
GO:0002699 positive regulation of immune effector process	0.505482	-0.0137865	0.505482	0.703169	40	0.505482
GO:0002444 myeloid leukocyte mediated immunity	0.506584	-0.0166698	0.506584	0.703169	16	0.506584
GO:0034341 response to interferon-gamma	0.539682	-0.099982	0.539682	0.718226	37	0.539682
GO:0002286 T cell activation involved in immune response	0.542632	-0.108237	0.542632	0.718226	15	0.542632
GO:0002285 lymphocyte activation involved in immune response	0.552277	-0.132058	0.552277	0.718226	28	0.552277
GO:0071346 cellular response to interferon-gamma	0.553379	-0.134739	0.553379	0.718226	33	0.553379
GO:0001776 leukocyte homeostasis	0.560532	-0.153555	0.560532	0.718226	19	0.560532
GO:0001959 regulation of cytokine-mediated signaling pathway	0.573526	-0.187279	0.573526	0.718226	14	0.573526
GO:0002828 regulation of type 2 immune response	0.582545	-0.212078	0.582545	0.718226	11	0.582545
GO:0060333 interferon-gamma-mediated signaling pathway	0.586578	-0.219857	0.586578	0.718226	27	0.586578
GO:0002700 regulation of production of molecular mediator of immune response	0.586937	-0.220872	0.586937	0.718226	26	0.586937
GO:0042092 type 2 immune response	0.59925	-0.254969	0.59925	0.723769	13	0.59925
GO:0002287 alpha-beta T cell activation involved in immune response	0.644774	-0.378245	0.644774	0.74955	11	0.644774
GO:0002293 alpha-beta T cell differentiation involved in immune response	0.644774	-0.378245	0.644774	0.74955	11	0.644774
GO:0002292 T cell differentiation involved in immune response	0.644774	-0.378245	0.644774	0.74955	11	0.644774
GO:0002920 regulation of humoral immune response	0.689662	-0.503696	0.689662	0.786217	13	0.689662
GO:0045123 cellular extravasation	0.693223	-0.512465	0.693223	0.786217	13	0.693223
GO:0032642 regulation of chemokine production	0.764122	-0.731722	0.764122	0.854472	15	0.764122
GO:0019221 cytokine-mediated signaling pathway	0.771781	-0.746571	0.771781	0.854472	88	0.771781
GO:0032722 positive regulation of chemokine production	0.781301	-0.791752	0.781301	0.854836	14	0.781301
GO:0006959 humoral immune response	0.863938	-1.10707	0.863938	0.919241	36	0.863938
GO:0002690 positive regulation of leukocyte chemotaxis	0.865754	-1.1363	0.865754	0.919241	14	0.865754
GO:0032602 chemokine production	0.86982	-1.14826	0.86982	0.919241	18	0.86982
GO:0002688 regulation of leukocyte chemotaxis	0.885903	-1.23472	0.885903	0.925719	16	0.885903
GO:0050900 leukocyte migration	0.906321	-1.32364	0.906321	0.936532	89	0.906321
GO:0002687 positive regulation of leukocyte migration	0.933255	-1.54265	0.933255	0.9392	19	0.933255
GO:0030595 leukocyte chemotaxis	0.934921	-1.52944	0.934921	0.9392	43	0.934921
GO:0002685 regulation of leukocyte migration	0.9392	-1.58325	0.9392	0.9392	23	0.9392
GO:0002685 regulation of leukocyte migration	0.0608003	-1.58325	0.0608003	0.990917	23	0.0608003
GO:0030595 leukocyte chemotaxis	0.0650789	-1.52944	0.0650789	0.990917	43	0.0650789
GO:0002687 positive regulation of leukocyte migration	0.0667449	-1.54265	0.0667449	0.990917	19	0.0667449
GO:0050900 leukocyte migration	0.0936786	-1.32364	0.0936786	0.990917	89	0.0936786
GO:0002688 regulation of leukocyte chemotaxis	0.114097	-1.23472	0.114097	0.990917	16	0.114097
GO:0032602 chemokine production	0.13018	-1.14826	0.13018	0.990917	18	0.13018
GO:0002690 positive regulation of leukocyte chemotaxis	0.134246	-1.1363	0.134246	0.990917	14	0.134246
GO:0006959 humoral immune response	0.136062	-1.10707	0.136062	0.990917	36	0.136062
GO:0032722 positive regulation of chemokine production	0.218699	-0.791752	0.218699	0.990917	14	0.218699
GO:0019221 cytokine-mediated signaling pathway	0.228219	-0.746571	0.228219	0.990917	88	0.228219
GO:0032642 regulation of chemokine production	0.235878	-0.731722	0.235878	0.990917	15	0.235878
GO:0045123 cellular extravasation	0.306777	-0.512465	0.306777	0.990917	13	0.306777
GO:0002920 regulation of humoral immune response	0.310338	-0.503696	0.310338	0.990917	13	0.310338
GO:0002287 alpha-beta T cell activation involved in immune response	0.355226	-0.378245	0.355226	0.990917	11	0.355226
GO:0002293 alpha-beta T cell differentiation involved in immune response	0.355226	-0.378245	0.355226	0.990917	11	0.355226
GO:0002292 T cell differentiation involved in immune response	0.355226	-0.378245	0.355226	0.990917	11	0.355226
GO:0042092 type 2 immune response	0.40075	-0.254969	0.40075	0.990917	13	0.40075
GO:0002700 regulation of production of molecular mediator of immune response	0.413063	-0.220872	0.413063	0.990917	26	0.413063
GO:0060333 interferon-gamma-mediated signaling pathway	0.413422	-0.219857	0.413422	0.990917	27	0.413422
GO:0002828 regulation of type 2 immune response	0.417455	-0.212078	0.417455	0.990917	11	0.417455
GO:0001959 regulation of cytokine-mediated signaling pathway	0.426474	-0.187279	0.426474	0.990917	14	0.426474
GO:0001776 leukocyte homeostasis	0.439468	-0.153555	0.439468	0.990917	19	0.439468
GO:0071346 cellular response to interferon-gamma	0.446621	-0.134739	0.446621	0.990917	33	0.446621
GO:0002285 lymphocyte activation involved in immune response	0.447723	-0.132058	0.447723	0.990917	28	0.447723
GO:0002286 T cell activation involved in immune response	0.457368	-0.108237	0.457368	0.990917	15	0.457368
GO:0034341 response to interferon-gamma	0.460318	-0.099982	0.460318	0.990917	37	0.460318
GO:0002444 myeloid leukocyte mediated immunity	0.493416	-0.0166698	0.493416	0.990917	16	0.493416
GO:0002699 positive regulation of immune effector process	0.494518	-0.0137865	0.494518	0.990917	40	0.494518
GO:0002312 B cell activation involved in immune response	0.507755	0.0197135	0.507755	0.990917	14	0.507755
GO:0002208 somatic diversification of immunoglobulins involved in immune response	0.525379	0.0647702	0.525379	0.990917	11	0.525379
GO:0002204 somatic recombination of immunoglobulin genes involved in immune response	0.525379	0.0647702	0.525379	0.990917	11	0.525379
GO:0002376 immune system process	0.534172	0.0857898	0.534172	0.990917	372	0.534172
GO:0002381 immunoglobulin production involved in immunoglobulin mediated immune response	0.548424	0.123545	0.548424	0.990917	13	0.548424
GO:0002200 somatic diversification of immune receptors	0.55245	0.133711	0.55245	0.990917	14	0.55245
GO:0002562 somatic diversification of immune receptors via germline recombination within a single locus	0.55245	0.133711	0.55245	0.990917	14	0.55245
GO:0006955 immune response	0.555988	0.140866	0.555988	0.990917	294	0.555988
GO:0002455 humoral immune response mediated by circulating immunoglobulin	0.57772	0.198842	0.57772	0.990917	12	0.57772
GO:0002440 production of molecular mediator of immune response	0.589804	0.228064	0.589804	0.990917	31	0.589804
GO:0002520 immune system development	0.628353	0.327903	0.628353	0.990917	115	0.628353
GO:0045087 innate immune response	0.647781	0.379751	0.647781	0.990917	135	0.647781
GO:0002521 leukocyte differentiation	0.660689	0.415103	0.660689	0.990917	87	0.660689
GO:0042088 T-helper 1 type immune response	0.662737	0.425249	0.662737	0.990917	15	0.662737
GO:0002263 cell activation involved in immune response	0.698469	0.521886	0.698469	0.990917	45	0.698469
GO:0002366 leukocyte activation involved in immune response	0.698469	0.521886	0.698469	0.990917	45	0.698469
GO:0002697 regulation of immune effector process	0.70926	0.55239	0.70926	0.990917	79	0.70926
GO:0002889 regulation of immunoglobulin mediated immune response	0.736554	0.642311	0.736554	0.990917	17	0.736554
GO:0002712 regulation of B cell mediated immunity	0.765986	0.737049	0.765986	0.990917	18	0.765986
GO:0002279 mast cell activation involved in immune response	0.78394	0.808703	0.78394	0.990917	11	0.78394
GO:0002448 mast cell mediated immunity	0.78394	0.808703	0.78394	0.990917	11	0.78394
GO:0002705 positive regulation of leukocyte mediated immunity	0.788171	0.812335	0.788171	0.990917	16	0.788171
GO:0002708 positive regulation of lymphocyte mediated immunity	0.788171	0.812335	0.788171	0.990917	16	0.788171
GO:0002443 leukocyte mediated immunity	0.812033	0.888718	0.812033	0.990917	61	0.812033
GO:0016064 immunoglobulin mediated immune response	0.816542	0.910734	0.816542	0.990917	32	0.816542
GO:0002696 positive regulation of leukocyte activation	0.823125	0.929797	0.823125	0.990917	91	0.823125
GO:0002367 cytokine production involved in immune response	0.825781	0.963431	0.825781	0.990917	15	0.825781
GO:0019724 B cell mediated immunity	0.83379	0.978738	0.83379	0.990917	33	0.83379
GO:0050777 negative regulation of immune response	0.835563	0.990082	0.835563	0.990917	20	0.835563
GO:0002718 regulation of cytokine production involved in immune response	0.839692	1.02451	0.839692	0.990917	14	0.839692
GO:0002822 regulation of adaptive immune response based on somatic recombination of immune receptors built from immunoglobulin superfamily domains	0.866501	1.11931	0.866501	0.990917	39	0.866501
GO:0002684 positive regulation of immune system process	0.866827	1.11346	0.866827	0.990917	166	0.866827
GO:0043299 leukocyte degranulation	0.868556	1.15657	0.868556	0.990917	13	0.868556
GO:0002683 negative regulation of immune system process	0.873872	1.15238	0.873872	0.990917	49	0.873872
GO:0045088 regulation of innate immune response	0.875574	1.161	0.875574	0.990917	47	0.875574
GO:0002819 regulation of adaptive immune response	0.876143	1.16535	0.876143	0.990917	42	0.876143
GO:0002886 regulation of myeloid leukocyte mediated immunity	0.876726	1.21354	0.876726	0.990917	10	0.876726
GO:0002252 immune effector process	0.879827	1.17704	0.879827	0.990917	126	0.879827
GO:0002706 regulation of lymphocyte mediated immunity	0.881482	1.19636	0.881482	0.990917	31	0.881482
GO:0002694 regulation of leukocyte activation	0.882886	1.19292	0.882886	0.990917	111	0.882886
GO:0001910 regulation of leukocyte mediated cytotoxicity	0.892883	1.2855	0.892883	0.990917	12	0.892883
GO:0002275 myeloid cell activation involved in immune response	0.893534	1.27681	0.893534	0.990917	17	0.893534
GO:0002709 regulation of T cell mediated immunity	0.904193	1.35383	0.904193	0.990917	11	0.904193
GO:0002821 positive regulation of adaptive immune response	0.906185	1.34574	0.906185	0.990917	19	0.906185
GO:0002682 regulation of immune system process	0.907598	1.32827	0.907598	0.990917	219	0.907598
GO:0002698 negative regulation of immune effector process	0.910362	1.37481	0.910362	0.990917	19	0.910362
GO:0002824 positive regulation of adaptive immune response based on somatic recombination of immune receptors built from immunoglobulin superfamily domains	0.914554	1.40426	0.914554	0.990917	17	0.914554
GO:0002456 T cell mediated immunity	0.917536	1.43315	0.917536	0.990917	14	0.917536
GO:0002703 regulation of leukocyte mediated immunity	0.920567	1.42644	0.920567	0.990917	37	0.920567
GO:0002449 lymphocyte mediated immunity	0.920826	1.42389	0.920826	0.990917	49	0.920826
GO:0002460 adaptive immune response based on somatic recombination of immune receptors built from immunoglobulin superfamily domains	0.920967	1.42155	0.920967	0.990917	64	0.920967
GO:0002695 negative regulation of leukocyte activation	0.934379	1.53452	0.934379	0.990917	29	0.934379
GO:0045321 leukocyte activation	0.93578	1.52439	0.93578	0.990917	160	0.93578
GO:0001909 leukocyte mediated cytotoxicity	0.93621	1.5814	0.93621	0.990917	15	0.93621
GO:0002218 activation of innate immune response	0.9392	1.5819	0.9392	0.990917	29	0.9392
GO:0002250 adaptive immune response	0.949063	1.64807	0.949063	0.990917	74	0.949063
GO:0045089 positive regulation of innate immune response	0.94994	1.67332	0.94994	0.990917	37	0.94994
GO:0050776 regulation of immune response	0.952285	1.67221	0.952285	0.990917	173	0.952285
GO:0002253 activation of immune response	0.952482	1.68066	0.952482	0.990917	90	0.952482
GO:0002429 immune response-activating cell surface receptor signaling pathway	0.953685	1.70466	0.953685	0.990917	49	0.953685
GO:0002768 immune response-regulating cell surface receptor signaling pathway	0.959621	1.76837	0.959621	0.990917	56	0.959621
GO:0002758 innate immune response-activating signal transduction	0.959655	1.80041	0.959655	0.990917	26	0.959655
GO:0050778 positive regulation of immune response	0.984122	2.16378	0.984122	0.990917	114	0.984122
GO:0002757 immune response-activating signal transduction	0.989892	2.35956	0.989892	0.990917	71	0.989892
GO:0002764 immune response-regulating signaling pathway	0.990917	2.39758	0.990917	0.990917	78	0.990917
GO:0035419 activation of MAPK activity involved in innate immune response	NA	NA	NA	NA	1	NA
GO:0046732 active induction of host immune response by virus	NA	NA	NA	NA	1	NA
GO:0002276 basophil activation involved in immune response	NA	NA	NA	NA	0	NA
GO:0002560 basophil mediated immunity	NA	NA	NA	NA	0	NA
GO:0002294 CD4-positive, alpha-beta T cell differentiation involved in immune response	NA	NA	NA	NA	9	NA
GO:0002302 CD8-positive, alpha-beta T cell differentiation involved in immune response	NA	NA	NA	NA	2	NA
GO:0002430 complement receptor mediated signaling pathway	NA	NA	NA	NA	1	NA
GO:0002374 cytokine secretion involved in immune response	NA	NA	NA	NA	2	NA
GO:0002278 eosinophil activation involved in immune response	NA	NA	NA	NA	1	NA
GO:0002447 eosinophil mediated immunity	NA	NA	NA	NA	1	NA
GO:0030683 evasion or tolerance by virus of host immune response	NA	NA	NA	NA	1	NA
GO:0020012 evasion or tolerance of host immune response	NA	NA	NA	NA	1	NA
GO:0051805 evasion or tolerance of immune response of other organism involved in symbiotic interaction	NA	NA	NA	NA	1	NA
GO:0002290 gamma-delta T cell activation involved in immune response	NA	NA	NA	NA	1	NA
GO:0035397 helper T cell enhancement of adaptive immune response	NA	NA	NA	NA	0	NA
GO:0002384 hepatic immune response	NA	NA	NA	NA	1	NA
GO:0002434 immune complex clearance	NA	NA	NA	NA	2	NA
GO:0002436 immune complex clearance by monocytes and macrophages	NA	NA	NA	NA	2	NA
GO:0002767 immune response-inhibiting cell surface receptor signaling pathway	NA	NA	NA	NA	2	NA
GO:0002765 immune response-inhibiting signal transduction	NA	NA	NA	NA	2	NA
GO:0002386 immune response in mucosal-associated lymphoid tissue	NA	NA	NA	NA	0	NA
GO:0002418 immune response to tumor cell	NA	NA	NA	NA	3	NA
GO:0002380 immunoglobulin secretion involved in immune response	NA	NA	NA	NA	0	NA
GO:0052558 induction by organism of immune response of other organism involved in symbiotic interaction	NA	NA	NA	NA	1	NA
GO:0052559 induction by symbiont of host immune response	NA	NA	NA	NA	1	NA
GO:0046730 induction of host immune response by virus	NA	NA	NA	NA	1	NA
GO:0002220 innate immune response activating cell surface receptor signaling pathway	NA	NA	NA	NA	1	NA
GO:0002227 innate immune response in mucosa	NA	NA	NA	NA	1	NA
GO:0070486 leukocyte aggregation	NA	NA	NA	NA	4	NA
GO:0002232 leukocyte chemotaxis involved in inflammatory response	NA	NA	NA	NA	0	NA
GO:0002522 leukocyte migration involved in immune response	NA	NA	NA	NA	1	NA
GO:0002523 leukocyte migration involved in inflammatory response	NA	NA	NA	NA	4	NA
GO:0002281 macrophage activation involved in immune response	NA	NA	NA	NA	4	NA
GO:0002313 mature B cell differentiation involved in immune response	NA	NA	NA	NA	3	NA
GO:0002282 microglial cell activation involved in immune response	NA	NA	NA	NA	2	NA
GO:0052552 modulation by organism of immune response of other organism involved in symbiotic interaction	NA	NA	NA	NA	3	NA
GO:0052306 modulation by organism of innate immune response in other organism involved in symbiotic interaction	NA	NA	NA	NA	2	NA
GO:0052553 modulation by symbiont of host immune response	NA	NA	NA	NA	3	NA
GO:0052167 modulation by symbiont of host innate immune response	NA	NA	NA	NA	2	NA
GO:0002385 mucosal immune response	NA	NA	NA	NA	1	NA
GO:0002277 myeloid dendritic cell activation involved in immune response	NA	NA	NA	NA	2	NA
GO:0002323 natural killer cell activation involved in immune response	NA	NA	NA	NA	0	NA
GO:0002325 natural killer cell differentiation involved in immune response	NA	NA	NA	NA	0	NA
GO:0002423 natural killer cell mediated immune response to tumor cell	NA	NA	NA	NA	2	NA
GO:0002228 natural killer cell mediated immunity	NA	NA	NA	NA	6	NA
GO:0002820 negative regulation of adaptive immune response	NA	NA	NA	NA	9	NA
GO:0002823 negative regulation of adaptive immune response based on somatic recombination of immune receptors built from immunoglobulin superfamily domains	NA	NA	NA	NA	8	NA
GO:0002713 negative regulation of B cell mediated immunity	NA	NA	NA	NA	0	NA
GO:0002719 negative regulation of cytokine production involved in immune response	NA	NA	NA	NA	5	NA
GO:0002740 negative regulation of cytokine secretion involved in immune response	NA	NA	NA	NA	2	NA
GO:0002921 negative regulation of humoral immune response	NA	NA	NA	NA	4	NA
GO:0002924 negative regulation of humoral immune response mediated by circulating immunoglobulin	NA	NA	NA	NA	0	NA
GO:0002890 negative regulation of immunoglobulin mediated immune response	NA	NA	NA	NA	0	NA
GO:0045824 negative regulation of innate immune response	NA	NA	NA	NA	5	NA
GO:0060336 negative regulation of interferon-gamma-mediated signaling pathway	NA	NA	NA	NA	0	NA
GO:0002689 negative regulation of leukocyte chemotaxis	NA	NA	NA	NA	1	NA
GO:0043301 negative regulation of leukocyte degranulation	NA	NA	NA	NA	1	NA
GO:0001911 negative regulation of leukocyte mediated cytotoxicity	NA	NA	NA	NA	3	NA
GO:0002704 negative regulation of leukocyte mediated immunity	NA	NA	NA	NA	6	NA
GO:0002686 negative regulation of leukocyte migration	NA	NA	NA	NA	3	NA
GO:0002707 negative regulation of lymphocyte mediated immunity	NA	NA	NA	NA	6	NA
GO:0033007 negative regulation of mast cell activation involved in immune response	NA	NA	NA	NA	0	NA
GO:0032827 negative regulation of natural killer cell differentiation involved in immune response	NA	NA	NA	NA	0	NA
GO:0002716 negative regulation of natural killer cell mediated immunity	NA	NA	NA	NA	1	NA
GO:0002701 negative regulation of production of molecular mediator of immune response	NA	NA	NA	NA	5	NA
GO:0060331 negative regulation of response to interferon-gamma	NA	NA	NA	NA	0	NA
GO:0002710 negative regulation of T cell mediated immunity	NA	NA	NA	NA	6	NA
GO:0002826 negative regulation of T-helper 1 type immune response	NA	NA	NA	NA	2	NA
GO:0002829 negative regulation of type 2 immune response	NA	NA	NA	NA	2	NA
GO:0002283 neutrophil activation involved in immune response	NA	NA	NA	NA	3	NA
GO:0002446 neutrophil mediated immunity	NA	NA	NA	NA	3	NA
GO:0002251 organ or tissue specific immune response	NA	NA	NA	NA	2	NA
GO:0052257 pathogen-associated molecular pattern dependent induction by organism of innate immune response of other organism involved in symbiotic interaction	NA	NA	NA	NA	2	NA
GO:0052033 pathogen-associated molecular pattern dependent induction by symbiont of host innate immune response	NA	NA	NA	NA	2	NA
GO:0052308 pathogen-associated molecular pattern dependent modulation by organism of innate immune response in other organism involved in symbiotic interaction	NA	NA	NA	NA	2	NA
GO:0052169 pathogen-associated molecular pattern dependent modulation by symbiont of host innate immune response	NA	NA	NA	NA	2	NA
GO:0052555 positive regulation by organism of immune response of other organism involved in symbiotic interaction	NA	NA	NA	NA	3	NA
GO:0052305 positive regulation by organism of innate immune response in other organism involved in symbiotic interaction	NA	NA	NA	NA	2	NA
GO:0052556 positive regulation by symbiont of host immune response	NA	NA	NA	NA	3	NA
GO:0052166 positive regulation by symbiont of host innate immune response	NA	NA	NA	NA	2	NA
GO:0002714 positive regulation of B cell mediated immunity	NA	NA	NA	NA	6	NA
GO:0002720 positive regulation of cytokine production involved in immune response	NA	NA	NA	NA	6	NA
GO:0002741 positive regulation of cytokine secretion involved in immune response	NA	NA	NA	NA	0	NA
GO:2001193 positive regulation of gamma-delta T cell activation involved in immune response	NA	NA	NA	NA	1	NA
GO:0002922 positive regulation of humoral immune response	NA	NA	NA	NA	3	NA
GO:0002925 positive regulation of humoral immune response mediated by circulating immunoglobulin	NA	NA	NA	NA	1	NA
GO:0090265 positive regulation of immune complex clearance by monocytes and macrophages	NA	NA	NA	NA	2	NA
GO:0002839 positive regulation of immune response to tumor cell	NA	NA	NA	NA	2	NA
GO:0002891 positive regulation of immunoglobulin mediated immune response	NA	NA	NA	NA	6	NA
GO:0060335 positive regulation of interferon-gamma-mediated signaling pathway	NA	NA	NA	NA	1	NA
GO:0043302 positive regulation of leukocyte degranulation	NA	NA	NA	NA	5	NA
GO:0001912 positive regulation of leukocyte mediated cytotoxicity	NA	NA	NA	NA	8	NA
GO:0033008 positive regulation of mast cell activation involved in immune response	NA	NA	NA	NA	5	NA
GO:0061081 positive regulation of myeloid leukocyte cytokine production involved in immune response	NA	NA	NA	NA	4	NA
GO:0002888 positive regulation of myeloid leukocyte mediated immunity	NA	NA	NA	NA	3	NA
GO:0002857 positive regulation of natural killer cell mediated immune response to tumor cell	NA	NA	NA	NA	2	NA
GO:0002717 positive regulation of natural killer cell mediated immunity	NA	NA	NA	NA	5	NA
GO:0002702 positive regulation of production of molecular mediator of immune response	NA	NA	NA	NA	8	NA
GO:0061078 positive regulation of prostaglandin secretion involved in immune response	NA	NA	NA	NA	0	NA
GO:0060332 positive regulation of response to interferon-gamma	NA	NA	NA	NA	1	NA
GO:0002842 positive regulation of T cell mediated immune response to tumor cell	NA	NA	NA	NA	0	NA
GO:0002711 positive regulation of T cell mediated immunity	NA	NA	NA	NA	6	NA
GO:2000318 positive regulation of T-helper 17 type immune response	NA	NA	NA	NA	2	NA
GO:0002827 positive regulation of T-helper 1 type immune response	NA	NA	NA	NA	3	NA
GO:0002654 positive regulation of tolerance induction dependent upon immune response	NA	NA	NA	NA	1	NA
GO:0002830 positive regulation of type 2 immune response	NA	NA	NA	NA	4	NA
GO:0090323 prostaglandin secretion involved in immune response	NA	NA	NA	NA	0	NA
GO:0002739 regulation of cytokine secretion involved in immune response	NA	NA	NA	NA	2	NA
GO:2001191 regulation of gamma-delta T cell activation involved in immune response	NA	NA	NA	NA	1	NA
GO:0002923 regulation of humoral immune response mediated by circulating immunoglobulin	NA	NA	NA	NA	2	NA
GO:0090264 regulation of immune complex clearance by monocytes and macrophages	NA	NA	NA	NA	2	NA
GO:0002837 regulation of immune response to tumor cell	NA	NA	NA	NA	2	NA
GO:0060334 regulation of interferon-gamma-mediated signaling pathway	NA	NA	NA	NA	4	NA
GO:0043300 regulation of leukocyte degranulation	NA	NA	NA	NA	8	NA
GO:0033006 regulation of mast cell activation involved in immune response	NA	NA	NA	NA	7	NA
GO:0032826 regulation of natural killer cell differentiation involved in immune response	NA	NA	NA	NA	0	NA
GO:0002855 regulation of natural killer cell mediated immune response to tumor cell	NA	NA	NA	NA	2	NA
GO:0002715 regulation of natural killer cell mediated immunity	NA	NA	NA	NA	6	NA
GO:0060330 regulation of response to interferon-gamma	NA	NA	NA	NA	4	NA
GO:0002840 regulation of T cell mediated immune response to tumor cell	NA	NA	NA	NA	0	NA
GO:2000316 regulation of T-helper 17 type immune response	NA	NA	NA	NA	2	NA
GO:0002825 regulation of T-helper 1 type immune response	NA	NA	NA	NA	9	NA
GO:0002652 regulation of tolerance induction dependent upon immune response	NA	NA	NA	NA	1	NA
GO:0052572 response to host immune response	NA	NA	NA	NA	5	NA
GO:0052564 response to immune response of other organism involved in symbiotic interaction	NA	NA	NA	NA	5	NA
GO:0002566 somatic diversification of immune receptors via somatic mutation	NA	NA	NA	NA	0	NA
GO:0002424 T cell mediated immune response to tumor cell	NA	NA	NA	NA	0	NA
GO:0002309 T cell proliferation involved in immune response	NA	NA	NA	NA	1	NA
GO:0072538 T-helper 17 type immune response	NA	NA	NA	NA	3	NA
GO:0002461 tolerance induction dependent upon immune response	NA	NA	NA	NA	1	NA
GO:0042033 chemokine biosynthetic process	NA	NA	NA	NA	5	NA
GO:0070098 chemokine-mediated signaling pathway	NA	NA	NA	NA	9	NA
GO:0050755 chemokine metabolic process	NA	NA	NA	NA	5	NA
GO:0032600 chemokine receptor transport out of membrane raft	NA	NA	NA	NA	0	NA
GO:0033606 chemokine receptor transport within lipid bilayer	NA	NA	NA	NA	0	NA
GO:0090195 chemokine secretion	NA	NA	NA	NA	5	NA
GO:0045079 negative regulation of chemokine biosynthetic process	NA	NA	NA	NA	1	NA
GO:0070100 negative regulation of chemokine-mediated signaling pathway	NA	NA	NA	NA	1	NA
GO:0032682 negative regulation of chemokine production	NA	NA	NA	NA	0	NA
GO:0090198 negative regulation of chemokine secretion	NA	NA	NA	NA	0	NA
GO:0001960 negative regulation of cytokine-mediated signaling pathway	NA	NA	NA	NA	6	NA
GO:0045080 positive regulation of chemokine biosynthetic process	NA	NA	NA	NA	3	NA
GO:0070101 positive regulation of chemokine-mediated signaling pathway	NA	NA	NA	NA	0	NA
GO:0090197 positive regulation of chemokine secretion	NA	NA	NA	NA	5	NA
GO:0001961 positive regulation of cytokine-mediated signaling pathway	NA	NA	NA	NA	4	NA
GO:2001263 regulation of C-C chemokine binding	NA	NA	NA	NA	0	NA
GO:0045073 regulation of chemokine biosynthetic process	NA	NA	NA	NA	4	NA
GO:0070099 regulation of chemokine-mediated signaling pathway	NA	NA	NA	NA	1	NA
GO:0090196 regulation of chemokine secretion	NA	NA	NA	NA	5	NA
GO:0002249 lymphocyte anergy	NA	NA	NA	NA	3	NA
GO:0002913 positive regulation of lymphocyte anergy	NA	NA	NA	NA	2	NA
GO:0002669 positive regulation of T cell anergy	NA	NA	NA	NA	2	NA
GO:0002911 regulation of lymphocyte anergy	NA	NA	NA	NA	3	NA
GO:0002667 regulation of T cell anergy	NA	NA	NA	NA	3	NA
GO:0002870 T cell anergy	NA	NA	NA	NA	3	NA
GO:0035419 activation of MAPK activity involved in innate immune response	NA	NA	NA	NA	1	NA
GO:0046732 active induction of host immune response by virus	NA	NA	NA	NA	1	NA
GO:0002276 basophil activation involved in immune response	NA	NA	NA	NA	0	NA
GO:0002560 basophil mediated immunity	NA	NA	NA	NA	0	NA
GO:0002294 CD4-positive, alpha-beta T cell differentiation involved in immune response	NA	NA	NA	NA	9	NA
GO:0002302 CD8-positive, alpha-beta T cell differentiation involved in immune response	NA	NA	NA	NA	2	NA
GO:0002430 complement receptor mediated signaling pathway	NA	NA	NA	NA	1	NA
GO:0002374 cytokine secretion involved in immune response	NA	NA	NA	NA	2	NA
GO:0002278 eosinophil activation involved in immune response	NA	NA	NA	NA	1	NA
GO:0002447 eosinophil mediated immunity	NA	NA	NA	NA	1	NA
GO:0030683 evasion or tolerance by virus of host immune response	NA	NA	NA	NA	1	NA
GO:0020012 evasion or tolerance of host immune response	NA	NA	NA	NA	1	NA
GO:0051805 evasion or tolerance of immune response of other organism involved in symbiotic interaction	NA	NA	NA	NA	1	NA
GO:0002290 gamma-delta T cell activation involved in immune response	NA	NA	NA	NA	1	NA
GO:0035397 helper T cell enhancement of adaptive immune response	NA	NA	NA	NA	0	NA
GO:0002384 hepatic immune response	NA	NA	NA	NA	1	NA
GO:0002434 immune complex clearance	NA	NA	NA	NA	2	NA
GO:0002436 immune complex clearance by monocytes and macrophages	NA	NA	NA	NA	2	NA
GO:0002767 immune response-inhibiting cell surface receptor signaling pathway	NA	NA	NA	NA	2	NA
GO:0002765 immune response-inhibiting signal transduction	NA	NA	NA	NA	2	NA
GO:0002386 immune response in mucosal-associated lymphoid tissue	NA	NA	NA	NA	0	NA
GO:0002418 immune response to tumor cell	NA	NA	NA	NA	3	NA
GO:0002380 immunoglobulin secretion involved in immune response	NA	NA	NA	NA	0	NA
GO:0052558 induction by organism of immune response of other organism involved in symbiotic interaction	NA	NA	NA	NA	1	NA
GO:0052559 induction by symbiont of host immune response	NA	NA	NA	NA	1	NA
GO:0046730 induction of host immune response by virus	NA	NA	NA	NA	1	NA
GO:0002220 innate immune response activating cell surface receptor signaling pathway	NA	NA	NA	NA	1	NA
GO:0002227 innate immune response in mucosa	NA	NA	NA	NA	1	NA
GO:0070486 leukocyte aggregation	NA	NA	NA	NA	4	NA
GO:0002232 leukocyte chemotaxis involved in inflammatory response	NA	NA	NA	NA	0	NA
GO:0002522 leukocyte migration involved in immune response	NA	NA	NA	NA	1	NA
GO:0002523 leukocyte migration involved in inflammatory response	NA	NA	NA	NA	4	NA
GO:0002281 macrophage activation involved in immune response	NA	NA	NA	NA	4	NA
GO:0002313 mature B cell differentiation involved in immune response	NA	NA	NA	NA	3	NA
GO:0002282 microglial cell activation involved in immune response	NA	NA	NA	NA	2	NA
GO:0052552 modulation by organism of immune response of other organism involved in symbiotic interaction	NA	NA	NA	NA	3	NA
GO:0052306 modulation by organism of innate immune response in other organism involved in symbiotic interaction	NA	NA	NA	NA	2	NA
GO:0052553 modulation by symbiont of host immune response	NA	NA	NA	NA	3	NA
GO:0052167 modulation by symbiont of host innate immune response	NA	NA	NA	NA	2	NA
GO:0002385 mucosal immune response	NA	NA	NA	NA	1	NA
GO:0002277 myeloid dendritic cell activation involved in immune response	NA	NA	NA	NA	2	NA
GO:0002323 natural killer cell activation involved in immune response	NA	NA	NA	NA	0	NA
GO:0002325 natural killer cell differentiation involved in immune response	NA	NA	NA	NA	0	NA
GO:0002423 natural killer cell mediated immune response to tumor cell	NA	NA	NA	NA	2	NA
GO:0002228 natural killer cell mediated immunity	NA	NA	NA	NA	6	NA
GO:0002820 negative regulation of adaptive immune response	NA	NA	NA	NA	9	NA
GO:0002823 negative regulation of adaptive immune response based on somatic recombination of immune receptors built from immunoglobulin superfamily domains	NA	NA	NA	NA	8	NA
GO:0002713 negative regulation of B cell mediated immunity	NA	NA	NA	NA	0	NA
GO:0002719 negative regulation of cytokine production involved in immune response	NA	NA	NA	NA	5	NA
GO:0002740 negative regulation of cytokine secretion involved in immune response	NA	NA	NA	NA	2	NA
GO:0002921 negative regulation of humoral immune response	NA	NA	NA	NA	4	NA
GO:0002924 negative regulation of humoral immune response mediated by circulating immunoglobulin	NA	NA	NA	NA	0	NA
GO:0002890 negative regulation of immunoglobulin mediated immune response	NA	NA	NA	NA	0	NA
GO:0045824 negative regulation of innate immune response	NA	NA	NA	NA	5	NA
GO:0060336 negative regulation of interferon-gamma-mediated signaling pathway	NA	NA	NA	NA	0	NA
GO:0002689 negative regulation of leukocyte chemotaxis	NA	NA	NA	NA	1	NA
GO:0043301 negative regulation of leukocyte degranulation	NA	NA	NA	NA	1	NA
GO:0001911 negative regulation of leukocyte mediated cytotoxicity	NA	NA	NA	NA	3	NA
GO:0002704 negative regulation of leukocyte mediated immunity	NA	NA	NA	NA	6	NA
GO:0002686 negative regulation of leukocyte migration	NA	NA	NA	NA	3	NA
GO:0002707 negative regulation of lymphocyte mediated immunity	NA	NA	NA	NA	6	NA
GO:0033007 negative regulation of mast cell activation involved in immune response	NA	NA	NA	NA	0	NA
GO:0032827 negative regulation of natural killer cell differentiation involved in immune response	NA	NA	NA	NA	0	NA
GO:0002716 negative regulation of natural killer cell mediated immunity	NA	NA	NA	NA	1	NA
GO:0002701 negative regulation of production of molecular mediator of immune response	NA	NA	NA	NA	5	NA
GO:0060331 negative regulation of response to interferon-gamma	NA	NA	NA	NA	0	NA
GO:0002710 negative regulation of T cell mediated immunity	NA	NA	NA	NA	6	NA
GO:0002826 negative regulation of T-helper 1 type immune response	NA	NA	NA	NA	2	NA
GO:0002829 negative regulation of type 2 immune response	NA	NA	NA	NA	2	NA
GO:0002283 neutrophil activation involved in immune response	NA	NA	NA	NA	3	NA
GO:0002446 neutrophil mediated immunity	NA	NA	NA	NA	3	NA
GO:0002251 organ or tissue specific immune response	NA	NA	NA	NA	2	NA
GO:0052257 pathogen-associated molecular pattern dependent induction by organism of innate immune response of other organism involved in symbiotic interaction	NA	NA	NA	NA	2	NA
GO:0052033 pathogen-associated molecular pattern dependent induction by symbiont of host innate immune response	NA	NA	NA	NA	2	NA
GO:0052308 pathogen-associated molecular pattern dependent modulation by organism of innate immune response in other organism involved in symbiotic interaction	NA	NA	NA	NA	2	NA
GO:0052169 pathogen-associated molecular pattern dependent modulation by symbiont of host innate immune response	NA	NA	NA	NA	2	NA
GO:0052555 positive regulation by organism of immune response of other organism involved in symbiotic interaction	NA	NA	NA	NA	3	NA
GO:0052305 positive regulation by organism of innate immune response in other organism involved in symbiotic interaction	NA	NA	NA	NA	2	NA
GO:0052556 positive regulation by symbiont of host immune response	NA	NA	NA	NA	3	NA
GO:0052166 positive regulation by symbiont of host innate immune response	NA	NA	NA	NA	2	NA
GO:0002714 positive regulation of B cell mediated immunity	NA	NA	NA	NA	6	NA
GO:0002720 positive regulation of cytokine production involved in immune response	NA	NA	NA	NA	6	NA
GO:0002741 positive regulation of cytokine secretion involved in immune response	NA	NA	NA	NA	0	NA
GO:2001193 positive regulation of gamma-delta T cell activation involved in immune response	NA	NA	NA	NA	1	NA
GO:0002922 positive regulation of humoral immune response	NA	NA	NA	NA	3	NA
GO:0002925 positive regulation of humoral immune response mediated by circulating immunoglobulin	NA	NA	NA	NA	1	NA
GO:0090265 positive regulation of immune complex clearance by monocytes and macrophages	NA	NA	NA	NA	2	NA
GO:0002839 positive regulation of immune response to tumor cell	NA	NA	NA	NA	2	NA
GO:0002891 positive regulation of immunoglobulin mediated immune response	NA	NA	NA	NA	6	NA
GO:0060335 positive regulation of interferon-gamma-mediated signaling pathway	NA	NA	NA	NA	1	NA
GO:0043302 positive regulation of leukocyte degranulation	NA	NA	NA	NA	5	NA
GO:0001912 positive regulation of leukocyte mediated cytotoxicity	NA	NA	NA	NA	8	NA
GO:0033008 positive regulation of mast cell activation involved in immune response	NA	NA	NA	NA	5	NA
GO:0061081 positive regulation of myeloid leukocyte cytokine production involved in immune response	NA	NA	NA	NA	4	NA
GO:0002888 positive regulation of myeloid leukocyte mediated immunity	NA	NA	NA	NA	3	NA
GO:0002857 positive regulation of natural killer cell mediated immune response to tumor cell	NA	NA	NA	NA	2	NA
GO:0002717 positive regulation of natural killer cell mediated immunity	NA	NA	NA	NA	5	NA
GO:0002702 positive regulation of production of molecular mediator of immune response	NA	NA	NA	NA	8	NA
GO:0061078 positive regulation of prostaglandin secretion involved in immune response	NA	NA	NA	NA	0	NA
GO:0060332 positive regulation of response to interferon-gamma	NA	NA	NA	NA	1	NA
GO:0002842 positive regulation of T cell mediated immune response to tumor cell	NA	NA	NA	NA	0	NA
GO:0002711 positive regulation of T cell mediated immunity	NA	NA	NA	NA	6	NA
GO:2000318 positive regulation of T-helper 17 type immune response	NA	NA	NA	NA	2	NA
GO:0002827 positive regulation of T-helper 1 type immune response	NA	NA	NA	NA	3	NA
GO:0002654 positive regulation of tolerance induction dependent upon immune response	NA	NA	NA	NA	1	NA
GO:0002830 positive regulation of type 2 immune response	NA	NA	NA	NA	4	NA
GO:0090323 prostaglandin secretion involved in immune response	NA	NA	NA	NA	0	NA
GO:0002739 regulation of cytokine secretion involved in immune response	NA	NA	NA	NA	2	NA
GO:2001191 regulation of gamma-delta T cell activation involved in immune response	NA	NA	NA	NA	1	NA
GO:0002923 regulation of humoral immune response mediated by circulating immunoglobulin	NA	NA	NA	NA	2	NA
GO:0090264 regulation of immune complex clearance by monocytes and macrophages	NA	NA	NA	NA	2	NA
GO:0002837 regulation of immune response to tumor cell	NA	NA	NA	NA	2	NA
GO:0060334 regulation of interferon-gamma-mediated signaling pathway	NA	NA	NA	NA	4	NA
GO:0043300 regulation of leukocyte degranulation	NA	NA	NA	NA	8	NA
GO:0033006 regulation of mast cell activation involved in immune response	NA	NA	NA	NA	7	NA
GO:0032826 regulation of natural killer cell differentiation involved in immune response	NA	NA	NA	NA	0	NA
GO:0002855 regulation of natural killer cell mediated immune response to tumor cell	NA	NA	NA	NA	2	NA
GO:0002715 regulation of natural killer cell mediated immunity	NA	NA	NA	NA	6	NA
GO:0060330 regulation of response to interferon-gamma	NA	NA	NA	NA	4	NA
GO:0002840 regulation of T cell mediated immune response to tumor cell	NA	NA	NA	NA	0	NA
GO:2000316 regulation of T-helper 17 type immune response	NA	NA	NA	NA	2	NA
GO:0002825 regulation of T-helper 1 type immune response	NA	NA	NA	NA	9	NA
GO:0002652 regulation of tolerance induction dependent upon immune response	NA	NA	NA	NA	1	NA
GO:0052572 response to host immune response	NA	NA	NA	NA	5	NA
GO:0052564 response to immune response of other organism involved in symbiotic interaction	NA	NA	NA	NA	5	NA
GO:0002566 somatic diversification of immune receptors via somatic mutation	NA	NA	NA	NA	0	NA
GO:0002424 T cell mediated immune response to tumor cell	NA	NA	NA	NA	0	NA
GO:0002309 T cell proliferation involved in immune response	NA	NA	NA	NA	1	NA
GO:0072538 T-helper 17 type immune response	NA	NA	NA	NA	3	NA
GO:0002461 tolerance induction dependent upon immune response	NA	NA	NA	NA	1	NA
GO:0042033 chemokine biosynthetic process	NA	NA	NA	NA	5	NA
GO:0070098 chemokine-mediated signaling pathway	NA	NA	NA	NA	9	NA
GO:0050755 chemokine metabolic process	NA	NA	NA	NA	5	NA
GO:0032600 chemokine receptor transport out of membrane raft	NA	NA	NA	NA	0	NA
GO:0033606 chemokine receptor transport within lipid bilayer	NA	NA	NA	NA	0	NA
GO:0090195 chemokine secretion	NA	NA	NA	NA	5	NA
GO:0045079 negative regulation of chemokine biosynthetic process	NA	NA	NA	NA	1	NA
GO:0070100 negative regulation of chemokine-mediated signaling pathway	NA	NA	NA	NA	1	NA
GO:0032682 negative regulation of chemokine production	NA	NA	NA	NA	0	NA
GO:0090198 negative regulation of chemokine secretion	NA	NA	NA	NA	0	NA
GO:0001960 negative regulation of cytokine-mediated signaling pathway	NA	NA	NA	NA	6	NA
GO:0045080 positive regulation of chemokine biosynthetic process	NA	NA	NA	NA	3	NA
GO:0070101 positive regulation of chemokine-mediated signaling pathway	NA	NA	NA	NA	0	NA
GO:0090197 positive regulation of chemokine secretion	NA	NA	NA	NA	5	NA
GO:0001961 positive regulation of cytokine-mediated signaling pathway	NA	NA	NA	NA	4	NA
GO:2001263 regulation of C-C chemokine binding	NA	NA	NA	NA	0	NA
GO:0045073 regulation of chemokine biosynthetic process	NA	NA	NA	NA	4	NA
GO:0070099 regulation of chemokine-mediated signaling pathway	NA	NA	NA	NA	1	NA
GO:0090196 regulation of chemokine secretion	NA	NA	NA	NA	5	NA
GO:0002249 lymphocyte anergy	NA	NA	NA	NA	3	NA
GO:0002913 positive regulation of lymphocyte anergy	NA	NA	NA	NA	2	NA
GO:0002669 positive regulation of T cell anergy	NA	NA	NA	NA	2	NA
GO:0002911 regulation of lymphocyte anergy	NA	NA	NA	NA	3	NA
GO:0002667 regulation of T cell anergy	NA	NA	NA	NA	3	NA
GO:0002870 T cell anergy	NA	NA	NA	NA	3	NA

## Sheet: C5_GO
	p.geomean	stat.mean	p.val	q.val	set.size	exp1
GO:0002286 T cell activation involved in immune response	0.0151446	-2.28224	0.0151446	0.401556	15	0.0151446
GO:0002285 lymphocyte activation involved in immune response	0.0215767	-2.07099	0.0215767	0.401556	28	0.0215767
GO:0002287 alpha-beta T cell activation involved in immune response	0.021589	-2.16148	0.021589	0.401556	11	0.021589
GO:0002293 alpha-beta T cell differentiation involved in immune response	0.021589	-2.16148	0.021589	0.401556	11	0.021589
GO:0002292 T cell differentiation involved in immune response	0.021589	-2.16148	0.021589	0.401556	11	0.021589
GO:0006955 immune response	0.0433626	-1.71582	0.0433626	0.498272	294	0.0433626
GO:0030595 leukocyte chemotaxis	0.0440596	-1.7276	0.0440596	0.498272	43	0.0440596
GO:0002521 leukocyte differentiation	0.0558408	-1.59891	0.0558408	0.498272	87	0.0558408
GO:0002263 cell activation involved in immune response	0.10164	-1.28188	0.10164	0.498272	45	0.10164
GO:0002366 leukocyte activation involved in immune response	0.10164	-1.28188	0.10164	0.498272	45	0.10164
GO:0002699 positive regulation of immune effector process	0.104794	-1.2652	0.104794	0.498272	40	0.104794
GO:0002706 regulation of lymphocyte mediated immunity	0.125716	-1.1589	0.125716	0.498272	31	0.125716
GO:0002695 negative regulation of leukocyte activation	0.127401	-1.15166	0.127401	0.498272	29	0.127401
GO:0002687 positive regulation of leukocyte migration	0.129666	-1.1481	0.129666	0.498272	19	0.129666
GO:0019221 cytokine-mediated signaling pathway	0.133815	-1.1121	0.133815	0.498272	88	0.133815
GO:0002376 immune system process	0.135277	-1.10261	0.135277	0.498272	372	0.135277
GO:0002696 positive regulation of leukocyte activation	0.146516	-1.05471	0.146516	0.498272	91	0.146516
GO:0002694 regulation of leukocyte activation	0.148783	-1.04424	0.148783	0.498272	111	0.148783
GO:0002690 positive regulation of leukocyte chemotaxis	0.166873	-0.987993	0.166873	0.498272	14	0.166873
GO:0002712 regulation of B cell mediated immunity	0.168806	-0.973162	0.168806	0.498272	18	0.168806
GO:0045321 leukocyte activation	0.173503	-0.941863	0.173503	0.498272	160	0.173503
GO:0002703 regulation of leukocyte mediated immunity	0.173731	-0.946326	0.173731	0.498272	37	0.173731
GO:0002889 regulation of immunoglobulin mediated immune response	0.174685	-0.950127	0.174685	0.498272	17	0.174685
GO:0002822 regulation of adaptive immune response based on somatic recombination of immune receptors built from immunoglobulin superfamily domains	0.174718	-0.941943	0.174718	0.498272	39	0.174718
GO:0002208 somatic diversification of immunoglobulins involved in immune response	0.181696	-0.930362	0.181696	0.498272	11	0.181696
GO:0002204 somatic recombination of immunoglobulin genes involved in immune response	0.181696	-0.930362	0.181696	0.498272	11	0.181696
GO:0032602 chemokine production	0.186119	-0.905382	0.186119	0.498272	18	0.186119
GO:0002443 leukocyte mediated immunity	0.187878	-0.889115	0.187878	0.498272	61	0.187878
GO:0002449 lymphocyte mediated immunity	0.197178	-0.8559	0.197178	0.498272	49	0.197178
GO:0002819 regulation of adaptive immune response	0.201759	-0.840076	0.201759	0.498272	42	0.201759
GO:0002312 B cell activation involved in immune response	0.209014	-0.823203	0.209014	0.498272	14	0.209014
GO:0002381 immunoglobulin production involved in immunoglobulin mediated immune response	0.216969	-0.796058	0.216969	0.498272	13	0.216969
GO:0001909 leukocyte mediated cytotoxicity	0.226578	-0.763498	0.226578	0.498272	15	0.226578
GO:0002520 immune system development	0.233927	-0.727192	0.233927	0.498272	115	0.233927
GO:0002456 T cell mediated immunity	0.234408	-0.7361	0.234408	0.498272	14	0.234408
GO:0034341 response to interferon-gamma	0.246683	-0.688606	0.246683	0.498272	37	0.246683
GO:0002697 regulation of immune effector process	0.249062	-0.679041	0.249062	0.498272	79	0.249062
GO:0071346 cellular response to interferon-gamma	0.250262	-0.677615	0.250262	0.498272	33	0.250262
GO:0002688 regulation of leukocyte chemotaxis	0.256451	-0.663446	0.256451	0.498272	16	0.256451
GO:0042092 type 2 immune response	0.260751	-0.65156	0.260751	0.498272	13	0.260751
GO:0002682 regulation of immune system process	0.272082	-0.607021	0.272082	0.498272	219	0.272082
GO:0002685 regulation of leukocyte migration	0.281185	-0.584226	0.281185	0.498272	23	0.281185
GO:0001910 regulation of leukocyte mediated cytotoxicity	0.284198	-0.581164	0.284198	0.498272	12	0.284198
GO:0002700 regulation of production of molecular mediator of immune response	0.284814	-0.572417	0.284814	0.498272	26	0.284814
GO:0002709 regulation of T cell mediated immunity	0.293902	-0.55178	0.293902	0.498272	11	0.293902
GO:0002684 positive regulation of immune system process	0.294212	-0.541666	0.294212	0.498272	166	0.294212
GO:0002705 positive regulation of leukocyte mediated immunity	0.295935	-0.542409	0.295935	0.498272	16	0.295935
GO:0002708 positive regulation of lymphocyte mediated immunity	0.295935	-0.542409	0.295935	0.498272	16	0.295935
GO:0032642 regulation of chemokine production	0.296368	-0.541668	0.296368	0.498272	15	0.296368
GO:0002440 production of molecular mediator of immune response	0.302492	-0.519992	0.302492	0.498272	31	0.302492
GO:0002252 immune effector process	0.302524	-0.517823	0.302524	0.498272	126	0.302524
GO:0045123 cellular extravasation	0.306718	-0.511853	0.306718	0.498272	13	0.306718
GO:0002460 adaptive immune response based on somatic recombination of immune receptors built from immunoglobulin superfamily domains	0.306852	-0.506098	0.306852	0.498272	64	0.306852
GO:0019724 B cell mediated immunity	0.312633	-0.490925	0.312633	0.498272	33	0.312633
GO:0002828 regulation of type 2 immune response	0.313569	-0.49423	0.313569	0.498272	11	0.313569
GO:0016064 immunoglobulin mediated immune response	0.321363	-0.466302	0.321363	0.498272	32	0.321363
GO:0050900 leukocyte migration	0.326616	-0.450071	0.326616	0.498272	89	0.326616
GO:0050776 regulation of immune response	0.327923	-0.446067	0.327923	0.498272	173	0.327923
GO:0002429 immune response-activating cell surface receptor signaling pathway	0.333557	-0.431792	0.333557	0.498272	49	0.333557
GO:0060333 interferon-gamma-mediated signaling pathway	0.337104	-0.422834	0.337104	0.498272	27	0.337104
GO:0002683 negative regulation of immune system process	0.337591	-0.420346	0.337591	0.498272	49	0.337591
GO:0002444 myeloid leukocyte mediated immunity	0.34226	-0.410366	0.34226	0.498272	16	0.34226
GO:0002757 immune response-activating signal transduction	0.343921	-0.402871	0.343921	0.498272	71	0.343921
GO:0002768 immune response-regulating cell surface receptor signaling pathway	0.353054	-0.378285	0.353054	0.498272	56	0.353054
GO:0002764 immune response-regulating signaling pathway	0.358654	-0.362898	0.358654	0.498272	78	0.358654
GO:0001776 leukocyte homeostasis	0.360968	-0.358763	0.360968	0.498272	19	0.360968
GO:0002250 adaptive immune response	0.363437	-0.349993	0.363437	0.498272	74	0.363437
GO:0002824 positive regulation of adaptive immune response based on somatic recombination of immune receptors built from immunoglobulin superfamily domains	0.366436	-0.34462	0.366436	0.498272	17	0.366436
GO:0032722 positive regulation of chemokine production	0.369686	-0.336623	0.369686	0.498272	14	0.369686
GO:0045088 regulation of innate immune response	0.398011	-0.259422	0.398011	0.528786	47	0.398011
GO:0002200 somatic diversification of immune receptors	0.416457	-0.213097	0.416457	0.537923	14	0.416457
GO:0002562 somatic diversification of immune receptors via germline recombination within a single locus	0.416457	-0.213097	0.416457	0.537923	14	0.416457
GO:0002821 positive regulation of adaptive immune response	0.442481	-0.145835	0.442481	0.563708	19	0.442481
GO:0042088 T-helper 1 type immune response	0.448963	-0.129622	0.448963	0.564237	15	0.448963
GO:0002758 innate immune response-activating signal transduction	0.494066	-0.0149768	0.494066	0.612642	26	0.494066
GO:0045089 positive regulation of innate immune response	0.512331	0.0310628	0.512331	0.626932	37	0.512331
GO:0002886 regulation of myeloid leukocyte mediated immunity	0.519794	0.0505115	0.519794	0.627803	10	0.519794
GO:0001959 regulation of cytokine-mediated signaling pathway	0.532828	0.0831906	0.532828	0.629382	14	0.532828
GO:0002718 regulation of cytokine production involved in immune response	0.534636	0.0878842	0.534636	0.629382	14	0.534636
GO:0002218 activation of innate immune response	0.551589	0.130474	0.551589	0.641222	29	0.551589
GO:0006959 humoral immune response	0.562786	0.158654	0.562786	0.646162	36	0.562786
GO:0045087 innate immune response	0.618495	0.301853	0.618495	0.701464	135	0.618495
GO:0002367 cytokine production involved in immune response	0.628227	0.330724	0.628227	0.703917	15	0.628227
GO:0050778 positive regulation of immune response	0.645263	0.373084	0.645263	0.714398	114	0.645263
GO:0002253 activation of immune response	0.666817	0.431946	0.666817	0.729576	90	0.666817
GO:0050777 negative regulation of immune response	0.709019	0.555276	0.709019	0.76673	20	0.709019
GO:0002698 negative regulation of immune effector process	0.762035	0.720614	0.762035	0.799961	19	0.762035
GO:0043299 leukocyte degranulation	0.76213	0.728915	0.76213	0.799961	13	0.76213
GO:0002455 humoral immune response mediated by circulating immunoglobulin	0.766244	0.740428	0.766244	0.799961	12	0.766244
GO:0002279 mast cell activation involved in immune response	0.782758	0.803127	0.782758	0.799961	11	0.782758
GO:0002448 mast cell mediated immunity	0.782758	0.803127	0.782758	0.799961	11	0.782758
GO:0002275 myeloid cell activation involved in immune response	0.793691	0.834581	0.793691	0.802318	17	0.793691
GO:0002920 regulation of humoral immune response	0.85746	1.09479	0.85746	0.85746	13	0.85746
GO:0002920 regulation of humoral immune response	0.14254	1.09479	0.14254	0.982912	13	0.14254
GO:0002275 myeloid cell activation involved in immune response	0.206309	0.834581	0.206309	0.982912	17	0.206309
GO:0002279 mast cell activation involved in immune response	0.217242	0.803127	0.217242	0.982912	11	0.217242
GO:0002448 mast cell mediated immunity	0.217242	0.803127	0.217242	0.982912	11	0.217242
GO:0002455 humoral immune response mediated by circulating immunoglobulin	0.233756	0.740428	0.233756	0.982912	12	0.233756
GO:0043299 leukocyte degranulation	0.23787	0.728915	0.23787	0.982912	13	0.23787
GO:0002698 negative regulation of immune effector process	0.237965	0.720614	0.237965	0.982912	19	0.237965
GO:0050777 negative regulation of immune response	0.290981	0.555276	0.290981	0.982912	20	0.290981
GO:0002253 activation of immune response	0.333183	0.431946	0.333183	0.982912	90	0.333183
GO:0050778 positive regulation of immune response	0.354737	0.373084	0.354737	0.982912	114	0.354737
GO:0002367 cytokine production involved in immune response	0.371773	0.330724	0.371773	0.982912	15	0.371773
GO:0045087 innate immune response	0.381505	0.301853	0.381505	0.982912	135	0.381505
GO:0006959 humoral immune response	0.437214	0.158654	0.437214	0.982912	36	0.437214
GO:0002218 activation of innate immune response	0.448411	0.130474	0.448411	0.982912	29	0.448411
GO:0002718 regulation of cytokine production involved in immune response	0.465364	0.0878842	0.465364	0.982912	14	0.465364
GO:0001959 regulation of cytokine-mediated signaling pathway	0.467172	0.0831906	0.467172	0.982912	14	0.467172
GO:0002886 regulation of myeloid leukocyte mediated immunity	0.480206	0.0505115	0.480206	0.982912	10	0.480206
GO:0045089 positive regulation of innate immune response	0.487669	0.0310628	0.487669	0.982912	37	0.487669
GO:0002758 innate immune response-activating signal transduction	0.505934	-0.0149768	0.505934	0.982912	26	0.505934
GO:0042088 T-helper 1 type immune response	0.551037	-0.129622	0.551037	0.982912	15	0.551037
GO:0002821 positive regulation of adaptive immune response	0.557519	-0.145835	0.557519	0.982912	19	0.557519
GO:0002200 somatic diversification of immune receptors	0.583543	-0.213097	0.583543	0.982912	14	0.583543
GO:0002562 somatic diversification of immune receptors via germline recombination within a single locus	0.583543	-0.213097	0.583543	0.982912	14	0.583543
GO:0045088 regulation of innate immune response	0.601989	-0.259422	0.601989	0.982912	47	0.601989
GO:0032722 positive regulation of chemokine production	0.630314	-0.336623	0.630314	0.982912	14	0.630314
GO:0002824 positive regulation of adaptive immune response based on somatic recombination of immune receptors built from immunoglobulin superfamily domains	0.633564	-0.34462	0.633564	0.982912	17	0.633564
GO:0002250 adaptive immune response	0.636563	-0.349993	0.636563	0.982912	74	0.636563
GO:0001776 leukocyte homeostasis	0.639032	-0.358763	0.639032	0.982912	19	0.639032
GO:0002764 immune response-regulating signaling pathway	0.641346	-0.362898	0.641346	0.982912	78	0.641346
GO:0002768 immune response-regulating cell surface receptor signaling pathway	0.646946	-0.378285	0.646946	0.982912	56	0.646946
GO:0002757 immune response-activating signal transduction	0.656079	-0.402871	0.656079	0.982912	71	0.656079
GO:0002444 myeloid leukocyte mediated immunity	0.65774	-0.410366	0.65774	0.982912	16	0.65774
GO:0002683 negative regulation of immune system process	0.662409	-0.420346	0.662409	0.982912	49	0.662409
GO:0060333 interferon-gamma-mediated signaling pathway	0.662896	-0.422834	0.662896	0.982912	27	0.662896
GO:0002429 immune response-activating cell surface receptor signaling pathway	0.666443	-0.431792	0.666443	0.982912	49	0.666443
GO:0050776 regulation of immune response	0.672077	-0.446067	0.672077	0.982912	173	0.672077
GO:0050900 leukocyte migration	0.673384	-0.450071	0.673384	0.982912	89	0.673384
GO:0016064 immunoglobulin mediated immune response	0.678637	-0.466302	0.678637	0.982912	32	0.678637
GO:0002828 regulation of type 2 immune response	0.686431	-0.49423	0.686431	0.982912	11	0.686431
GO:0019724 B cell mediated immunity	0.687367	-0.490925	0.687367	0.982912	33	0.687367
GO:0002460 adaptive immune response based on somatic recombination of immune receptors built from immunoglobulin superfamily domains	0.693148	-0.506098	0.693148	0.982912	64	0.693148
GO:0045123 cellular extravasation	0.693282	-0.511853	0.693282	0.982912	13	0.693282
GO:0002252 immune effector process	0.697476	-0.517823	0.697476	0.982912	126	0.697476
GO:0002440 production of molecular mediator of immune response	0.697508	-0.519992	0.697508	0.982912	31	0.697508
GO:0032642 regulation of chemokine production	0.703632	-0.541668	0.703632	0.982912	15	0.703632
GO:0002705 positive regulation of leukocyte mediated immunity	0.704065	-0.542409	0.704065	0.982912	16	0.704065
GO:0002708 positive regulation of lymphocyte mediated immunity	0.704065	-0.542409	0.704065	0.982912	16	0.704065
GO:0002684 positive regulation of immune system process	0.705788	-0.541666	0.705788	0.982912	166	0.705788
GO:0002709 regulation of T cell mediated immunity	0.706098	-0.55178	0.706098	0.982912	11	0.706098
GO:0002700 regulation of production of molecular mediator of immune response	0.715186	-0.572417	0.715186	0.982912	26	0.715186
GO:0001910 regulation of leukocyte mediated cytotoxicity	0.715802	-0.581164	0.715802	0.982912	12	0.715802
GO:0002685 regulation of leukocyte migration	0.718815	-0.584226	0.718815	0.982912	23	0.718815
GO:0002682 regulation of immune system process	0.727918	-0.607021	0.727918	0.982912	219	0.727918
GO:0042092 type 2 immune response	0.739249	-0.65156	0.739249	0.982912	13	0.739249
GO:0002688 regulation of leukocyte chemotaxis	0.743549	-0.663446	0.743549	0.982912	16	0.743549
GO:0071346 cellular response to interferon-gamma	0.749738	-0.677615	0.749738	0.982912	33	0.749738
GO:0002697 regulation of immune effector process	0.750938	-0.679041	0.750938	0.982912	79	0.750938
GO:0034341 response to interferon-gamma	0.753317	-0.688606	0.753317	0.982912	37	0.753317
GO:0002456 T cell mediated immunity	0.765592	-0.7361	0.765592	0.982912	14	0.765592
GO:0002520 immune system development	0.766073	-0.727192	0.766073	0.982912	115	0.766073
GO:0001909 leukocyte mediated cytotoxicity	0.773422	-0.763498	0.773422	0.982912	15	0.773422
GO:0002381 immunoglobulin production involved in immunoglobulin mediated immune response	0.783031	-0.796058	0.783031	0.982912	13	0.783031
GO:0002312 B cell activation involved in immune response	0.790986	-0.823203	0.790986	0.982912	14	0.790986
GO:0002819 regulation of adaptive immune response	0.798241	-0.840076	0.798241	0.982912	42	0.798241
GO:0002449 lymphocyte mediated immunity	0.802822	-0.8559	0.802822	0.982912	49	0.802822
GO:0002443 leukocyte mediated immunity	0.812122	-0.889115	0.812122	0.982912	61	0.812122
GO:0032602 chemokine production	0.813881	-0.905382	0.813881	0.982912	18	0.813881
GO:0002208 somatic diversification of immunoglobulins involved in immune response	0.818304	-0.930362	0.818304	0.982912	11	0.818304
GO:0002204 somatic recombination of immunoglobulin genes involved in immune response	0.818304	-0.930362	0.818304	0.982912	11	0.818304
GO:0002822 regulation of adaptive immune response based on somatic recombination of immune receptors built from immunoglobulin superfamily domains	0.825282	-0.941943	0.825282	0.982912	39	0.825282
GO:0002889 regulation of immunoglobulin mediated immune response	0.825315	-0.950127	0.825315	0.982912	17	0.825315
GO:0002703 regulation of leukocyte mediated immunity	0.826269	-0.946326	0.826269	0.982912	37	0.826269
GO:0045321 leukocyte activation	0.826497	-0.941863	0.826497	0.982912	160	0.826497
GO:0002712 regulation of B cell mediated immunity	0.831194	-0.973162	0.831194	0.982912	18	0.831194
GO:0002690 positive regulation of leukocyte chemotaxis	0.833127	-0.987993	0.833127	0.982912	14	0.833127
GO:0002694 regulation of leukocyte activation	0.851217	-1.04424	0.851217	0.982912	111	0.851217
GO:0002696 positive regulation of leukocyte activation	0.853484	-1.05471	0.853484	0.982912	91	0.853484
GO:0002376 immune system process	0.864723	-1.10261	0.864723	0.982912	372	0.864723
GO:0019221 cytokine-mediated signaling pathway	0.866185	-1.1121	0.866185	0.982912	88	0.866185
GO:0002687 positive regulation of leukocyte migration	0.870334	-1.1481	0.870334	0.982912	19	0.870334
GO:0002695 negative regulation of leukocyte activation	0.872599	-1.15166	0.872599	0.982912	29	0.872599
GO:0002706 regulation of lymphocyte mediated immunity	0.874284	-1.1589	0.874284	0.982912	31	0.874284
GO:0002699 positive regulation of immune effector process	0.895206	-1.2652	0.895206	0.982912	40	0.895206
GO:0002263 cell activation involved in immune response	0.89836	-1.28188	0.89836	0.982912	45	0.89836
GO:0002366 leukocyte activation involved in immune response	0.89836	-1.28188	0.89836	0.982912	45	0.89836
GO:0002521 leukocyte differentiation	0.944159	-1.59891	0.944159	0.984855	87	0.944159
GO:0030595 leukocyte chemotaxis	0.95594	-1.7276	0.95594	0.984855	43	0.95594
GO:0006955 immune response	0.956637	-1.71582	0.956637	0.984855	294	0.956637
GO:0002287 alpha-beta T cell activation involved in immune response	0.978411	-2.16148	0.978411	0.984855	11	0.978411
GO:0002293 alpha-beta T cell differentiation involved in immune response	0.978411	-2.16148	0.978411	0.984855	11	0.978411
GO:0002292 T cell differentiation involved in immune response	0.978411	-2.16148	0.978411	0.984855	11	0.978411
GO:0002285 lymphocyte activation involved in immune response	0.978423	-2.07099	0.978423	0.984855	28	0.978423
GO:0002286 T cell activation involved in immune response	0.984855	-2.28224	0.984855	0.984855	15	0.984855
GO:0035419 activation of MAPK activity involved in innate immune response	NA	NA	NA	NA	1	NA
GO:0046732 active induction of host immune response by virus	NA	NA	NA	NA	1	NA
GO:0002276 basophil activation involved in immune response	NA	NA	NA	NA	0	NA
GO:0002560 basophil mediated immunity	NA	NA	NA	NA	0	NA
GO:0002294 CD4-positive, alpha-beta T cell differentiation involved in immune response	NA	NA	NA	NA	9	NA
GO:0002302 CD8-positive, alpha-beta T cell differentiation involved in immune response	NA	NA	NA	NA	2	NA
GO:0002430 complement receptor mediated signaling pathway	NA	NA	NA	NA	1	NA
GO:0002374 cytokine secretion involved in immune response	NA	NA	NA	NA	2	NA
GO:0002278 eosinophil activation involved in immune response	NA	NA	NA	NA	1	NA
GO:0002447 eosinophil mediated immunity	NA	NA	NA	NA	1	NA
GO:0030683 evasion or tolerance by virus of host immune response	NA	NA	NA	NA	1	NA
GO:0020012 evasion or tolerance of host immune response	NA	NA	NA	NA	1	NA
GO:0051805 evasion or tolerance of immune response of other organism involved in symbiotic interaction	NA	NA	NA	NA	1	NA
GO:0002290 gamma-delta T cell activation involved in immune response	NA	NA	NA	NA	1	NA
GO:0035397 helper T cell enhancement of adaptive immune response	NA	NA	NA	NA	0	NA
GO:0002384 hepatic immune response	NA	NA	NA	NA	1	NA
GO:0002434 immune complex clearance	NA	NA	NA	NA	2	NA
GO:0002436 immune complex clearance by monocytes and macrophages	NA	NA	NA	NA	2	NA
GO:0002767 immune response-inhibiting cell surface receptor signaling pathway	NA	NA	NA	NA	2	NA
GO:0002765 immune response-inhibiting signal transduction	NA	NA	NA	NA	2	NA
GO:0002386 immune response in mucosal-associated lymphoid tissue	NA	NA	NA	NA	0	NA
GO:0002418 immune response to tumor cell	NA	NA	NA	NA	3	NA
GO:0002380 immunoglobulin secretion involved in immune response	NA	NA	NA	NA	0	NA
GO:0052558 induction by organism of immune response of other organism involved in symbiotic interaction	NA	NA	NA	NA	1	NA
GO:0052559 induction by symbiont of host immune response	NA	NA	NA	NA	1	NA
GO:0046730 induction of host immune response by virus	NA	NA	NA	NA	1	NA
GO:0002220 innate immune response activating cell surface receptor signaling pathway	NA	NA	NA	NA	1	NA
GO:0002227 innate immune response in mucosa	NA	NA	NA	NA	1	NA
GO:0070486 leukocyte aggregation	NA	NA	NA	NA	4	NA
GO:0002232 leukocyte chemotaxis involved in inflammatory response	NA	NA	NA	NA	0	NA
GO:0002522 leukocyte migration involved in immune response	NA	NA	NA	NA	1	NA
GO:0002523 leukocyte migration involved in inflammatory response	NA	NA	NA	NA	4	NA
GO:0002281 macrophage activation involved in immune response	NA	NA	NA	NA	4	NA
GO:0002313 mature B cell differentiation involved in immune response	NA	NA	NA	NA	3	NA
GO:0002282 microglial cell activation involved in immune response	NA	NA	NA	NA	2	NA
GO:0052552 modulation by organism of immune response of other organism involved in symbiotic interaction	NA	NA	NA	NA	3	NA
GO:0052306 modulation by organism of innate immune response in other organism involved in symbiotic interaction	NA	NA	NA	NA	2	NA
GO:0052553 modulation by symbiont of host immune response	NA	NA	NA	NA	3	NA
GO:0052167 modulation by symbiont of host innate immune response	NA	NA	NA	NA	2	NA
GO:0002385 mucosal immune response	NA	NA	NA	NA	1	NA
GO:0002277 myeloid dendritic cell activation involved in immune response	NA	NA	NA	NA	2	NA
GO:0002323 natural killer cell activation involved in immune response	NA	NA	NA	NA	0	NA
GO:0002325 natural killer cell differentiation involved in immune response	NA	NA	NA	NA	0	NA
GO:0002423 natural killer cell mediated immune response to tumor cell	NA	NA	NA	NA	2	NA
GO:0002228 natural killer cell mediated immunity	NA	NA	NA	NA	6	NA
GO:0002820 negative regulation of adaptive immune response	NA	NA	NA	NA	9	NA
GO:0002823 negative regulation of adaptive immune response based on somatic recombination of immune receptors built from immunoglobulin superfamily domains	NA	NA	NA	NA	8	NA
GO:0002713 negative regulation of B cell mediated immunity	NA	NA	NA	NA	0	NA
GO:0002719 negative regulation of cytokine production involved in immune response	NA	NA	NA	NA	5	NA
GO:0002740 negative regulation of cytokine secretion involved in immune response	NA	NA	NA	NA	2	NA
GO:0002921 negative regulation of humoral immune response	NA	NA	NA	NA	4	NA
GO:0002924 negative regulation of humoral immune response mediated by circulating immunoglobulin	NA	NA	NA	NA	0	NA
GO:0002890 negative regulation of immunoglobulin mediated immune response	NA	NA	NA	NA	0	NA
GO:0045824 negative regulation of innate immune response	NA	NA	NA	NA	5	NA
GO:0060336 negative regulation of interferon-gamma-mediated signaling pathway	NA	NA	NA	NA	0	NA
GO:0002689 negative regulation of leukocyte chemotaxis	NA	NA	NA	NA	1	NA
GO:0043301 negative regulation of leukocyte degranulation	NA	NA	NA	NA	1	NA
GO:0001911 negative regulation of leukocyte mediated cytotoxicity	NA	NA	NA	NA	3	NA
GO:0002704 negative regulation of leukocyte mediated immunity	NA	NA	NA	NA	6	NA
GO:0002686 negative regulation of leukocyte migration	NA	NA	NA	NA	3	NA
GO:0002707 negative regulation of lymphocyte mediated immunity	NA	NA	NA	NA	6	NA
GO:0033007 negative regulation of mast cell activation involved in immune response	NA	NA	NA	NA	0	NA
GO:0032827 negative regulation of natural killer cell differentiation involved in immune response	NA	NA	NA	NA	0	NA
GO:0002716 negative regulation of natural killer cell mediated immunity	NA	NA	NA	NA	1	NA
GO:0002701 negative regulation of production of molecular mediator of immune response	NA	NA	NA	NA	5	NA
GO:0060331 negative regulation of response to interferon-gamma	NA	NA	NA	NA	0	NA
GO:0002710 negative regulation of T cell mediated immunity	NA	NA	NA	NA	6	NA
GO:0002826 negative regulation of T-helper 1 type immune response	NA	NA	NA	NA	2	NA
GO:0002829 negative regulation of type 2 immune response	NA	NA	NA	NA	2	NA
GO:0002283 neutrophil activation involved in immune response	NA	NA	NA	NA	3	NA
GO:0002446 neutrophil mediated immunity	NA	NA	NA	NA	3	NA
GO:0002251 organ or tissue specific immune response	NA	NA	NA	NA	2	NA
GO:0052257 pathogen-associated molecular pattern dependent induction by organism of innate immune response of other organism involved in symbiotic interaction	NA	NA	NA	NA	2	NA
GO:0052033 pathogen-associated molecular pattern dependent induction by symbiont of host innate immune response	NA	NA	NA	NA	2	NA
GO:0052308 pathogen-associated molecular pattern dependent modulation by organism of innate immune response in other organism involved in symbiotic interaction	NA	NA	NA	NA	2	NA
GO:0052169 pathogen-associated molecular pattern dependent modulation by symbiont of host innate immune response	NA	NA	NA	NA	2	NA
GO:0052555 positive regulation by organism of immune response of other organism involved in symbiotic interaction	NA	NA	NA	NA	3	NA
GO:0052305 positive regulation by organism of innate immune response in other organism involved in symbiotic interaction	NA	NA	NA	NA	2	NA
GO:0052556 positive regulation by symbiont of host immune response	NA	NA	NA	NA	3	NA
GO:0052166 positive regulation by symbiont of host innate immune response	NA	NA	NA	NA	2	NA
GO:0002714 positive regulation of B cell mediated immunity	NA	NA	NA	NA	6	NA
GO:0002720 positive regulation of cytokine production involved in immune response	NA	NA	NA	NA	6	NA
GO:0002741 positive regulation of cytokine secretion involved in immune response	NA	NA	NA	NA	0	NA
GO:2001193 positive regulation of gamma-delta T cell activation involved in immune response	NA	NA	NA	NA	1	NA
GO:0002922 positive regulation of humoral immune response	NA	NA	NA	NA	3	NA
GO:0002925 positive regulation of humoral immune response mediated by circulating immunoglobulin	NA	NA	NA	NA	1	NA
GO:0090265 positive regulation of immune complex clearance by monocytes and macrophages	NA	NA	NA	NA	2	NA
GO:0002839 positive regulation of immune response to tumor cell	NA	NA	NA	NA	2	NA
GO:0002891 positive regulation of immunoglobulin mediated immune response	NA	NA	NA	NA	6	NA
GO:0060335 positive regulation of interferon-gamma-mediated signaling pathway	NA	NA	NA	NA	1	NA
GO:0043302 positive regulation of leukocyte degranulation	NA	NA	NA	NA	5	NA
GO:0001912 positive regulation of leukocyte mediated cytotoxicity	NA	NA	NA	NA	8	NA
GO:0033008 positive regulation of mast cell activation involved in immune response	NA	NA	NA	NA	5	NA
GO:0061081 positive regulation of myeloid leukocyte cytokine production involved in immune response	NA	NA	NA	NA	4	NA
GO:0002888 positive regulation of myeloid leukocyte mediated immunity	NA	NA	NA	NA	3	NA
GO:0002857 positive regulation of natural killer cell mediated immune response to tumor cell	NA	NA	NA	NA	2	NA
GO:0002717 positive regulation of natural killer cell mediated immunity	NA	NA	NA	NA	5	NA
GO:0002702 positive regulation of production of molecular mediator of immune response	NA	NA	NA	NA	8	NA
GO:0061078 positive regulation of prostaglandin secretion involved in immune response	NA	NA	NA	NA	0	NA
GO:0060332 positive regulation of response to interferon-gamma	NA	NA	NA	NA	1	NA
GO:0002842 positive regulation of T cell mediated immune response to tumor cell	NA	NA	NA	NA	0	NA
GO:0002711 positive regulation of T cell mediated immunity	NA	NA	NA	NA	6	NA
GO:2000318 positive regulation of T-helper 17 type immune response	NA	NA	NA	NA	2	NA
GO:0002827 positive regulation of T-helper 1 type immune response	NA	NA	NA	NA	3	NA
GO:0002654 positive regulation of tolerance induction dependent upon immune response	NA	NA	NA	NA	1	NA
GO:0002830 positive regulation of type 2 immune response	NA	NA	NA	NA	4	NA
GO:0090323 prostaglandin secretion involved in immune response	NA	NA	NA	NA	0	NA
GO:0002739 regulation of cytokine secretion involved in immune response	NA	NA	NA	NA	2	NA
GO:2001191 regulation of gamma-delta T cell activation involved in immune response	NA	NA	NA	NA	1	NA
GO:0002923 regulation of humoral immune response mediated by circulating immunoglobulin	NA	NA	NA	NA	2	NA
GO:0090264 regulation of immune complex clearance by monocytes and macrophages	NA	NA	NA	NA	2	NA
GO:0002837 regulation of immune response to tumor cell	NA	NA	NA	NA	2	NA
GO:0060334 regulation of interferon-gamma-mediated signaling pathway	NA	NA	NA	NA	4	NA
GO:0043300 regulation of leukocyte degranulation	NA	NA	NA	NA	8	NA
GO:0033006 regulation of mast cell activation involved in immune response	NA	NA	NA	NA	7	NA
GO:0032826 regulation of natural killer cell differentiation involved in immune response	NA	NA	NA	NA	0	NA
GO:0002855 regulation of natural killer cell mediated immune response to tumor cell	NA	NA	NA	NA	2	NA
GO:0002715 regulation of natural killer cell mediated immunity	NA	NA	NA	NA	6	NA
GO:0060330 regulation of response to interferon-gamma	NA	NA	NA	NA	4	NA
GO:0002840 regulation of T cell mediated immune response to tumor cell	NA	NA	NA	NA	0	NA
GO:2000316 regulation of T-helper 17 type immune response	NA	NA	NA	NA	2	NA
GO:0002825 regulation of T-helper 1 type immune response	NA	NA	NA	NA	9	NA
GO:0002652 regulation of tolerance induction dependent upon immune response	NA	NA	NA	NA	1	NA
GO:0052572 response to host immune response	NA	NA	NA	NA	5	NA
GO:0052564 response to immune response of other organism involved in symbiotic interaction	NA	NA	NA	NA	5	NA
GO:0002566 somatic diversification of immune receptors via somatic mutation	NA	NA	NA	NA	0	NA
GO:0002424 T cell mediated immune response to tumor cell	NA	NA	NA	NA	0	NA
GO:0002309 T cell proliferation involved in immune response	NA	NA	NA	NA	1	NA
GO:0072538 T-helper 17 type immune response	NA	NA	NA	NA	3	NA
GO:0002461 tolerance induction dependent upon immune response	NA	NA	NA	NA	1	NA
GO:0042033 chemokine biosynthetic process	NA	NA	NA	NA	5	NA
GO:0070098 chemokine-mediated signaling pathway	NA	NA	NA	NA	9	NA
GO:0050755 chemokine metabolic process	NA	NA	NA	NA	5	NA
GO:0032600 chemokine receptor transport out of membrane raft	NA	NA	NA	NA	0	NA
GO:0033606 chemokine receptor transport within lipid bilayer	NA	NA	NA	NA	0	NA
GO:0090195 chemokine secretion	NA	NA	NA	NA	5	NA
GO:0045079 negative regulation of chemokine biosynthetic process	NA	NA	NA	NA	1	NA
GO:0070100 negative regulation of chemokine-mediated signaling pathway	NA	NA	NA	NA	1	NA
GO:0032682 negative regulation of chemokine production	NA	NA	NA	NA	0	NA
GO:0090198 negative regulation of chemokine secretion	NA	NA	NA	NA	0	NA
GO:0001960 negative regulation of cytokine-mediated signaling pathway	NA	NA	NA	NA	6	NA
GO:0045080 positive regulation of chemokine biosynthetic process	NA	NA	NA	NA	3	NA
GO:0070101 positive regulation of chemokine-mediated signaling pathway	NA	NA	NA	NA	0	NA
GO:0090197 positive regulation of chemokine secretion	NA	NA	NA	NA	5	NA
GO:0001961 positive regulation of cytokine-mediated signaling pathway	NA	NA	NA	NA	4	NA
GO:2001263 regulation of C-C chemokine binding	NA	NA	NA	NA	0	NA
GO:0045073 regulation of chemokine biosynthetic process	NA	NA	NA	NA	4	NA
GO:0070099 regulation of chemokine-mediated signaling pathway	NA	NA	NA	NA	1	NA
GO:0090196 regulation of chemokine secretion	NA	NA	NA	NA	5	NA
GO:0002249 lymphocyte anergy	NA	NA	NA	NA	3	NA
GO:0002913 positive regulation of lymphocyte anergy	NA	NA	NA	NA	2	NA
GO:0002669 positive regulation of T cell anergy	NA	NA	NA	NA	2	NA
GO:0002911 regulation of lymphocyte anergy	NA	NA	NA	NA	3	NA
GO:0002667 regulation of T cell anergy	NA	NA	NA	NA	3	NA
GO:0002870 T cell anergy	NA	NA	NA	NA	3	NA
GO:0035419 activation of MAPK activity involved in innate immune response	NA	NA	NA	NA	1	NA
GO:0046732 active induction of host immune response by virus	NA	NA	NA	NA	1	NA
GO:0002276 basophil activation involved in immune response	NA	NA	NA	NA	0	NA
GO:0002560 basophil mediated immunity	NA	NA	NA	NA	0	NA
GO:0002294 CD4-positive, alpha-beta T cell differentiation involved in immune response	NA	NA	NA	NA	9	NA
GO:0002302 CD8-positive, alpha-beta T cell differentiation involved in immune response	NA	NA	NA	NA	2	NA
GO:0002430 complement receptor mediated signaling pathway	NA	NA	NA	NA	1	NA
GO:0002374 cytokine secretion involved in immune response	NA	NA	NA	NA	2	NA
GO:0002278 eosinophil activation involved in immune response	NA	NA	NA	NA	1	NA
GO:0002447 eosinophil mediated immunity	NA	NA	NA	NA	1	NA
GO:0030683 evasion or tolerance by virus of host immune response	NA	NA	NA	NA	1	NA
GO:0020012 evasion or tolerance of host immune response	NA	NA	NA	NA	1	NA
GO:0051805 evasion or tolerance of immune response of other organism involved in symbiotic interaction	NA	NA	NA	NA	1	NA
GO:0002290 gamma-delta T cell activation involved in immune response	NA	NA	NA	NA	1	NA
GO:0035397 helper T cell enhancement of adaptive immune response	NA	NA	NA	NA	0	NA
GO:0002384 hepatic immune response	NA	NA	NA	NA	1	NA
GO:0002434 immune complex clearance	NA	NA	NA	NA	2	NA
GO:0002436 immune complex clearance by monocytes and macrophages	NA	NA	NA	NA	2	NA
GO:0002767 immune response-inhibiting cell surface receptor signaling pathway	NA	NA	NA	NA	2	NA
GO:0002765 immune response-inhibiting signal transduction	NA	NA	NA	NA	2	NA
GO:0002386 immune response in mucosal-associated lymphoid tissue	NA	NA	NA	NA	0	NA
GO:0002418 immune response to tumor cell	NA	NA	NA	NA	3	NA
GO:0002380 immunoglobulin secretion involved in immune response	NA	NA	NA	NA	0	NA
GO:0052558 induction by organism of immune response of other organism involved in symbiotic interaction	NA	NA	NA	NA	1	NA
GO:0052559 induction by symbiont of host immune response	NA	NA	NA	NA	1	NA
GO:0046730 induction of host immune response by virus	NA	NA	NA	NA	1	NA
GO:0002220 innate immune response activating cell surface receptor signaling pathway	NA	NA	NA	NA	1	NA
GO:0002227 innate immune response in mucosa	NA	NA	NA	NA	1	NA
GO:0070486 leukocyte aggregation	NA	NA	NA	NA	4	NA
GO:0002232 leukocyte chemotaxis involved in inflammatory response	NA	NA	NA	NA	0	NA
GO:0002522 leukocyte migration involved in immune response	NA	NA	NA	NA	1	NA
GO:0002523 leukocyte migration involved in inflammatory response	NA	NA	NA	NA	4	NA
GO:0002281 macrophage activation involved in immune response	NA	NA	NA	NA	4	NA
GO:0002313 mature B cell differentiation involved in immune response	NA	NA	NA	NA	3	NA
GO:0002282 microglial cell activation involved in immune response	NA	NA	NA	NA	2	NA
GO:0052552 modulation by organism of immune response of other organism involved in symbiotic interaction	NA	NA	NA	NA	3	NA
GO:0052306 modulation by organism of innate immune response in other organism involved in symbiotic interaction	NA	NA	NA	NA	2	NA
GO:0052553 modulation by symbiont of host immune response	NA	NA	NA	NA	3	NA
GO:0052167 modulation by symbiont of host innate immune response	NA	NA	NA	NA	2	NA
GO:0002385 mucosal immune response	NA	NA	NA	NA	1	NA
GO:0002277 myeloid dendritic cell activation involved in immune response	NA	NA	NA	NA	2	NA
GO:0002323 natural killer cell activation involved in immune response	NA	NA	NA	NA	0	NA
GO:0002325 natural killer cell differentiation involved in immune response	NA	NA	NA	NA	0	NA
GO:0002423 natural killer cell mediated immune response to tumor cell	NA	NA	NA	NA	2	NA
GO:0002228 natural killer cell mediated immunity	NA	NA	NA	NA	6	NA
GO:0002820 negative regulation of adaptive immune response	NA	NA	NA	NA	9	NA
GO:0002823 negative regulation of adaptive immune response based on somatic recombination of immune receptors built from immunoglobulin superfamily domains	NA	NA	NA	NA	8	NA
GO:0002713 negative regulation of B cell mediated immunity	NA	NA	NA	NA	0	NA
GO:0002719 negative regulation of cytokine production involved in immune response	NA	NA	NA	NA	5	NA
GO:0002740 negative regulation of cytokine secretion involved in immune response	NA	NA	NA	NA	2	NA
GO:0002921 negative regulation of humoral immune response	NA	NA	NA	NA	4	NA
GO:0002924 negative regulation of humoral immune response mediated by circulating immunoglobulin	NA	NA	NA	NA	0	NA
GO:0002890 negative regulation of immunoglobulin mediated immune response	NA	NA	NA	NA	0	NA
GO:0045824 negative regulation of innate immune response	NA	NA	NA	NA	5	NA
GO:0060336 negative regulation of interferon-gamma-mediated signaling pathway	NA	NA	NA	NA	0	NA
GO:0002689 negative regulation of leukocyte chemotaxis	NA	NA	NA	NA	1	NA
GO:0043301 negative regulation of leukocyte degranulation	NA	NA	NA	NA	1	NA
GO:0001911 negative regulation of leukocyte mediated cytotoxicity	NA	NA	NA	NA	3	NA
GO:0002704 negative regulation of leukocyte mediated immunity	NA	NA	NA	NA	6	NA
GO:0002686 negative regulation of leukocyte migration	NA	NA	NA	NA	3	NA
GO:0002707 negative regulation of lymphocyte mediated immunity	NA	NA	NA	NA	6	NA
GO:0033007 negative regulation of mast cell activation involved in immune response	NA	NA	NA	NA	0	NA
GO:0032827 negative regulation of natural killer cell differentiation involved in immune response	NA	NA	NA	NA	0	NA
GO:0002716 negative regulation of natural killer cell mediated immunity	NA	NA	NA	NA	1	NA
GO:0002701 negative regulation of production of molecular mediator of immune response	NA	NA	NA	NA	5	NA
GO:0060331 negative regulation of response to interferon-gamma	NA	NA	NA	NA	0	NA
GO:0002710 negative regulation of T cell mediated immunity	NA	NA	NA	NA	6	NA
GO:0002826 negative regulation of T-helper 1 type immune response	NA	NA	NA	NA	2	NA
GO:0002829 negative regulation of type 2 immune response	NA	NA	NA	NA	2	NA
GO:0002283 neutrophil activation involved in immune response	NA	NA	NA	NA	3	NA
GO:0002446 neutrophil mediated immunity	NA	NA	NA	NA	3	NA
GO:0002251 organ or tissue specific immune response	NA	NA	NA	NA	2	NA
GO:0052257 pathogen-associated molecular pattern dependent induction by organism of innate immune response of other organism involved in symbiotic interaction	NA	NA	NA	NA	2	NA
GO:0052033 pathogen-associated molecular pattern dependent induction by symbiont of host innate immune response	NA	NA	NA	NA	2	NA
GO:0052308 pathogen-associated molecular pattern dependent modulation by organism of innate immune response in other organism involved in symbiotic interaction	NA	NA	NA	NA	2	NA
GO:0052169 pathogen-associated molecular pattern dependent modulation by symbiont of host innate immune response	NA	NA	NA	NA	2	NA
GO:0052555 positive regulation by organism of immune response of other organism involved in symbiotic interaction	NA	NA	NA	NA	3	NA
GO:0052305 positive regulation by organism of innate immune response in other organism involved in symbiotic interaction	NA	NA	NA	NA	2	NA
GO:0052556 positive regulation by symbiont of host immune response	NA	NA	NA	NA	3	NA
GO:0052166 positive regulation by symbiont of host innate immune response	NA	NA	NA	NA	2	NA
GO:0002714 positive regulation of B cell mediated immunity	NA	NA	NA	NA	6	NA
GO:0002720 positive regulation of cytokine production involved in immune response	NA	NA	NA	NA	6	NA
GO:0002741 positive regulation of cytokine secretion involved in immune response	NA	NA	NA	NA	0	NA
GO:2001193 positive regulation of gamma-delta T cell activation involved in immune response	NA	NA	NA	NA	1	NA
GO:0002922 positive regulation of humoral immune response	NA	NA	NA	NA	3	NA
GO:0002925 positive regulation of humoral immune response mediated by circulating immunoglobulin	NA	NA	NA	NA	1	NA
GO:0090265 positive regulation of immune complex clearance by monocytes and macrophages	NA	NA	NA	NA	2	NA
GO:0002839 positive regulation of immune response to tumor cell	NA	NA	NA	NA	2	NA
GO:0002891 positive regulation of immunoglobulin mediated immune response	NA	NA	NA	NA	6	NA
GO:0060335 positive regulation of interferon-gamma-mediated signaling pathway	NA	NA	NA	NA	1	NA
GO:0043302 positive regulation of leukocyte degranulation	NA	NA	NA	NA	5	NA
GO:0001912 positive regulation of leukocyte mediated cytotoxicity	NA	NA	NA	NA	8	NA
GO:0033008 positive regulation of mast cell activation involved in immune response	NA	NA	NA	NA	5	NA
GO:0061081 positive regulation of myeloid leukocyte cytokine production involved in immune response	NA	NA	NA	NA	4	NA
GO:0002888 positive regulation of myeloid leukocyte mediated immunity	NA	NA	NA	NA	3	NA
GO:0002857 positive regulation of natural killer cell mediated immune response to tumor cell	NA	NA	NA	NA	2	NA
GO:0002717 positive regulation of natural killer cell mediated immunity	NA	NA	NA	NA	5	NA
GO:0002702 positive regulation of production of molecular mediator of immune response	NA	NA	NA	NA	8	NA
GO:0061078 positive regulation of prostaglandin secretion involved in immune response	NA	NA	NA	NA	0	NA
GO:0060332 positive regulation of response to interferon-gamma	NA	NA	NA	NA	1	NA
GO:0002842 positive regulation of T cell mediated immune response to tumor cell	NA	NA	NA	NA	0	NA
GO:0002711 positive regulation of T cell mediated immunity	NA	NA	NA	NA	6	NA
GO:2000318 positive regulation of T-helper 17 type immune response	NA	NA	NA	NA	2	NA
GO:0002827 positive regulation of T-helper 1 type immune response	NA	NA	NA	NA	3	NA
GO:0002654 positive regulation of tolerance induction dependent upon immune response	NA	NA	NA	NA	1	NA
GO:0002830 positive regulation of type 2 immune response	NA	NA	NA	NA	4	NA
GO:0090323 prostaglandin secretion involved in immune response	NA	NA	NA	NA	0	NA
GO:0002739 regulation of cytokine secretion involved in immune response	NA	NA	NA	NA	2	NA
GO:2001191 regulation of gamma-delta T cell activation involved in immune response	NA	NA	NA	NA	1	NA
GO:0002923 regulation of humoral immune response mediated by circulating immunoglobulin	NA	NA	NA	NA	2	NA
GO:0090264 regulation of immune complex clearance by monocytes and macrophages	NA	NA	NA	NA	2	NA
GO:0002837 regulation of immune response to tumor cell	NA	NA	NA	NA	2	NA
GO:0060334 regulation of interferon-gamma-mediated signaling pathway	NA	NA	NA	NA	4	NA
GO:0043300 regulation of leukocyte degranulation	NA	NA	NA	NA	8	NA
GO:0033006 regulation of mast cell activation involved in immune response	NA	NA	NA	NA	7	NA
GO:0032826 regulation of natural killer cell differentiation involved in immune response	NA	NA	NA	NA	0	NA
GO:0002855 regulation of natural killer cell mediated immune response to tumor cell	NA	NA	NA	NA	2	NA
GO:0002715 regulation of natural killer cell mediated immunity	NA	NA	NA	NA	6	NA
GO:0060330 regulation of response to interferon-gamma	NA	NA	NA	NA	4	NA
GO:0002840 regulation of T cell mediated immune response to tumor cell	NA	NA	NA	NA	0	NA
GO:2000316 regulation of T-helper 17 type immune response	NA	NA	NA	NA	2	NA
GO:0002825 regulation of T-helper 1 type immune response	NA	NA	NA	NA	9	NA
GO:0002652 regulation of tolerance induction dependent upon immune response	NA	NA	NA	NA	1	NA
GO:0052572 response to host immune response	NA	NA	NA	NA	5	NA
GO:0052564 response to immune response of other organism involved in symbiotic interaction	NA	NA	NA	NA	5	NA
GO:0002566 somatic diversification of immune receptors via somatic mutation	NA	NA	NA	NA	0	NA
GO:0002424 T cell mediated immune response to tumor cell	NA	NA	NA	NA	0	NA
GO:0002309 T cell proliferation involved in immune response	NA	NA	NA	NA	1	NA
GO:0072538 T-helper 17 type immune response	NA	NA	NA	NA	3	NA
GO:0002461 tolerance induction dependent upon immune response	NA	NA	NA	NA	1	NA
GO:0042033 chemokine biosynthetic process	NA	NA	NA	NA	5	NA
GO:0070098 chemokine-mediated signaling pathway	NA	NA	NA	NA	9	NA
GO:0050755 chemokine metabolic process	NA	NA	NA	NA	5	NA
GO:0032600 chemokine receptor transport out of membrane raft	NA	NA	NA	NA	0	NA
GO:0033606 chemokine receptor transport within lipid bilayer	NA	NA	NA	NA	0	NA
GO:0090195 chemokine secretion	NA	NA	NA	NA	5	NA
GO:0045079 negative regulation of chemokine biosynthetic process	NA	NA	NA	NA	1	NA
GO:0070100 negative regulation of chemokine-mediated signaling pathway	NA	NA	NA	NA	1	NA
GO:0032682 negative regulation of chemokine production	NA	NA	NA	NA	0	NA
GO:0090198 negative regulation of chemokine secretion	NA	NA	NA	NA	0	NA
GO:0001960 negative regulation of cytokine-mediated signaling pathway	NA	NA	NA	NA	6	NA
GO:0045080 positive regulation of chemokine biosynthetic process	NA	NA	NA	NA	3	NA
GO:0070101 positive regulation of chemokine-mediated signaling pathway	NA	NA	NA	NA	0	NA
GO:0090197 positive regulation of chemokine secretion	NA	NA	NA	NA	5	NA
GO:0001961 positive regulation of cytokine-mediated signaling pathway	NA	NA	NA	NA	4	NA
GO:2001263 regulation of C-C chemokine binding	NA	NA	NA	NA	0	NA
GO:0045073 regulation of chemokine biosynthetic process	NA	NA	NA	NA	4	NA
GO:0070099 regulation of chemokine-mediated signaling pathway	NA	NA	NA	NA	1	NA
GO:0090196 regulation of chemokine secretion	NA	NA	NA	NA	5	NA
GO:0002249 lymphocyte anergy	NA	NA	NA	NA	3	NA
GO:0002913 positive regulation of lymphocyte anergy	NA	NA	NA	NA	2	NA
GO:0002669 positive regulation of T cell anergy	NA	NA	NA	NA	2	NA
GO:0002911 regulation of lymphocyte anergy	NA	NA	NA	NA	3	NA
GO:0002667 regulation of T cell anergy	NA	NA	NA	NA	3	NA
GO:0002870 T cell anergy	NA	NA	NA	NA	3	NA

## Sheet: C6_GO
	p.geomean	stat.mean	p.val	q.val	set.size	exp1
GO:0034341 response to interferon-gamma	0.0387896	1.79049	0.0387896	0.736153	37	0.0387896
GO:0050900 leukocyte migration	0.0431664	1.72476	0.0431664	0.736153	89	0.0431664
GO:0071346 cellular response to interferon-gamma	0.0501641	1.66748	0.0501641	0.736153	33	0.0501641
GO:0060333 interferon-gamma-mediated signaling pathway	0.0754479	1.45788	0.0754479	0.736153	27	0.0754479
GO:0002685 regulation of leukocyte migration	0.080282	1.42997	0.080282	0.736153	23	0.080282
GO:0006959 humoral immune response	0.0981326	1.30474	0.0981326	0.736153	36	0.0981326
GO:0030595 leukocyte chemotaxis	0.103058	1.2743	0.103058	0.736153	43	0.103058
GO:0006955 immune response	0.111569	1.21953	0.111569	0.736153	294	0.111569
GO:0002376 immune system process	0.11437	1.20461	0.11437	0.736153	372	0.11437
GO:0045087 innate immune response	0.11971	1.17913	0.11971	0.736153	135	0.11971
GO:0002687 positive regulation of leukocyte migration	0.120982	1.19314	0.120982	0.736153	19	0.120982
GO:0032602 chemokine production	0.124777	1.17244	0.124777	0.736153	18	0.124777
GO:0045123 cellular extravasation	0.138117	1.11646	0.138117	0.736153	13	0.138117
GO:0002700 regulation of production of molecular mediator of immune response	0.170979	0.95948	0.170979	0.736153	26	0.170979
GO:0032722 positive regulation of chemokine production	0.175887	0.950063	0.175887	0.736153	14	0.175887
GO:0019221 cytokine-mediated signaling pathway	0.176033	0.933112	0.176033	0.736153	88	0.176033
GO:0032642 regulation of chemokine production	0.17656	0.94568	0.17656	0.736153	15	0.17656
GO:0002455 humoral immune response mediated by circulating immunoglobulin	0.178731	0.945639	0.178731	0.736153	12	0.178731
GO:0002688 regulation of leukocyte chemotaxis	0.187385	0.903614	0.187385	0.736153	16	0.187385
GO:0042092 type 2 immune response	0.19688	0.868945	0.19688	0.736153	13	0.19688
GO:0002696 positive regulation of leukocyte activation	0.214532	0.792597	0.214532	0.736153	91	0.214532
GO:0002690 positive regulation of leukocyte chemotaxis	0.232541	0.744115	0.232541	0.736153	14	0.232541
GO:0002694 regulation of leukocyte activation	0.237992	0.714023	0.237992	0.736153	111	0.237992
GO:0002682 regulation of immune system process	0.247873	0.681782	0.247873	0.736153	219	0.247873
GO:0002285 lymphocyte activation involved in immune response	0.251265	0.675041	0.251265	0.736153	28	0.251265
GO:0002828 regulation of type 2 immune response	0.264641	0.640975	0.264641	0.736153	11	0.264641
GO:0002367 cytokine production involved in immune response	0.266597	0.634874	0.266597	0.736153	15	0.266597
GO:0002718 regulation of cytokine production involved in immune response	0.273607	0.613714	0.273607	0.736153	14	0.273607
GO:0002440 production of molecular mediator of immune response	0.279842	0.586603	0.279842	0.736153	31	0.279842
GO:0002521 leukocyte differentiation	0.285035	0.569045	0.285035	0.736153	87	0.285035
GO:0002287 alpha-beta T cell activation involved in immune response	0.296854	0.542965	0.296854	0.736153	11	0.296854
GO:0002293 alpha-beta T cell differentiation involved in immune response	0.296854	0.542965	0.296854	0.736153	11	0.296854
GO:0002292 T cell differentiation involved in immune response	0.296854	0.542965	0.296854	0.736153	11	0.296854
GO:0002286 T cell activation involved in immune response	0.299991	0.530666	0.299991	0.736153	15	0.299991
GO:0042088 T-helper 1 type immune response	0.302459	0.523259	0.302459	0.736153	15	0.302459
GO:0002920 regulation of humoral immune response	0.303621	0.521583	0.303621	0.736153	13	0.303621
GO:0050777 negative regulation of immune response	0.323056	0.46285	0.323056	0.736153	20	0.323056
GO:0019724 B cell mediated immunity	0.333163	0.433518	0.333163	0.736153	33	0.333163
GO:0002460 adaptive immune response based on somatic recombination of immune receptors built from immunoglobulin superfamily domains	0.335409	0.426065	0.335409	0.736153	64	0.335409
GO:0002312 B cell activation involved in immune response	0.343333	0.408286	0.343333	0.736153	14	0.343333
GO:0016064 immunoglobulin mediated immune response	0.346026	0.398203	0.346026	0.736153	32	0.346026
GO:0001959 regulation of cytokine-mediated signaling pathway	0.35949	0.363781	0.35949	0.736153	14	0.35949
GO:0002683 negative regulation of immune system process	0.376721	0.315005	0.376721	0.736153	49	0.376721
GO:0002822 regulation of adaptive immune response based on somatic recombination of immune receptors built from immunoglobulin superfamily domains	0.378898	0.309499	0.378898	0.736153	39	0.378898
GO:0002381 immunoglobulin production involved in immunoglobulin mediated immune response	0.399202	0.258476	0.399202	0.736153	13	0.399202
GO:0002520 immune system development	0.399822	0.254106	0.399822	0.736153	115	0.399822
GO:0002697 regulation of immune effector process	0.407633	0.234039	0.407633	0.736153	79	0.407633
GO:0002684 positive regulation of immune system process	0.408064	0.232717	0.408064	0.736153	166	0.408064
GO:0002699 positive regulation of immune effector process	0.414747	0.216079	0.414747	0.736153	40	0.414747
GO:0002819 regulation of adaptive immune response	0.418217	0.207119	0.418217	0.736153	42	0.418217
GO:0002712 regulation of B cell mediated immunity	0.42506	0.19057	0.42506	0.736153	18	0.42506
GO:0002250 adaptive immune response	0.431317	0.173341	0.431317	0.736153	74	0.431317
GO:0045321 leukocyte activation	0.439985	0.151132	0.439985	0.736153	160	0.439985
GO:0002889 regulation of immunoglobulin mediated immune response	0.444475	0.140857	0.444475	0.736153	17	0.444475
GO:0001776 leukocyte homeostasis	0.446922	0.134415	0.446922	0.736153	19	0.446922
GO:0002252 immune effector process	0.461768	0.0960824	0.461768	0.736153	126	0.461768
GO:0002444 myeloid leukocyte mediated immunity	0.465911	0.0863057	0.465911	0.736153	16	0.465911
GO:0002208 somatic diversification of immunoglobulins involved in immune response	0.467022	0.0838492	0.467022	0.736153	11	0.467022
GO:0002204 somatic recombination of immunoglobulin genes involved in immune response	0.467022	0.0838492	0.467022	0.736153	11	0.467022
GO:0002263 cell activation involved in immune response	0.48551	0.0364339	0.48551	0.740203	45	0.48551
GO:0002366 leukocyte activation involved in immune response	0.48551	0.0364339	0.48551	0.740203	45	0.48551
GO:0050776 regulation of immune response	0.574876	-0.188949	0.574876	0.852682	173	0.574876
GO:0002824 positive regulation of adaptive immune response based on somatic recombination of immune receptors built from immunoglobulin superfamily domains	0.579394	-0.202039	0.579394	0.852682	17	0.579394
GO:0002200 somatic diversification of immune receptors	0.597951	-0.250653	0.597951	0.852682	14	0.597951
GO:0002562 somatic diversification of immune receptors via germline recombination within a single locus	0.597951	-0.250653	0.597951	0.852682	14	0.597951
GO:0002443 leukocyte mediated immunity	0.613035	-0.287894	0.613035	0.852682	61	0.613035
GO:0002449 lymphocyte mediated immunity	0.614625	-0.292288	0.614625	0.852682	49	0.614625
GO:0002695 negative regulation of leukocyte activation	0.623466	-0.316256	0.623466	0.852682	29	0.623466
GO:0002698 negative regulation of immune effector process	0.638563	-0.357901	0.638563	0.860672	19	0.638563
GO:0002886 regulation of myeloid leukocyte mediated immunity	0.648695	-0.388346	0.648695	0.861838	10	0.648695
GO:0002821 positive regulation of adaptive immune response	0.681242	-0.475358	0.681242	0.880114	19	0.681242
GO:0002253 activation of immune response	0.694756	-0.510425	0.694756	0.880114	90	0.694756
GO:0002456 T cell mediated immunity	0.71339	-0.571393	0.71339	0.880114	14	0.71339
GO:0002279 mast cell activation involved in immune response	0.720054	-0.593499	0.720054	0.880114	11	0.720054
GO:0002448 mast cell mediated immunity	0.720054	-0.593499	0.720054	0.880114	11	0.720054
GO:0045088 regulation of innate immune response	0.720559	-0.586702	0.720559	0.880114	47	0.720559
GO:0002758 innate immune response-activating signal transduction	0.735204	-0.633659	0.735204	0.880114	26	0.735204
GO:0002705 positive regulation of leukocyte mediated immunity	0.760119	-0.716046	0.760119	0.880114	16	0.760119
GO:0002708 positive regulation of lymphocyte mediated immunity	0.760119	-0.716046	0.760119	0.880114	16	0.760119
GO:0002218 activation of innate immune response	0.76341	-0.722904	0.76341	0.880114	29	0.76341
GO:0002768 immune response-regulating cell surface receptor signaling pathway	0.772785	-0.751044	0.772785	0.880114	56	0.772785
GO:0043299 leukocyte degranulation	0.776015	-0.772229	0.776015	0.880114	13	0.776015
GO:0002706 regulation of lymphocyte mediated immunity	0.796193	-0.834256	0.796193	0.885868	31	0.796193
GO:0002429 immune response-activating cell surface receptor signaling pathway	0.800139	-0.846457	0.800139	0.885868	49	0.800139
GO:0002275 myeloid cell activation involved in immune response	0.81908	-0.926229	0.81908	0.89617	17	0.81908
GO:0002709 regulation of T cell mediated immunity	0.836616	-1.00929	0.836616	0.896692	11	0.836616
GO:0050778 positive regulation of immune response	0.842541	-1.00749	0.842541	0.896692	114	0.842541
GO:0002764 immune response-regulating signaling pathway	0.848483	-1.03393	0.848483	0.896692	78	0.848483
GO:0002703 regulation of leukocyte mediated immunity	0.860271	-1.09012	0.860271	0.897091	37	0.860271
GO:0002757 immune response-activating signal transduction	0.868153	-1.123	0.868153	0.897091	71	0.868153
GO:0001909 leukocyte mediated cytotoxicity	0.884271	-1.22419	0.884271	0.903705	15	0.884271
GO:0045089 positive regulation of innate immune response	0.897021	-1.2774	0.897021	0.906771	37	0.897021
GO:0001910 regulation of leukocyte mediated cytotoxicity	0.92515	-1.49421	0.92515	0.92515	12	0.92515
GO:0001910 regulation of leukocyte mediated cytotoxicity	0.0748499	-1.49421	0.0748499	0.95311	12	0.0748499
GO:0045089 positive regulation of innate immune response	0.102979	-1.2774	0.102979	0.95311	37	0.102979
GO:0001909 leukocyte mediated cytotoxicity	0.115729	-1.22419	0.115729	0.95311	15	0.115729
GO:0002757 immune response-activating signal transduction	0.131847	-1.123	0.131847	0.95311	71	0.131847
GO:0002703 regulation of leukocyte mediated immunity	0.139729	-1.09012	0.139729	0.95311	37	0.139729
GO:0002764 immune response-regulating signaling pathway	0.151517	-1.03393	0.151517	0.95311	78	0.151517
GO:0050778 positive regulation of immune response	0.157459	-1.00749	0.157459	0.95311	114	0.157459
GO:0002709 regulation of T cell mediated immunity	0.163384	-1.00929	0.163384	0.95311	11	0.163384
GO:0002275 myeloid cell activation involved in immune response	0.18092	-0.926229	0.18092	0.95311	17	0.18092
GO:0002429 immune response-activating cell surface receptor signaling pathway	0.199861	-0.846457	0.199861	0.95311	49	0.199861
GO:0002706 regulation of lymphocyte mediated immunity	0.203807	-0.834256	0.203807	0.95311	31	0.203807
GO:0043299 leukocyte degranulation	0.223985	-0.772229	0.223985	0.95311	13	0.223985
GO:0002768 immune response-regulating cell surface receptor signaling pathway	0.227215	-0.751044	0.227215	0.95311	56	0.227215
GO:0002218 activation of innate immune response	0.23659	-0.722904	0.23659	0.95311	29	0.23659
GO:0002705 positive regulation of leukocyte mediated immunity	0.239881	-0.716046	0.239881	0.95311	16	0.239881
GO:0002708 positive regulation of lymphocyte mediated immunity	0.239881	-0.716046	0.239881	0.95311	16	0.239881
GO:0002758 innate immune response-activating signal transduction	0.264796	-0.633659	0.264796	0.95311	26	0.264796
GO:0045088 regulation of innate immune response	0.279441	-0.586702	0.279441	0.95311	47	0.279441
GO:0002279 mast cell activation involved in immune response	0.279946	-0.593499	0.279946	0.95311	11	0.279946
GO:0002448 mast cell mediated immunity	0.279946	-0.593499	0.279946	0.95311	11	0.279946
GO:0002456 T cell mediated immunity	0.28661	-0.571393	0.28661	0.95311	14	0.28661
GO:0002253 activation of immune response	0.305244	-0.510425	0.305244	0.95311	90	0.305244
GO:0002821 positive regulation of adaptive immune response	0.318758	-0.475358	0.318758	0.95311	19	0.318758
GO:0002886 regulation of myeloid leukocyte mediated immunity	0.351305	-0.388346	0.351305	0.95311	10	0.351305
GO:0002698 negative regulation of immune effector process	0.361437	-0.357901	0.361437	0.95311	19	0.361437
GO:0002695 negative regulation of leukocyte activation	0.376534	-0.316256	0.376534	0.95311	29	0.376534
GO:0002449 lymphocyte mediated immunity	0.385375	-0.292288	0.385375	0.95311	49	0.385375
GO:0002443 leukocyte mediated immunity	0.386965	-0.287894	0.386965	0.95311	61	0.386965
GO:0002200 somatic diversification of immune receptors	0.402049	-0.250653	0.402049	0.95311	14	0.402049
GO:0002562 somatic diversification of immune receptors via germline recombination within a single locus	0.402049	-0.250653	0.402049	0.95311	14	0.402049
GO:0002824 positive regulation of adaptive immune response based on somatic recombination of immune receptors built from immunoglobulin superfamily domains	0.420606	-0.202039	0.420606	0.95311	17	0.420606
GO:0050776 regulation of immune response	0.425124	-0.188949	0.425124	0.95311	173	0.425124
GO:0002263 cell activation involved in immune response	0.51449	0.0364339	0.51449	0.95311	45	0.51449
GO:0002366 leukocyte activation involved in immune response	0.51449	0.0364339	0.51449	0.95311	45	0.51449
GO:0002208 somatic diversification of immunoglobulins involved in immune response	0.532978	0.0838492	0.532978	0.95311	11	0.532978
GO:0002204 somatic recombination of immunoglobulin genes involved in immune response	0.532978	0.0838492	0.532978	0.95311	11	0.532978
GO:0002444 myeloid leukocyte mediated immunity	0.534089	0.0863057	0.534089	0.95311	16	0.534089
GO:0002252 immune effector process	0.538232	0.0960824	0.538232	0.95311	126	0.538232
GO:0001776 leukocyte homeostasis	0.553078	0.134415	0.553078	0.95311	19	0.553078
GO:0002889 regulation of immunoglobulin mediated immune response	0.555525	0.140857	0.555525	0.95311	17	0.555525
GO:0045321 leukocyte activation	0.560015	0.151132	0.560015	0.95311	160	0.560015
GO:0002250 adaptive immune response	0.568683	0.173341	0.568683	0.95311	74	0.568683
GO:0002712 regulation of B cell mediated immunity	0.57494	0.19057	0.57494	0.95311	18	0.57494
GO:0002819 regulation of adaptive immune response	0.581783	0.207119	0.581783	0.95311	42	0.581783
GO:0002699 positive regulation of immune effector process	0.585253	0.216079	0.585253	0.95311	40	0.585253
GO:0002684 positive regulation of immune system process	0.591936	0.232717	0.591936	0.95311	166	0.591936
GO:0002697 regulation of immune effector process	0.592367	0.234039	0.592367	0.95311	79	0.592367
GO:0002520 immune system development	0.600178	0.254106	0.600178	0.95311	115	0.600178
GO:0002381 immunoglobulin production involved in immunoglobulin mediated immune response	0.600798	0.258476	0.600798	0.95311	13	0.600798
GO:0002822 regulation of adaptive immune response based on somatic recombination of immune receptors built from immunoglobulin superfamily domains	0.621102	0.309499	0.621102	0.95311	39	0.621102
GO:0002683 negative regulation of immune system process	0.623279	0.315005	0.623279	0.95311	49	0.623279
GO:0001959 regulation of cytokine-mediated signaling pathway	0.64051	0.363781	0.64051	0.95311	14	0.64051
GO:0016064 immunoglobulin mediated immune response	0.653974	0.398203	0.653974	0.95311	32	0.653974
GO:0002312 B cell activation involved in immune response	0.656667	0.408286	0.656667	0.95311	14	0.656667
GO:0002460 adaptive immune response based on somatic recombination of immune receptors built from immunoglobulin superfamily domains	0.664591	0.426065	0.664591	0.95311	64	0.664591
GO:0019724 B cell mediated immunity	0.666837	0.433518	0.666837	0.95311	33	0.666837
GO:0050777 negative regulation of immune response	0.676944	0.46285	0.676944	0.95311	20	0.676944
GO:0002920 regulation of humoral immune response	0.696379	0.521583	0.696379	0.95311	13	0.696379
GO:0042088 T-helper 1 type immune response	0.697541	0.523259	0.697541	0.95311	15	0.697541
GO:0002286 T cell activation involved in immune response	0.700009	0.530666	0.700009	0.95311	15	0.700009
GO:0002287 alpha-beta T cell activation involved in immune response	0.703146	0.542965	0.703146	0.95311	11	0.703146
GO:0002293 alpha-beta T cell differentiation involved in immune response	0.703146	0.542965	0.703146	0.95311	11	0.703146
GO:0002292 T cell differentiation involved in immune response	0.703146	0.542965	0.703146	0.95311	11	0.703146
GO:0002521 leukocyte differentiation	0.714965	0.569045	0.714965	0.95311	87	0.714965
GO:0002440 production of molecular mediator of immune response	0.720158	0.586603	0.720158	0.95311	31	0.720158
GO:0002718 regulation of cytokine production involved in immune response	0.726393	0.613714	0.726393	0.95311	14	0.726393
GO:0002367 cytokine production involved in immune response	0.733403	0.634874	0.733403	0.95311	15	0.733403
GO:0002828 regulation of type 2 immune response	0.735359	0.640975	0.735359	0.95311	11	0.735359
GO:0002285 lymphocyte activation involved in immune response	0.748735	0.675041	0.748735	0.95311	28	0.748735
GO:0002682 regulation of immune system process	0.752127	0.681782	0.752127	0.95311	219	0.752127
GO:0002694 regulation of leukocyte activation	0.762008	0.714023	0.762008	0.95311	111	0.762008
GO:0002690 positive regulation of leukocyte chemotaxis	0.767459	0.744115	0.767459	0.95311	14	0.767459
GO:0002696 positive regulation of leukocyte activation	0.785468	0.792597	0.785468	0.95311	91	0.785468
GO:0042092 type 2 immune response	0.80312	0.868945	0.80312	0.95311	13	0.80312
GO:0002688 regulation of leukocyte chemotaxis	0.812615	0.903614	0.812615	0.95311	16	0.812615
GO:0002455 humoral immune response mediated by circulating immunoglobulin	0.821269	0.945639	0.821269	0.95311	12	0.821269
GO:0032642 regulation of chemokine production	0.82344	0.94568	0.82344	0.95311	15	0.82344
GO:0019221 cytokine-mediated signaling pathway	0.823967	0.933112	0.823967	0.95311	88	0.823967
GO:0032722 positive regulation of chemokine production	0.824113	0.950063	0.824113	0.95311	14	0.824113
GO:0002700 regulation of production of molecular mediator of immune response	0.829021	0.95948	0.829021	0.95311	26	0.829021
GO:0045123 cellular extravasation	0.861883	1.11646	0.861883	0.95311	13	0.861883
GO:0032602 chemokine production	0.875223	1.17244	0.875223	0.95311	18	0.875223
GO:0002687 positive regulation of leukocyte migration	0.879018	1.19314	0.879018	0.95311	19	0.879018
GO:0045087 innate immune response	0.88029	1.17913	0.88029	0.95311	135	0.88029
GO:0002376 immune system process	0.88563	1.20461	0.88563	0.95311	372	0.88563
GO:0006955 immune response	0.888431	1.21953	0.888431	0.95311	294	0.888431
GO:0030595 leukocyte chemotaxis	0.896942	1.2743	0.896942	0.95311	43	0.896942
GO:0006959 humoral immune response	0.901867	1.30474	0.901867	0.95311	36	0.901867
GO:0002685 regulation of leukocyte migration	0.919718	1.42997	0.919718	0.95537	23	0.919718
GO:0060333 interferon-gamma-mediated signaling pathway	0.924552	1.45788	0.924552	0.95537	27	0.924552
GO:0071346 cellular response to interferon-gamma	0.949836	1.66748	0.949836	0.96121	33	0.949836
GO:0050900 leukocyte migration	0.956834	1.72476	0.956834	0.96121	89	0.956834
GO:0034341 response to interferon-gamma	0.96121	1.79049	0.96121	0.96121	37	0.96121
GO:0035419 activation of MAPK activity involved in innate immune response	NA	NA	NA	NA	1	NA
GO:0046732 active induction of host immune response by virus	NA	NA	NA	NA	1	NA
GO:0002276 basophil activation involved in immune response	NA	NA	NA	NA	0	NA
GO:0002560 basophil mediated immunity	NA	NA	NA	NA	0	NA
GO:0002294 CD4-positive, alpha-beta T cell differentiation involved in immune response	NA	NA	NA	NA	9	NA
GO:0002302 CD8-positive, alpha-beta T cell differentiation involved in immune response	NA	NA	NA	NA	2	NA
GO:0002430 complement receptor mediated signaling pathway	NA	NA	NA	NA	1	NA
GO:0002374 cytokine secretion involved in immune response	NA	NA	NA	NA	2	NA
GO:0002278 eosinophil activation involved in immune response	NA	NA	NA	NA	1	NA
GO:0002447 eosinophil mediated immunity	NA	NA	NA	NA	1	NA
GO:0030683 evasion or tolerance by virus of host immune response	NA	NA	NA	NA	1	NA
GO:0020012 evasion or tolerance of host immune response	NA	NA	NA	NA	1	NA
GO:0051805 evasion or tolerance of immune response of other organism involved in symbiotic interaction	NA	NA	NA	NA	1	NA
GO:0002290 gamma-delta T cell activation involved in immune response	NA	NA	NA	NA	1	NA
GO:0035397 helper T cell enhancement of adaptive immune response	NA	NA	NA	NA	0	NA
GO:0002384 hepatic immune response	NA	NA	NA	NA	1	NA
GO:0002434 immune complex clearance	NA	NA	NA	NA	2	NA
GO:0002436 immune complex clearance by monocytes and macrophages	NA	NA	NA	NA	2	NA
GO:0002767 immune response-inhibiting cell surface receptor signaling pathway	NA	NA	NA	NA	2	NA
GO:0002765 immune response-inhibiting signal transduction	NA	NA	NA	NA	2	NA
GO:0002386 immune response in mucosal-associated lymphoid tissue	NA	NA	NA	NA	0	NA
GO:0002418 immune response to tumor cell	NA	NA	NA	NA	3	NA
GO:0002380 immunoglobulin secretion involved in immune response	NA	NA	NA	NA	0	NA
GO:0052558 induction by organism of immune response of other organism involved in symbiotic interaction	NA	NA	NA	NA	1	NA
GO:0052559 induction by symbiont of host immune response	NA	NA	NA	NA	1	NA
GO:0046730 induction of host immune response by virus	NA	NA	NA	NA	1	NA
GO:0002220 innate immune response activating cell surface receptor signaling pathway	NA	NA	NA	NA	1	NA
GO:0002227 innate immune response in mucosa	NA	NA	NA	NA	1	NA
GO:0070486 leukocyte aggregation	NA	NA	NA	NA	4	NA
GO:0002232 leukocyte chemotaxis involved in inflammatory response	NA	NA	NA	NA	0	NA
GO:0002522 leukocyte migration involved in immune response	NA	NA	NA	NA	1	NA
GO:0002523 leukocyte migration involved in inflammatory response	NA	NA	NA	NA	4	NA
GO:0002281 macrophage activation involved in immune response	NA	NA	NA	NA	4	NA
GO:0002313 mature B cell differentiation involved in immune response	NA	NA	NA	NA	3	NA
GO:0002282 microglial cell activation involved in immune response	NA	NA	NA	NA	2	NA
GO:0052552 modulation by organism of immune response of other organism involved in symbiotic interaction	NA	NA	NA	NA	3	NA
GO:0052306 modulation by organism of innate immune response in other organism involved in symbiotic interaction	NA	NA	NA	NA	2	NA
GO:0052553 modulation by symbiont of host immune response	NA	NA	NA	NA	3	NA
GO:0052167 modulation by symbiont of host innate immune response	NA	NA	NA	NA	2	NA
GO:0002385 mucosal immune response	NA	NA	NA	NA	1	NA
GO:0002277 myeloid dendritic cell activation involved in immune response	NA	NA	NA	NA	2	NA
GO:0002323 natural killer cell activation involved in immune response	NA	NA	NA	NA	0	NA
GO:0002325 natural killer cell differentiation involved in immune response	NA	NA	NA	NA	0	NA
GO:0002423 natural killer cell mediated immune response to tumor cell	NA	NA	NA	NA	2	NA
GO:0002228 natural killer cell mediated immunity	NA	NA	NA	NA	6	NA
GO:0002820 negative regulation of adaptive immune response	NA	NA	NA	NA	9	NA
GO:0002823 negative regulation of adaptive immune response based on somatic recombination of immune receptors built from immunoglobulin superfamily domains	NA	NA	NA	NA	8	NA
GO:0002713 negative regulation of B cell mediated immunity	NA	NA	NA	NA	0	NA
GO:0002719 negative regulation of cytokine production involved in immune response	NA	NA	NA	NA	5	NA
GO:0002740 negative regulation of cytokine secretion involved in immune response	NA	NA	NA	NA	2	NA
GO:0002921 negative regulation of humoral immune response	NA	NA	NA	NA	4	NA
GO:0002924 negative regulation of humoral immune response mediated by circulating immunoglobulin	NA	NA	NA	NA	0	NA
GO:0002890 negative regulation of immunoglobulin mediated immune response	NA	NA	NA	NA	0	NA
GO:0045824 negative regulation of innate immune response	NA	NA	NA	NA	5	NA
GO:0060336 negative regulation of interferon-gamma-mediated signaling pathway	NA	NA	NA	NA	0	NA
GO:0002689 negative regulation of leukocyte chemotaxis	NA	NA	NA	NA	1	NA
GO:0043301 negative regulation of leukocyte degranulation	NA	NA	NA	NA	1	NA
GO:0001911 negative regulation of leukocyte mediated cytotoxicity	NA	NA	NA	NA	3	NA
GO:0002704 negative regulation of leukocyte mediated immunity	NA	NA	NA	NA	6	NA
GO:0002686 negative regulation of leukocyte migration	NA	NA	NA	NA	3	NA
GO:0002707 negative regulation of lymphocyte mediated immunity	NA	NA	NA	NA	6	NA
GO:0033007 negative regulation of mast cell activation involved in immune response	NA	NA	NA	NA	0	NA
GO:0032827 negative regulation of natural killer cell differentiation involved in immune response	NA	NA	NA	NA	0	NA
GO:0002716 negative regulation of natural killer cell mediated immunity	NA	NA	NA	NA	1	NA
GO:0002701 negative regulation of production of molecular mediator of immune response	NA	NA	NA	NA	5	NA
GO:0060331 negative regulation of response to interferon-gamma	NA	NA	NA	NA	0	NA
GO:0002710 negative regulation of T cell mediated immunity	NA	NA	NA	NA	6	NA
GO:0002826 negative regulation of T-helper 1 type immune response	NA	NA	NA	NA	2	NA
GO:0002829 negative regulation of type 2 immune response	NA	NA	NA	NA	2	NA
GO:0002283 neutrophil activation involved in immune response	NA	NA	NA	NA	3	NA
GO:0002446 neutrophil mediated immunity	NA	NA	NA	NA	3	NA
GO:0002251 organ or tissue specific immune response	NA	NA	NA	NA	2	NA
GO:0052257 pathogen-associated molecular pattern dependent induction by organism of innate immune response of other organism involved in symbiotic interaction	NA	NA	NA	NA	2	NA
GO:0052033 pathogen-associated molecular pattern dependent induction by symbiont of host innate immune response	NA	NA	NA	NA	2	NA
GO:0052308 pathogen-associated molecular pattern dependent modulation by organism of innate immune response in other organism involved in symbiotic interaction	NA	NA	NA	NA	2	NA
GO:0052169 pathogen-associated molecular pattern dependent modulation by symbiont of host innate immune response	NA	NA	NA	NA	2	NA
GO:0052555 positive regulation by organism of immune response of other organism involved in symbiotic interaction	NA	NA	NA	NA	3	NA
GO:0052305 positive regulation by organism of innate immune response in other organism involved in symbiotic interaction	NA	NA	NA	NA	2	NA
GO:0052556 positive regulation by symbiont of host immune response	NA	NA	NA	NA	3	NA
GO:0052166 positive regulation by symbiont of host innate immune response	NA	NA	NA	NA	2	NA
GO:0002714 positive regulation of B cell mediated immunity	NA	NA	NA	NA	6	NA
GO:0002720 positive regulation of cytokine production involved in immune response	NA	NA	NA	NA	6	NA
GO:0002741 positive regulation of cytokine secretion involved in immune response	NA	NA	NA	NA	0	NA
GO:2001193 positive regulation of gamma-delta T cell activation involved in immune response	NA	NA	NA	NA	1	NA
GO:0002922 positive regulation of humoral immune response	NA	NA	NA	NA	3	NA
GO:0002925 positive regulation of humoral immune response mediated by circulating immunoglobulin	NA	NA	NA	NA	1	NA
GO:0090265 positive regulation of immune complex clearance by monocytes and macrophages	NA	NA	NA	NA	2	NA
GO:0002839 positive regulation of immune response to tumor cell	NA	NA	NA	NA	2	NA
GO:0002891 positive regulation of immunoglobulin mediated immune response	NA	NA	NA	NA	6	NA
GO:0060335 positive regulation of interferon-gamma-mediated signaling pathway	NA	NA	NA	NA	1	NA
GO:0043302 positive regulation of leukocyte degranulation	NA	NA	NA	NA	5	NA
GO:0001912 positive regulation of leukocyte mediated cytotoxicity	NA	NA	NA	NA	8	NA
GO:0033008 positive regulation of mast cell activation involved in immune response	NA	NA	NA	NA	5	NA
GO:0061081 positive regulation of myeloid leukocyte cytokine production involved in immune response	NA	NA	NA	NA	4	NA
GO:0002888 positive regulation of myeloid leukocyte mediated immunity	NA	NA	NA	NA	3	NA
GO:0002857 positive regulation of natural killer cell mediated immune response to tumor cell	NA	NA	NA	NA	2	NA
GO:0002717 positive regulation of natural killer cell mediated immunity	NA	NA	NA	NA	5	NA
GO:0002702 positive regulation of production of molecular mediator of immune response	NA	NA	NA	NA	8	NA
GO:0061078 positive regulation of prostaglandin secretion involved in immune response	NA	NA	NA	NA	0	NA
GO:0060332 positive regulation of response to interferon-gamma	NA	NA	NA	NA	1	NA
GO:0002842 positive regulation of T cell mediated immune response to tumor cell	NA	NA	NA	NA	0	NA
GO:0002711 positive regulation of T cell mediated immunity	NA	NA	NA	NA	6	NA
GO:2000318 positive regulation of T-helper 17 type immune response	NA	NA	NA	NA	2	NA
GO:0002827 positive regulation of T-helper 1 type immune response	NA	NA	NA	NA	3	NA
GO:0002654 positive regulation of tolerance induction dependent upon immune response	NA	NA	NA	NA	1	NA
GO:0002830 positive regulation of type 2 immune response	NA	NA	NA	NA	4	NA
GO:0090323 prostaglandin secretion involved in immune response	NA	NA	NA	NA	0	NA
GO:0002739 regulation of cytokine secretion involved in immune response	NA	NA	NA	NA	2	NA
GO:2001191 regulation of gamma-delta T cell activation involved in immune response	NA	NA	NA	NA	1	NA
GO:0002923 regulation of humoral immune response mediated by circulating immunoglobulin	NA	NA	NA	NA	2	NA
GO:0090264 regulation of immune complex clearance by monocytes and macrophages	NA	NA	NA	NA	2	NA
GO:0002837 regulation of immune response to tumor cell	NA	NA	NA	NA	2	NA
GO:0060334 regulation of interferon-gamma-mediated signaling pathway	NA	NA	NA	NA	4	NA
GO:0043300 regulation of leukocyte degranulation	NA	NA	NA	NA	8	NA
GO:0033006 regulation of mast cell activation involved in immune response	NA	NA	NA	NA	7	NA
GO:0032826 regulation of natural killer cell differentiation involved in immune response	NA	NA	NA	NA	0	NA
GO:0002855 regulation of natural killer cell mediated immune response to tumor cell	NA	NA	NA	NA	2	NA
GO:0002715 regulation of natural killer cell mediated immunity	NA	NA	NA	NA	6	NA
GO:0060330 regulation of response to interferon-gamma	NA	NA	NA	NA	4	NA
GO:0002840 regulation of T cell mediated immune response to tumor cell	NA	NA	NA	NA	0	NA
GO:2000316 regulation of T-helper 17 type immune response	NA	NA	NA	NA	2	NA
GO:0002825 regulation of T-helper 1 type immune response	NA	NA	NA	NA	9	NA
GO:0002652 regulation of tolerance induction dependent upon immune response	NA	NA	NA	NA	1	NA
GO:0052572 response to host immune response	NA	NA	NA	NA	5	NA
GO:0052564 response to immune response of other organism involved in symbiotic interaction	NA	NA	NA	NA	5	NA
GO:0002566 somatic diversification of immune receptors via somatic mutation	NA	NA	NA	NA	0	NA
GO:0002424 T cell mediated immune response to tumor cell	NA	NA	NA	NA	0	NA
GO:0002309 T cell proliferation involved in immune response	NA	NA	NA	NA	1	NA
GO:0072538 T-helper 17 type immune response	NA	NA	NA	NA	3	NA
GO:0002461 tolerance induction dependent upon immune response	NA	NA	NA	NA	1	NA
GO:0042033 chemokine biosynthetic process	NA	NA	NA	NA	5	NA
GO:0070098 chemokine-mediated signaling pathway	NA	NA	NA	NA	9	NA
GO:0050755 chemokine metabolic process	NA	NA	NA	NA	5	NA
GO:0032600 chemokine receptor transport out of membrane raft	NA	NA	NA	NA	0	NA
GO:0033606 chemokine receptor transport within lipid bilayer	NA	NA	NA	NA	0	NA
GO:0090195 chemokine secretion	NA	NA	NA	NA	5	NA
GO:0045079 negative regulation of chemokine biosynthetic process	NA	NA	NA	NA	1	NA
GO:0070100 negative regulation of chemokine-mediated signaling pathway	NA	NA	NA	NA	1	NA
GO:0032682 negative regulation of chemokine production	NA	NA	NA	NA	0	NA
GO:0090198 negative regulation of chemokine secretion	NA	NA	NA	NA	0	NA
GO:0001960 negative regulation of cytokine-mediated signaling pathway	NA	NA	NA	NA	6	NA
GO:0045080 positive regulation of chemokine biosynthetic process	NA	NA	NA	NA	3	NA
GO:0070101 positive regulation of chemokine-mediated signaling pathway	NA	NA	NA	NA	0	NA
GO:0090197 positive regulation of chemokine secretion	NA	NA	NA	NA	5	NA
GO:0001961 positive regulation of cytokine-mediated signaling pathway	NA	NA	NA	NA	4	NA
GO:2001263 regulation of C-C chemokine binding	NA	NA	NA	NA	0	NA
GO:0045073 regulation of chemokine biosynthetic process	NA	NA	NA	NA	4	NA
GO:0070099 regulation of chemokine-mediated signaling pathway	NA	NA	NA	NA	1	NA
GO:0090196 regulation of chemokine secretion	NA	NA	NA	NA	5	NA
GO:0002249 lymphocyte anergy	NA	NA	NA	NA	3	NA
GO:0002913 positive regulation of lymphocyte anergy	NA	NA	NA	NA	2	NA
GO:0002669 positive regulation of T cell anergy	NA	NA	NA	NA	2	NA
GO:0002911 regulation of lymphocyte anergy	NA	NA	NA	NA	3	NA
GO:0002667 regulation of T cell anergy	NA	NA	NA	NA	3	NA
GO:0002870 T cell anergy	NA	NA	NA	NA	3	NA
GO:0035419 activation of MAPK activity involved in innate immune response	NA	NA	NA	NA	1	NA
GO:0046732 active induction of host immune response by virus	NA	NA	NA	NA	1	NA
GO:0002276 basophil activation involved in immune response	NA	NA	NA	NA	0	NA
GO:0002560 basophil mediated immunity	NA	NA	NA	NA	0	NA
GO:0002294 CD4-positive, alpha-beta T cell differentiation involved in immune response	NA	NA	NA	NA	9	NA
GO:0002302 CD8-positive, alpha-beta T cell differentiation involved in immune response	NA	NA	NA	NA	2	NA
GO:0002430 complement receptor mediated signaling pathway	NA	NA	NA	NA	1	NA
GO:0002374 cytokine secretion involved in immune response	NA	NA	NA	NA	2	NA
GO:0002278 eosinophil activation involved in immune response	NA	NA	NA	NA	1	NA
GO:0002447 eosinophil mediated immunity	NA	NA	NA	NA	1	NA
GO:0030683 evasion or tolerance by virus of host immune response	NA	NA	NA	NA	1	NA
GO:0020012 evasion or tolerance of host immune response	NA	NA	NA	NA	1	NA
GO:0051805 evasion or tolerance of immune response of other organism involved in symbiotic interaction	NA	NA	NA	NA	1	NA
GO:0002290 gamma-delta T cell activation involved in immune response	NA	NA	NA	NA	1	NA
GO:0035397 helper T cell enhancement of adaptive immune response	NA	NA	NA	NA	0	NA
GO:0002384 hepatic immune response	NA	NA	NA	NA	1	NA
GO:0002434 immune complex clearance	NA	NA	NA	NA	2	NA
GO:0002436 immune complex clearance by monocytes and macrophages	NA	NA	NA	NA	2	NA
GO:0002767 immune response-inhibiting cell surface receptor signaling pathway	NA	NA	NA	NA	2	NA
GO:0002765 immune response-inhibiting signal transduction	NA	NA	NA	NA	2	NA
GO:0002386 immune response in mucosal-associated lymphoid tissue	NA	NA	NA	NA	0	NA
GO:0002418 immune response to tumor cell	NA	NA	NA	NA	3	NA
GO:0002380 immunoglobulin secretion involved in immune response	NA	NA	NA	NA	0	NA
GO:0052558 induction by organism of immune response of other organism involved in symbiotic interaction	NA	NA	NA	NA	1	NA
GO:0052559 induction by symbiont of host immune response	NA	NA	NA	NA	1	NA
GO:0046730 induction of host immune response by virus	NA	NA	NA	NA	1	NA
GO:0002220 innate immune response activating cell surface receptor signaling pathway	NA	NA	NA	NA	1	NA
GO:0002227 innate immune response in mucosa	NA	NA	NA	NA	1	NA
GO:0070486 leukocyte aggregation	NA	NA	NA	NA	4	NA
GO:0002232 leukocyte chemotaxis involved in inflammatory response	NA	NA	NA	NA	0	NA
GO:0002522 leukocyte migration involved in immune response	NA	NA	NA	NA	1	NA
GO:0002523 leukocyte migration involved in inflammatory response	NA	NA	NA	NA	4	NA
GO:0002281 macrophage activation involved in immune response	NA	NA	NA	NA	4	NA
GO:0002313 mature B cell differentiation involved in immune response	NA	NA	NA	NA	3	NA
GO:0002282 microglial cell activation involved in immune response	NA	NA	NA	NA	2	NA
GO:0052552 modulation by organism of immune response of other organism involved in symbiotic interaction	NA	NA	NA	NA	3	NA
GO:0052306 modulation by organism of innate immune response in other organism involved in symbiotic interaction	NA	NA	NA	NA	2	NA
GO:0052553 modulation by symbiont of host immune response	NA	NA	NA	NA	3	NA
GO:0052167 modulation by symbiont of host innate immune response	NA	NA	NA	NA	2	NA
GO:0002385 mucosal immune response	NA	NA	NA	NA	1	NA
GO:0002277 myeloid dendritic cell activation involved in immune response	NA	NA	NA	NA	2	NA
GO:0002323 natural killer cell activation involved in immune response	NA	NA	NA	NA	0	NA
GO:0002325 natural killer cell differentiation involved in immune response	NA	NA	NA	NA	0	NA
GO:0002423 natural killer cell mediated immune response to tumor cell	NA	NA	NA	NA	2	NA
GO:0002228 natural killer cell mediated immunity	NA	NA	NA	NA	6	NA
GO:0002820 negative regulation of adaptive immune response	NA	NA	NA	NA	9	NA
GO:0002823 negative regulation of adaptive immune response based on somatic recombination of immune receptors built from immunoglobulin superfamily domains	NA	NA	NA	NA	8	NA
GO:0002713 negative regulation of B cell mediated immunity	NA	NA	NA	NA	0	NA
GO:0002719 negative regulation of cytokine production involved in immune response	NA	NA	NA	NA	5	NA
GO:0002740 negative regulation of cytokine secretion involved in immune response	NA	NA	NA	NA	2	NA
GO:0002921 negative regulation of humoral immune response	NA	NA	NA	NA	4	NA
GO:0002924 negative regulation of humoral immune response mediated by circulating immunoglobulin	NA	NA	NA	NA	0	NA
GO:0002890 negative regulation of immunoglobulin mediated immune response	NA	NA	NA	NA	0	NA
GO:0045824 negative regulation of innate immune response	NA	NA	NA	NA	5	NA
GO:0060336 negative regulation of interferon-gamma-mediated signaling pathway	NA	NA	NA	NA	0	NA
GO:0002689 negative regulation of leukocyte chemotaxis	NA	NA	NA	NA	1	NA
GO:0043301 negative regulation of leukocyte degranulation	NA	NA	NA	NA	1	NA
GO:0001911 negative regulation of leukocyte mediated cytotoxicity	NA	NA	NA	NA	3	NA
GO:0002704 negative regulation of leukocyte mediated immunity	NA	NA	NA	NA	6	NA
GO:0002686 negative regulation of leukocyte migration	NA	NA	NA	NA	3	NA
GO:0002707 negative regulation of lymphocyte mediated immunity	NA	NA	NA	NA	6	NA
GO:0033007 negative regulation of mast cell activation involved in immune response	NA	NA	NA	NA	0	NA
GO:0032827 negative regulation of natural killer cell differentiation involved in immune response	NA	NA	NA	NA	0	NA
GO:0002716 negative regulation of natural killer cell mediated immunity	NA	NA	NA	NA	1	NA
GO:0002701 negative regulation of production of molecular mediator of immune response	NA	NA	NA	NA	5	NA
GO:0060331 negative regulation of response to interferon-gamma	NA	NA	NA	NA	0	NA
GO:0002710 negative regulation of T cell mediated immunity	NA	NA	NA	NA	6	NA
GO:0002826 negative regulation of T-helper 1 type immune response	NA	NA	NA	NA	2	NA
GO:0002829 negative regulation of type 2 immune response	NA	NA	NA	NA	2	NA
GO:0002283 neutrophil activation involved in immune response	NA	NA	NA	NA	3	NA
GO:0002446 neutrophil mediated immunity	NA	NA	NA	NA	3	NA
GO:0002251 organ or tissue specific immune response	NA	NA	NA	NA	2	NA
GO:0052257 pathogen-associated molecular pattern dependent induction by organism of innate immune response of other organism involved in symbiotic interaction	NA	NA	NA	NA	2	NA
GO:0052033 pathogen-associated molecular pattern dependent induction by symbiont of host innate immune response	NA	NA	NA	NA	2	NA
GO:0052308 pathogen-associated molecular pattern dependent modulation by organism of innate immune response in other organism involved in symbiotic interaction	NA	NA	NA	NA	2	NA
GO:0052169 pathogen-associated molecular pattern dependent modulation by symbiont of host innate immune response	NA	NA	NA	NA	2	NA
GO:0052555 positive regulation by organism of immune response of other organism involved in symbiotic interaction	NA	NA	NA	NA	3	NA
GO:0052305 positive regulation by organism of innate immune response in other organism involved in symbiotic interaction	NA	NA	NA	NA	2	NA
GO:0052556 positive regulation by symbiont of host immune response	NA	NA	NA	NA	3	NA
GO:0052166 positive regulation by symbiont of host innate immune response	NA	NA	NA	NA	2	NA
GO:0002714 positive regulation of B cell mediated immunity	NA	NA	NA	NA	6	NA
GO:0002720 positive regulation of cytokine production involved in immune response	NA	NA	NA	NA	6	NA
GO:0002741 positive regulation of cytokine secretion involved in immune response	NA	NA	NA	NA	0	NA
GO:2001193 positive regulation of gamma-delta T cell activation involved in immune response	NA	NA	NA	NA	1	NA
GO:0002922 positive regulation of humoral immune response	NA	NA	NA	NA	3	NA
GO:0002925 positive regulation of humoral immune response mediated by circulating immunoglobulin	NA	NA	NA	NA	1	NA
GO:0090265 positive regulation of immune complex clearance by monocytes and macrophages	NA	NA	NA	NA	2	NA
GO:0002839 positive regulation of immune response to tumor cell	NA	NA	NA	NA	2	NA
GO:0002891 positive regulation of immunoglobulin mediated immune response	NA	NA	NA	NA	6	NA
GO:0060335 positive regulation of interferon-gamma-mediated signaling pathway	NA	NA	NA	NA	1	NA
GO:0043302 positive regulation of leukocyte degranulation	NA	NA	NA	NA	5	NA
GO:0001912 positive regulation of leukocyte mediated cytotoxicity	NA	NA	NA	NA	8	NA
GO:0033008 positive regulation of mast cell activation involved in immune response	NA	NA	NA	NA	5	NA
GO:0061081 positive regulation of myeloid leukocyte cytokine production involved in immune response	NA	NA	NA	NA	4	NA
GO:0002888 positive regulation of myeloid leukocyte mediated immunity	NA	NA	NA	NA	3	NA
GO:0002857 positive regulation of natural killer cell mediated immune response to tumor cell	NA	NA	NA	NA	2	NA
GO:0002717 positive regulation of natural killer cell mediated immunity	NA	NA	NA	NA	5	NA
GO:0002702 positive regulation of production of molecular mediator of immune response	NA	NA	NA	NA	8	NA
GO:0061078 positive regulation of prostaglandin secretion involved in immune response	NA	NA	NA	NA	0	NA
GO:0060332 positive regulation of response to interferon-gamma	NA	NA	NA	NA	1	NA
GO:0002842 positive regulation of T cell mediated immune response to tumor cell	NA	NA	NA	NA	0	NA
GO:0002711 positive regulation of T cell mediated immunity	NA	NA	NA	NA	6	NA
GO:2000318 positive regulation of T-helper 17 type immune response	NA	NA	NA	NA	2	NA
GO:0002827 positive regulation of T-helper 1 type immune response	NA	NA	NA	NA	3	NA
GO:0002654 positive regulation of tolerance induction dependent upon immune response	NA	NA	NA	NA	1	NA
GO:0002830 positive regulation of type 2 immune response	NA	NA	NA	NA	4	NA
GO:0090323 prostaglandin secretion involved in immune response	NA	NA	NA	NA	0	NA
GO:0002739 regulation of cytokine secretion involved in immune response	NA	NA	NA	NA	2	NA
GO:2001191 regulation of gamma-delta T cell activation involved in immune response	NA	NA	NA	NA	1	NA
GO:0002923 regulation of humoral immune response mediated by circulating immunoglobulin	NA	NA	NA	NA	2	NA
GO:0090264 regulation of immune complex clearance by monocytes and macrophages	NA	NA	NA	NA	2	NA
GO:0002837 regulation of immune response to tumor cell	NA	NA	NA	NA	2	NA
GO:0060334 regulation of interferon-gamma-mediated signaling pathway	NA	NA	NA	NA	4	NA
GO:0043300 regulation of leukocyte degranulation	NA	NA	NA	NA	8	NA
GO:0033006 regulation of mast cell activation involved in immune response	NA	NA	NA	NA	7	NA
GO:0032826 regulation of natural killer cell differentiation involved in immune response	NA	NA	NA	NA	0	NA
GO:0002855 regulation of natural killer cell mediated immune response to tumor cell	NA	NA	NA	NA	2	NA
GO:0002715 regulation of natural killer cell mediated immunity	NA	NA	NA	NA	6	NA
GO:0060330 regulation of response to interferon-gamma	NA	NA	NA	NA	4	NA
GO:0002840 regulation of T cell mediated immune response to tumor cell	NA	NA	NA	NA	0	NA
GO:2000316 regulation of T-helper 17 type immune response	NA	NA	NA	NA	2	NA
GO:0002825 regulation of T-helper 1 type immune response	NA	NA	NA	NA	9	NA
GO:0002652 regulation of tolerance induction dependent upon immune response	NA	NA	NA	NA	1	NA
GO:0052572 response to host immune response	NA	NA	NA	NA	5	NA
GO:0052564 response to immune response of other organism involved in symbiotic interaction	NA	NA	NA	NA	5	NA
GO:0002566 somatic diversification of immune receptors via somatic mutation	NA	NA	NA	NA	0	NA
GO:0002424 T cell mediated immune response to tumor cell	NA	NA	NA	NA	0	NA
GO:0002309 T cell proliferation involved in immune response	NA	NA	NA	NA	1	NA
GO:0072538 T-helper 17 type immune response	NA	NA	NA	NA	3	NA
GO:0002461 tolerance induction dependent upon immune response	NA	NA	NA	NA	1	NA
GO:0042033 chemokine biosynthetic process	NA	NA	NA	NA	5	NA
GO:0070098 chemokine-mediated signaling pathway	NA	NA	NA	NA	9	NA
GO:0050755 chemokine metabolic process	NA	NA	NA	NA	5	NA
GO:0032600 chemokine receptor transport out of membrane raft	NA	NA	NA	NA	0	NA
GO:0033606 chemokine receptor transport within lipid bilayer	NA	NA	NA	NA	0	NA
GO:0090195 chemokine secretion	NA	NA	NA	NA	5	NA
GO:0045079 negative regulation of chemokine biosynthetic process	NA	NA	NA	NA	1	NA
GO:0070100 negative regulation of chemokine-mediated signaling pathway	NA	NA	NA	NA	1	NA
GO:0032682 negative regulation of chemokine production	NA	NA	NA	NA	0	NA
GO:0090198 negative regulation of chemokine secretion	NA	NA	NA	NA	0	NA
GO:0001960 negative regulation of cytokine-mediated signaling pathway	NA	NA	NA	NA	6	NA
GO:0045080 positive regulation of chemokine biosynthetic process	NA	NA	NA	NA	3	NA
GO:0070101 positive regulation of chemokine-mediated signaling pathway	NA	NA	NA	NA	0	NA
GO:0090197 positive regulation of chemokine secretion	NA	NA	NA	NA	5	NA
GO:0001961 positive regulation of cytokine-mediated signaling pathway	NA	NA	NA	NA	4	NA
GO:2001263 regulation of C-C chemokine binding	NA	NA	NA	NA	0	NA
GO:0045073 regulation of chemokine biosynthetic process	NA	NA	NA	NA	4	NA
GO:0070099 regulation of chemokine-mediated signaling pathway	NA	NA	NA	NA	1	NA
GO:0090196 regulation of chemokine secretion	NA	NA	NA	NA	5	NA
GO:0002249 lymphocyte anergy	NA	NA	NA	NA	3	NA
GO:0002913 positive regulation of lymphocyte anergy	NA	NA	NA	NA	2	NA
GO:0002669 positive regulation of T cell anergy	NA	NA	NA	NA	2	NA
GO:0002911 regulation of lymphocyte anergy	NA	NA	NA	NA	3	NA
GO:0002667 regulation of T cell anergy	NA	NA	NA	NA	3	NA
GO:0002870 T cell anergy	NA	NA	NA	NA	3	NA

## Sheet: C7_GO
	p.geomean	stat.mean	p.val	q.val	set.size	exp1
GO:0050777 negative regulation of immune response	0.00803381	2.52923	0.00803381	0.596439	20	0.00803381
GO:0030595 leukocyte chemotaxis	0.0300401	1.90594	0.0300401	0.596439	43	0.0300401
GO:0032602 chemokine production	0.03532	1.86674	0.03532	0.596439	18	0.03532
GO:0050900 leukocyte migration	0.0412357	1.74656	0.0412357	0.596439	89	0.0412357
GO:0045123 cellular extravasation	0.0427673	1.79409	0.0427673	0.596439	13	0.0427673
GO:0002683 negative regulation of immune system process	0.057469	1.59091	0.057469	0.596439	49	0.057469
GO:0002758 innate immune response-activating signal transduction	0.0626862	1.56159	0.0626862	0.596439	26	0.0626862
GO:0032722 positive regulation of chemokine production	0.0851851	1.4106	0.0851851	0.596439	14	0.0851851
GO:0002920 regulation of humoral immune response	0.0859358	1.40956	0.0859358	0.596439	13	0.0859358
GO:0002709 regulation of T cell mediated immunity	0.0884869	1.39954	0.0884869	0.596439	11	0.0884869
GO:0002698 negative regulation of immune effector process	0.0928574	1.34925	0.0928574	0.596439	19	0.0928574
GO:0002819 regulation of adaptive immune response	0.101641	1.2825	0.101641	0.596439	42	0.101641
GO:0002456 T cell mediated immunity	0.105549	1.2823	0.105549	0.596439	14	0.105549
GO:0032642 regulation of chemokine production	0.10789	1.26682	0.10789	0.596439	15	0.10789
GO:0002218 activation of innate immune response	0.111528	1.23327	0.111528	0.596439	29	0.111528
GO:0002822 regulation of adaptive immune response based on somatic recombination of immune receptors built from immunoglobulin superfamily domains	0.117581	1.19667	0.117581	0.596439	39	0.117581
GO:0002250 adaptive immune response	0.129066	1.1353	0.129066	0.596439	74	0.129066
GO:0045088 regulation of innate immune response	0.159499	1.00211	0.159499	0.596439	47	0.159499
GO:0050778 positive regulation of immune response	0.161859	0.989053	0.161859	0.596439	114	0.161859
GO:0045089 positive regulation of innate immune response	0.174874	0.941427	0.174874	0.596439	37	0.174874
GO:0002460 adaptive immune response based on somatic recombination of immune receptors built from immunoglobulin superfamily domains	0.183233	0.906443	0.183233	0.596439	64	0.183233
GO:0045321 leukocyte activation	0.185638	0.895361	0.185638	0.596439	160	0.185638
GO:0002821 positive regulation of adaptive immune response	0.187452	0.898474	0.187452	0.596439	19	0.187452
GO:0002682 regulation of immune system process	0.189763	0.879687	0.189763	0.596439	219	0.189763
GO:0002253 activation of immune response	0.203504	0.831211	0.203504	0.596439	90	0.203504
GO:0002376 immune system process	0.204696	0.825432	0.204696	0.596439	372	0.204696
GO:0002367 cytokine production involved in immune response	0.205526	0.835215	0.205526	0.596439	15	0.205526
GO:0002824 positive regulation of adaptive immune response based on somatic recombination of immune receptors built from immunoglobulin superfamily domains	0.206212	0.830536	0.206212	0.596439	17	0.206212
GO:0002443 leukocyte mediated immunity	0.228419	0.746502	0.228419	0.596439	61	0.228419
GO:0002684 positive regulation of immune system process	0.237439	0.715403	0.237439	0.596439	166	0.237439
GO:0002697 regulation of immune effector process	0.241519	0.70314	0.241519	0.596439	79	0.241519
GO:0002703 regulation of leukocyte mediated immunity	0.244961	0.693999	0.244961	0.596439	37	0.244961
GO:0002444 myeloid leukocyte mediated immunity	0.247631	0.690387	0.247631	0.596439	16	0.247631
GO:0045087 innate immune response	0.2503	0.67446	0.2503	0.596439	135	0.2503
GO:0002694 regulation of leukocyte activation	0.252847	0.666683	0.252847	0.596439	111	0.252847
GO:0002706 regulation of lymphocyte mediated immunity	0.252994	0.669117	0.252994	0.596439	31	0.252994
GO:0043299 leukocyte degranulation	0.256356	0.664544	0.256356	0.596439	13	0.256356
GO:0006955 immune response	0.262751	0.635268	0.262751	0.596439	294	0.262751
GO:0002695 negative regulation of leukocyte activation	0.264589	0.633206	0.264589	0.596439	29	0.264589
GO:0002764 immune response-regulating signaling pathway	0.265919	0.626669	0.265919	0.596439	78	0.265919
GO:0002275 myeloid cell activation involved in immune response	0.267035	0.628634	0.267035	0.596439	17	0.267035
GO:0001776 leukocyte homeostasis	0.270399	0.618105	0.270399	0.596439	19	0.270399
GO:0002440 production of molecular mediator of immune response	0.275773	0.598902	0.275773	0.596439	31	0.275773
GO:0002718 regulation of cytokine production involved in immune response	0.289854	0.561467	0.289854	0.612645	14	0.289854
GO:0002757 immune response-activating signal transduction	0.303502	0.515555	0.303502	0.613219	71	0.303502
GO:0050776 regulation of immune response	0.310118	0.495977	0.310118	0.613219	173	0.310118
GO:0002449 lymphocyte mediated immunity	0.313933	0.486331	0.313933	0.613219	49	0.313933
GO:0002455 humoral immune response mediated by circulating immunoglobulin	0.3165	0.484944	0.3165	0.613219	12	0.3165
GO:0001910 regulation of leukocyte mediated cytotoxicity	0.339952	0.418156	0.339952	0.626343	12	0.339952
GO:0002696 positive regulation of leukocyte activation	0.353995	0.375187	0.353995	0.626343	91	0.353995
GO:0002279 mast cell activation involved in immune response	0.368538	0.340494	0.368538	0.626343	11	0.368538
GO:0002448 mast cell mediated immunity	0.368538	0.340494	0.368538	0.626343	11	0.368538
GO:0002712 regulation of B cell mediated immunity	0.376401	0.317561	0.376401	0.626343	18	0.376401
GO:0002889 regulation of immunoglobulin mediated immune response	0.38739	0.288592	0.38739	0.626343	17	0.38739
GO:0002886 regulation of myeloid leukocyte mediated immunity	0.387528	0.290429	0.387528	0.626343	10	0.387528
GO:0001909 leukocyte mediated cytotoxicity	0.406812	0.237988	0.406812	0.626343	15	0.406812
GO:0002521 leukocyte differentiation	0.415667	0.213332	0.415667	0.626343	87	0.415667
GO:0006959 humoral immune response	0.416157	0.21255	0.416157	0.626343	36	0.416157
GO:0002252 immune effector process	0.420492	0.200845	0.420492	0.626343	126	0.420492
GO:0042092 type 2 immune response	0.427126	0.185702	0.427126	0.626343	13	0.427126
GO:0002685 regulation of leukocyte migration	0.439489	0.153159	0.439489	0.626343	23	0.439489
GO:0019724 B cell mediated immunity	0.441814	0.147003	0.441814	0.626343	33	0.441814
GO:0001959 regulation of cytokine-mediated signaling pathway	0.443048	0.144663	0.443048	0.626343	14	0.443048
GO:0002520 immune system development	0.451553	0.12188	0.451553	0.626343	115	0.451553
GO:0016064 immunoglobulin mediated immune response	0.45161	0.122128	0.45161	0.626343	32	0.45161
GO:0002687 positive regulation of leukocyte migration	0.454021	0.116327	0.454021	0.626343	19	0.454021
GO:0002705 positive regulation of leukocyte mediated immunity	0.457972	0.106439	0.457972	0.626343	16	0.457972
GO:0002708 positive regulation of lymphocyte mediated immunity	0.457972	0.106439	0.457972	0.626343	16	0.457972
GO:0042088 T-helper 1 type immune response	0.499667	0.000843121	0.499667	0.673464	15	0.499667
GO:0002700 regulation of production of molecular mediator of immune response	0.529386	-0.0741188	0.529386	0.680334	26	0.529386
GO:0002263 cell activation involved in immune response	0.530351	-0.0763731	0.530351	0.680334	45	0.530351
GO:0002366 leukocyte activation involved in immune response	0.530351	-0.0763731	0.530351	0.680334	45	0.530351
GO:0002768 immune response-regulating cell surface receptor signaling pathway	0.543007	-0.108271	0.543007	0.680334	56	0.543007
GO:0002828 regulation of type 2 immune response	0.544312	-0.112735	0.544312	0.680334	11	0.544312
GO:0002688 regulation of leukocyte chemotaxis	0.548656	-0.123336	0.548656	0.680334	16	0.548656
GO:0002690 positive regulation of leukocyte chemotaxis	0.581455	-0.207719	0.581455	0.711517	14	0.581455
GO:0002429 immune response-activating cell surface receptor signaling pathway	0.61005	-0.28026	0.61005	0.718832	49	0.61005
GO:0060333 interferon-gamma-mediated signaling pathway	0.614101	-0.291623	0.614101	0.718832	27	0.614101
GO:0002699 positive regulation of immune effector process	0.615461	-0.294633	0.615461	0.718832	40	0.615461
GO:0002312 B cell activation involved in immune response	0.637429	-0.3557	0.637429	0.718832	14	0.637429
GO:0002200 somatic diversification of immune receptors	0.641694	-0.36754	0.641694	0.718832	14	0.641694
GO:0002562 somatic diversification of immune receptors via germline recombination within a single locus	0.641694	-0.36754	0.641694	0.718832	14	0.641694
GO:0002381 immunoglobulin production involved in immunoglobulin mediated immune response	0.647433	-0.383481	0.647433	0.718832	13	0.647433
GO:0019221 cytokine-mediated signaling pathway	0.650706	-0.387877	0.650706	0.718832	88	0.650706
GO:0071346 cellular response to interferon-gamma	0.656997	-0.406305	0.656997	0.718832	33	0.656997
GO:0002208 somatic diversification of immunoglobulins involved in immune response	0.695069	-0.519201	0.695069	0.743005	11	0.695069
GO:0002204 somatic recombination of immunoglobulin genes involved in immune response	0.695069	-0.519201	0.695069	0.743005	11	0.695069
GO:0002286 T cell activation involved in immune response	0.746812	-0.673702	0.746812	0.781638	15	0.746812
GO:0002285 lymphocyte activation involved in immune response	0.748019	-0.673082	0.748019	0.781638	28	0.748019
GO:0034341 response to interferon-gamma	0.762031	-0.716881	0.762031	0.787432	37	0.762031
GO:0002287 alpha-beta T cell activation involved in immune response	0.849242	-1.06221	0.849242	0.849242	11	0.849242
GO:0002293 alpha-beta T cell differentiation involved in immune response	0.849242	-1.06221	0.849242	0.849242	11	0.849242
GO:0002292 T cell differentiation involved in immune response	0.849242	-1.06221	0.849242	0.849242	11	0.849242
GO:0002287 alpha-beta T cell activation involved in immune response	0.150758	-1.06221	0.150758	0.980503	11	0.150758
GO:0002293 alpha-beta T cell differentiation involved in immune response	0.150758	-1.06221	0.150758	0.980503	11	0.150758
GO:0002292 T cell differentiation involved in immune response	0.150758	-1.06221	0.150758	0.980503	11	0.150758
GO:0034341 response to interferon-gamma	0.237969	-0.716881	0.237969	0.980503	37	0.237969
GO:0002285 lymphocyte activation involved in immune response	0.251981	-0.673082	0.251981	0.980503	28	0.251981
GO:0002286 T cell activation involved in immune response	0.253188	-0.673702	0.253188	0.980503	15	0.253188
GO:0002208 somatic diversification of immunoglobulins involved in immune response	0.304931	-0.519201	0.304931	0.980503	11	0.304931
GO:0002204 somatic recombination of immunoglobulin genes involved in immune response	0.304931	-0.519201	0.304931	0.980503	11	0.304931
GO:0071346 cellular response to interferon-gamma	0.343003	-0.406305	0.343003	0.980503	33	0.343003
GO:0019221 cytokine-mediated signaling pathway	0.349294	-0.387877	0.349294	0.980503	88	0.349294
GO:0002381 immunoglobulin production involved in immunoglobulin mediated immune response	0.352567	-0.383481	0.352567	0.980503	13	0.352567
GO:0002200 somatic diversification of immune receptors	0.358306	-0.36754	0.358306	0.980503	14	0.358306
GO:0002562 somatic diversification of immune receptors via germline recombination within a single locus	0.358306	-0.36754	0.358306	0.980503	14	0.358306
GO:0002312 B cell activation involved in immune response	0.362571	-0.3557	0.362571	0.980503	14	0.362571
GO:0002699 positive regulation of immune effector process	0.384539	-0.294633	0.384539	0.980503	40	0.384539
GO:0060333 interferon-gamma-mediated signaling pathway	0.385899	-0.291623	0.385899	0.980503	27	0.385899
GO:0002429 immune response-activating cell surface receptor signaling pathway	0.38995	-0.28026	0.38995	0.980503	49	0.38995
GO:0002690 positive regulation of leukocyte chemotaxis	0.418545	-0.207719	0.418545	0.980503	14	0.418545
GO:0002688 regulation of leukocyte chemotaxis	0.451344	-0.123336	0.451344	0.980503	16	0.451344
GO:0002828 regulation of type 2 immune response	0.455688	-0.112735	0.455688	0.980503	11	0.455688
GO:0002768 immune response-regulating cell surface receptor signaling pathway	0.456993	-0.108271	0.456993	0.980503	56	0.456993
GO:0002263 cell activation involved in immune response	0.469649	-0.0763731	0.469649	0.980503	45	0.469649
GO:0002366 leukocyte activation involved in immune response	0.469649	-0.0763731	0.469649	0.980503	45	0.469649
GO:0002700 regulation of production of molecular mediator of immune response	0.470614	-0.0741188	0.470614	0.980503	26	0.470614
GO:0042088 T-helper 1 type immune response	0.500333	0.000843121	0.500333	0.980503	15	0.500333
GO:0002705 positive regulation of leukocyte mediated immunity	0.542028	0.106439	0.542028	0.980503	16	0.542028
GO:0002708 positive regulation of lymphocyte mediated immunity	0.542028	0.106439	0.542028	0.980503	16	0.542028
GO:0002687 positive regulation of leukocyte migration	0.545979	0.116327	0.545979	0.980503	19	0.545979
GO:0016064 immunoglobulin mediated immune response	0.54839	0.122128	0.54839	0.980503	32	0.54839
GO:0002520 immune system development	0.548447	0.12188	0.548447	0.980503	115	0.548447
GO:0001959 regulation of cytokine-mediated signaling pathway	0.556952	0.144663	0.556952	0.980503	14	0.556952
GO:0019724 B cell mediated immunity	0.558186	0.147003	0.558186	0.980503	33	0.558186
GO:0002685 regulation of leukocyte migration	0.560511	0.153159	0.560511	0.980503	23	0.560511
GO:0042092 type 2 immune response	0.572874	0.185702	0.572874	0.980503	13	0.572874
GO:0002252 immune effector process	0.579508	0.200845	0.579508	0.980503	126	0.579508
GO:0006959 humoral immune response	0.583843	0.21255	0.583843	0.980503	36	0.583843
GO:0002521 leukocyte differentiation	0.584333	0.213332	0.584333	0.980503	87	0.584333
GO:0001909 leukocyte mediated cytotoxicity	0.593188	0.237988	0.593188	0.980503	15	0.593188
GO:0002886 regulation of myeloid leukocyte mediated immunity	0.612472	0.290429	0.612472	0.980503	10	0.612472
GO:0002889 regulation of immunoglobulin mediated immune response	0.61261	0.288592	0.61261	0.980503	17	0.61261
GO:0002712 regulation of B cell mediated immunity	0.623599	0.317561	0.623599	0.980503	18	0.623599
GO:0002279 mast cell activation involved in immune response	0.631462	0.340494	0.631462	0.980503	11	0.631462
GO:0002448 mast cell mediated immunity	0.631462	0.340494	0.631462	0.980503	11	0.631462
GO:0002696 positive regulation of leukocyte activation	0.646005	0.375187	0.646005	0.980503	91	0.646005
GO:0001910 regulation of leukocyte mediated cytotoxicity	0.660048	0.418156	0.660048	0.980503	12	0.660048
GO:0002455 humoral immune response mediated by circulating immunoglobulin	0.6835	0.484944	0.6835	0.980503	12	0.6835
GO:0002449 lymphocyte mediated immunity	0.686067	0.486331	0.686067	0.980503	49	0.686067
GO:0050776 regulation of immune response	0.689882	0.495977	0.689882	0.980503	173	0.689882
GO:0002757 immune response-activating signal transduction	0.696498	0.515555	0.696498	0.980503	71	0.696498
GO:0002718 regulation of cytokine production involved in immune response	0.710146	0.561467	0.710146	0.980503	14	0.710146
GO:0002440 production of molecular mediator of immune response	0.724227	0.598902	0.724227	0.980503	31	0.724227
GO:0001776 leukocyte homeostasis	0.729601	0.618105	0.729601	0.980503	19	0.729601
GO:0002275 myeloid cell activation involved in immune response	0.732965	0.628634	0.732965	0.980503	17	0.732965
GO:0002764 immune response-regulating signaling pathway	0.734081	0.626669	0.734081	0.980503	78	0.734081
GO:0002695 negative regulation of leukocyte activation	0.735411	0.633206	0.735411	0.980503	29	0.735411
GO:0006955 immune response	0.737249	0.635268	0.737249	0.980503	294	0.737249
GO:0043299 leukocyte degranulation	0.743644	0.664544	0.743644	0.980503	13	0.743644
GO:0002706 regulation of lymphocyte mediated immunity	0.747006	0.669117	0.747006	0.980503	31	0.747006
GO:0002694 regulation of leukocyte activation	0.747153	0.666683	0.747153	0.980503	111	0.747153
GO:0045087 innate immune response	0.7497	0.67446	0.7497	0.980503	135	0.7497
GO:0002444 myeloid leukocyte mediated immunity	0.752369	0.690387	0.752369	0.980503	16	0.752369
GO:0002703 regulation of leukocyte mediated immunity	0.755039	0.693999	0.755039	0.980503	37	0.755039
GO:0002697 regulation of immune effector process	0.758481	0.70314	0.758481	0.980503	79	0.758481
GO:0002684 positive regulation of immune system process	0.762561	0.715403	0.762561	0.980503	166	0.762561
GO:0002443 leukocyte mediated immunity	0.771581	0.746502	0.771581	0.980503	61	0.771581
GO:0002824 positive regulation of adaptive immune response based on somatic recombination of immune receptors built from immunoglobulin superfamily domains	0.793788	0.830536	0.793788	0.980503	17	0.793788
GO:0002367 cytokine production involved in immune response	0.794474	0.835215	0.794474	0.980503	15	0.794474
GO:0002376 immune system process	0.795304	0.825432	0.795304	0.980503	372	0.795304
GO:0002253 activation of immune response	0.796496	0.831211	0.796496	0.980503	90	0.796496
GO:0002682 regulation of immune system process	0.810237	0.879687	0.810237	0.980503	219	0.810237
GO:0002821 positive regulation of adaptive immune response	0.812548	0.898474	0.812548	0.980503	19	0.812548
GO:0045321 leukocyte activation	0.814362	0.895361	0.814362	0.980503	160	0.814362
GO:0002460 adaptive immune response based on somatic recombination of immune receptors built from immunoglobulin superfamily domains	0.816767	0.906443	0.816767	0.980503	64	0.816767
GO:0045089 positive regulation of innate immune response	0.825126	0.941427	0.825126	0.980503	37	0.825126
GO:0050778 positive regulation of immune response	0.838141	0.989053	0.838141	0.980503	114	0.838141
GO:0045088 regulation of innate immune response	0.840501	1.00211	0.840501	0.980503	47	0.840501
GO:0002250 adaptive immune response	0.870934	1.1353	0.870934	0.980503	74	0.870934
GO:0002822 regulation of adaptive immune response based on somatic recombination of immune receptors built from immunoglobulin superfamily domains	0.882419	1.19667	0.882419	0.980503	39	0.882419
GO:0002218 activation of innate immune response	0.888472	1.23327	0.888472	0.980503	29	0.888472
GO:0032642 regulation of chemokine production	0.89211	1.26682	0.89211	0.980503	15	0.89211
GO:0002456 T cell mediated immunity	0.894451	1.2823	0.894451	0.980503	14	0.894451
GO:0002819 regulation of adaptive immune response	0.898359	1.2825	0.898359	0.980503	42	0.898359
GO:0002698 negative regulation of immune effector process	0.907143	1.34925	0.907143	0.980503	19	0.907143
GO:0002709 regulation of T cell mediated immunity	0.911513	1.39954	0.911513	0.980503	11	0.911513
GO:0002920 regulation of humoral immune response	0.914064	1.40956	0.914064	0.980503	13	0.914064
GO:0032722 positive regulation of chemokine production	0.914815	1.4106	0.914815	0.980503	14	0.914815
GO:0002758 innate immune response-activating signal transduction	0.937314	1.56159	0.937314	0.980503	26	0.937314
GO:0002683 negative regulation of immune system process	0.942531	1.59091	0.942531	0.980503	49	0.942531
GO:0045123 cellular extravasation	0.957233	1.79409	0.957233	0.980503	13	0.957233
GO:0050900 leukocyte migration	0.958764	1.74656	0.958764	0.980503	89	0.958764
GO:0032602 chemokine production	0.96468	1.86674	0.96468	0.980503	18	0.96468
GO:0030595 leukocyte chemotaxis	0.96996	1.90594	0.96996	0.980503	43	0.96996
GO:0050777 negative regulation of immune response	0.991966	2.52923	0.991966	0.991966	20	0.991966
GO:0035419 activation of MAPK activity involved in innate immune response	NA	NA	NA	NA	1	NA
GO:0046732 active induction of host immune response by virus	NA	NA	NA	NA	1	NA
GO:0002276 basophil activation involved in immune response	NA	NA	NA	NA	0	NA
GO:0002560 basophil mediated immunity	NA	NA	NA	NA	0	NA
GO:0002294 CD4-positive, alpha-beta T cell differentiation involved in immune response	NA	NA	NA	NA	9	NA
GO:0002302 CD8-positive, alpha-beta T cell differentiation involved in immune response	NA	NA	NA	NA	2	NA
GO:0002430 complement receptor mediated signaling pathway	NA	NA	NA	NA	1	NA
GO:0002374 cytokine secretion involved in immune response	NA	NA	NA	NA	2	NA
GO:0002278 eosinophil activation involved in immune response	NA	NA	NA	NA	1	NA
GO:0002447 eosinophil mediated immunity	NA	NA	NA	NA	1	NA
GO:0030683 evasion or tolerance by virus of host immune response	NA	NA	NA	NA	1	NA
GO:0020012 evasion or tolerance of host immune response	NA	NA	NA	NA	1	NA
GO:0051805 evasion or tolerance of immune response of other organism involved in symbiotic interaction	NA	NA	NA	NA	1	NA
GO:0002290 gamma-delta T cell activation involved in immune response	NA	NA	NA	NA	1	NA
GO:0035397 helper T cell enhancement of adaptive immune response	NA	NA	NA	NA	0	NA
GO:0002384 hepatic immune response	NA	NA	NA	NA	1	NA
GO:0002434 immune complex clearance	NA	NA	NA	NA	2	NA
GO:0002436 immune complex clearance by monocytes and macrophages	NA	NA	NA	NA	2	NA
GO:0002767 immune response-inhibiting cell surface receptor signaling pathway	NA	NA	NA	NA	2	NA
GO:0002765 immune response-inhibiting signal transduction	NA	NA	NA	NA	2	NA
GO:0002386 immune response in mucosal-associated lymphoid tissue	NA	NA	NA	NA	0	NA
GO:0002418 immune response to tumor cell	NA	NA	NA	NA	3	NA
GO:0002380 immunoglobulin secretion involved in immune response	NA	NA	NA	NA	0	NA
GO:0052558 induction by organism of immune response of other organism involved in symbiotic interaction	NA	NA	NA	NA	1	NA
GO:0052559 induction by symbiont of host immune response	NA	NA	NA	NA	1	NA
GO:0046730 induction of host immune response by virus	NA	NA	NA	NA	1	NA
GO:0002220 innate immune response activating cell surface receptor signaling pathway	NA	NA	NA	NA	1	NA
GO:0002227 innate immune response in mucosa	NA	NA	NA	NA	1	NA
GO:0070486 leukocyte aggregation	NA	NA	NA	NA	4	NA
GO:0002232 leukocyte chemotaxis involved in inflammatory response	NA	NA	NA	NA	0	NA
GO:0002522 leukocyte migration involved in immune response	NA	NA	NA	NA	1	NA
GO:0002523 leukocyte migration involved in inflammatory response	NA	NA	NA	NA	4	NA
GO:0002281 macrophage activation involved in immune response	NA	NA	NA	NA	4	NA
GO:0002313 mature B cell differentiation involved in immune response	NA	NA	NA	NA	3	NA
GO:0002282 microglial cell activation involved in immune response	NA	NA	NA	NA	2	NA
GO:0052552 modulation by organism of immune response of other organism involved in symbiotic interaction	NA	NA	NA	NA	3	NA
GO:0052306 modulation by organism of innate immune response in other organism involved in symbiotic interaction	NA	NA	NA	NA	2	NA
GO:0052553 modulation by symbiont of host immune response	NA	NA	NA	NA	3	NA
GO:0052167 modulation by symbiont of host innate immune response	NA	NA	NA	NA	2	NA
GO:0002385 mucosal immune response	NA	NA	NA	NA	1	NA
GO:0002277 myeloid dendritic cell activation involved in immune response	NA	NA	NA	NA	2	NA
GO:0002323 natural killer cell activation involved in immune response	NA	NA	NA	NA	0	NA
GO:0002325 natural killer cell differentiation involved in immune response	NA	NA	NA	NA	0	NA
GO:0002423 natural killer cell mediated immune response to tumor cell	NA	NA	NA	NA	2	NA
GO:0002228 natural killer cell mediated immunity	NA	NA	NA	NA	6	NA
GO:0002820 negative regulation of adaptive immune response	NA	NA	NA	NA	9	NA
GO:0002823 negative regulation of adaptive immune response based on somatic recombination of immune receptors built from immunoglobulin superfamily domains	NA	NA	NA	NA	8	NA
GO:0002713 negative regulation of B cell mediated immunity	NA	NA	NA	NA	0	NA
GO:0002719 negative regulation of cytokine production involved in immune response	NA	NA	NA	NA	5	NA
GO:0002740 negative regulation of cytokine secretion involved in immune response	NA	NA	NA	NA	2	NA
GO:0002921 negative regulation of humoral immune response	NA	NA	NA	NA	4	NA
GO:0002924 negative regulation of humoral immune response mediated by circulating immunoglobulin	NA	NA	NA	NA	0	NA
GO:0002890 negative regulation of immunoglobulin mediated immune response	NA	NA	NA	NA	0	NA
GO:0045824 negative regulation of innate immune response	NA	NA	NA	NA	5	NA
GO:0060336 negative regulation of interferon-gamma-mediated signaling pathway	NA	NA	NA	NA	0	NA
GO:0002689 negative regulation of leukocyte chemotaxis	NA	NA	NA	NA	1	NA
GO:0043301 negative regulation of leukocyte degranulation	NA	NA	NA	NA	1	NA
GO:0001911 negative regulation of leukocyte mediated cytotoxicity	NA	NA	NA	NA	3	NA
GO:0002704 negative regulation of leukocyte mediated immunity	NA	NA	NA	NA	6	NA
GO:0002686 negative regulation of leukocyte migration	NA	NA	NA	NA	3	NA
GO:0002707 negative regulation of lymphocyte mediated immunity	NA	NA	NA	NA	6	NA
GO:0033007 negative regulation of mast cell activation involved in immune response	NA	NA	NA	NA	0	NA
GO:0032827 negative regulation of natural killer cell differentiation involved in immune response	NA	NA	NA	NA	0	NA
GO:0002716 negative regulation of natural killer cell mediated immunity	NA	NA	NA	NA	1	NA
GO:0002701 negative regulation of production of molecular mediator of immune response	NA	NA	NA	NA	5	NA
GO:0060331 negative regulation of response to interferon-gamma	NA	NA	NA	NA	0	NA
GO:0002710 negative regulation of T cell mediated immunity	NA	NA	NA	NA	6	NA
GO:0002826 negative regulation of T-helper 1 type immune response	NA	NA	NA	NA	2	NA
GO:0002829 negative regulation of type 2 immune response	NA	NA	NA	NA	2	NA
GO:0002283 neutrophil activation involved in immune response	NA	NA	NA	NA	3	NA
GO:0002446 neutrophil mediated immunity	NA	NA	NA	NA	3	NA
GO:0002251 organ or tissue specific immune response	NA	NA	NA	NA	2	NA
GO:0052257 pathogen-associated molecular pattern dependent induction by organism of innate immune response of other organism involved in symbiotic interaction	NA	NA	NA	NA	2	NA
GO:0052033 pathogen-associated molecular pattern dependent induction by symbiont of host innate immune response	NA	NA	NA	NA	2	NA
GO:0052308 pathogen-associated molecular pattern dependent modulation by organism of innate immune response in other organism involved in symbiotic interaction	NA	NA	NA	NA	2	NA
GO:0052169 pathogen-associated molecular pattern dependent modulation by symbiont of host innate immune response	NA	NA	NA	NA	2	NA
GO:0052555 positive regulation by organism of immune response of other organism involved in symbiotic interaction	NA	NA	NA	NA	3	NA
GO:0052305 positive regulation by organism of innate immune response in other organism involved in symbiotic interaction	NA	NA	NA	NA	2	NA
GO:0052556 positive regulation by symbiont of host immune response	NA	NA	NA	NA	3	NA
GO:0052166 positive regulation by symbiont of host innate immune response	NA	NA	NA	NA	2	NA
GO:0002714 positive regulation of B cell mediated immunity	NA	NA	NA	NA	6	NA
GO:0002720 positive regulation of cytokine production involved in immune response	NA	NA	NA	NA	6	NA
GO:0002741 positive regulation of cytokine secretion involved in immune response	NA	NA	NA	NA	0	NA
GO:2001193 positive regulation of gamma-delta T cell activation involved in immune response	NA	NA	NA	NA	1	NA
GO:0002922 positive regulation of humoral immune response	NA	NA	NA	NA	3	NA
GO:0002925 positive regulation of humoral immune response mediated by circulating immunoglobulin	NA	NA	NA	NA	1	NA
GO:0090265 positive regulation of immune complex clearance by monocytes and macrophages	NA	NA	NA	NA	2	NA
GO:0002839 positive regulation of immune response to tumor cell	NA	NA	NA	NA	2	NA
GO:0002891 positive regulation of immunoglobulin mediated immune response	NA	NA	NA	NA	6	NA
GO:0060335 positive regulation of interferon-gamma-mediated signaling pathway	NA	NA	NA	NA	1	NA
GO:0043302 positive regulation of leukocyte degranulation	NA	NA	NA	NA	5	NA
GO:0001912 positive regulation of leukocyte mediated cytotoxicity	NA	NA	NA	NA	8	NA
GO:0033008 positive regulation of mast cell activation involved in immune response	NA	NA	NA	NA	5	NA
GO:0061081 positive regulation of myeloid leukocyte cytokine production involved in immune response	NA	NA	NA	NA	4	NA
GO:0002888 positive regulation of myeloid leukocyte mediated immunity	NA	NA	NA	NA	3	NA
GO:0002857 positive regulation of natural killer cell mediated immune response to tumor cell	NA	NA	NA	NA	2	NA
GO:0002717 positive regulation of natural killer cell mediated immunity	NA	NA	NA	NA	5	NA
GO:0002702 positive regulation of production of molecular mediator of immune response	NA	NA	NA	NA	8	NA
GO:0061078 positive regulation of prostaglandin secretion involved in immune response	NA	NA	NA	NA	0	NA
GO:0060332 positive regulation of response to interferon-gamma	NA	NA	NA	NA	1	NA
GO:0002842 positive regulation of T cell mediated immune response to tumor cell	NA	NA	NA	NA	0	NA
GO:0002711 positive regulation of T cell mediated immunity	NA	NA	NA	NA	6	NA
GO:2000318 positive regulation of T-helper 17 type immune response	NA	NA	NA	NA	2	NA
GO:0002827 positive regulation of T-helper 1 type immune response	NA	NA	NA	NA	3	NA
GO:0002654 positive regulation of tolerance induction dependent upon immune response	NA	NA	NA	NA	1	NA
GO:0002830 positive regulation of type 2 immune response	NA	NA	NA	NA	4	NA
GO:0090323 prostaglandin secretion involved in immune response	NA	NA	NA	NA	0	NA
GO:0002739 regulation of cytokine secretion involved in immune response	NA	NA	NA	NA	2	NA
GO:2001191 regulation of gamma-delta T cell activation involved in immune response	NA	NA	NA	NA	1	NA
GO:0002923 regulation of humoral immune response mediated by circulating immunoglobulin	NA	NA	NA	NA	2	NA
GO:0090264 regulation of immune complex clearance by monocytes and macrophages	NA	NA	NA	NA	2	NA
GO:0002837 regulation of immune response to tumor cell	NA	NA	NA	NA	2	NA
GO:0060334 regulation of interferon-gamma-mediated signaling pathway	NA	NA	NA	NA	4	NA
GO:0043300 regulation of leukocyte degranulation	NA	NA	NA	NA	8	NA
GO:0033006 regulation of mast cell activation involved in immune response	NA	NA	NA	NA	7	NA
GO:0032826 regulation of natural killer cell differentiation involved in immune response	NA	NA	NA	NA	0	NA
GO:0002855 regulation of natural killer cell mediated immune response to tumor cell	NA	NA	NA	NA	2	NA
GO:0002715 regulation of natural killer cell mediated immunity	NA	NA	NA	NA	6	NA
GO:0060330 regulation of response to interferon-gamma	NA	NA	NA	NA	4	NA
GO:0002840 regulation of T cell mediated immune response to tumor cell	NA	NA	NA	NA	0	NA
GO:2000316 regulation of T-helper 17 type immune response	NA	NA	NA	NA	2	NA
GO:0002825 regulation of T-helper 1 type immune response	NA	NA	NA	NA	9	NA
GO:0002652 regulation of tolerance induction dependent upon immune response	NA	NA	NA	NA	1	NA
GO:0052572 response to host immune response	NA	NA	NA	NA	5	NA
GO:0052564 response to immune response of other organism involved in symbiotic interaction	NA	NA	NA	NA	5	NA
GO:0002566 somatic diversification of immune receptors via somatic mutation	NA	NA	NA	NA	0	NA
GO:0002424 T cell mediated immune response to tumor cell	NA	NA	NA	NA	0	NA
GO:0002309 T cell proliferation involved in immune response	NA	NA	NA	NA	1	NA
GO:0072538 T-helper 17 type immune response	NA	NA	NA	NA	3	NA
GO:0002461 tolerance induction dependent upon immune response	NA	NA	NA	NA	1	NA
GO:0042033 chemokine biosynthetic process	NA	NA	NA	NA	5	NA
GO:0070098 chemokine-mediated signaling pathway	NA	NA	NA	NA	9	NA
GO:0050755 chemokine metabolic process	NA	NA	NA	NA	5	NA
GO:0032600 chemokine receptor transport out of membrane raft	NA	NA	NA	NA	0	NA
GO:0033606 chemokine receptor transport within lipid bilayer	NA	NA	NA	NA	0	NA
GO:0090195 chemokine secretion	NA	NA	NA	NA	5	NA
GO:0045079 negative regulation of chemokine biosynthetic process	NA	NA	NA	NA	1	NA
GO:0070100 negative regulation of chemokine-mediated signaling pathway	NA	NA	NA	NA	1	NA
GO:0032682 negative regulation of chemokine production	NA	NA	NA	NA	0	NA
GO:0090198 negative regulation of chemokine secretion	NA	NA	NA	NA	0	NA
GO:0001960 negative regulation of cytokine-mediated signaling pathway	NA	NA	NA	NA	6	NA
GO:0045080 positive regulation of chemokine biosynthetic process	NA	NA	NA	NA	3	NA
GO:0070101 positive regulation of chemokine-mediated signaling pathway	NA	NA	NA	NA	0	NA
GO:0090197 positive regulation of chemokine secretion	NA	NA	NA	NA	5	NA
GO:0001961 positive regulation of cytokine-mediated signaling pathway	NA	NA	NA	NA	4	NA
GO:2001263 regulation of C-C chemokine binding	NA	NA	NA	NA	0	NA
GO:0045073 regulation of chemokine biosynthetic process	NA	NA	NA	NA	4	NA
GO:0070099 regulation of chemokine-mediated signaling pathway	NA	NA	NA	NA	1	NA
GO:0090196 regulation of chemokine secretion	NA	NA	NA	NA	5	NA
GO:0002249 lymphocyte anergy	NA	NA	NA	NA	3	NA
GO:0002913 positive regulation of lymphocyte anergy	NA	NA	NA	NA	2	NA
GO:0002669 positive regulation of T cell anergy	NA	NA	NA	NA	2	NA
GO:0002911 regulation of lymphocyte anergy	NA	NA	NA	NA	3	NA
GO:0002667 regulation of T cell anergy	NA	NA	NA	NA	3	NA
GO:0002870 T cell anergy	NA	NA	NA	NA	3	NA
GO:0035419 activation of MAPK activity involved in innate immune response	NA	NA	NA	NA	1	NA
GO:0046732 active induction of host immune response by virus	NA	NA	NA	NA	1	NA
GO:0002276 basophil activation involved in immune response	NA	NA	NA	NA	0	NA
GO:0002560 basophil mediated immunity	NA	NA	NA	NA	0	NA
GO:0002294 CD4-positive, alpha-beta T cell differentiation involved in immune response	NA	NA	NA	NA	9	NA
GO:0002302 CD8-positive, alpha-beta T cell differentiation involved in immune response	NA	NA	NA	NA	2	NA
GO:0002430 complement receptor mediated signaling pathway	NA	NA	NA	NA	1	NA
GO:0002374 cytokine secretion involved in immune response	NA	NA	NA	NA	2	NA
GO:0002278 eosinophil activation involved in immune response	NA	NA	NA	NA	1	NA
GO:0002447 eosinophil mediated immunity	NA	NA	NA	NA	1	NA
GO:0030683 evasion or tolerance by virus of host immune response	NA	NA	NA	NA	1	NA
GO:0020012 evasion or tolerance of host immune response	NA	NA	NA	NA	1	NA
GO:0051805 evasion or tolerance of immune response of other organism involved in symbiotic interaction	NA	NA	NA	NA	1	NA
GO:0002290 gamma-delta T cell activation involved in immune response	NA	NA	NA	NA	1	NA
GO:0035397 helper T cell enhancement of adaptive immune response	NA	NA	NA	NA	0	NA
GO:0002384 hepatic immune response	NA	NA	NA	NA	1	NA
GO:0002434 immune complex clearance	NA	NA	NA	NA	2	NA
GO:0002436 immune complex clearance by monocytes and macrophages	NA	NA	NA	NA	2	NA
GO:0002767 immune response-inhibiting cell surface receptor signaling pathway	NA	NA	NA	NA	2	NA
GO:0002765 immune response-inhibiting signal transduction	NA	NA	NA	NA	2	NA
GO:0002386 immune response in mucosal-associated lymphoid tissue	NA	NA	NA	NA	0	NA
GO:0002418 immune response to tumor cell	NA	NA	NA	NA	3	NA
GO:0002380 immunoglobulin secretion involved in immune response	NA	NA	NA	NA	0	NA
GO:0052558 induction by organism of immune response of other organism involved in symbiotic interaction	NA	NA	NA	NA	1	NA
GO:0052559 induction by symbiont of host immune response	NA	NA	NA	NA	1	NA
GO:0046730 induction of host immune response by virus	NA	NA	NA	NA	1	NA
GO:0002220 innate immune response activating cell surface receptor signaling pathway	NA	NA	NA	NA	1	NA
GO:0002227 innate immune response in mucosa	NA	NA	NA	NA	1	NA
GO:0070486 leukocyte aggregation	NA	NA	NA	NA	4	NA
GO:0002232 leukocyte chemotaxis involved in inflammatory response	NA	NA	NA	NA	0	NA
GO:0002522 leukocyte migration involved in immune response	NA	NA	NA	NA	1	NA
GO:0002523 leukocyte migration involved in inflammatory response	NA	NA	NA	NA	4	NA
GO:0002281 macrophage activation involved in immune response	NA	NA	NA	NA	4	NA
GO:0002313 mature B cell differentiation involved in immune response	NA	NA	NA	NA	3	NA
GO:0002282 microglial cell activation involved in immune response	NA	NA	NA	NA	2	NA
GO:0052552 modulation by organism of immune response of other organism involved in symbiotic interaction	NA	NA	NA	NA	3	NA
GO:0052306 modulation by organism of innate immune response in other organism involved in symbiotic interaction	NA	NA	NA	NA	2	NA
GO:0052553 modulation by symbiont of host immune response	NA	NA	NA	NA	3	NA
GO:0052167 modulation by symbiont of host innate immune response	NA	NA	NA	NA	2	NA
GO:0002385 mucosal immune response	NA	NA	NA	NA	1	NA
GO:0002277 myeloid dendritic cell activation involved in immune response	NA	NA	NA	NA	2	NA
GO:0002323 natural killer cell activation involved in immune response	NA	NA	NA	NA	0	NA
GO:0002325 natural killer cell differentiation involved in immune response	NA	NA	NA	NA	0	NA
GO:0002423 natural killer cell mediated immune response to tumor cell	NA	NA	NA	NA	2	NA
GO:0002228 natural killer cell mediated immunity	NA	NA	NA	NA	6	NA
GO:0002820 negative regulation of adaptive immune response	NA	NA	NA	NA	9	NA
GO:0002823 negative regulation of adaptive immune response based on somatic recombination of immune receptors built from immunoglobulin superfamily domains	NA	NA	NA	NA	8	NA
GO:0002713 negative regulation of B cell mediated immunity	NA	NA	NA	NA	0	NA
GO:0002719 negative regulation of cytokine production involved in immune response	NA	NA	NA	NA	5	NA
GO:0002740 negative regulation of cytokine secretion involved in immune response	NA	NA	NA	NA	2	NA
GO:0002921 negative regulation of humoral immune response	NA	NA	NA	NA	4	NA
GO:0002924 negative regulation of humoral immune response mediated by circulating immunoglobulin	NA	NA	NA	NA	0	NA
GO:0002890 negative regulation of immunoglobulin mediated immune response	NA	NA	NA	NA	0	NA
GO:0045824 negative regulation of innate immune response	NA	NA	NA	NA	5	NA
GO:0060336 negative regulation of interferon-gamma-mediated signaling pathway	NA	NA	NA	NA	0	NA
GO:0002689 negative regulation of leukocyte chemotaxis	NA	NA	NA	NA	1	NA
GO:0043301 negative regulation of leukocyte degranulation	NA	NA	NA	NA	1	NA
GO:0001911 negative regulation of leukocyte mediated cytotoxicity	NA	NA	NA	NA	3	NA
GO:0002704 negative regulation of leukocyte mediated immunity	NA	NA	NA	NA	6	NA
GO:0002686 negative regulation of leukocyte migration	NA	NA	NA	NA	3	NA
GO:0002707 negative regulation of lymphocyte mediated immunity	NA	NA	NA	NA	6	NA
GO:0033007 negative regulation of mast cell activation involved in immune response	NA	NA	NA	NA	0	NA
GO:0032827 negative regulation of natural killer cell differentiation involved in immune response	NA	NA	NA	NA	0	NA
GO:0002716 negative regulation of natural killer cell mediated immunity	NA	NA	NA	NA	1	NA
GO:0002701 negative regulation of production of molecular mediator of immune response	NA	NA	NA	NA	5	NA
GO:0060331 negative regulation of response to interferon-gamma	NA	NA	NA	NA	0	NA
GO:0002710 negative regulation of T cell mediated immunity	NA	NA	NA	NA	6	NA
GO:0002826 negative regulation of T-helper 1 type immune response	NA	NA	NA	NA	2	NA
GO:0002829 negative regulation of type 2 immune response	NA	NA	NA	NA	2	NA
GO:0002283 neutrophil activation involved in immune response	NA	NA	NA	NA	3	NA
GO:0002446 neutrophil mediated immunity	NA	NA	NA	NA	3	NA
GO:0002251 organ or tissue specific immune response	NA	NA	NA	NA	2	NA
GO:0052257 pathogen-associated molecular pattern dependent induction by organism of innate immune response of other organism involved in symbiotic interaction	NA	NA	NA	NA	2	NA
GO:0052033 pathogen-associated molecular pattern dependent induction by symbiont of host innate immune response	NA	NA	NA	NA	2	NA
GO:0052308 pathogen-associated molecular pattern dependent modulation by organism of innate immune response in other organism involved in symbiotic interaction	NA	NA	NA	NA	2	NA
GO:0052169 pathogen-associated molecular pattern dependent modulation by symbiont of host innate immune response	NA	NA	NA	NA	2	NA
GO:0052555 positive regulation by organism of immune response of other organism involved in symbiotic interaction	NA	NA	NA	NA	3	NA
GO:0052305 positive regulation by organism of innate immune response in other organism involved in symbiotic interaction	NA	NA	NA	NA	2	NA
GO:0052556 positive regulation by symbiont of host immune response	NA	NA	NA	NA	3	NA
GO:0052166 positive regulation by symbiont of host innate immune response	NA	NA	NA	NA	2	NA
GO:0002714 positive regulation of B cell mediated immunity	NA	NA	NA	NA	6	NA
GO:0002720 positive regulation of cytokine production involved in immune response	NA	NA	NA	NA	6	NA
GO:0002741 positive regulation of cytokine secretion involved in immune response	NA	NA	NA	NA	0	NA
GO:2001193 positive regulation of gamma-delta T cell activation involved in immune response	NA	NA	NA	NA	1	NA
GO:0002922 positive regulation of humoral immune response	NA	NA	NA	NA	3	NA
GO:0002925 positive regulation of humoral immune response mediated by circulating immunoglobulin	NA	NA	NA	NA	1	NA
GO:0090265 positive regulation of immune complex clearance by monocytes and macrophages	NA	NA	NA	NA	2	NA
GO:0002839 positive regulation of immune response to tumor cell	NA	NA	NA	NA	2	NA
GO:0002891 positive regulation of immunoglobulin mediated immune response	NA	NA	NA	NA	6	NA
GO:0060335 positive regulation of interferon-gamma-mediated signaling pathway	NA	NA	NA	NA	1	NA
GO:0043302 positive regulation of leukocyte degranulation	NA	NA	NA	NA	5	NA
GO:0001912 positive regulation of leukocyte mediated cytotoxicity	NA	NA	NA	NA	8	NA
GO:0033008 positive regulation of mast cell activation involved in immune response	NA	NA	NA	NA	5	NA
GO:0061081 positive regulation of myeloid leukocyte cytokine production involved in immune response	NA	NA	NA	NA	4	NA
GO:0002888 positive regulation of myeloid leukocyte mediated immunity	NA	NA	NA	NA	3	NA
GO:0002857 positive regulation of natural killer cell mediated immune response to tumor cell	NA	NA	NA	NA	2	NA
GO:0002717 positive regulation of natural killer cell mediated immunity	NA	NA	NA	NA	5	NA
GO:0002702 positive regulation of production of molecular mediator of immune response	NA	NA	NA	NA	8	NA
GO:0061078 positive regulation of prostaglandin secretion involved in immune response	NA	NA	NA	NA	0	NA
GO:0060332 positive regulation of response to interferon-gamma	NA	NA	NA	NA	1	NA
GO:0002842 positive regulation of T cell mediated immune response to tumor cell	NA	NA	NA	NA	0	NA
GO:0002711 positive regulation of T cell mediated immunity	NA	NA	NA	NA	6	NA
GO:2000318 positive regulation of T-helper 17 type immune response	NA	NA	NA	NA	2	NA
GO:0002827 positive regulation of T-helper 1 type immune response	NA	NA	NA	NA	3	NA
GO:0002654 positive regulation of tolerance induction dependent upon immune response	NA	NA	NA	NA	1	NA
GO:0002830 positive regulation of type 2 immune response	NA	NA	NA	NA	4	NA
GO:0090323 prostaglandin secretion involved in immune response	NA	NA	NA	NA	0	NA
GO:0002739 regulation of cytokine secretion involved in immune response	NA	NA	NA	NA	2	NA
GO:2001191 regulation of gamma-delta T cell activation involved in immune response	NA	NA	NA	NA	1	NA
GO:0002923 regulation of humoral immune response mediated by circulating immunoglobulin	NA	NA	NA	NA	2	NA
GO:0090264 regulation of immune complex clearance by monocytes and macrophages	NA	NA	NA	NA	2	NA
GO:0002837 regulation of immune response to tumor cell	NA	NA	NA	NA	2	NA
GO:0060334 regulation of interferon-gamma-mediated signaling pathway	NA	NA	NA	NA	4	NA
GO:0043300 regulation of leukocyte degranulation	NA	NA	NA	NA	8	NA
GO:0033006 regulation of mast cell activation involved in immune response	NA	NA	NA	NA	7	NA
GO:0032826 regulation of natural killer cell differentiation involved in immune response	NA	NA	NA	NA	0	NA
GO:0002855 regulation of natural killer cell mediated immune response to tumor cell	NA	NA	NA	NA	2	NA
GO:0002715 regulation of natural killer cell mediated immunity	NA	NA	NA	NA	6	NA
GO:0060330 regulation of response to interferon-gamma	NA	NA	NA	NA	4	NA
GO:0002840 regulation of T cell mediated immune response to tumor cell	NA	NA	NA	NA	0	NA
GO:2000316 regulation of T-helper 17 type immune response	NA	NA	NA	NA	2	NA
GO:0002825 regulation of T-helper 1 type immune response	NA	NA	NA	NA	9	NA
GO:0002652 regulation of tolerance induction dependent upon immune response	NA	NA	NA	NA	1	NA
GO:0052572 response to host immune response	NA	NA	NA	NA	5	NA
GO:0052564 response to immune response of other organism involved in symbiotic interaction	NA	NA	NA	NA	5	NA
GO:0002566 somatic diversification of immune receptors via somatic mutation	NA	NA	NA	NA	0	NA
GO:0002424 T cell mediated immune response to tumor cell	NA	NA	NA	NA	0	NA
GO:0002309 T cell proliferation involved in immune response	NA	NA	NA	NA	1	NA
GO:0072538 T-helper 17 type immune response	NA	NA	NA	NA	3	NA
GO:0002461 tolerance induction dependent upon immune response	NA	NA	NA	NA	1	NA
GO:0042033 chemokine biosynthetic process	NA	NA	NA	NA	5	NA
GO:0070098 chemokine-mediated signaling pathway	NA	NA	NA	NA	9	NA
GO:0050755 chemokine metabolic process	NA	NA	NA	NA	5	NA
GO:0032600 chemokine receptor transport out of membrane raft	NA	NA	NA	NA	0	NA
GO:0033606 chemokine receptor transport within lipid bilayer	NA	NA	NA	NA	0	NA
GO:0090195 chemokine secretion	NA	NA	NA	NA	5	NA
GO:0045079 negative regulation of chemokine biosynthetic process	NA	NA	NA	NA	1	NA
GO:0070100 negative regulation of chemokine-mediated signaling pathway	NA	NA	NA	NA	1	NA
GO:0032682 negative regulation of chemokine production	NA	NA	NA	NA	0	NA
GO:0090198 negative regulation of chemokine secretion	NA	NA	NA	NA	0	NA
GO:0001960 negative regulation of cytokine-mediated signaling pathway	NA	NA	NA	NA	6	NA
GO:0045080 positive regulation of chemokine biosynthetic process	NA	NA	NA	NA	3	NA
GO:0070101 positive regulation of chemokine-mediated signaling pathway	NA	NA	NA	NA	0	NA
GO:0090197 positive regulation of chemokine secretion	NA	NA	NA	NA	5	NA
GO:0001961 positive regulation of cytokine-mediated signaling pathway	NA	NA	NA	NA	4	NA
GO:2001263 regulation of C-C chemokine binding	NA	NA	NA	NA	0	NA
GO:0045073 regulation of chemokine biosynthetic process	NA	NA	NA	NA	4	NA
GO:0070099 regulation of chemokine-mediated signaling pathway	NA	NA	NA	NA	1	NA
GO:0090196 regulation of chemokine secretion	NA	NA	NA	NA	5	NA
GO:0002249 lymphocyte anergy	NA	NA	NA	NA	3	NA
GO:0002913 positive regulation of lymphocyte anergy	NA	NA	NA	NA	2	NA
GO:0002669 positive regulation of T cell anergy	NA	NA	NA	NA	2	NA
GO:0002911 regulation of lymphocyte anergy	NA	NA	NA	NA	3	NA
GO:0002667 regulation of T cell anergy	NA	NA	NA	NA	3	NA
GO:0002870 T cell anergy	NA	NA	NA	NA	3	NA

## Sheet: C8_GO
	p.geomean	stat.mean	p.val	q.val	set.size	exp1
GO:0045123 cellular extravasation	0.0371722	1.87121	0.0371722	0.565384	13	0.0371722
GO:0030595 leukocyte chemotaxis	0.0545186	1.62001	0.0545186	0.565384	43	0.0545186
GO:0002687 positive regulation of leukocyte migration	0.0797247	1.43898	0.0797247	0.565384	19	0.0797247
GO:0050900 leukocyte migration	0.129526	1.13229	0.129526	0.565384	89	0.129526
GO:0002697 regulation of immune effector process	0.145056	1.06167	0.145056	0.565384	79	0.145056
GO:0002456 T cell mediated immunity	0.161693	1.00713	0.161693	0.565384	14	0.161693
GO:0032642 regulation of chemokine production	0.162932	1.00004	0.162932	0.565384	15	0.162932
GO:0002690 positive regulation of leukocyte chemotaxis	0.164637	0.996894	0.164637	0.565384	14	0.164637
GO:0002685 regulation of leukocyte migration	0.169577	0.967178	0.169577	0.565384	23	0.169577
GO:0002821 positive regulation of adaptive immune response	0.179133	0.93097	0.179133	0.565384	19	0.179133
GO:0001959 regulation of cytokine-mediated signaling pathway	0.180191	0.931129	0.180191	0.565384	14	0.180191
GO:0002449 lymphocyte mediated immunity	0.192189	0.874076	0.192189	0.565384	49	0.192189
GO:0002286 T cell activation involved in immune response	0.194262	0.875928	0.194262	0.565384	15	0.194262
GO:0002694 regulation of leukocyte activation	0.197193	0.853488	0.197193	0.565384	111	0.197193
GO:0045321 leukocyte activation	0.197971	0.850091	0.197971	0.565384	160	0.197971
GO:0032602 chemokine production	0.202187	0.844353	0.202187	0.565384	18	0.202187
GO:0002696 positive regulation of leukocyte activation	0.208751	0.812748	0.208751	0.565384	91	0.208751
GO:0002824 positive regulation of adaptive immune response based on somatic recombination of immune receptors built from immunoglobulin superfamily domains	0.209969	0.817239	0.209969	0.565384	17	0.209969
GO:0002758 innate immune response-activating signal transduction	0.214155	0.799366	0.214155	0.565384	26	0.214155
GO:0045088 regulation of innate immune response	0.230241	0.741365	0.230241	0.565384	47	0.230241
GO:0002285 lymphocyte activation involved in immune response	0.241341	0.706915	0.241341	0.565384	28	0.241341
GO:0002819 regulation of adaptive immune response	0.246004	0.690274	0.246004	0.565384	42	0.246004
GO:0002709 regulation of T cell mediated immunity	0.252722	0.67848	0.252722	0.565384	11	0.252722
GO:0002218 activation of innate immune response	0.259006	0.650962	0.259006	0.565384	29	0.259006
GO:0016064 immunoglobulin mediated immune response	0.260216	0.646624	0.260216	0.565384	32	0.260216
GO:0002688 regulation of leukocyte chemotaxis	0.264483	0.638061	0.264483	0.565384	16	0.264483
GO:0002699 positive regulation of immune effector process	0.265774	0.628525	0.265774	0.565384	40	0.265774
GO:0001910 regulation of leukocyte mediated cytotoxicity	0.267843	0.630114	0.267843	0.565384	12	0.267843
GO:0032722 positive regulation of chemokine production	0.268606	0.625432	0.268606	0.565384	14	0.268606
GO:0002822 regulation of adaptive immune response based on somatic recombination of immune receptors built from immunoglobulin superfamily domains	0.274749	0.60123	0.274749	0.565384	39	0.274749
GO:0002200 somatic diversification of immune receptors	0.276924	0.599914	0.276924	0.565384	14	0.276924
GO:0002562 somatic diversification of immune receptors via germline recombination within a single locus	0.276924	0.599914	0.276924	0.565384	14	0.276924
GO:0019724 B cell mediated immunity	0.280262	0.585353	0.280262	0.565384	33	0.280262
GO:0002682 regulation of immune system process	0.281918	0.577606	0.281918	0.565384	219	0.281918
GO:0045089 positive regulation of innate immune response	0.285054	0.570839	0.285054	0.565384	37	0.285054
GO:0002263 cell activation involved in immune response	0.285233	0.569542	0.285233	0.565384	45	0.285233
GO:0002366 leukocyte activation involved in immune response	0.285233	0.569542	0.285233	0.565384	45	0.285233
GO:0002706 regulation of lymphocyte mediated immunity	0.285421	0.570006	0.285421	0.565384	31	0.285421
GO:0002443 leukocyte mediated immunity	0.288058	0.560683	0.288058	0.565384	61	0.288058
GO:0002703 regulation of leukocyte mediated immunity	0.288635	0.560021	0.288635	0.565384	37	0.288635
GO:0002889 regulation of immunoglobulin mediated immune response	0.297189	0.537924	0.297189	0.565384	17	0.297189
GO:0002695 negative regulation of leukocyte activation	0.297517	0.535451	0.297517	0.565384	29	0.297517
GO:0002886 regulation of myeloid leukocyte mediated immunity	0.301654	0.529847	0.301654	0.565384	10	0.301654
GO:0002208 somatic diversification of immunoglobulins involved in immune response	0.301898	0.527286	0.301898	0.565384	11	0.301898
GO:0002204 somatic recombination of immunoglobulin genes involved in immune response	0.301898	0.527286	0.301898	0.565384	11	0.301898
GO:0002312 B cell activation involved in immune response	0.3077	0.508491	0.3077	0.565384	14	0.3077
GO:0002705 positive regulation of leukocyte mediated immunity	0.314144	0.489221	0.314144	0.565384	16	0.314144
GO:0002708 positive regulation of lymphocyte mediated immunity	0.314144	0.489221	0.314144	0.565384	16	0.314144
GO:0002460 adaptive immune response based on somatic recombination of immune receptors built from immunoglobulin superfamily domains	0.314184	0.485219	0.314184	0.565384	64	0.314184
GO:0002684 positive regulation of immune system process	0.317425	0.475357	0.317425	0.565384	166	0.317425
GO:0002712 regulation of B cell mediated immunity	0.324161	0.460216	0.324161	0.565384	18	0.324161
GO:0002683 negative regulation of immune system process	0.330406	0.440322	0.330406	0.565384	49	0.330406
GO:0071346 cellular response to interferon-gamma	0.334262	0.430225	0.334262	0.565384	33	0.334262
GO:0001909 leukocyte mediated cytotoxicity	0.334816	0.431781	0.334816	0.565384	15	0.334816
GO:0002250 adaptive immune response	0.338581	0.417183	0.338581	0.565384	74	0.338581
GO:0002381 immunoglobulin production involved in immunoglobulin mediated immune response	0.340446	0.416327	0.340446	0.565384	13	0.340446
GO:0002252 immune effector process	0.373129	0.323937	0.373129	0.596179	126	0.373129
GO:0060333 interferon-gamma-mediated signaling pathway	0.378077	0.312267	0.378077	0.596179	27	0.378077
GO:0034341 response to interferon-gamma	0.390533	0.278989	0.390533	0.596179	37	0.390533
GO:0002287 alpha-beta T cell activation involved in immune response	0.397453	0.263442	0.397453	0.596179	11	0.397453
GO:0002293 alpha-beta T cell differentiation involved in immune response	0.397453	0.263442	0.397453	0.596179	11	0.397453
GO:0002292 T cell differentiation involved in immune response	0.397453	0.263442	0.397453	0.596179	11	0.397453
GO:0002520 immune system development	0.413098	0.219837	0.413098	0.603505	115	0.413098
GO:0002521 leukocyte differentiation	0.420814	0.200122	0.420814	0.603505	87	0.420814
GO:0050778 positive regulation of immune response	0.425343	0.188471	0.425343	0.603505	114	0.425343
GO:0001776 leukocyte homeostasis	0.428294	0.182036	0.428294	0.603505	19	0.428294
GO:0002376 immune system process	0.451234	0.122587	0.451234	0.620061	372	0.451234
GO:0042088 T-helper 1 type immune response	0.463546	0.0924232	0.463546	0.620061	15	0.463546
GO:0043299 leukocyte degranulation	0.466386	0.0852571	0.466386	0.620061	13	0.466386
GO:0002828 regulation of type 2 immune response	0.481359	0.0473884	0.481359	0.620061	11	0.481359
GO:0042092 type 2 immune response	0.481518	0.0468687	0.481518	0.620061	13	0.481518
GO:0019221 cytokine-mediated signaling pathway	0.488289	0.0294039	0.488289	0.620061	88	0.488289
GO:0002757 immune response-activating signal transduction	0.494792	0.0130804	0.494792	0.620061	71	0.494792
GO:0006955 immune response	0.498046	0.0048997	0.498046	0.620061	294	0.498046
GO:0002275 myeloid cell activation involved in immune response	0.50005	-0.000125195	0.50005	0.620061	17	0.50005
GO:0050776 regulation of immune response	0.510378	-0.0260357	0.510378	0.624541	173	0.510378
GO:0002444 myeloid leukocyte mediated immunity	0.525525	-0.0645786	0.525525	0.632536	16	0.525525
GO:0050777 negative regulation of immune response	0.533912	-0.0857746	0.533912	0.632536	20	0.533912
GO:0002279 mast cell activation involved in immune response	0.550698	-0.129058	0.550698	0.632536	11	0.550698
GO:0002448 mast cell mediated immunity	0.550698	-0.129058	0.550698	0.632536	11	0.550698
GO:0002718 regulation of cytokine production involved in immune response	0.550918	-0.129576	0.550918	0.632536	14	0.550918
GO:0002698 negative regulation of immune effector process	0.574733	-0.190224	0.574733	0.651832	19	0.574733
GO:0002455 humoral immune response mediated by circulating immunoglobulin	0.59381	-0.241102	0.59381	0.660414	12	0.59381
GO:0002700 regulation of production of molecular mediator of immune response	0.596503	-0.245633	0.596503	0.660414	26	0.596503
GO:0002440 production of molecular mediator of immune response	0.603772	-0.264335	0.603772	0.660598	31	0.603772
GO:0002764 immune response-regulating signaling pathway	0.612113	-0.285374	0.612113	0.661936	78	0.612113
GO:0002367 cytokine production involved in immune response	0.653387	-0.399352	0.653387	0.697627	15	0.653387
GO:0002253 activation of immune response	0.66012	-0.413502	0.66012	0.697627	90	0.66012
GO:0045087 innate immune response	0.684129	-0.479829	0.684129	0.714877	135	0.684129
GO:0002429 immune response-activating cell surface receptor signaling pathway	0.721312	-0.588982	0.721312	0.745355	49	0.721312
GO:0002920 regulation of humoral immune response	0.749054	-0.682428	0.749054	0.765516	13	0.749054
GO:0002768 immune response-regulating cell surface receptor signaling pathway	0.817297	-0.909241	0.817297	0.81998	56	0.817297
GO:0006959 humoral immune response	0.81998	-0.921475	0.81998	0.81998	36	0.81998
GO:0006959 humoral immune response	0.18002	-0.921475	0.18002	0.885938	36	0.18002
GO:0002768 immune response-regulating cell surface receptor signaling pathway	0.182703	-0.909241	0.182703	0.885938	56	0.182703
GO:0002920 regulation of humoral immune response	0.250946	-0.682428	0.250946	0.885938	13	0.250946
GO:0002429 immune response-activating cell surface receptor signaling pathway	0.278688	-0.588982	0.278688	0.885938	49	0.278688
GO:0045087 innate immune response	0.315871	-0.479829	0.315871	0.885938	135	0.315871
GO:0002253 activation of immune response	0.33988	-0.413502	0.33988	0.885938	90	0.33988
GO:0002367 cytokine production involved in immune response	0.346613	-0.399352	0.346613	0.885938	15	0.346613
GO:0002764 immune response-regulating signaling pathway	0.387887	-0.285374	0.387887	0.885938	78	0.387887
GO:0002440 production of molecular mediator of immune response	0.396228	-0.264335	0.396228	0.885938	31	0.396228
GO:0002700 regulation of production of molecular mediator of immune response	0.403497	-0.245633	0.403497	0.885938	26	0.403497
GO:0002455 humoral immune response mediated by circulating immunoglobulin	0.40619	-0.241102	0.40619	0.885938	12	0.40619
GO:0002698 negative regulation of immune effector process	0.425267	-0.190224	0.425267	0.885938	19	0.425267
GO:0002718 regulation of cytokine production involved in immune response	0.449082	-0.129576	0.449082	0.885938	14	0.449082
GO:0002279 mast cell activation involved in immune response	0.449302	-0.129058	0.449302	0.885938	11	0.449302
GO:0002448 mast cell mediated immunity	0.449302	-0.129058	0.449302	0.885938	11	0.449302
GO:0050777 negative regulation of immune response	0.466088	-0.0857746	0.466088	0.885938	20	0.466088
GO:0002444 myeloid leukocyte mediated immunity	0.474475	-0.0645786	0.474475	0.885938	16	0.474475
GO:0050776 regulation of immune response	0.489622	-0.0260357	0.489622	0.885938	173	0.489622
GO:0002275 myeloid cell activation involved in immune response	0.49995	-0.000125195	0.49995	0.885938	17	0.49995
GO:0006955 immune response	0.501954	0.0048997	0.501954	0.885938	294	0.501954
GO:0002757 immune response-activating signal transduction	0.505208	0.0130804	0.505208	0.885938	71	0.505208
GO:0019221 cytokine-mediated signaling pathway	0.511711	0.0294039	0.511711	0.885938	88	0.511711
GO:0042092 type 2 immune response	0.518482	0.0468687	0.518482	0.885938	13	0.518482
GO:0002828 regulation of type 2 immune response	0.518641	0.0473884	0.518641	0.885938	11	0.518641
GO:0043299 leukocyte degranulation	0.533614	0.0852571	0.533614	0.885938	13	0.533614
GO:0042088 T-helper 1 type immune response	0.536454	0.0924232	0.536454	0.885938	15	0.536454
GO:0002376 immune system process	0.548766	0.122587	0.548766	0.885938	372	0.548766
GO:0001776 leukocyte homeostasis	0.571706	0.182036	0.571706	0.885938	19	0.571706
GO:0050778 positive regulation of immune response	0.574657	0.188471	0.574657	0.885938	114	0.574657
GO:0002521 leukocyte differentiation	0.579186	0.200122	0.579186	0.885938	87	0.579186
GO:0002520 immune system development	0.586902	0.219837	0.586902	0.885938	115	0.586902
GO:0002287 alpha-beta T cell activation involved in immune response	0.602547	0.263442	0.602547	0.885938	11	0.602547
GO:0002293 alpha-beta T cell differentiation involved in immune response	0.602547	0.263442	0.602547	0.885938	11	0.602547
GO:0002292 T cell differentiation involved in immune response	0.602547	0.263442	0.602547	0.885938	11	0.602547
GO:0034341 response to interferon-gamma	0.609467	0.278989	0.609467	0.885938	37	0.609467
GO:0060333 interferon-gamma-mediated signaling pathway	0.621923	0.312267	0.621923	0.885938	27	0.621923
GO:0002252 immune effector process	0.626871	0.323937	0.626871	0.885938	126	0.626871
GO:0002381 immunoglobulin production involved in immunoglobulin mediated immune response	0.659554	0.416327	0.659554	0.885938	13	0.659554
GO:0002250 adaptive immune response	0.661419	0.417183	0.661419	0.885938	74	0.661419
GO:0001909 leukocyte mediated cytotoxicity	0.665184	0.431781	0.665184	0.885938	15	0.665184
GO:0071346 cellular response to interferon-gamma	0.665738	0.430225	0.665738	0.885938	33	0.665738
GO:0002683 negative regulation of immune system process	0.669594	0.440322	0.669594	0.885938	49	0.669594
GO:0002712 regulation of B cell mediated immunity	0.675839	0.460216	0.675839	0.885938	18	0.675839
GO:0002684 positive regulation of immune system process	0.682575	0.475357	0.682575	0.885938	166	0.682575
GO:0002460 adaptive immune response based on somatic recombination of immune receptors built from immunoglobulin superfamily domains	0.685816	0.485219	0.685816	0.885938	64	0.685816
GO:0002705 positive regulation of leukocyte mediated immunity	0.685856	0.489221	0.685856	0.885938	16	0.685856
GO:0002708 positive regulation of lymphocyte mediated immunity	0.685856	0.489221	0.685856	0.885938	16	0.685856
GO:0002312 B cell activation involved in immune response	0.6923	0.508491	0.6923	0.885938	14	0.6923
GO:0002208 somatic diversification of immunoglobulins involved in immune response	0.698102	0.527286	0.698102	0.885938	11	0.698102
GO:0002204 somatic recombination of immunoglobulin genes involved in immune response	0.698102	0.527286	0.698102	0.885938	11	0.698102
GO:0002886 regulation of myeloid leukocyte mediated immunity	0.698346	0.529847	0.698346	0.885938	10	0.698346
GO:0002695 negative regulation of leukocyte activation	0.702483	0.535451	0.702483	0.885938	29	0.702483
GO:0002889 regulation of immunoglobulin mediated immune response	0.702811	0.537924	0.702811	0.885938	17	0.702811
GO:0002703 regulation of leukocyte mediated immunity	0.711365	0.560021	0.711365	0.885938	37	0.711365
GO:0002443 leukocyte mediated immunity	0.711942	0.560683	0.711942	0.885938	61	0.711942
GO:0002706 regulation of lymphocyte mediated immunity	0.714579	0.570006	0.714579	0.885938	31	0.714579
GO:0002263 cell activation involved in immune response	0.714767	0.569542	0.714767	0.885938	45	0.714767
GO:0002366 leukocyte activation involved in immune response	0.714767	0.569542	0.714767	0.885938	45	0.714767
GO:0045089 positive regulation of innate immune response	0.714946	0.570839	0.714946	0.885938	37	0.714946
GO:0002682 regulation of immune system process	0.718082	0.577606	0.718082	0.885938	219	0.718082
GO:0019724 B cell mediated immunity	0.719738	0.585353	0.719738	0.885938	33	0.719738
GO:0002200 somatic diversification of immune receptors	0.723076	0.599914	0.723076	0.885938	14	0.723076
GO:0002562 somatic diversification of immune receptors via germline recombination within a single locus	0.723076	0.599914	0.723076	0.885938	14	0.723076
GO:0002822 regulation of adaptive immune response based on somatic recombination of immune receptors built from immunoglobulin superfamily domains	0.725251	0.60123	0.725251	0.885938	39	0.725251
GO:0032722 positive regulation of chemokine production	0.731394	0.625432	0.731394	0.885938	14	0.731394
GO:0001910 regulation of leukocyte mediated cytotoxicity	0.732157	0.630114	0.732157	0.885938	12	0.732157
GO:0002699 positive regulation of immune effector process	0.734226	0.628525	0.734226	0.885938	40	0.734226
GO:0002688 regulation of leukocyte chemotaxis	0.735517	0.638061	0.735517	0.885938	16	0.735517
GO:0016064 immunoglobulin mediated immune response	0.739784	0.646624	0.739784	0.885938	32	0.739784
GO:0002218 activation of innate immune response	0.740994	0.650962	0.740994	0.885938	29	0.740994
GO:0002709 regulation of T cell mediated immunity	0.747278	0.67848	0.747278	0.885938	11	0.747278
GO:0002819 regulation of adaptive immune response	0.753996	0.690274	0.753996	0.885938	42	0.753996
GO:0002285 lymphocyte activation involved in immune response	0.758659	0.706915	0.758659	0.885938	28	0.758659
GO:0045088 regulation of innate immune response	0.769759	0.741365	0.769759	0.885938	47	0.769759
GO:0002758 innate immune response-activating signal transduction	0.785845	0.799366	0.785845	0.885938	26	0.785845
GO:0002824 positive regulation of adaptive immune response based on somatic recombination of immune receptors built from immunoglobulin superfamily domains	0.790031	0.817239	0.790031	0.885938	17	0.790031
GO:0002696 positive regulation of leukocyte activation	0.791249	0.812748	0.791249	0.885938	91	0.791249
GO:0032602 chemokine production	0.797813	0.844353	0.797813	0.885938	18	0.797813
GO:0045321 leukocyte activation	0.802029	0.850091	0.802029	0.885938	160	0.802029
GO:0002694 regulation of leukocyte activation	0.802807	0.853488	0.802807	0.885938	111	0.802807
GO:0002286 T cell activation involved in immune response	0.805738	0.875928	0.805738	0.885938	15	0.805738
GO:0002449 lymphocyte mediated immunity	0.807811	0.874076	0.807811	0.885938	49	0.807811
GO:0001959 regulation of cytokine-mediated signaling pathway	0.819809	0.931129	0.819809	0.885938	14	0.819809
GO:0002821 positive regulation of adaptive immune response	0.820867	0.93097	0.820867	0.885938	19	0.820867
GO:0002685 regulation of leukocyte migration	0.830423	0.967178	0.830423	0.885938	23	0.830423
GO:0002690 positive regulation of leukocyte chemotaxis	0.835363	0.996894	0.835363	0.885938	14	0.835363
GO:0032642 regulation of chemokine production	0.837068	1.00004	0.837068	0.885938	15	0.837068
GO:0002456 T cell mediated immunity	0.838307	1.00713	0.838307	0.885938	14	0.838307
GO:0002697 regulation of immune effector process	0.854944	1.06167	0.854944	0.893368	79	0.854944
GO:0050900 leukocyte migration	0.870474	1.13229	0.870474	0.89949	89	0.870474
GO:0002687 positive regulation of leukocyte migration	0.920275	1.43898	0.920275	0.940501	19	0.920275
GO:0030595 leukocyte chemotaxis	0.945481	1.62001	0.945481	0.955758	43	0.945481
GO:0045123 cellular extravasation	0.962828	1.87121	0.962828	0.962828	13	0.962828
GO:0035419 activation of MAPK activity involved in innate immune response	NA	NA	NA	NA	1	NA
GO:0046732 active induction of host immune response by virus	NA	NA	NA	NA	1	NA
GO:0002276 basophil activation involved in immune response	NA	NA	NA	NA	0	NA
GO:0002560 basophil mediated immunity	NA	NA	NA	NA	0	NA
GO:0002294 CD4-positive, alpha-beta T cell differentiation involved in immune response	NA	NA	NA	NA	9	NA
GO:0002302 CD8-positive, alpha-beta T cell differentiation involved in immune response	NA	NA	NA	NA	2	NA
GO:0002430 complement receptor mediated signaling pathway	NA	NA	NA	NA	1	NA
GO:0002374 cytokine secretion involved in immune response	NA	NA	NA	NA	2	NA
GO:0002278 eosinophil activation involved in immune response	NA	NA	NA	NA	1	NA
GO:0002447 eosinophil mediated immunity	NA	NA	NA	NA	1	NA
GO:0030683 evasion or tolerance by virus of host immune response	NA	NA	NA	NA	1	NA
GO:0020012 evasion or tolerance of host immune response	NA	NA	NA	NA	1	NA
GO:0051805 evasion or tolerance of immune response of other organism involved in symbiotic interaction	NA	NA	NA	NA	1	NA
GO:0002290 gamma-delta T cell activation involved in immune response	NA	NA	NA	NA	1	NA
GO:0035397 helper T cell enhancement of adaptive immune response	NA	NA	NA	NA	0	NA
GO:0002384 hepatic immune response	NA	NA	NA	NA	1	NA
GO:0002434 immune complex clearance	NA	NA	NA	NA	2	NA
GO:0002436 immune complex clearance by monocytes and macrophages	NA	NA	NA	NA	2	NA
GO:0002767 immune response-inhibiting cell surface receptor signaling pathway	NA	NA	NA	NA	2	NA
GO:0002765 immune response-inhibiting signal transduction	NA	NA	NA	NA	2	NA
GO:0002386 immune response in mucosal-associated lymphoid tissue	NA	NA	NA	NA	0	NA
GO:0002418 immune response to tumor cell	NA	NA	NA	NA	3	NA
GO:0002380 immunoglobulin secretion involved in immune response	NA	NA	NA	NA	0	NA
GO:0052558 induction by organism of immune response of other organism involved in symbiotic interaction	NA	NA	NA	NA	1	NA
GO:0052559 induction by symbiont of host immune response	NA	NA	NA	NA	1	NA
GO:0046730 induction of host immune response by virus	NA	NA	NA	NA	1	NA
GO:0002220 innate immune response activating cell surface receptor signaling pathway	NA	NA	NA	NA	1	NA
GO:0002227 innate immune response in mucosa	NA	NA	NA	NA	1	NA
GO:0070486 leukocyte aggregation	NA	NA	NA	NA	4	NA
GO:0002232 leukocyte chemotaxis involved in inflammatory response	NA	NA	NA	NA	0	NA
GO:0002522 leukocyte migration involved in immune response	NA	NA	NA	NA	1	NA
GO:0002523 leukocyte migration involved in inflammatory response	NA	NA	NA	NA	4	NA
GO:0002281 macrophage activation involved in immune response	NA	NA	NA	NA	4	NA
GO:0002313 mature B cell differentiation involved in immune response	NA	NA	NA	NA	3	NA
GO:0002282 microglial cell activation involved in immune response	NA	NA	NA	NA	2	NA
GO:0052552 modulation by organism of immune response of other organism involved in symbiotic interaction	NA	NA	NA	NA	3	NA
GO:0052306 modulation by organism of innate immune response in other organism involved in symbiotic interaction	NA	NA	NA	NA	2	NA
GO:0052553 modulation by symbiont of host immune response	NA	NA	NA	NA	3	NA
GO:0052167 modulation by symbiont of host innate immune response	NA	NA	NA	NA	2	NA
GO:0002385 mucosal immune response	NA	NA	NA	NA	1	NA
GO:0002277 myeloid dendritic cell activation involved in immune response	NA	NA	NA	NA	2	NA
GO:0002323 natural killer cell activation involved in immune response	NA	NA	NA	NA	0	NA
GO:0002325 natural killer cell differentiation involved in immune response	NA	NA	NA	NA	0	NA
GO:0002423 natural killer cell mediated immune response to tumor cell	NA	NA	NA	NA	2	NA
GO:0002228 natural killer cell mediated immunity	NA	NA	NA	NA	6	NA
GO:0002820 negative regulation of adaptive immune response	NA	NA	NA	NA	9	NA
GO:0002823 negative regulation of adaptive immune response based on somatic recombination of immune receptors built from immunoglobulin superfamily domains	NA	NA	NA	NA	8	NA
GO:0002713 negative regulation of B cell mediated immunity	NA	NA	NA	NA	0	NA
GO:0002719 negative regulation of cytokine production involved in immune response	NA	NA	NA	NA	5	NA
GO:0002740 negative regulation of cytokine secretion involved in immune response	NA	NA	NA	NA	2	NA
GO:0002921 negative regulation of humoral immune response	NA	NA	NA	NA	4	NA
GO:0002924 negative regulation of humoral immune response mediated by circulating immunoglobulin	NA	NA	NA	NA	0	NA
GO:0002890 negative regulation of immunoglobulin mediated immune response	NA	NA	NA	NA	0	NA
GO:0045824 negative regulation of innate immune response	NA	NA	NA	NA	5	NA
GO:0060336 negative regulation of interferon-gamma-mediated signaling pathway	NA	NA	NA	NA	0	NA
GO:0002689 negative regulation of leukocyte chemotaxis	NA	NA	NA	NA	1	NA
GO:0043301 negative regulation of leukocyte degranulation	NA	NA	NA	NA	1	NA
GO:0001911 negative regulation of leukocyte mediated cytotoxicity	NA	NA	NA	NA	3	NA
GO:0002704 negative regulation of leukocyte mediated immunity	NA	NA	NA	NA	6	NA
GO:0002686 negative regulation of leukocyte migration	NA	NA	NA	NA	3	NA
GO:0002707 negative regulation of lymphocyte mediated immunity	NA	NA	NA	NA	6	NA
GO:0033007 negative regulation of mast cell activation involved in immune response	NA	NA	NA	NA	0	NA
GO:0032827 negative regulation of natural killer cell differentiation involved in immune response	NA	NA	NA	NA	0	NA
GO:0002716 negative regulation of natural killer cell mediated immunity	NA	NA	NA	NA	1	NA
GO:0002701 negative regulation of production of molecular mediator of immune response	NA	NA	NA	NA	5	NA
GO:0060331 negative regulation of response to interferon-gamma	NA	NA	NA	NA	0	NA
GO:0002710 negative regulation of T cell mediated immunity	NA	NA	NA	NA	6	NA
GO:0002826 negative regulation of T-helper 1 type immune response	NA	NA	NA	NA	2	NA
GO:0002829 negative regulation of type 2 immune response	NA	NA	NA	NA	2	NA
GO:0002283 neutrophil activation involved in immune response	NA	NA	NA	NA	3	NA
GO:0002446 neutrophil mediated immunity	NA	NA	NA	NA	3	NA
GO:0002251 organ or tissue specific immune response	NA	NA	NA	NA	2	NA
GO:0052257 pathogen-associated molecular pattern dependent induction by organism of innate immune response of other organism involved in symbiotic interaction	NA	NA	NA	NA	2	NA
GO:0052033 pathogen-associated molecular pattern dependent induction by symbiont of host innate immune response	NA	NA	NA	NA	2	NA
GO:0052308 pathogen-associated molecular pattern dependent modulation by organism of innate immune response in other organism involved in symbiotic interaction	NA	NA	NA	NA	2	NA
GO:0052169 pathogen-associated molecular pattern dependent modulation by symbiont of host innate immune response	NA	NA	NA	NA	2	NA
GO:0052555 positive regulation by organism of immune response of other organism involved in symbiotic interaction	NA	NA	NA	NA	3	NA
GO:0052305 positive regulation by organism of innate immune response in other organism involved in symbiotic interaction	NA	NA	NA	NA	2	NA
GO:0052556 positive regulation by symbiont of host immune response	NA	NA	NA	NA	3	NA
GO:0052166 positive regulation by symbiont of host innate immune response	NA	NA	NA	NA	2	NA
GO:0002714 positive regulation of B cell mediated immunity	NA	NA	NA	NA	6	NA
GO:0002720 positive regulation of cytokine production involved in immune response	NA	NA	NA	NA	6	NA
GO:0002741 positive regulation of cytokine secretion involved in immune response	NA	NA	NA	NA	0	NA
GO:2001193 positive regulation of gamma-delta T cell activation involved in immune response	NA	NA	NA	NA	1	NA
GO:0002922 positive regulation of humoral immune response	NA	NA	NA	NA	3	NA
GO:0002925 positive regulation of humoral immune response mediated by circulating immunoglobulin	NA	NA	NA	NA	1	NA
GO:0090265 positive regulation of immune complex clearance by monocytes and macrophages	NA	NA	NA	NA	2	NA
GO:0002839 positive regulation of immune response to tumor cell	NA	NA	NA	NA	2	NA
GO:0002891 positive regulation of immunoglobulin mediated immune response	NA	NA	NA	NA	6	NA
GO:0060335 positive regulation of interferon-gamma-mediated signaling pathway	NA	NA	NA	NA	1	NA
GO:0043302 positive regulation of leukocyte degranulation	NA	NA	NA	NA	5	NA
GO:0001912 positive regulation of leukocyte mediated cytotoxicity	NA	NA	NA	NA	8	NA
GO:0033008 positive regulation of mast cell activation involved in immune response	NA	NA	NA	NA	5	NA
GO:0061081 positive regulation of myeloid leukocyte cytokine production involved in immune response	NA	NA	NA	NA	4	NA
GO:0002888 positive regulation of myeloid leukocyte mediated immunity	NA	NA	NA	NA	3	NA
GO:0002857 positive regulation of natural killer cell mediated immune response to tumor cell	NA	NA	NA	NA	2	NA
GO:0002717 positive regulation of natural killer cell mediated immunity	NA	NA	NA	NA	5	NA
GO:0002702 positive regulation of production of molecular mediator of immune response	NA	NA	NA	NA	8	NA
GO:0061078 positive regulation of prostaglandin secretion involved in immune response	NA	NA	NA	NA	0	NA
GO:0060332 positive regulation of response to interferon-gamma	NA	NA	NA	NA	1	NA
GO:0002842 positive regulation of T cell mediated immune response to tumor cell	NA	NA	NA	NA	0	NA
GO:0002711 positive regulation of T cell mediated immunity	NA	NA	NA	NA	6	NA
GO:2000318 positive regulation of T-helper 17 type immune response	NA	NA	NA	NA	2	NA
GO:0002827 positive regulation of T-helper 1 type immune response	NA	NA	NA	NA	3	NA
GO:0002654 positive regulation of tolerance induction dependent upon immune response	NA	NA	NA	NA	1	NA
GO:0002830 positive regulation of type 2 immune response	NA	NA	NA	NA	4	NA
GO:0090323 prostaglandin secretion involved in immune response	NA	NA	NA	NA	0	NA
GO:0002739 regulation of cytokine secretion involved in immune response	NA	NA	NA	NA	2	NA
GO:2001191 regulation of gamma-delta T cell activation involved in immune response	NA	NA	NA	NA	1	NA
GO:0002923 regulation of humoral immune response mediated by circulating immunoglobulin	NA	NA	NA	NA	2	NA
GO:0090264 regulation of immune complex clearance by monocytes and macrophages	NA	NA	NA	NA	2	NA
GO:0002837 regulation of immune response to tumor cell	NA	NA	NA	NA	2	NA
GO:0060334 regulation of interferon-gamma-mediated signaling pathway	NA	NA	NA	NA	4	NA
GO:0043300 regulation of leukocyte degranulation	NA	NA	NA	NA	8	NA
GO:0033006 regulation of mast cell activation involved in immune response	NA	NA	NA	NA	7	NA
GO:0032826 regulation of natural killer cell differentiation involved in immune response	NA	NA	NA	NA	0	NA
GO:0002855 regulation of natural killer cell mediated immune response to tumor cell	NA	NA	NA	NA	2	NA
GO:0002715 regulation of natural killer cell mediated immunity	NA	NA	NA	NA	6	NA
GO:0060330 regulation of response to interferon-gamma	NA	NA	NA	NA	4	NA
GO:0002840 regulation of T cell mediated immune response to tumor cell	NA	NA	NA	NA	0	NA
GO:2000316 regulation of T-helper 17 type immune response	NA	NA	NA	NA	2	NA
GO:0002825 regulation of T-helper 1 type immune response	NA	NA	NA	NA	9	NA
GO:0002652 regulation of tolerance induction dependent upon immune response	NA	NA	NA	NA	1	NA
GO:0052572 response to host immune response	NA	NA	NA	NA	5	NA
GO:0052564 response to immune response of other organism involved in symbiotic interaction	NA	NA	NA	NA	5	NA
GO:0002566 somatic diversification of immune receptors via somatic mutation	NA	NA	NA	NA	0	NA
GO:0002424 T cell mediated immune response to tumor cell	NA	NA	NA	NA	0	NA
GO:0002309 T cell proliferation involved in immune response	NA	NA	NA	NA	1	NA
GO:0072538 T-helper 17 type immune response	NA	NA	NA	NA	3	NA
GO:0002461 tolerance induction dependent upon immune response	NA	NA	NA	NA	1	NA
GO:0042033 chemokine biosynthetic process	NA	NA	NA	NA	5	NA
GO:0070098 chemokine-mediated signaling pathway	NA	NA	NA	NA	9	NA
GO:0050755 chemokine metabolic process	NA	NA	NA	NA	5	NA
GO:0032600 chemokine receptor transport out of membrane raft	NA	NA	NA	NA	0	NA
GO:0033606 chemokine receptor transport within lipid bilayer	NA	NA	NA	NA	0	NA
GO:0090195 chemokine secretion	NA	NA	NA	NA	5	NA
GO:0045079 negative regulation of chemokine biosynthetic process	NA	NA	NA	NA	1	NA
GO:0070100 negative regulation of chemokine-mediated signaling pathway	NA	NA	NA	NA	1	NA
GO:0032682 negative regulation of chemokine production	NA	NA	NA	NA	0	NA
GO:0090198 negative regulation of chemokine secretion	NA	NA	NA	NA	0	NA
GO:0001960 negative regulation of cytokine-mediated signaling pathway	NA	NA	NA	NA	6	NA
GO:0045080 positive regulation of chemokine biosynthetic process	NA	NA	NA	NA	3	NA
GO:0070101 positive regulation of chemokine-mediated signaling pathway	NA	NA	NA	NA	0	NA
GO:0090197 positive regulation of chemokine secretion	NA	NA	NA	NA	5	NA
GO:0001961 positive regulation of cytokine-mediated signaling pathway	NA	NA	NA	NA	4	NA
GO:2001263 regulation of C-C chemokine binding	NA	NA	NA	NA	0	NA
GO:0045073 regulation of chemokine biosynthetic process	NA	NA	NA	NA	4	NA
GO:0070099 regulation of chemokine-mediated signaling pathway	NA	NA	NA	NA	1	NA
GO:0090196 regulation of chemokine secretion	NA	NA	NA	NA	5	NA
GO:0002249 lymphocyte anergy	NA	NA	NA	NA	3	NA
GO:0002913 positive regulation of lymphocyte anergy	NA	NA	NA	NA	2	NA
GO:0002669 positive regulation of T cell anergy	NA	NA	NA	NA	2	NA
GO:0002911 regulation of lymphocyte anergy	NA	NA	NA	NA	3	NA
GO:0002667 regulation of T cell anergy	NA	NA	NA	NA	3	NA
GO:0002870 T cell anergy	NA	NA	NA	NA	3	NA
GO:0035419 activation of MAPK activity involved in innate immune response	NA	NA	NA	NA	1	NA
GO:0046732 active induction of host immune response by virus	NA	NA	NA	NA	1	NA
GO:0002276 basophil activation involved in immune response	NA	NA	NA	NA	0	NA
GO:0002560 basophil mediated immunity	NA	NA	NA	NA	0	NA
GO:0002294 CD4-positive, alpha-beta T cell differentiation involved in immune response	NA	NA	NA	NA	9	NA
GO:0002302 CD8-positive, alpha-beta T cell differentiation involved in immune response	NA	NA	NA	NA	2	NA
GO:0002430 complement receptor mediated signaling pathway	NA	NA	NA	NA	1	NA
GO:0002374 cytokine secretion involved in immune response	NA	NA	NA	NA	2	NA
GO:0002278 eosinophil activation involved in immune response	NA	NA	NA	NA	1	NA
GO:0002447 eosinophil mediated immunity	NA	NA	NA	NA	1	NA
GO:0030683 evasion or tolerance by virus of host immune response	NA	NA	NA	NA	1	NA
GO:0020012 evasion or tolerance of host immune response	NA	NA	NA	NA	1	NA
GO:0051805 evasion or tolerance of immune response of other organism involved in symbiotic interaction	NA	NA	NA	NA	1	NA
GO:0002290 gamma-delta T cell activation involved in immune response	NA	NA	NA	NA	1	NA
GO:0035397 helper T cell enhancement of adaptive immune response	NA	NA	NA	NA	0	NA
GO:0002384 hepatic immune response	NA	NA	NA	NA	1	NA
GO:0002434 immune complex clearance	NA	NA	NA	NA	2	NA
GO:0002436 immune complex clearance by monocytes and macrophages	NA	NA	NA	NA	2	NA
GO:0002767 immune response-inhibiting cell surface receptor signaling pathway	NA	NA	NA	NA	2	NA
GO:0002765 immune response-inhibiting signal transduction	NA	NA	NA	NA	2	NA
GO:0002386 immune response in mucosal-associated lymphoid tissue	NA	NA	NA	NA	0	NA
GO:0002418 immune response to tumor cell	NA	NA	NA	NA	3	NA
GO:0002380 immunoglobulin secretion involved in immune response	NA	NA	NA	NA	0	NA
GO:0052558 induction by organism of immune response of other organism involved in symbiotic interaction	NA	NA	NA	NA	1	NA
GO:0052559 induction by symbiont of host immune response	NA	NA	NA	NA	1	NA
GO:0046730 induction of host immune response by virus	NA	NA	NA	NA	1	NA
GO:0002220 innate immune response activating cell surface receptor signaling pathway	NA	NA	NA	NA	1	NA
GO:0002227 innate immune response in mucosa	NA	NA	NA	NA	1	NA
GO:0070486 leukocyte aggregation	NA	NA	NA	NA	4	NA
GO:0002232 leukocyte chemotaxis involved in inflammatory response	NA	NA	NA	NA	0	NA
GO:0002522 leukocyte migration involved in immune response	NA	NA	NA	NA	1	NA
GO:0002523 leukocyte migration involved in inflammatory response	NA	NA	NA	NA	4	NA
GO:0002281 macrophage activation involved in immune response	NA	NA	NA	NA	4	NA
GO:0002313 mature B cell differentiation involved in immune response	NA	NA	NA	NA	3	NA
GO:0002282 microglial cell activation involved in immune response	NA	NA	NA	NA	2	NA
GO:0052552 modulation by organism of immune response of other organism involved in symbiotic interaction	NA	NA	NA	NA	3	NA
GO:0052306 modulation by organism of innate immune response in other organism involved in symbiotic interaction	NA	NA	NA	NA	2	NA
GO:0052553 modulation by symbiont of host immune response	NA	NA	NA	NA	3	NA
GO:0052167 modulation by symbiont of host innate immune response	NA	NA	NA	NA	2	NA
GO:0002385 mucosal immune response	NA	NA	NA	NA	1	NA
GO:0002277 myeloid dendritic cell activation involved in immune response	NA	NA	NA	NA	2	NA
GO:0002323 natural killer cell activation involved in immune response	NA	NA	NA	NA	0	NA
GO:0002325 natural killer cell differentiation involved in immune response	NA	NA	NA	NA	0	NA
GO:0002423 natural killer cell mediated immune response to tumor cell	NA	NA	NA	NA	2	NA
GO:0002228 natural killer cell mediated immunity	NA	NA	NA	NA	6	NA
GO:0002820 negative regulation of adaptive immune response	NA	NA	NA	NA	9	NA
GO:0002823 negative regulation of adaptive immune response based on somatic recombination of immune receptors built from immunoglobulin superfamily domains	NA	NA	NA	NA	8	NA
GO:0002713 negative regulation of B cell mediated immunity	NA	NA	NA	NA	0	NA
GO:0002719 negative regulation of cytokine production involved in immune response	NA	NA	NA	NA	5	NA
GO:0002740 negative regulation of cytokine secretion involved in immune response	NA	NA	NA	NA	2	NA
GO:0002921 negative regulation of humoral immune response	NA	NA	NA	NA	4	NA
GO:0002924 negative regulation of humoral immune response mediated by circulating immunoglobulin	NA	NA	NA	NA	0	NA
GO:0002890 negative regulation of immunoglobulin mediated immune response	NA	NA	NA	NA	0	NA
GO:0045824 negative regulation of innate immune response	NA	NA	NA	NA	5	NA
GO:0060336 negative regulation of interferon-gamma-mediated signaling pathway	NA	NA	NA	NA	0	NA
GO:0002689 negative regulation of leukocyte chemotaxis	NA	NA	NA	NA	1	NA
GO:0043301 negative regulation of leukocyte degranulation	NA	NA	NA	NA	1	NA
GO:0001911 negative regulation of leukocyte mediated cytotoxicity	NA	NA	NA	NA	3	NA
GO:0002704 negative regulation of leukocyte mediated immunity	NA	NA	NA	NA	6	NA
GO:0002686 negative regulation of leukocyte migration	NA	NA	NA	NA	3	NA
GO:0002707 negative regulation of lymphocyte mediated immunity	NA	NA	NA	NA	6	NA
GO:0033007 negative regulation of mast cell activation involved in immune response	NA	NA	NA	NA	0	NA
GO:0032827 negative regulation of natural killer cell differentiation involved in immune response	NA	NA	NA	NA	0	NA
GO:0002716 negative regulation of natural killer cell mediated immunity	NA	NA	NA	NA	1	NA
GO:0002701 negative regulation of production of molecular mediator of immune response	NA	NA	NA	NA	5	NA
GO:0060331 negative regulation of response to interferon-gamma	NA	NA	NA	NA	0	NA
GO:0002710 negative regulation of T cell mediated immunity	NA	NA	NA	NA	6	NA
GO:0002826 negative regulation of T-helper 1 type immune response	NA	NA	NA	NA	2	NA
GO:0002829 negative regulation of type 2 immune response	NA	NA	NA	NA	2	NA
GO:0002283 neutrophil activation involved in immune response	NA	NA	NA	NA	3	NA
GO:0002446 neutrophil mediated immunity	NA	NA	NA	NA	3	NA
GO:0002251 organ or tissue specific immune response	NA	NA	NA	NA	2	NA
GO:0052257 pathogen-associated molecular pattern dependent induction by organism of innate immune response of other organism involved in symbiotic interaction	NA	NA	NA	NA	2	NA
GO:0052033 pathogen-associated molecular pattern dependent induction by symbiont of host innate immune response	NA	NA	NA	NA	2	NA
GO:0052308 pathogen-associated molecular pattern dependent modulation by organism of innate immune response in other organism involved in symbiotic interaction	NA	NA	NA	NA	2	NA
GO:0052169 pathogen-associated molecular pattern dependent modulation by symbiont of host innate immune response	NA	NA	NA	NA	2	NA
GO:0052555 positive regulation by organism of immune response of other organism involved in symbiotic interaction	NA	NA	NA	NA	3	NA
GO:0052305 positive regulation by organism of innate immune response in other organism involved in symbiotic interaction	NA	NA	NA	NA	2	NA
GO:0052556 positive regulation by symbiont of host immune response	NA	NA	NA	NA	3	NA
GO:0052166 positive regulation by symbiont of host innate immune response	NA	NA	NA	NA	2	NA
GO:0002714 positive regulation of B cell mediated immunity	NA	NA	NA	NA	6	NA
GO:0002720 positive regulation of cytokine production involved in immune response	NA	NA	NA	NA	6	NA
GO:0002741 positive regulation of cytokine secretion involved in immune response	NA	NA	NA	NA	0	NA
GO:2001193 positive regulation of gamma-delta T cell activation involved in immune response	NA	NA	NA	NA	1	NA
GO:0002922 positive regulation of humoral immune response	NA	NA	NA	NA	3	NA
GO:0002925 positive regulation of humoral immune response mediated by circulating immunoglobulin	NA	NA	NA	NA	1	NA
GO:0090265 positive regulation of immune complex clearance by monocytes and macrophages	NA	NA	NA	NA	2	NA
GO:0002839 positive regulation of immune response to tumor cell	NA	NA	NA	NA	2	NA
GO:0002891 positive regulation of immunoglobulin mediated immune response	NA	NA	NA	NA	6	NA
GO:0060335 positive regulation of interferon-gamma-mediated signaling pathway	NA	NA	NA	NA	1	NA
GO:0043302 positive regulation of leukocyte degranulation	NA	NA	NA	NA	5	NA
GO:0001912 positive regulation of leukocyte mediated cytotoxicity	NA	NA	NA	NA	8	NA
GO:0033008 positive regulation of mast cell activation involved in immune response	NA	NA	NA	NA	5	NA
GO:0061081 positive regulation of myeloid leukocyte cytokine production involved in immune response	NA	NA	NA	NA	4	NA
GO:0002888 positive regulation of myeloid leukocyte mediated immunity	NA	NA	NA	NA	3	NA
GO:0002857 positive regulation of natural killer cell mediated immune response to tumor cell	NA	NA	NA	NA	2	NA
GO:0002717 positive regulation of natural killer cell mediated immunity	NA	NA	NA	NA	5	NA
GO:0002702 positive regulation of production of molecular mediator of immune response	NA	NA	NA	NA	8	NA
GO:0061078 positive regulation of prostaglandin secretion involved in immune response	NA	NA	NA	NA	0	NA
GO:0060332 positive regulation of response to interferon-gamma	NA	NA	NA	NA	1	NA
GO:0002842 positive regulation of T cell mediated immune response to tumor cell	NA	NA	NA	NA	0	NA
GO:0002711 positive regulation of T cell mediated immunity	NA	NA	NA	NA	6	NA
GO:2000318 positive regulation of T-helper 17 type immune response	NA	NA	NA	NA	2	NA
GO:0002827 positive regulation of T-helper 1 type immune response	NA	NA	NA	NA	3	NA
GO:0002654 positive regulation of tolerance induction dependent upon immune response	NA	NA	NA	NA	1	NA
GO:0002830 positive regulation of type 2 immune response	NA	NA	NA	NA	4	NA
GO:0090323 prostaglandin secretion involved in immune response	NA	NA	NA	NA	0	NA
GO:0002739 regulation of cytokine secretion involved in immune response	NA	NA	NA	NA	2	NA
GO:2001191 regulation of gamma-delta T cell activation involved in immune response	NA	NA	NA	NA	1	NA
GO:0002923 regulation of humoral immune response mediated by circulating immunoglobulin	NA	NA	NA	NA	2	NA
GO:0090264 regulation of immune complex clearance by monocytes and macrophages	NA	NA	NA	NA	2	NA
GO:0002837 regulation of immune response to tumor cell	NA	NA	NA	NA	2	NA
GO:0060334 regulation of interferon-gamma-mediated signaling pathway	NA	NA	NA	NA	4	NA
GO:0043300 regulation of leukocyte degranulation	NA	NA	NA	NA	8	NA
GO:0033006 regulation of mast cell activation involved in immune response	NA	NA	NA	NA	7	NA
GO:0032826 regulation of natural killer cell differentiation involved in immune response	NA	NA	NA	NA	0	NA
GO:0002855 regulation of natural killer cell mediated immune response to tumor cell	NA	NA	NA	NA	2	NA
GO:0002715 regulation of natural killer cell mediated immunity	NA	NA	NA	NA	6	NA
GO:0060330 regulation of response to interferon-gamma	NA	NA	NA	NA	4	NA
GO:0002840 regulation of T cell mediated immune response to tumor cell	NA	NA	NA	NA	0	NA
GO:2000316 regulation of T-helper 17 type immune response	NA	NA	NA	NA	2	NA
GO:0002825 regulation of T-helper 1 type immune response	NA	NA	NA	NA	9	NA
GO:0002652 regulation of tolerance induction dependent upon immune response	NA	NA	NA	NA	1	NA
GO:0052572 response to host immune response	NA	NA	NA	NA	5	NA
GO:0052564 response to immune response of other organism involved in symbiotic interaction	NA	NA	NA	NA	5	NA
GO:0002566 somatic diversification of immune receptors via somatic mutation	NA	NA	NA	NA	0	NA
GO:0002424 T cell mediated immune response to tumor cell	NA	NA	NA	NA	0	NA
GO:0002309 T cell proliferation involved in immune response	NA	NA	NA	NA	1	NA
GO:0072538 T-helper 17 type immune response	NA	NA	NA	NA	3	NA
GO:0002461 tolerance induction dependent upon immune response	NA	NA	NA	NA	1	NA
GO:0042033 chemokine biosynthetic process	NA	NA	NA	NA	5	NA
GO:0070098 chemokine-mediated signaling pathway	NA	NA	NA	NA	9	NA
GO:0050755 chemokine metabolic process	NA	NA	NA	NA	5	NA
GO:0032600 chemokine receptor transport out of membrane raft	NA	NA	NA	NA	0	NA
GO:0033606 chemokine receptor transport within lipid bilayer	NA	NA	NA	NA	0	NA
GO:0090195 chemokine secretion	NA	NA	NA	NA	5	NA
GO:0045079 negative regulation of chemokine biosynthetic process	NA	NA	NA	NA	1	NA
GO:0070100 negative regulation of chemokine-mediated signaling pathway	NA	NA	NA	NA	1	NA
GO:0032682 negative regulation of chemokine production	NA	NA	NA	NA	0	NA
GO:0090198 negative regulation of chemokine secretion	NA	NA	NA	NA	0	NA
GO:0001960 negative regulation of cytokine-mediated signaling pathway	NA	NA	NA	NA	6	NA
GO:0045080 positive regulation of chemokine biosynthetic process	NA	NA	NA	NA	3	NA
GO:0070101 positive regulation of chemokine-mediated signaling pathway	NA	NA	NA	NA	0	NA
GO:0090197 positive regulation of chemokine secretion	NA	NA	NA	NA	5	NA
GO:0001961 positive regulation of cytokine-mediated signaling pathway	NA	NA	NA	NA	4	NA
GO:2001263 regulation of C-C chemokine binding	NA	NA	NA	NA	0	NA
GO:0045073 regulation of chemokine biosynthetic process	NA	NA	NA	NA	4	NA
GO:0070099 regulation of chemokine-mediated signaling pathway	NA	NA	NA	NA	1	NA
GO:0090196 regulation of chemokine secretion	NA	NA	NA	NA	5	NA
GO:0002249 lymphocyte anergy	NA	NA	NA	NA	3	NA
GO:0002913 positive regulation of lymphocyte anergy	NA	NA	NA	NA	2	NA
GO:0002669 positive regulation of T cell anergy	NA	NA	NA	NA	2	NA
GO:0002911 regulation of lymphocyte anergy	NA	NA	NA	NA	3	NA
GO:0002667 regulation of T cell anergy	NA	NA	NA	NA	3	NA
GO:0002870 T cell anergy	NA	NA	NA	NA	3	NA
