# Supplementary material for: Immune landscape of human prostate cancer: immune evasion mechanisms and biomarkers for personalized immunotherapy
Source: BMC Cancer. 2020 Jun 18;20:572. doi: 10.1186/s12885-020-07058-y (PMC7302357; doi:10.1186/s12885-020-07058-y)
Supplement: Supplementary file 9 — Additional file 9. Pathway analysis using KEGG pathway for the tumor-tumor comparison. [file 12885_2020_7058_MOESM9_ESM.xlsx]

## Sheet: C1_KEGG
Gene	p.geomean	stat.mean	p.val	q.val	set.size	exp1
hsa04062 Chemokine signaling pathway	0.00419149	-2.68425	0.00419149	0.0754468	57	0.00419149
hsa04657 IL-17 signaling pathway	0.0178386	-2.18354	0.0178386	0.099353	19	0.0178386
hsa04621 NOD-like receptor signaling pathway	0.0224813	-2.04858	0.0224813	0.099353	31	0.0224813
hsa04658 Th1 and Th2 cell differentiation	0.0248187	-2.00514	0.0248187	0.099353	30	0.0248187
hsa04640 Hematopoietic cell lineage	0.0275981	-1.94007	0.0275981	0.099353	51	0.0275981
hsa04660 T cell receptor signaling pathway	0.0543262	-1.62632	0.0543262	0.162979	34	0.0543262
hsa04623 Cytosolic DNA-sensing pathway	0.0683534	-1.54689	0.0683534	0.175766	13	0.0683534
hsa04611 Platelet activation	0.0107681	2.35807	0.0107681	0.193827	34	0.0107681
hsa04659 Th17 cell differentiation	0.0872918	-1.37011	0.0872918	0.196407	40	0.0872918
hsa04662 B cell receptor signaling pathway	0.108584	-1.25413	0.108584	0.217168	22	0.108584
hsa04650 Natural killer cell mediated cytotoxicity	0.166594	-0.975032	0.166594	0.299869	35	0.166594
hsa04672 Intestinal immune network for IgA production	0.241142	-0.708019	0.241142	0.394596	26	0.241142
hsa04612 Antigen processing and presentation	0.298932	-0.531736	0.298932	0.411697	21	0.298932
hsa04670 Leukocyte transendothelial migration	0.335773	-0.426795	0.335773	0.411697	26	0.335773
hsa04610 Complement and coagulation cascades	0.36099	-0.357886	0.36099	0.411697	27	0.36099
hsa04620 Toll-like receptor signaling pathway	0.363067	-0.353111	0.363067	0.411697	23	0.363067
hsa04666 Fc gamma R-mediated phagocytosis	0.365953	-0.345348	0.365953	0.411697	21	0.365953
hsa04664 Fc epsilon RI signaling pathway	0.753908	0.695815	0.753908	0.798256	16	0.753908
hsa04611 Platelet activation	0.989232	2.35807	0.989232	0.989232	34	0.989232
hsa04664 Fc epsilon RI signaling pathway	0.246092	0.695815	0.246092	0.995809	16	0.246092
hsa04666 Fc gamma R-mediated phagocytosis	0.634047	-0.345348	0.634047	0.995809	21	0.634047
hsa04620 Toll-like receptor signaling pathway	0.636933	-0.353111	0.636933	0.995809	23	0.636933
hsa04610 Complement and coagulation cascades	0.63901	-0.357886	0.63901	0.995809	27	0.63901
hsa04670 Leukocyte transendothelial migration	0.664227	-0.426795	0.664227	0.995809	26	0.664227
hsa04612 Antigen processing and presentation	0.701068	-0.531736	0.701068	0.995809	21	0.701068
hsa04672 Intestinal immune network for IgA production	0.758858	-0.708019	0.758858	0.995809	26	0.758858
hsa04650 Natural killer cell mediated cytotoxicity	0.833406	-0.975032	0.833406	0.995809	35	0.833406
hsa04662 B cell receptor signaling pathway	0.891416	-1.25413	0.891416	0.995809	22	0.891416
hsa04659 Th17 cell differentiation	0.912708	-1.37011	0.912708	0.995809	40	0.912708
hsa04623 Cytosolic DNA-sensing pathway	0.931647	-1.54689	0.931647	0.995809	13	0.931647
hsa04660 T cell receptor signaling pathway	0.945674	-1.62632	0.945674	0.995809	34	0.945674
hsa04640 Hematopoietic cell lineage	0.972402	-1.94007	0.972402	0.995809	51	0.972402
hsa04658 Th1 and Th2 cell differentiation	0.975181	-2.00514	0.975181	0.995809	30	0.975181
hsa04621 NOD-like receptor signaling pathway	0.977519	-2.04858	0.977519	0.995809	31	0.977519
hsa04657 IL-17 signaling pathway	0.982161	-2.18354	0.982161	0.995809	19	0.982161
hsa04062 Chemokine signaling pathway	0.995809	-2.68425	0.995809	0.995809	57	0.995809
hsa04622 RIG-I-like receptor signaling pathway	NA	NA	NA	NA	3	NA
hsa04622 RIG-I-like receptor signaling pathway	NA	NA	NA	NA	3	NA

## Sheet: C2_KEGG
Gene	p.geomean	stat.mean	p.val	q.val	set.size	exp1
hsa04611 Platelet activation	0.00811914	-2.46695	0.00811914	0.146144	34	0.00811914
hsa04658 Th1 and Th2 cell differentiation	0.0255292	2.00336	0.0255292	0.339467	30	0.0255292
hsa04612 Antigen processing and presentation	0.0386261	1.83342	0.0386261	0.339467	21	0.0386261
hsa04657 IL-17 signaling pathway	0.060859	1.58575	0.060859	0.339467	19	0.060859
hsa04650 Natural killer cell mediated cytotoxicity	0.075437	1.45478	0.075437	0.339467	35	0.075437
hsa04623 Cytosolic DNA-sensing pathway	0.119461	1.21237	0.119461	0.402606	13	0.119461
hsa04672 Intestinal immune network for IgA production	0.134202	1.12212	0.134202	0.402606	26	0.134202
hsa04610 Complement and coagulation cascades	0.222687	0.769488	0.222687	0.491478	27	0.222687
hsa04662 B cell receptor signaling pathway	0.257981	0.655949	0.257981	0.491478	22	0.257981
hsa04062 Chemokine signaling pathway	0.258069	0.65144	0.258069	0.491478	57	0.258069
hsa04621 NOD-like receptor signaling pathway	0.273043	0.607111	0.273043	0.491478	31	0.273043
hsa04659 Th17 cell differentiation	0.315591	0.481964	0.315591	0.516421	40	0.315591
hsa04640 Hematopoietic cell lineage	0.382691	0.299243	0.382691	0.574036	51	0.382691
hsa04660 T cell receptor signaling pathway	0.426709	0.185544	0.426709	0.590828	34	0.426709
hsa04670 Leukocyte transendothelial migration	0.535699	-0.090094	0.535699	0.688755	26	0.535699
hsa04666 Fc gamma R-mediated phagocytosis	0.689596	-0.498964	0.689596	0.827482	21	0.689596
hsa04664 Fc epsilon RI signaling pathway	0.756963	-0.705796	0.756963	0.827482	16	0.756963
hsa04620 Toll-like receptor signaling pathway	0.781511	-0.784729	0.781511	0.827482	23	0.781511
hsa04620 Toll-like receptor signaling pathway	0.218489	-0.784729	0.218489	0.974471	23	0.218489
hsa04664 Fc epsilon RI signaling pathway	0.243037	-0.705796	0.243037	0.974471	16	0.243037
hsa04666 Fc gamma R-mediated phagocytosis	0.310404	-0.498964	0.310404	0.974471	21	0.310404
hsa04670 Leukocyte transendothelial migration	0.464301	-0.090094	0.464301	0.974471	26	0.464301
hsa04660 T cell receptor signaling pathway	0.573291	0.185544	0.573291	0.974471	34	0.573291
hsa04640 Hematopoietic cell lineage	0.617309	0.299243	0.617309	0.974471	51	0.617309
hsa04659 Th17 cell differentiation	0.684409	0.481964	0.684409	0.974471	40	0.684409
hsa04621 NOD-like receptor signaling pathway	0.726957	0.607111	0.726957	0.974471	31	0.726957
hsa04062 Chemokine signaling pathway	0.741931	0.65144	0.741931	0.974471	57	0.741931
hsa04662 B cell receptor signaling pathway	0.742019	0.655949	0.742019	0.974471	22	0.742019
hsa04610 Complement and coagulation cascades	0.777313	0.769488	0.777313	0.974471	27	0.777313
hsa04672 Intestinal immune network for IgA production	0.865798	1.12212	0.865798	0.974471	26	0.865798
hsa04623 Cytosolic DNA-sensing pathway	0.880539	1.21237	0.880539	0.974471	13	0.880539
hsa04650 Natural killer cell mediated cytotoxicity	0.924563	1.45478	0.924563	0.974471	35	0.924563
hsa04657 IL-17 signaling pathway	0.939141	1.58575	0.939141	0.974471	19	0.939141
hsa04612 Antigen processing and presentation	0.961374	1.83342	0.961374	0.974471	21	0.961374
hsa04658 Th1 and Th2 cell differentiation	0.974471	2.00336	0.974471	0.974471	30	0.974471
hsa04611 Platelet activation	0.991881	-2.46695	0.991881	0.991881	34	0.991881
hsa04622 RIG-I-like receptor signaling pathway	NA	NA	NA	NA	3	NA
hsa04622 RIG-I-like receptor signaling pathway	NA	NA	NA	NA	3	NA

## Sheet: C3_KEGG
Gene	p.geomean	stat.mean	p.val	q.val	set.size	exp1
hsa04660 T cell receptor signaling pathway	0.0013237	3.12663	0.0013237	0.0148364	34	0.0013237
hsa04658 Th1 and Th2 cell differentiation	0.00164848	3.06853	0.00164848	0.0148364	30	0.00164848
hsa04662 B cell receptor signaling pathway	0.00817548	2.50363	0.00817548	0.0490529	22	0.00817548
hsa04659 Th17 cell differentiation	0.0124521	2.28706	0.0124521	0.0560344	40	0.0124521
hsa04650 Natural killer cell mediated cytotoxicity	0.0220546	2.05775	0.0220546	0.0793965	35	0.0220546
hsa04062 Chemokine signaling pathway	0.0293929	1.90929	0.0293929	0.0881787	57	0.0293929
hsa04640 Hematopoietic cell lineage	0.0493746	1.6667	0.0493746	0.126963	51	0.0493746
hsa04672 Intestinal immune network for IgA production	0.0922457	1.34576	0.0922457	0.207553	26	0.0922457
hsa04612 Antigen processing and presentation	0.123274	1.17665	0.123274	0.243241	21	0.123274
hsa04666 Fc gamma R-mediated phagocytosis	0.137144	1.11062	0.137144	0.243241	21	0.137144
hsa04670 Leukocyte transendothelial migration	0.154395	1.02856	0.154395	0.243241	26	0.154395
hsa04621 NOD-like receptor signaling pathway	0.162161	0.994633	0.162161	0.243241	31	0.162161
hsa04623 Cytosolic DNA-sensing pathway	0.199449	0.85899	0.199449	0.276161	13	0.199449
hsa04620 Toll-like receptor signaling pathway	0.302204	0.522747	0.302204	0.388547	23	0.302204
hsa04664 Fc epsilon RI signaling pathway	0.422936	0.1963	0.422936	0.507523	16	0.422936
hsa04657 IL-17 signaling pathway	0.656593	-0.406554	0.656593	0.738667	19	0.656593
hsa04610 Complement and coagulation cascades	0.812248	-0.895013	0.812248	0.860028	27	0.812248
hsa04611 Platelet activation	0.0515468	-1.65328	0.0515468	0.927842	34	0.0515468
hsa04611 Platelet activation	0.948453	-1.65328	0.948453	0.948453	34	0.948453
hsa04610 Complement and coagulation cascades	0.187752	-0.895013	0.187752	0.998676	27	0.187752
hsa04657 IL-17 signaling pathway	0.343407	-0.406554	0.343407	0.998676	19	0.343407
hsa04664 Fc epsilon RI signaling pathway	0.577064	0.1963	0.577064	0.998676	16	0.577064
hsa04620 Toll-like receptor signaling pathway	0.697796	0.522747	0.697796	0.998676	23	0.697796
hsa04623 Cytosolic DNA-sensing pathway	0.800551	0.85899	0.800551	0.998676	13	0.800551
hsa04621 NOD-like receptor signaling pathway	0.837839	0.994633	0.837839	0.998676	31	0.837839
hsa04670 Leukocyte transendothelial migration	0.845605	1.02856	0.845605	0.998676	26	0.845605
hsa04666 Fc gamma R-mediated phagocytosis	0.862856	1.11062	0.862856	0.998676	21	0.862856
hsa04612 Antigen processing and presentation	0.876726	1.17665	0.876726	0.998676	21	0.876726
hsa04672 Intestinal immune network for IgA production	0.907754	1.34576	0.907754	0.998676	26	0.907754
hsa04640 Hematopoietic cell lineage	0.950625	1.6667	0.950625	0.998676	51	0.950625
hsa04062 Chemokine signaling pathway	0.970607	1.90929	0.970607	0.998676	57	0.970607
hsa04650 Natural killer cell mediated cytotoxicity	0.977945	2.05775	0.977945	0.998676	35	0.977945
hsa04659 Th17 cell differentiation	0.987548	2.28706	0.987548	0.998676	40	0.987548
hsa04662 B cell receptor signaling pathway	0.991825	2.50363	0.991825	0.998676	22	0.991825
hsa04658 Th1 and Th2 cell differentiation	0.998352	3.06853	0.998352	0.998676	30	0.998352
hsa04660 T cell receptor signaling pathway	0.998676	3.12663	0.998676	0.998676	34	0.998676
hsa04622 RIG-I-like receptor signaling pathway	NA	NA	NA	NA	3	NA
hsa04622 RIG-I-like receptor signaling pathway	NA	NA	NA	NA	3	NA

## Sheet: C4_KEGG
Gene	p.geomean	stat.mean	p.val	q.val	set.size	exp1
hsa04657 IL-17 signaling pathway	0.00023313	-4.03395	0.00023313	0.00419633	19	0.00023313
hsa04666 Fc gamma R-mediated phagocytosis	0.0451137	1.7468	0.0451137	0.330202	21	0.0451137
hsa04660 T cell receptor signaling pathway	0.0742909	1.46913	0.0742909	0.330202	34	0.0742909
hsa04611 Platelet activation	0.0769216	1.44375	0.0769216	0.330202	34	0.0769216
hsa04658 Th1 and Th2 cell differentiation	0.0847513	1.39998	0.0847513	0.330202	30	0.0847513
hsa04664 Fc epsilon RI signaling pathway	0.0988853	1.3354	0.0988853	0.330202	16	0.0988853
hsa04612 Antigen processing and presentation	0.110067	1.258	0.110067	0.330202	21	0.110067
hsa04662 B cell receptor signaling pathway	0.14535	1.07374	0.14535	0.337409	22	0.14535
hsa04650 Natural killer cell mediated cytotoxicity	0.14996	1.04755	0.14996	0.337409	35	0.14996
hsa04670 Leukocyte transendothelial migration	0.206304	0.82778	0.206304	0.412607	26	0.206304
hsa04621 NOD-like receptor signaling pathway	0.0822704	-1.41039	0.0822704	0.655528	31	0.0822704
hsa04623 Cytosolic DNA-sensing pathway	0.130981	-1.15492	0.130981	0.655528	13	0.130981
hsa04062 Chemokine signaling pathway	0.145673	-1.06024	0.145673	0.655528	57	0.145673
hsa04659 Th17 cell differentiation	0.371029	0.330304	0.371029	0.667852	40	0.371029
hsa04610 Complement and coagulation cascades	0.464849	0.0886647	0.464849	0.699452	27	0.464849
hsa04620 Toll-like receptor signaling pathway	0.466301	0.0851209	0.466301	0.699452	23	0.466301
hsa04672 Intestinal immune network for IgA production	0.51862	-0.0469406	0.51862	0.71809	26	0.51862
hsa04640 Hematopoietic cell lineage	0.575618	-0.191283	0.575618	0.74008	51	0.575618
hsa04640 Hematopoietic cell lineage	0.424382	-0.191283	0.424382	0.954886	51	0.424382
hsa04672 Intestinal immune network for IgA production	0.48138	-0.0469406	0.48138	0.954886	26	0.48138
hsa04620 Toll-like receptor signaling pathway	0.533699	0.0851209	0.533699	0.954886	23	0.533699
hsa04610 Complement and coagulation cascades	0.535151	0.0886647	0.535151	0.954886	27	0.535151
hsa04659 Th17 cell differentiation	0.628971	0.330304	0.628971	0.954886	40	0.628971
hsa04670 Leukocyte transendothelial migration	0.793696	0.82778	0.793696	0.954886	26	0.793696
hsa04650 Natural killer cell mediated cytotoxicity	0.85004	1.04755	0.85004	0.954886	35	0.85004
hsa04662 B cell receptor signaling pathway	0.85465	1.07374	0.85465	0.954886	22	0.85465
hsa04612 Antigen processing and presentation	0.889933	1.258	0.889933	0.954886	21	0.889933
hsa04664 Fc epsilon RI signaling pathway	0.901115	1.3354	0.901115	0.954886	16	0.901115
hsa04658 Th1 and Th2 cell differentiation	0.915249	1.39998	0.915249	0.954886	30	0.915249
hsa04611 Platelet activation	0.923078	1.44375	0.923078	0.954886	34	0.923078
hsa04660 T cell receptor signaling pathway	0.925709	1.46913	0.925709	0.954886	34	0.925709
hsa04666 Fc gamma R-mediated phagocytosis	0.954886	1.7468	0.954886	0.954886	21	0.954886
hsa04062 Chemokine signaling pathway	0.854327	-1.06024	0.854327	0.971714	57	0.854327
hsa04623 Cytosolic DNA-sensing pathway	0.869019	-1.15492	0.869019	0.971714	13	0.869019
hsa04621 NOD-like receptor signaling pathway	0.91773	-1.41039	0.91773	0.971714	31	0.91773
hsa04657 IL-17 signaling pathway	0.999767	-4.03395	0.999767	0.999767	19	0.999767
hsa04622 RIG-I-like receptor signaling pathway	NA	NA	NA	NA	3	NA
hsa04622 RIG-I-like receptor signaling pathway	NA	NA	NA	NA	3	NA

## Sheet: C5_KEGG
Gene	p.geomean	stat.mean	p.val	q.val	set.size	exp1
hsa04657 IL-17 signaling pathway	6.4144e-05	-4.38856	6.4144e-05	0.00115459	19	6.4144e-05
hsa04659 Th17 cell differentiation	0.0608432	-1.56495	0.0608432	0.321065	40	0.0608432
hsa04672 Intestinal immune network for IgA production	0.0641553	-1.54654	0.0641553	0.321065	26	0.0641553
hsa04660 T cell receptor signaling pathway	0.0713477	-1.48737	0.0713477	0.321065	34	0.0713477
hsa04658 Th1 and Th2 cell differentiation	0.0974312	-1.31522	0.0974312	0.350752	30	0.0974312
hsa04640 Hematopoietic cell lineage	0.132112	-1.1228	0.132112	0.359245	51	0.132112
hsa04621 NOD-like receptor signaling pathway	0.151767	-1.03911	0.151767	0.359245	31	0.151767
hsa04612 Antigen processing and presentation	0.159664	-1.01037	0.159664	0.359245	21	0.159664
hsa04620 Toll-like receptor signaling pathway	0.212604	-0.804929	0.212604	0.425208	23	0.212604
hsa04062 Chemokine signaling pathway	0.273083	-0.605465	0.273083	0.491549	57	0.273083
hsa04623 Cytosolic DNA-sensing pathway	0.363026	-0.355102	0.363026	0.586118	13	0.363026
hsa04650 Natural killer cell mediated cytotoxicity	0.390745	-0.278648	0.390745	0.586118	35	0.390745
hsa04662 B cell receptor signaling pathway	0.560744	0.153922	0.560744	0.776414	22	0.560744
hsa04666 Fc gamma R-mediated phagocytosis	0.661972	0.421391	0.661972	0.795128	21	0.661972
hsa04610 Complement and coagulation cascades	0.667402	0.435309	0.667402	0.795128	27	0.667402
hsa04670 Leukocyte transendothelial migration	0.706781	0.547692	0.706781	0.795128	26	0.706781
hsa04664 Fc epsilon RI signaling pathway	0.833481	0.992272	0.833481	0.882509	16	0.833481
hsa04611 Platelet activation	0.928924	1.48603	0.928924	0.928924	34	0.928924
hsa04611 Platelet activation	0.0710759	1.48603	0.0710759	0.994401	34	0.0710759
hsa04664 Fc epsilon RI signaling pathway	0.166519	0.992272	0.166519	0.994401	16	0.166519
hsa04670 Leukocyte transendothelial migration	0.293219	0.547692	0.293219	0.994401	26	0.293219
hsa04610 Complement and coagulation cascades	0.332598	0.435309	0.332598	0.994401	27	0.332598
hsa04666 Fc gamma R-mediated phagocytosis	0.338028	0.421391	0.338028	0.994401	21	0.338028
hsa04662 B cell receptor signaling pathway	0.439256	0.153922	0.439256	0.994401	22	0.439256
hsa04650 Natural killer cell mediated cytotoxicity	0.609255	-0.278648	0.609255	0.994401	35	0.609255
hsa04623 Cytosolic DNA-sensing pathway	0.636974	-0.355102	0.636974	0.994401	13	0.636974
hsa04062 Chemokine signaling pathway	0.726917	-0.605465	0.726917	0.994401	57	0.726917
hsa04620 Toll-like receptor signaling pathway	0.787396	-0.804929	0.787396	0.994401	23	0.787396
hsa04612 Antigen processing and presentation	0.840336	-1.01037	0.840336	0.994401	21	0.840336
hsa04621 NOD-like receptor signaling pathway	0.848233	-1.03911	0.848233	0.994401	31	0.848233
hsa04640 Hematopoietic cell lineage	0.867888	-1.1228	0.867888	0.994401	51	0.867888
hsa04658 Th1 and Th2 cell differentiation	0.902569	-1.31522	0.902569	0.994401	30	0.902569
hsa04660 T cell receptor signaling pathway	0.928652	-1.48737	0.928652	0.994401	34	0.928652
hsa04672 Intestinal immune network for IgA production	0.935845	-1.54654	0.935845	0.994401	26	0.935845
hsa04659 Th17 cell differentiation	0.939157	-1.56495	0.939157	0.994401	40	0.939157
hsa04657 IL-17 signaling pathway	0.999936	-4.38856	0.999936	0.999936	19	0.999936
hsa04622 RIG-I-like receptor signaling pathway	NA	NA	NA	NA	3	NA
hsa04622 RIG-I-like receptor signaling pathway	NA	NA	NA	NA	3	NA

## Sheet: C6_KEGG
Gene	p.geomean	stat.mean	p.val	q.val	set.size	exp1
hsa04657 IL-17 signaling pathway	0.000580963	3.55023	0.000580963	0.0104573	19	0.000580963
hsa04621 NOD-like receptor signaling pathway	0.0861446	1.38198	0.0861446	0.505579	31	0.0861446
hsa04623 Cytosolic DNA-sensing pathway	0.101182	1.31146	0.101182	0.505579	13	0.101182
hsa04610 Complement and coagulation cascades	0.112351	1.22883	0.112351	0.505579	27	0.112351
hsa04611 Platelet activation	0.130307	-1.13468	0.130307	0.700415	34	0.130307
hsa04658 Th1 and Th2 cell differentiation	0.13556	-1.11112	0.13556	0.700415	30	0.13556
hsa04612 Antigen processing and presentation	0.14392	-1.07727	0.14392	0.700415	21	0.14392
hsa04660 T cell receptor signaling pathway	0.237269	-0.719422	0.237269	0.700415	34	0.237269
hsa04650 Natural killer cell mediated cytotoxicity	0.274466	-0.603033	0.274466	0.700415	35	0.274466
hsa04664 Fc epsilon RI signaling pathway	0.31557	-0.486595	0.31557	0.700415	16	0.31557
hsa04659 Th17 cell differentiation	0.318256	-0.474452	0.318256	0.700415	40	0.318256
hsa04666 Fc gamma R-mediated phagocytosis	0.332634	-0.437706	0.332634	0.700415	21	0.332634
hsa04662 B cell receptor signaling pathway	0.350208	-0.388181	0.350208	0.700415	22	0.350208
hsa04672 Intestinal immune network for IgA production	0.481822	-0.0458246	0.481822	0.839241	26	0.481822
hsa04640 Hematopoietic cell lineage	0.542011	0.105778	0.542011	0.839241	51	0.542011
hsa04620 Toll-like receptor signaling pathway	0.559494	0.150576	0.559494	0.839241	23	0.559494
hsa04062 Chemokine signaling pathway	0.309646	0.49824	0.309646	0.869693	57	0.309646
hsa04670 Leukocyte transendothelial migration	0.329684	0.444162	0.329684	0.869693	26	0.329684
hsa04620 Toll-like receptor signaling pathway	0.440506	0.150576	0.440506	0.869693	23	0.440506
hsa04640 Hematopoietic cell lineage	0.457989	0.105778	0.457989	0.869693	51	0.457989
hsa04672 Intestinal immune network for IgA production	0.518178	-0.0458246	0.518178	0.869693	26	0.518178
hsa04662 B cell receptor signaling pathway	0.649792	-0.388181	0.649792	0.869693	22	0.649792
hsa04666 Fc gamma R-mediated phagocytosis	0.667366	-0.437706	0.667366	0.869693	21	0.667366
hsa04659 Th17 cell differentiation	0.681744	-0.474452	0.681744	0.869693	40	0.681744
hsa04664 Fc epsilon RI signaling pathway	0.68443	-0.486595	0.68443	0.869693	16	0.68443
hsa04650 Natural killer cell mediated cytotoxicity	0.725534	-0.603033	0.725534	0.869693	35	0.725534
hsa04660 T cell receptor signaling pathway	0.762731	-0.719422	0.762731	0.869693	34	0.762731
hsa04612 Antigen processing and presentation	0.85608	-1.07727	0.85608	0.869693	21	0.85608
hsa04658 Th1 and Th2 cell differentiation	0.86444	-1.11112	0.86444	0.869693	30	0.86444
hsa04611 Platelet activation	0.869693	-1.13468	0.869693	0.869693	34	0.869693
hsa04670 Leukocyte transendothelial migration	0.670316	0.444162	0.670316	0.887598	26	0.670316
hsa04062 Chemokine signaling pathway	0.690354	0.49824	0.690354	0.887598	57	0.690354
hsa04610 Complement and coagulation cascades	0.887649	1.22883	0.887649	0.967612	27	0.887649
hsa04623 Cytosolic DNA-sensing pathway	0.898818	1.31146	0.898818	0.967612	13	0.898818
hsa04621 NOD-like receptor signaling pathway	0.913855	1.38198	0.913855	0.967612	31	0.913855
hsa04657 IL-17 signaling pathway	0.999419	3.55023	0.999419	0.999419	19	0.999419
hsa04622 RIG-I-like receptor signaling pathway	NA	NA	NA	NA	3	NA
hsa04622 RIG-I-like receptor signaling pathway	NA	NA	NA	NA	3	NA

## Sheet: C7_KEGG
Gene	p.geomean	stat.mean	p.val	q.val	set.size	exp1
hsa04621 NOD-like receptor signaling pathway	0.0260756	1.98284	0.0260756	0.193057	31	0.0260756
hsa04620 Toll-like receptor signaling pathway	0.0290772	1.9469	0.0290772	0.193057	23	0.0290772
hsa04657 IL-17 signaling pathway	0.0321762	1.91121	0.0321762	0.193057	19	0.0321762
hsa04062 Chemokine signaling pathway	0.0538454	1.62165	0.0538454	0.242304	57	0.0538454
hsa04610 Complement and coagulation cascades	0.11501	1.21569	0.11501	0.333741	27	0.11501
hsa04670 Leukocyte transendothelial migration	0.116155	1.21161	0.116155	0.333741	26	0.116155
hsa04666 Fc gamma R-mediated phagocytosis	0.129788	1.14364	0.129788	0.333741	21	0.129788
hsa04611 Platelet activation	0.176336	0.936143	0.176336	0.396757	34	0.176336
hsa04640 Hematopoietic cell lineage	0.262953	0.636506	0.262953	0.525906	51	0.262953
hsa04664 Fc epsilon RI signaling pathway	0.36573	0.346962	0.36573	0.593716	16	0.36573
hsa04623 Cytosolic DNA-sensing pathway	0.369736	0.336524	0.369736	0.593716	13	0.369736
hsa04662 B cell receptor signaling pathway	0.395811	0.266142	0.395811	0.593716	22	0.395811
hsa04660 T cell receptor signaling pathway	0.552584	-0.132734	0.552584	0.765116	34	0.552584
hsa04672 Intestinal immune network for IgA production	0.659978	-0.41496	0.659978	0.804306	26	0.659978
hsa04650 Natural killer cell mediated cytotoxicity	0.702456	-0.533995	0.702456	0.804306	35	0.702456
hsa04659 Th17 cell differentiation	0.714938	-0.570378	0.714938	0.804306	40	0.714938
hsa04612 Antigen processing and presentation	0.8628	-1.10937	0.8628	0.913552	21	0.8628
hsa04658 Th1 and Th2 cell differentiation	0.926835	-1.47511	0.926835	0.926835	30	0.926835
hsa04658 Th1 and Th2 cell differentiation	0.0731646	-1.47511	0.0731646	0.973924	30	0.0731646
hsa04612 Antigen processing and presentation	0.1372	-1.10937	0.1372	0.973924	21	0.1372
hsa04659 Th17 cell differentiation	0.285062	-0.570378	0.285062	0.973924	40	0.285062
hsa04650 Natural killer cell mediated cytotoxicity	0.297544	-0.533995	0.297544	0.973924	35	0.297544
hsa04672 Intestinal immune network for IgA production	0.340022	-0.41496	0.340022	0.973924	26	0.340022
hsa04660 T cell receptor signaling pathway	0.447416	-0.132734	0.447416	0.973924	34	0.447416
hsa04662 B cell receptor signaling pathway	0.604189	0.266142	0.604189	0.973924	22	0.604189
hsa04623 Cytosolic DNA-sensing pathway	0.630264	0.336524	0.630264	0.973924	13	0.630264
hsa04664 Fc epsilon RI signaling pathway	0.63427	0.346962	0.63427	0.973924	16	0.63427
hsa04640 Hematopoietic cell lineage	0.737047	0.636506	0.737047	0.973924	51	0.737047
hsa04611 Platelet activation	0.823664	0.936143	0.823664	0.973924	34	0.823664
hsa04666 Fc gamma R-mediated phagocytosis	0.870212	1.14364	0.870212	0.973924	21	0.870212
hsa04670 Leukocyte transendothelial migration	0.883845	1.21161	0.883845	0.973924	26	0.883845
hsa04610 Complement and coagulation cascades	0.88499	1.21569	0.88499	0.973924	27	0.88499
hsa04062 Chemokine signaling pathway	0.946155	1.62165	0.946155	0.973924	57	0.946155
hsa04657 IL-17 signaling pathway	0.967824	1.91121	0.967824	0.973924	19	0.967824
hsa04620 Toll-like receptor signaling pathway	0.970923	1.9469	0.970923	0.973924	23	0.970923
hsa04621 NOD-like receptor signaling pathway	0.973924	1.98284	0.973924	0.973924	31	0.973924
hsa04622 RIG-I-like receptor signaling pathway	NA	NA	NA	NA	3	NA
hsa04622 RIG-I-like receptor signaling pathway	NA	NA	NA	NA	3	NA

## Sheet: C8_KEGG
Gene	p.geomean	stat.mean	p.val	q.val	set.size	exp1
hsa04620 Toll-like receptor signaling pathway	0.0233387	2.0567	0.0233387	0.330158	23	0.0233387
hsa04657 IL-17 signaling pathway	0.0578431	1.61705	0.0578431	0.330158	19	0.0578431
hsa04612 Antigen processing and presentation	0.059785	1.5925	0.059785	0.330158	21	0.059785
hsa04621 NOD-like receptor signaling pathway	0.0761113	1.4502	0.0761113	0.330158	31	0.0761113
hsa04062 Chemokine signaling pathway	0.106902	1.25031	0.106902	0.330158	57	0.106902
hsa04659 Th17 cell differentiation	0.110053	1.23653	0.110053	0.330158	40	0.110053
hsa04672 Intestinal immune network for IgA production	0.148099	1.05599	0.148099	0.3587	26	0.148099
hsa04658 Th1 and Th2 cell differentiation	0.171683	0.95544	0.171683	0.3587	30	0.171683
hsa04660 T cell receptor signaling pathway	0.17935	0.924716	0.17935	0.3587	34	0.17935
hsa04611 Platelet activation	0.391152	0.277473	0.391152	0.581519	34	0.391152
hsa04640 Hematopoietic cell lineage	0.404686	0.241894	0.404686	0.581519	51	0.404686
hsa04664 Fc epsilon RI signaling pathway	0.425393	0.189932	0.425393	0.581519	16	0.425393
hsa04650 Natural killer cell mediated cytotoxicity	0.472466	0.0693441	0.472466	0.581519	35	0.472466
hsa04610 Complement and coagulation cascades	0.476503	0.0592197	0.476503	0.581519	27	0.476503
hsa04670 Leukocyte transendothelial migration	0.484599	0.0388292	0.484599	0.581519	26	0.484599
hsa04623 Cytosolic DNA-sensing pathway	0.526404	-0.0669434	0.526404	0.592204	13	0.526404
hsa04666 Fc gamma R-mediated phagocytosis	0.562172	-0.157798	0.562172	0.595241	21	0.562172
hsa04662 B cell receptor signaling pathway	0.923458	-1.46063	0.923458	0.923458	22	0.923458
hsa04662 B cell receptor signaling pathway	0.0765425	-1.46063	0.0765425	0.976661	22	0.0765425
hsa04666 Fc gamma R-mediated phagocytosis	0.437828	-0.157798	0.437828	0.976661	21	0.437828
hsa04623 Cytosolic DNA-sensing pathway	0.473596	-0.0669434	0.473596	0.976661	13	0.473596
hsa04670 Leukocyte transendothelial migration	0.515401	0.0388292	0.515401	0.976661	26	0.515401
hsa04610 Complement and coagulation cascades	0.523497	0.0592197	0.523497	0.976661	27	0.523497
hsa04650 Natural killer cell mediated cytotoxicity	0.527534	0.0693441	0.527534	0.976661	35	0.527534
hsa04664 Fc epsilon RI signaling pathway	0.574607	0.189932	0.574607	0.976661	16	0.574607
hsa04640 Hematopoietic cell lineage	0.595314	0.241894	0.595314	0.976661	51	0.595314
hsa04611 Platelet activation	0.608848	0.277473	0.608848	0.976661	34	0.608848
hsa04660 T cell receptor signaling pathway	0.82065	0.924716	0.82065	0.976661	34	0.82065
hsa04658 Th1 and Th2 cell differentiation	0.828317	0.95544	0.828317	0.976661	30	0.828317
hsa04672 Intestinal immune network for IgA production	0.851901	1.05599	0.851901	0.976661	26	0.851901
hsa04659 Th17 cell differentiation	0.889947	1.23653	0.889947	0.976661	40	0.889947
hsa04062 Chemokine signaling pathway	0.893098	1.25031	0.893098	0.976661	57	0.893098
hsa04621 NOD-like receptor signaling pathway	0.923889	1.4502	0.923889	0.976661	31	0.923889
hsa04612 Antigen processing and presentation	0.940215	1.5925	0.940215	0.976661	21	0.940215
hsa04657 IL-17 signaling pathway	0.942157	1.61705	0.942157	0.976661	19	0.942157
hsa04620 Toll-like receptor signaling pathway	0.976661	2.0567	0.976661	0.976661	23	0.976661
hsa04622 RIG-I-like receptor signaling pathway	NA	NA	NA	NA	3	NA
hsa04622 RIG-I-like receptor signaling pathway	NA	NA	NA	NA	3	NA
