# Supplementary material for: Immune landscape of human prostate cancer: immune evasion mechanisms and biomarkers for personalized immunotherapy
Source: BMC Cancer. 2020 Jun 18;20:572. doi: 10.1186/s12885-020-07058-y (PMC7302357; doi:10.1186/s12885-020-07058-y)
Supplement: Supplementary file 10 — Additional file 10. Differential gene expression for the analysis of the cancer-immunity pathway. The genes important for each step of the cancer immunity pathway were organized for the identification of the IEMs in each cluster. [file 12885_2020_7058_MOESM10_ESM.xlsx]

## Sheet: cluster 1
	gene	log2FoldChange	padj	reg
Antigen presentation	B2M	0.413921	0.000578798	min-up-regulated
	HLA-A	0.446294	0.00391152	min-up-regulated
	HLA-B	0.829175	8.51336e-10	min-up-regulated
	HLA-DRB1	-0.0829156	0.491369	not_significant
	PSMB8	0.677441	1.50058e-06	min-up-regulated
	PSMB9	0.437501	0.000187605	min-up-regulated
	TUBA4A	-0.352874	0.0604259	not_significant
Leukocyte recruitment	ICAM1	1.18567	1.46751e-14	up-regulated
	ITGAL	-0.315202	0.001549	min-down-regulated
	ITGB2	0.338256	8.9867e-05	min-up-regulated
	ITGB7	-0.672283	4.26929e-05	min-down-regulated
	SELL	-0.700311	1.32218e-07	min-down-regulated
	SELP	0.187554	0.171489	not_significant
	SELPLG	0.0516969	0.482303	not_significant
	VCAM1	0.0346844	0.815437	not_significant
Immune cell markers	CD4	0.153972	0.0388645	min-up-regulated
	CD8A	-0.459571	0.000411412	min-down-regulated
	GZMA	-0.240103	0.067127	not_significant
	GZMB	0.0757046	0.723851	not_significant
	IFNG	-1.04743	0.00263201	down-regulated
	ITK	-0.544299	1.16253e-05	min-down-regulated
	KLRD1	-0.849817	5.67126e-10	min-down-regulated
	PRF1	-0.206919	0.0506422	not_significant
	ZAP70	0.452504	0.00484097	min-up-regulated
Death ligands/death receptors	FASLG	-0.240764	0.196587	not_significant
	PD-1	0.435095	0.00683888	min-up-regulated
	PD-L1	-0.708844	6.54623e-05	min-down-regulated
	PD-L2	-0.829511	1.11007e-11	min-down-regulated
Antiapoptosis	BIRC3	-0.0689861	0.61277	not_significant
	TNFAIP3	-0.280815	0.0177263	min-down-regulated
	TRAF1	0.607866	4.39985e-07	min-up-regulated
	TRAIL4	-0.242516	0.181534	not_significant
Regulatory T cell	CCL22	0.538476	0.000166942	min-up-regulated
	CCR4	-0.478739	0.0365567	min-down-regulated
	CTLA4	0.843369	1.49704e-05	min-up-regulated
	FOXP3	0.650726	4.02673e-05	min-up-regulated
	IL10	-0.421462	0.0368126	min-down-regulated
	IL10RA	0.0317514	0.721086	not_significant
	TGFB1	0.251128	0.0259626	min-up-regulated
	TNFRSF9	-0.177599	0.494095	not_significant
	LAG3	-0.301363	0.0962433	not_significant
Inhibitory molecules	TGFB2	0.0922899	0.61277	not_significant
	TGFBR2	-0.35061	0.000316472	min-down-regulated
	DcR3	1.46017	8.0337e-20	up-regulated
Checkpoint molecules	VTCN1	-2.65593	9.24444e-27	down-regulated
	TIGIT	-0.137611	0.371495	not_significant
	VISTA	0.0844736	1.53496e-14	min-down-regulated
Others	AR	1.00824	3.06909e-07	up-regulated
	PSA	1.98161	2.59966e-20	up-regulated
	PSMA	3.34114	2.06666e-39	up-regulated

## Sheet: cluster 2
	gene	log2FoldChange	padj	reg
Antigen presentation	B2M	0.272002	0.0503291	not_significant
	HLA-A	1.10836	4.94203e-15	up-regulated
	HLA-B	1.35339	5.40597e-23	up-regulated
	HLA-DRB1	0.700282	7.33546e-06	min-up-regulated
	PSMB8	1.15271	7.69198e-20	up-regulated
	PSMB9	1.4159	8.59835e-31	up-regulated
	TUBA4A	-0.322784	0.0599426	not_significant
Leukocyte recruitment	ICAM1	0.945179	3.34932e-08	min-up-regulated
	ITGAL	0.245539	0.106428	not_significant
	ITGB2	0.504811	2.99418e-05	min-up-regulated
	ITGB7	-0.0723678	0.688052	not_significant
	SELL	-0.052482	0.820588	not_significant
	SELP	-0.0837032	0.577359	not_significant
	SELPLG	0.801934	6.18383e-18	min-up-regulated
	VCAM1	-0.522261	0.0027637	min-down-regulated
Immune cell markers	CD4	0.310575	0.00247328	min-up-regulated
	CD8A	0.154858	0.388686	not_significant
	GZMA	0.980277	2.5239e-10	min-up-regulated
	GZMB	1.61949	1.2485e-14	up-regulated
	IFNG	0.131087	0.782215	not_significant
	ITK	-0.109554	0.641257	not_significant
	KLRD1	-0.586524	0.00341305	min-down-regulated
	PRF1	0.419217	0.000227423	min-up-regulated
	ZAP70	1.61159	8.8398e-20	up-regulated
Death ligands/death receptors	FASLG	0.475269	0.0669769	not_significant
	PD-1	1.30696	1.14315e-14	up-regulated
	PD-L1	-2.40995	3.73469e-23	down-regulated
	PD-L2	-0.860474	5.04001e-08	min-down-regulated
Antiapoptosis	BIRC3	-0.154537	0.242141	not_significant
	TNFAIP3	-1.4927	1.75155e-27	down-regulated
	TRAF1	0.297537	0.0163048	min-up-regulated
	TRAILR4	-0.577534	0.00231586	min-down-regulated
Regulatory T cell	CCL22	1.66247	8.77328e-20	up-regulated
	CCR4	-1.69432	4.38786e-07	down-regulated
	CTLA4	2.07612	1.33446e-18	up-regulated
	FOXP3	-0.277318	0.243022	not_significant
	IL10	-0.358974	0.18532	not_significant
	IL10RA	0.28162	0.0144473	min-up-regulated
	TGFB1	0.197208	0.159014	not_significant
	TNFRSF9	-0.363115	0.322508	not_significant
	LAG3	0.841137	4.93646e-05	min-up-regulated
Inhibitory molecules	TGFB2	-1.26456	4.84543e-13	down-regulated
	TGFBR2	-1.72557	7.75976e-47	down-regulated
	DcR3	1.93897	6.17999e-43	up-regulated
Checkpoint molecules	VTCN1	-1.13214	0.000442109	down-regulated
	TIGIT	0.797935	0.000471855	min-up-regulated
	VISTA	0.105847	0.261649	not_significant
Others	AR	-3.05615	3.77138e-39	down-regulated
	PSA	1.52236	1.45735e-06	up-regulated
	PSMA	1.34406	0.000855117	up-regulated

## Sheet: cluster 3
	gene	log2FoldChange	padj	reg
Antigen presentation	B2M	-0.246333	0.0706393	not_significant
	HLA-A	-0.0283652	0.848056	not_significant
	HLA-B	0.449554	0.00221181	min-up-regulated
	HLA-DRB1	0.243159	0.0638914	not_significant
	PSMB8	0.0836352	0.531893	not_significant
	PSMB9	0.703392	3.43033e-07	min-up-regulated
	TUBA4A	-1.85641	9.41684e-32	down-regulated
Leukocyte recruitment	ICAM1	0.539326	8.19265e-05	min-up-regulated
	ITGAL	1.31703	8.42997e-29	up-regulated
	ITGB2	0.843128	1.26866e-16	min-up-regulated
	ITGB7	0.422957	0.00195112	min-up-regulated
	SELL	1.40437	5.794e-20	up-regulated
	SELP	-0.227007	0.0994447	not_significant
	SELPLG	0.768702	6.81348e-25	min-up-regulated
	VCAM1	0.50322	0.000923349	min-up-regulated
Immune cell markers	CD4	0.855981	1.28213e-27	min-up-regulated
	CD8A	0.552644	0.000120677	min-up-regulated
	GZMA	0.995723	7.95664e-16	min-up-regulated
	GZMB	0.902144	4.13603e-06	min-up-regulated
	IFNG	1.01288	0.00392971	up-regulated
	ITK	1.4603	1.26138e-24	up-regulated
	KLRD1	-0.121148	0.468993	not_significant
	PRF1	0.465872	1.87583e-06	min-up-regulated
	ZAP70	1.92139	4.21184e-36	up-regulated
Death ligands/death receptors	FASLG	1.01659	1.58808e-06	up-regulated
	PD-1	1.55159	1.09271e-22	up-regulated
	PD-L1	-0.597175	0.00128353	min-down-regulated
	PD-L2	-0.158504	0.270997	not_significant
Antiapoptosis	BIRC3	0.375877	0.00183493	min-up-regulated
	TNFAIP3	-0.210417	0.120036	not_significant
	TRAF1	0.232964	0.00427	min-up-regulated
	TRAILR4	-1.53688	1.65303e-18	down-regulated
Regulatory T cell	CCL22	1.76887	8.19609e-27	up-regulated
	CCR4	1.59978	8.30296e-14	up-regulated
	CTLA4	2.02863	2.35252e-27	up-regulated
	FOXP3	0.986636	2.82699e-09	min-up-regulated
	IL10	0.118666	0.584437	not_significant
	IL10RA	0.919504	1.00771e-21	min-up-regulated
	TGFB1	-0.30336	0.0169495	min-down-regulated
	TNFRSF9	1.8591	2.01768e-14	up-regulated
	LAG3	-0.438568	0.0169495	min-down-regulated
Inhibitory molecules	TGFB2	-1.22042	5.28413e-13	down-regulated
	TGFBR2	-0.982285	1.52037e-23	min-down-regulated
	DcR3	0.607686	1.99818e-05	min-up-regulated
Checkpoint molecules	VTCN1	-2.26055	4.48676e-15	down-regulated
	TIGIT	2.087	2.1746e-39	up-regulated
	VISTA	0.0935767	9.97407e-25	min-down-regulated
Others	AR	-0.734698	0.000535593	min-down-regulated
	PSA	-0.764367	0.0157232	min-down-regulated
	PSMA	0.765775	0.0161914	min-up-regulated

## Sheet: cluster 4
	gene	log2FoldChange	padj	reg
Antigen presentation	B2M	0.0781714	0.587053	not_significant
	HLA-A	0.0958237	0.558002	not_significant
	HLA-B	0.516062	0.000575694	min-up-regulated
	HLA-DRB1	0.101402	0.476876	not_significant
	PSMB8	0.451743	0.00163577	min-up-regulated
	PSMB9	0.447735	0.000912461	min-up-regulated
	TUBA4A	-1.40479	8.21264e-16	down-regulated
Leukocyte recruitment	ICAM1	0.747132	2.49569e-07	min-up-regulated
	ITGAL	0.633501	5.35627e-08	min-up-regulated
	ITGB2	0.690828	2.43828e-13	min-up-regulated
	ITGB7	-0.108582	0.516908	not_significant
	SELL	-0.00163203	0.992852	not_significant
	SELP	-0.261469	0.0548503	not_significant
	SELPLG	0.578562	7.15446e-11	min-up-regulated
	VCAM1	0.215899	0.215591	not_significant
Immune cell markers	CD4	0.732218	7.37723e-22	min-up-regulated
	CD8A	0.0613223	0.741044	not_significant
	GZMA	0.675038	1.77594e-05	min-up-regulated
	GZMB	0.39102	0.0895038	not_significant
	IFNG	0.098327	0.82538	not_significant
	ITK	0.504021	0.000459931	min-up-regulated
	KLRD1	-0.380263	0.0284257	min-down-regulated
	PRF1	0.204483	0.155597	not_significant
	ZAP70	1.0548	1.26826e-10	up-regulated
Death ligands/death receptors	FASLG	0.717282	0.000544322	min-up-regulated
	PD-1	0.864729	4.96928e-06	min-up-regulated
	PD-L1	-0.515994	0.00417066	min-down-regulated
	PD-L2	-0.489817	0.000415297	min-down-regulated
Antiapoptosis	BIRC3	-0.135227	0.269442	not_significant
	TNFAIP3	-0.653307	3.25841e-08	min-down-regulated
	TRAF1	0.18542	0.0635344	not_significant
	TRAILR4	-0.959017	1.75012e-06	min-down-regulated
Regulatory T cell	CCL22	1.1162	1.34623e-12	up-regulated
	CCR4	0.59512	0.00865084	min-up-regulated
	CTLA4	1.21047	1.19161e-10	up-regulated
	FOXP3	0.672346	0.000204356	min-up-regulated
	IL10	-0.426808	0.0789799	not_significant
	IL10RA	0.532507	4.95763e-08	min-up-regulated
	TGFB1	-0.0463273	0.750521	not_significant
	TNFRSF9	0.918544	0.000238712	min-up-regulated
	LAG3	-0.577963	0.00569488	min-down-regulated
Inhibitory molecules	TGFB2	-0.366401	0.0654374	not_significant
	TGFBR2	-0.617028	4.45862e-09	min-down-regulated
	DcR3	0.653932	1.66717e-05	min-up-regulated
Checkpoint molecules	VTCN1	-2.28156	2.35288e-17	down-regulated
	TIGIT	0.963025	6.44223e-09	min-up-regulated
	VISTA	0.104215	2.2679e-17	min-down-regulated
Others	AR	0.703988	0.000547311	min-up-regulated
	PSA	0.595671	0.0426065	min-up-regulated
	PSMA	1.88876	5.21732e-08	up-regulated

## Sheet: cluster 5
	gene	log2FoldChange	padj	reg
Antigen presentation	B2M	0.107564	0.545755	not_significant
	HLA-A	0.131735	0.398056	not_significant
	HLA-B	0.510532	0.00187032	min-up-regulated
	HLA-DRB1	-0.231399	0.147548	not_significant
	PSMB8	0.238582	0.0955907	not_significant
	PSMB9	0.255609	0.050174	not_significant
	TUBA4A	-0.53421	0.00858856	min-down-regulated
Leukocyte recruitment	ICAM1	0.00514488	0.984069	not_significant
	ITGAL	0.238527	0.127201	not_significant
	ITGB2	0.194302	0.130121	not_significant
	ITGB7	-0.40476	0.031576	min-down-regulated
	SELL	-0.369255	0.0673481	not_significant
	SELP	0.26835	0.121721	not_significant
	SELPLG	0.127495	0.161499	not_significant
	VCAM1	-0.0531535	0.837898	not_significant
Immune cell markers	CD4	0.175823	0.0910651	not_significant
	CD8A	-0.0653419	0.754447	not_significant
	GZMA	0.268311	0.132033	not_significant
	GZMB	-0.158421	0.561538	not_significant
	IFNG	-0.821185	0.102286	not_significant
	ITK	0.0136885	0.966997	not_significant
	KLRD1	-0.347688	0.0931978	not_significant
	PRF1	0.0727039	0.562898	not_significant
	ZAP70	0.752639	0.000361842	min-up-regulated
Death ligands/death receptors	FASLG	0.00262202	0.992201	not_significant
	PD-1	0.384686	0.0556204	not_significant
	PD-L1	-0.746347	0.000673523	min-down-regulated
	PD-L2	-0.267927	0.147548	not_significant
Antiapoptosis	BIRC3	-0.318594	0.0182444	min-down-regulated
	TNFAIP3	-0.635578	0.000248925	min-down-regulated
	TRAF1	0.28362	0.0182444	min-up-regulated
	TRAILR4	-0.60437	0.00187032	min-down-regulated
Regulatory T cell	CCL22	0.618047	0.000996248	min-up-regulated
	CCR4	-0.328329	0.333495	not_significant
	CTLA4	0.491583	0.0649082	not_significant
	FOXP3	0.148567	0.563812	not_significant
	IL10	-1.13214	0.000125658	down-regulated
	IL10RA	0.109786	0.458167	not_significant
	TGFB1	0.0170483	0.952533	not_significant
	TNFRSF9	-0.289896	0.465798	not_significant
	LAG3	-0.207098	0.415325	not_significant
Inhibitory molecules	TGFB2	-0.0582457	0.812526	not_significant
	TGFBR2	-0.13318	0.31294	not_significant
	DcR3	0.537472	0.00143301	min-up-regulated
Checkpoint molecules	VTCN1	-1.266	8.47549e-05	down-regulated
	TIGIT	0.375132	0.0979048	not_significant
	VISTA	0.104203	0.0135989	min-down-regulated
Others	AR	-0.24419	0.406253	not_significant
	PSA	0.781618	0.0272039	min-up-regulated
	PSMA	1.65296	6.80603e-06	up-regulated

## Sheet: cluster 6
	gene	log2FoldChange	padj	reg
Antigen presentation	B2M	-0.113402	0.404301	not_significant
	HLA-A	-0.113635	0.361458	not_significant
	HLA-B	0.423762	0.00351956	min-up-regulated
	HLA-DRB1	0.183384	0.212664	not_significant
	PSMB8	0.150952	0.280483	not_significant
	PSMB9	0.324394	0.00778083	min-up-regulated
	TUBA4A	-0.982975	1.2706e-08	min-down-regulated
Leukocyte recruitment	ICAM1	1.27938	2.27538e-15	up-regulated
	ITGAL	0.100181	0.48529	not_significant
	ITGB2	0.385585	0.000277014	min-up-regulated
	ITGB7	-0.765761	5.4222e-07	min-down-regulated
	SELL	-0.129877	0.487449	not_significant
	SELP	0.305837	0.0378795	min-up-regulated
	SELPLG	0.137131	0.11192	not_significant
	VCAM1	0.741446	1.37338e-05	min-up-regulated
Immune cell markers	CD4	0.269277	0.00247192	min-up-regulated
	CD8A	0.0205625	0.904078	not_significant
	GZMA	0.348612	0.0262558	min-up-regulated
	GZMB	0.81126	0.000200837	min-up-regulated
	IFNG	-2.0006e-05	0.999958	not_significant
	ITK	0.232566	0.164778	not_significant
	KLRD1	-0.458304	0.0105071	min-down-regulated
	PRF1	0.172649	0.111882	not_significant
	ZAP70	0.913365	1.45504e-07	min-up-regulated
Death ligands/death receptors	FASLG	0.27668	0.310623	not_significant
	PD-1	0.75589	9.05056e-06	min-up-regulated
	PD-L1	-0.671891	0.00139098	min-down-regulated
	PD-L2	-0.528714	0.000685076	min-down-regulated
Antiapoptosis	BIRC3	0.131777	0.321927	not_significant
	TNFAIP3	-0.169024	0.316287	not_significant
	TRAF1	0.213279	0.0211442	min-up-regulated
	TRAILR4	-0.417706	0.0225783	min-down-regulated
Regulatory T cell	CCL22	1.20911	6.26938e-14	up-regulated
	CCR4	0.101635	0.727415	not_significant
	CTLA4	1.34138	5.24282e-11	up-regulated
	FOXP3	0.296945	0.13618	not_significant
	IL10	0.306601	0.191613	not_significant
	IL10RA	0.323786	0.0024074	min-up-regulated
	TGFB1	0.247527	0.080664	not_significant
	TNFRSF9	0.547385	0.0560419	not_significant
	LAG3	-0.360433	0.0542787	not_significant
Inhibitory molecules	TGFB2	-0.315933	0.0531271	not_significant
	TGFBR2	-0.469609	5.02112e-05	min-down-regulated
	DcR3	1.27149	3.64557e-18	up-regulated
Checkpoint molecules	VTCN1	-1.16646	0.000375733	down-regulated
	TIGIT	0.658185	0.000165876	min-up-regulated
	VISTA	0.0940747	1.41017e-06	min-down-regulated
Others	AR	-1.13747	5.61264e-08	down-regulated
	PSA	0.577489	0.0818405	not_significant
	PSMA	1.64444	2.5017e-06	up-regulated

## Sheet: cluster 7
	gene	log2FoldChange	padj	reg
Antigen presentation	B2M	-0.293816	0.061208	not_significant
	HLA-A	-0.507837	0.000158736	min-down-regulated
	HLA-B	-0.0820707	0.636762	not_significant
	HLA-DRB1	-0.130157	0.477251	not_significant
	PSMB8	-0.416684	0.00120157	min-down-regulated
	PSMB9	-0.31119	0.0223777	min-down-regulated
	TUBA4A	-1.07745	5.71045e-08	down-regulated
Leukocyte recruitment	ICAM1	0.569899	0.000672188	min-up-regulated
	ITGAL	0.47253	0.00229094	min-up-regulated
	ITGB2	0.588827	5.29997e-06	min-up-regulated
	ITGB7	-0.437513	0.0337919	min-down-regulated
	SELL	0.250232	0.213129	not_significant
	SELP	0.20826	0.2233	not_significant
	SELPLG	0.138638	0.14597	not_significant
	VCAM1	0.43278	0.0334882	min-up-regulated
Immune cell markers	CD4	0.483906	7.02487e-07	min-up-regulated
	CD8A	0.0658433	0.737654	not_significant
	GZMA	-0.0929405	0.607436	not_significant
	GZMB	0.157009	0.549322	not_significant
	IFNG	-0.349942	0.507463	not_significant
	ITK	0.454812	0.0222214	min-up-regulated
	KLRD1	-0.101757	0.629851	not_significant
	PRF1	0.0452994	0.702969	not_significant
	ZAP70	0.130949	0.594567	not_significant
Death ligands/death receptors	FASLG	0.211069	0.445931	not_significant
	PD-1	0.0945387	0.64103	not_significant
	PD-L1	-0.394049	0.0917857	not_significant
	PD-L2	-0.253968	0.19278	not_significant
Antiapoptosis	BIRC3	0.239251	0.10403	not_significant
	TNFAIP3	0.376874	0.0320658	min-up-regulated
	TRAF1	-0.199377	0.0975544	not_significant
	TRAILR4	-0.560031	0.0133765	min-down-regulated
Regulatory T cell	CCL22	1.20697	7.96435e-08	up-regulated
	CCR4	0.908918	0.00312123	min-up-regulated
	CTLA4	0.394321	0.162326	not_significant
	FOXP3	0.0333468	0.905441	not_significant
	IL10	0.590423	0.0289263	min-up-regulated
	IL10RA	0.529237	8.91878e-05	min-up-regulated
	TGFB1	-0.466534	0.0057781	min-down-regulated
	TNFRSF9	0.84349	0.0101252	min-up-regulated
	LAG3	-1.12385	2.50724e-06	down-regulated
Inhibitory molecules	TGFB2	-0.369052	0.0695408	not_significant
	TGFBR2	-0.201898	0.147634	not_significant
	DcR3	-0.234308	0.277497	not_significant
Checkpoint molecules	VTCN1	-0.360342	0.393182	not_significant
	TIGIT	0.659812	0.00174464	min-up-regulated
	VISTA	0.123801	5.4826e-05	min-down-regulated
Others	AR	0.844757	0.000585288	min-up-regulated
	PSA	0.184348	0.67235	not_significant
	PSMA	0.724567	0.177799	not_significant

## Sheet: cluster 8
	gene	log2FoldChange	padj	reg
Antigen presentation	B2M	0.0626377	0.719665	not_significant
	HLA-A	0.193412	0.235765	not_significant
	HLA-B	0.572409	0.000448305	min-up-regulated
	HLA-DRB1	-0.018631	0.92357	not_significant
	PSMB8	0.434405	0.00158429	min-up-regulated
	PSMB9	0.393011	0.00420308	min-up-regulated
	TUBA4A	-0.886262	3.54687e-05	min-down-regulated
Leukocyte recruitment	ICAM1	1.43093	4.55169e-20	up-regulated
	ITGAL	0.427785	0.00924973	min-up-regulated
	ITGB2	0.537845	2.11524e-05	min-up-regulated
	ITGB7	-0.0739223	0.745147	not_significant
	SELL	-0.0403148	0.857736	not_significant
	SELP	-0.046847	0.796534	not_significant
	SELPLG	0.201597	0.0393701	min-up-regulated
	VCAM1	0.43231	0.0429579	min-up-regulated
Immune cell markers	CD4	0.422581	1.43194e-05	min-up-regulated
	CD8A	-0.0534912	0.772301	not_significant
	GZMA	0.250138	0.134206	not_significant
	GZMB	0.557651	0.0175683	min-up-regulated
	IFNG	0.757229	0.116143	not_significant
	ITK	0.167345	0.448482	not_significant
	KLRD1	-0.587607	0.00353897	min-down-regulated
	PRF1	-0.0868543	0.500114	not_significant
	ZAP70	0.458805	0.0290214	min-up-regulated
Death ligands/death receptors	FASLG	0.55715	0.0209474	min-up-regulated
	PD-1	0.380742	0.0391561	min-up-regulated
	PD-L1	-0.822205	0.000502616	min-down-regulated
	PD-L2	-0.730999	0.000139727	min-down-regulated
Antiapoptosis	BIRC3	0.325583	0.0218562	min-up-regulated
	TNFAIP3	-0.00352942	0.985191	not_significant
	TRAF1	-0.0890454	0.482191	not_significant
	TRAILR4	-0.445616	0.0401314	min-down-regulated
Regulatory T cell	CCL22	1.35533	4.33583e-12	up-regulated
	CCR4	0.679766	0.0303166	min-up-regulated
	CTLA4	1.18213	6.7758e-06	up-regulated
	FOXP3	0.447956	0.0700506	not_significant
	IL10	0.131411	0.699843	not_significant
	IL10RA	0.402524	0.00271591	min-up-regulated
	TGFB1	-0.1685	0.35579	not_significant
	TNFRSF9	0.938007	0.00559707	min-up-regulated
	LAG3	-0.746946	0.00137185	min-down-regulated
Inhibitory molecules	TGFB2	-0.565068	0.00455545	min-down-regulated
	TGFBR2	-0.706391	7.72248e-09	min-down-regulated
	DcR3	0.537111	0.00193095	min-up-regulated
Checkpoint molecules	VTCN1	-1.73683	1.33487e-07	down-regulated
	TIGIT	0.855948	4.30125e-05	min-up-regulated
	VISTA	0.116652	1.67e-12	min-down-regulated
Others	AR	0.131023	0.648853	not_significant
	PSA	0.639559	0.111302	not_significant
	PSMA	1.69219	0.000413226	up-regulated

## Sheet: Abbreviation
Gene
B2M	Beta-2 microglobulin
HLA-A	Human leukocyte antigen A
HLA-B	Human leukocyte antigen B
HLA-DRB1	Human leukocyte antigen DRB1
PSMB8	Proteasome subunit beta 8
PSMB9	Proteasome subunit beta 9
TUBA4A	Tubulin alpha 4a
ICAM1	Intercellular adhesion molecule 1
ITGAL	Integrin Subunit Alpha L
ITGB2	Integrin beta 2
ITGB7	Integrin beta 7
SELL	Selectin L
SELP	Selectin P
SELPLG	Selectin P ligand
VCAM1	Vascular cell adhesion molecule
CD4	cluster of differentiation 4
CD8A	cluster of differentiation 8A
GZMA	Granzyme A
GZMB	Granzyme B
IFN-γ	Interferon gamma
ITK	Interleukin-2-inducible T-cell kinase
KLRD1	Killer cell lectin-like receptor D1
PRF1	Perforin 1
ZAP70	Zeta chain of T-Cell receptor associated protein kinase 70
FASLG	Apoptosis antigen 1 ligand
PD-1	Programmed cell death protein 1
PD-L1	Programmed cell death protein 1 ligand 1
PD-L2	Programmed cell death protein 1 ligand 2
BIRC3	Baculoviral IAP repeat-containing protein 3
TNFAIP3	TNF alpha induced protein 3
TRAF1	TNF receptor associated factor 1
TRAILR4	TNF superfamily member 10
CCL22	C-C motif chemokine 22
CCR4	C-C chemokine receptor type 4
CTLA4	Cytotoxic T lymphocyte-associated protein 4F
FOXP3	Forkhead box P3
IL10	Interleukin 10
IL10RA	Ilterleukin 10 receptor alpha
TGF-β1	Tumor growth factor beta 1
TNFRSF9	Tumor necrosis factor receptor super family 9
LAG3	Lymphocyte-activation protein 3
TGF-β2	Tumor growth factor beta 2
TGF-βR2	Timor growth factor beta 2 receptor
DcR3	Decoy receptor 3
VTCN1	V-Set Domain Containing T Cell Activation Inhibitor 1
TIGIT	T cell immunoreceptor with Ig and ITIM domains
VISTA	V-Domain Ig Suppressor Of T Cell Activation
AR	Androgen receptor
PSA	Prostate specific antigen
PSMA	Prostate-Specific Membrane Antigen
