# Supplementary material for: Immune landscape of human prostate cancer: immune evasion mechanisms and biomarkers for personalized immunotherapy
Source: BMC Cancer. 2020 Jun 18;20:572. doi: 10.1186/s12885-020-07058-y (PMC7302357; doi:10.1186/s12885-020-07058-y)
Supplement: Supplementary file 11 — Additional file 11. Statistical analysis of immune cells. The differential abundance of cells between the clusters and normal tissue samples was done using pairwise T-test in R. [file 12885_2020_7058_MOESM11_ESM.xlsx]

## Sheet: pairwise_lymph_All
Pairwise results for all lymphocytes in the identified clusters
	CL1	CL2	CL3	CL4	CL5	CL6	CL7	CL8
CL2	1	NA	NA	NA	NA	NA	NA	NA
CL3	1	1	NA	NA	NA	NA	NA	NA
CL4	1	1	1	NA	NA	NA	NA	NA
CL5	0.964987	1	1	0.598411	NA	NA	NA	NA
CL6	1	1	1	1	0.457902	NA	NA	NA
CL7	0.00341858	0.031347	0.590689	0.00309075	1	0.00244149	NA	NA
CL8	1	1	1	1	1	1	0.72912	NA
normal	1.30297e-11	1.91631e-07	3.55645e-05	6.83668e-10	0.00203167	9.27357e-10	1	0.000433615
Cluster (CL)	CL1	CL2	CL3	CL4	CL5	CL6	CL7	CL8	Normal
mean	0.511835	0.512938	0.53808	0.501983	0.551893	0.498371	0.595893	0.532685	0.637686

## Sheet: pairwise_CTL_All
Pairwise results for cytotoxic T lymphocytes in all the identified clusters
	CL1	CL2	CL3	CL4	CL5	CL6	CL7	CL8
CL2	3.10449e-11	NA	NA	NA	NA	NA	NA	NA
CL3	0.0115475	0.0303325	NA	NA	NA	NA	NA	NA
CL4	1	7.48172e-06	1	NA	NA	NA	NA	NA
CL5	1	7.26855e-06	1	1	NA	NA	NA	NA
CL6	1	6.36398e-06	1	1	1	NA	NA	NA
CL7	1	4.08642e-09	0.00453681	0.783479	1	1	NA	NA
CL8	1	2.59404e-07	0.0708664	1	1	1	1	NA
normal	1	4.55447e-09	0.0301985	1	1	1	1	1
Cluster (CL)	CL1	CL2	CL3	CL4	CL5	CL6	CL7	CL8	Normal
mean	0.0563883	0.125851	0.0886074	0.0684008	0.0646338	0.0662701	0.0395673	0.049574	0.0529361

## Sheet: pairwise_Treg_All
Pairwise results for regulatory T cells in all the identified clusters
	CL1	CL2	CL3	CL4	CL5	CL6	CL7	CL8
CL2	4.21019e-07	NA	NA	NA	NA	NA	NA	NA
CL3	3.64136e-09	1	NA	NA	NA	NA	NA	NA
CL4	0.299953	0.128908	0.0227837	NA	NA	NA	NA	NA
CL5	1	2.33163e-06	9.61673e-08	0.140523	NA	NA	NA	NA
CL6	1	0.0127895	0.00162362	1	1	NA	NA	NA
CL7	1	3.00678e-05	2.76892e-06	0.284579	1	1	NA	NA
CL8	1	0.00560068	0.000932255	1	1	1	1	NA
normal	1	9.71445e-06	3.86984e-07	0.474064	1	1	1	1
Cluster (CL)	CL1	CL2	CL3	CL4	CL5	CL6	CL7	CL8	Normal
mean	0.00680786	0.0263197	0.0277196	0.0149683	0.00365027	0.0119395	0.00308536	0.00876709	0.00574413

## Sheet: pairwise_NKtotal_All
Pairwise results for natural killer (NK) cells in all the identified clusters
	CL1	CL2	CL3	CL4	CL5	CL6	CL7	CL8
CL2	1	NA	NA	NA	NA	NA	NA	NA
CL3	2.43e-07	0.000854583	NA	NA	NA	NA	NA	NA
CL4	0.00015458	0.0492742	1	NA	NA	NA	NA	NA
CL5	1	1	0.00844552	0.2949	NA	NA	NA	NA
CL6	1	1	0.00289972	0.143035	1	NA	NA	NA
CL7	0.00705425	0.168361	1	1	0.646412	0.397172	NA	NA
CL8	0.0216768	0.378986	1	1	1	0.852443	1	NA
normal	1	1	0.000531194	0.0392501	1	1	0.157569	0.364273
Cluster (CL)	CL1	CL2	CL3	CL4	CL5	CL6	CL7	CL8	Normal
mean	0.0421744	0.040203	0.0221589	0.0268162	0.0379259	0.0384998	0.0260258	0.0275272	0.039876

## Sheet: pairwise_M1_All
Pairwise results for M1 macrophages in all the identified clusters
	CL1	CL2	CL3	CL4	CL5	CL6	CL7	CL8
CL2	1	NA	NA	NA	NA	NA	NA	NA
CL3	5.44564e-11	5.93502e-07	NA	NA	NA	NA	NA	NA
CL4	3.34867e-08	5.29354e-05	1	NA	NA	NA	NA	NA
CL5	1	1	8.70526e-07	7.26059e-05	NA	NA	NA	NA
CL6	1	1	2.72749e-07	2.9658e-05	1	NA	NA	NA
CL7	1	1	2.81289e-05	0.00100213	1	1	NA	NA
CL8	1.43412e-06	0.00010924	1	1	0.000138486	7.60896e-05	0.000910739	NA
normal	0.55633	1	1.42967e-13	5.59431e-11	1	1	1	2.5226e-09
Cluster (CL)	CL1	CL2	CL3	CL4	CL5	CL6	CL7	CL8	Normal
mean	0.0383359	0.0388459	0.0737353	0.0679783	0.0390527	0.039001	0.0389374	0.0723556	0.0264994

## Sheet: pairwise_M2_All
Pairwise results for M2 macrophages in all the identified clusters
	CL1	CL2	CL3	CL4	CL5	CL6	CL7	CL8
CL2	1	NA	NA	NA	NA	NA	NA	NA
CL3	1	1	NA	NA	NA	NA	NA	NA
CL4	1	1	0.392522	NA	NA	NA	NA	NA
CL5	1	1	1	1	NA	NA	NA	NA
CL6	1	1	1	1	1	NA	NA	NA
CL7	1	1	1	0.562084	1	1	NA	NA
CL8	1	1	1	0.971264	1	1	1	NA
normal	0.00023258	0.188132	1	8.18062e-05	0.254008	0.0470141	1	1
Cluster (CL)	CL1	CL2	CL3	CL4	CL5	CL6	CL7	CL8	Normal
mean	0.163154	0.148941	0.137129	0.177184	0.147561	0.154568	0.131479	0.135878	0.135878

## Sheet: pairwise_BCelltotal_All
Pairwise results for B lymphocytes in all the identified clusters
	CL1	CL2	CL3	CL4	CL5	CL6	CL7	CL8
CL2	0.00358091	NA	NA	NA	NA	NA	NA	NA
CL3	0.0213246	1	NA	NA	NA	NA	NA	NA
CL4	0.297226	1	1	NA	NA	NA	NA	NA
CL5	1	0.00203219	0.0101223	0.0984917	NA	NA	NA	NA
CL6	0.253852	1	1	1	0.0830125	NA	NA	NA
CL7	0.788375	7.04e-05	0.00035436	0.00387806	1	0.00336459	NA	NA
CL8	1	0.894087	1	1	1	1	0.665476	NA
normal	6.64e-07	5.48e-13	3.06e-12	1.8e-10	0.0101512	3.09e-10	1	0.00012826
Cluster (CL)	CL1	CL2	CL3	CL4	CL5	CL6	CL7	CL8	Normal
mean	0.261509	0.1761	0.190706	0.208605	0.284715	0.204911	0.321264	0.243206	0.243206

## Sheet: pairwise_PlasmaCellstotal_All
Pairwise results for plasma cells in all the identified clusters
	CL1	CL2	CL3	CL4	CL5	CL6	CL7	CL8
CL2	0.278678	NA	NA	NA	NA	NA	NA	NA
CL3	4.53e-08	0.266674	NA	NA	NA	NA	NA	NA
CL4	0.108473	1	0.187149	NA	NA	NA	NA	NA
CL5	1	0.17323	1.18e-06	0.0880533	NA	NA	NA	NA
CL6	1	1	0.0267681	1	0.770296	NA	NA	NA
CL7	1	0.0172824	1.62e-07	0.00813487	1	0.0841518	NA	NA
CL8	1	1	0.112232	1	1	1	0.267456	NA
normal	8.32e-07	9.01e-10	9.46e-20	3.72e-11	0.00488405	1.3e-08	0.693341	2.94e-06
Cluster (CL)	CL1	CL2	CL3	CL4	CL5	CL6	CL7	CL8	Normal
mean	0.184093	0.128353	0.062587	0.127131	0.200867	0.14328	0.229823	0.144789	0.295539
