# Supplementary material for: Immune landscape of human prostate cancer: immune evasion mechanisms and biomarkers for personalized immunotherapy
Source: BMC Cancer. 2020 Jun 18;20:572. doi: 10.1186/s12885-020-07058-y (PMC7302357; doi:10.1186/s12885-020-07058-y)
Supplement: Supplementary file 12 — Additional file 12. The identified biomarkers and their functions. The identified biomarkers from the decision tree and their functions are shown in this file [file 12885_2020_7058_MOESM12_ESM.xlsx]

## Sheet: Sheet1
	name	function	Pubmed ID
CD48	cluster of differentiation 48	Member of the signaling lymphoid activation molecule family (SLAM). Plays important roles in adhesion and activation of immune cells. Plays a role in tolerance, autoimmunity, and allergy	26794910
SP140	Lymphoid specific SP100 homolog	Transciption regulation, Represses cell-cell adhesion, inflammation, and cytokine regulation via NF-kB inhibition	30102396
KIRREL	Nephrin-Like Protein 1	Expressed in kidney podocytes, cells involved in ensuring size- and charge-selective ultrafiltration. Disruption of the Neph1-nephrin interaction in vivo resulted in complement- and leukocyte-independent proteinuria with preserved foot processes.	12865409 ; 12424224
RHOB	Ras homolog family member B	Acts as a tumor suppressor affecting the cell cycle, angiogenesis, apoptosis, and regulated actin organization, cell migration, and cell adhesion	21872591; 22724071
FBXO17	F-box protein 17	Involved in ubiquitination. Regulates cell proliferation and survival through modulation of Akt and ERK kinase activation.Regulates IFN-I signaling	30359271; 27956528
ANAPC1	Anaphase promoting complex subunit 1	E3 ubiquitin ligase that targets cell cycle regulatory proteins for degradation by the proteasome, thereby allowing progression through the cell cycle. Potential component in tumor suppression via proteolysis of Skp2 in colorectal tumorigenesis.	11179667; 18535175
SOCS3	Suppressor of cytokine signaling 3	functions predominantly as a negative regulator of cytokines that activate the JAK-STAT pathway. Blocks signaling by IL6. Prevents the activation of an IFN-induced program of gene expression.	20435883; 15899058; 16007096;
UBR2	Ubiquitin Protein Ligase E3 Component N-Recognin 2	The E3 ligase UBR2 participates in the N-end rule pathway, which targets proteins bearing an N-terminal degron, or N-degron	14585983
EGFR	Epidermal Growth Factor Receptor	Involved in diverse cellular functions, including cell proliferation, differentiation, motility, and survival, and in tissue development	15456762
ALOX15	Arachidonate 15-Lipoxygenase	Expression increases in primary human macrophages following IL4 and contributes to increased CCL17 production in an SREBP2-dependent manner, resulting in altered T-cell migration	30197642; 22980500; 31333453
